# Supplementary material for: Transcriptomic imputation of genetic risk variants uncovers novel whole-blood biomarkers of Parkinson’s disease
Source: NPJ Parkinsons Dis. 2024 May 8;10:99. doi: 10.1038/s41531-024-00698-y (PMC11078960; doi:10.1038/s41531-024-00698-y)
Supplement: Supplementary file 3 — Data Set 1 [file 41531_2024_698_MOESM3_ESM.csv]

	gene	gene_name	zscore	effect_size	pvalue	var_g	pred_perf_r2	pred_perf_pval	pred_perf_qval	n_snps_used	n_snps_in_cov	n_snps_in_model	tissue	pvalue_adjusted
Whole_Blood.1	ENSG00000214425.2	LRRC37A4P	8.99696345935773	0.607502148677361	2.32046750817604e-19	0.0550765822622098	0.681292095610175	2.76298909478358e-92	NA	205	413	413	Whole_Blood	1.43706552781342e-15
Whole_Blood.2	ENSG00000262500.1	RP11-259G18.2	-8.67988567635789	-0.670037493945824	3.96166836419406e-18	0.0391437713247565	0.498923693710211	2.39128610851622e-53	NA	15	40	40	Whole_Blood	1.22673060897269e-14
Whole_Blood.3	ENSG00000264070.1	DND1P1	-8.51935939599308	-0.917602704798824	1.60438254389623e-17	0.01992310961231	0.539522438723444	7.49497906238495e-60	NA	11	30	30	Whole_Blood	3.31198036478312e-14
Whole_Blood.4	ENSG00000262539.1	RP11-259G18.3	-8.18695134862189	-0.402713184838124	2.67926415421726e-16	0.0944549428843459	0.558635421130722	1.02023873785107e-63	NA	16	38	38	Whole_Blood	4.14817072676688e-13
Whole_Blood.5	ENSG00000263503.1	RP11-707O23.5	-8.06937435531646	-0.76420313486003	7.06593055028738e-16	0.025301071151123	0.573362244754119	4.27369574118847e-66	NA	7	31	31	Whole_Blood	8.75186157958595e-13
Whole_Blood.6	ENSG00000204650.9	CRHR1-IT1	-7.71978898397802	-0.891607172764778	1.16522449768801e-14	0.0173474105015506	0.455446322572068	1.38495040279997e-46	NA	10	47	47	Whole_Blood	1.20270588569697e-11
Whole_Blood.7	ENSG00000226816.2	AC005082.12	-5.80530729853575	-0.34603363926426	6.42480588158792e-09	0.0459741439980892	0.148162550516228	1.30597229958103e-12	NA	14	33	33	Whole_Blood	5.684117546382e-06
Whole_Blood.8	ENSG00000136243.12	NUPL2	5.63714417049386	0.725059406812317	1.72893362461204e-08	0.00972751920636534	0.0342520841637713	0.00109446745158208	NA	6	10	10	Whole_Blood	1.3384107421528e-05
Whole_Blood.9	ENSG00000109743.6	BST1	-5.43342953045361	-0.513768317350986	5.52811212412119e-08	0.0170111639679472	0.0484967111877574	9.5744997425724e-05	NA	26	67	67	Whole_Blood	3.80395537607584e-05
Whole_Blood.10	ENSG00000151006.7	PRSS53	5.40481905626151	0.662918015702992	6.48738491845795e-08	0.0105042841468188	0.0746481441215724	1.01118317720226e-06	NA	9	15	15	Whole_Blood	4.01763748000101e-05
Whole_Blood.11	ENSG00000167394.8	ZNF668	5.31697413555595	0.688320608715412	1.05507058862077e-07	0.00914451103284004	0.196260153535657	8.24961857223741e-17	NA	8	22	22	Whole_Blood	5.94004741393494e-05
Whole_Blood.12	ENSG00000176681.10	LRRC37A	-5.19944308699039	-0.243370715395387	1.9988651783157e-07	0.10504566881536	0.284214747569255	2.97697660057136e-25	NA	21	53	53	Whole_Blood	9.52444810247623e-05
Whole_Blood.13	ENSG00000260911.1	RP11-196G11.2	-5.18726744856613	-0.604371416555673	2.1340215407826e-07	0.0116439172961117	0.079365936498985	4.03182074221094e-07	NA	6	17	17	Whole_Blood	9.52444810247623e-05
Whole_Blood.14	ENSG00000127415.8	IDUA	-5.18560799308637	-0.632026222190415	2.15311276335649e-07	0.0102431641742254	0.0619287176298943	1.0050166821347e-05	NA	6	14	14	Whole_Blood	9.52444810247623e-05
Whole_Blood.15	ENSG00000011295.11	TTC19	-5.12297326595411	-0.344242913732685	3.0075500511369e-07	0.0320159876736653	0.179046683440911	1.78290434530354e-15	NA	16	28	28	Whole_Blood	0.000124171716444606
Whole_Blood.16	ENSG00000228696.4	ARL17B	4.90496830504909	0.201455301334117	9.3442426659567e-07	0.105277159279427	0.245548938450439	8.879832227036e-22	NA	13	36	36	Whole_Blood	0.000361680592689187
Whole_Blood.17	ENSG00000238083.3	LRRC37A2	-4.88598124693991	-0.244888795195757	1.02914994327176e-06	0.0991978002125835	0.497109757005082	2.38739956728603e-53	NA	218	440	440	Whole_Blood	0.000374913270510707
Whole_Blood.18	ENSG00000103507.9	BCKDK	4.79538932863681	0.454705895797891	1.62359187752512e-06	0.0179234932768663	0.0624503884670687	8.69231799142894e-06	NA	9	14	14	Whole_Blood	0.000557940646470279
Whole_Blood.19	ENSG00000230658.1	KLHL7-AS1	-4.7754046155787	-0.232576250318517	1.79346284904785e-06	0.0735569894850547	0.174687915470683	6.55762714953785e-15	NA	26	50	50	Whole_Blood	0.000557940646470279
Whole_Blood.20	ENSG00000170425.3	ADORA2B	4.7677149113442	0.307383694031845	1.86327191387677e-06	0.0324483150801627	0.116046739557475	2.07351051628497e-10	NA	18	31	31	Whole_Blood	0.000557940646470279
Whole_Blood.21	ENSG00000099377.9	HSD3B7	4.76463746320522	0.462846152159076	1.89193501951814e-06	0.0161438465214138	0.0908565077956881	4.3286305867605e-08	NA	5	9	9	Whole_Blood	0.000557940646470279
Whole_Blood.22	ENSG00000103549.17	RNF40	-4.55495164573067	-0.406009748873606	5.23976299752918e-06	0.0198597289636126	0.135025807289891	1.36489934375518e-11	NA	6	16	16	Whole_Blood	0.00147499328380446
Whole_Blood.23	ENSG00000167397.10	VKORC1	4.5378969788337	0.298340645312954	5.68180037652905e-06	0.037338998480859	0.0602196211212558	1.30196095895055e-05	NA	13	33	33	Whole_Blood	0.00152988651008019
Whole_Blood.24	ENSG00000141027.16	NCOR1	4.24144755545732	0.236616128758001	2.22082786559373e-05	0.0499033152935782	0.209716311545519	3.96417393036079e-18	NA	10	15	15	Whole_Blood	0.00559601942285033
Whole_Blood.25	ENSG00000145214.9	DGKQ	-4.23762068843159	-0.253312601047085	2.25900993979103e-05	0.0333476851714075	0.561536187666698	6.72280907630935e-66	NA	7	30	30	Whole_Blood	0.00559601942285033
Whole_Blood.26	ENSG00000166582.5	CENPV	4.22032767397868	0.244282092724544	2.43947475009165e-05	0.0449050369372662	0.110508575893314	1.74234251662399e-09	NA	10	19	19	Whole_Blood	0.00581064120281445
Whole_Blood.27	ENSG00000255198.3	SNHG9	4.09851842071013	0.339973793935399	4.15803151408196e-05	0.0218692301466128	0.27037346632967	9.48514271782058e-24	NA	9	22	22	Whole_Blood	0.0095372922839665
Whole_Blood.28	ENSG00000100299.13	ARSA	3.89648362299764	0.0922062554529452	9.75994039210688e-05	0.228517947014545	0.345569004280189	2.6354720310012e-32	NA	17	26	26	Whole_Blood	0.0215868967315421
Whole_Blood.29	ENSG00000172992.7	DCAKD	-3.71862479924143	-0.627462360288011	0.000200310322341564	0.00679423042283459	0.177852027759979	4.64535695903635e-15	NA	6	18	18	Whole_Blood	0.0405186433394404
Whole_Blood.30	ENSG00000122550.13	KLHL7	-3.7181818154412	-0.317974731276626	0.000200661831460649	0.0239436696190539	0.0417346453270365	0.000305341716553326	NA	10	20	20	Whole_Blood	0.0405186433394404
Whole_Blood.31	ENSG00000180185.7	FAHD1	-3.71547513662759	-0.211464851720794	0.000202822209514395	0.0461420882528694	0.125852444906099	6.86892272833319e-11	NA	33	62	62	Whole_Blood	0.0405186433394404
Whole_Blood.32	ENSG00000143457.6	GOLPH3L	-3.60048877778644	-0.278015884232032	0.000317619538156817	0.025786357348817	0.0464033922311472	0.000126807506325908	NA	20	30	30	Whole_Blood	0.0614693062439116
Whole_Blood.33	ENSG00000229474.2	PATL2	-3.51047708851221	-0.306878647040829	0.000447303353410012	0.0214730644114005	0.0256874478130195	0.00431810282006025	NA	16	33	33	Whole_Blood	0.0839439293232789
Whole_Blood.34	ENSG00000124613.4	ZNF391	3.49094548890893	0.323930149619998	0.000481314445143487	0.017615775167603	0.0900066889770677	6.19311218619547e-08	NA	27	56	56	Whole_Blood	0.0873104263140121
Whole_Blood.35	ENSG00000163214.16	DHX57	3.48429323816529	0.399747451419858	0.000493438546906253	0.0139759123052464	0.0234193356811311	0.00578118925792775	NA	5	8	8	Whole_Blood	0.0873104263140121
Whole_Blood.36	ENSG00000239556.2	AC004951.5	-3.45363835412833	-0.199059955449164	0.000553078520377376	0.0534379023907144	0.138099512459836	1.17603436762836e-11	NA	12	28	28	Whole_Blood	0.0928497539417378
Whole_Blood.37	ENSG00000204315.3	FKBPL	3.44608198034344	0.59845778982709	0.000568777782182038	0.0114941485775861	0.0357242324494141	0.000787642590489011	NA	41	90	90	Whole_Blood	0.0928497539417378
Whole_Blood.38	ENSG00000259982.1	CDC37P1	-3.44563354943157	-0.151887572358623	0.000569722371998391	0.0851806546202175	0.267506887997791	1.1284571645256e-23	NA	5	11	11	Whole_Blood	0.0928497539417378
Whole_Blood.39	ENSG00000049167.9	ERCC8	3.43038360078083	1.58179777319195	0.00060272850599162	0.000798878461547026	0.0169476697454517	0.0225368395508307	NA	8	15	15	Whole_Blood	0.0957101958360539
Whole_Blood.40	ENSG00000163684.7	RPP14	3.41545093122962	0.76110102230038	0.000636765009602821	0.00299631721166459	0.0436804916597533	0.000178510188179743	NA	4	9	9	Whole_Blood	0.0985871426117568
Whole_Blood.41	ENSG00000197774.8	EME2	-3.40003245572653	-0.266488338071209	0.000673778550630067	0.0293751480592161	0.0890071374552175	7.7896829345513e-08	NA	8	30	30	Whole_Blood	0.101738374480272
Whole_Blood.42	ENSG00000117280.8	RAB7L1	3.39353220788904	0.277637529975443	0.000689974443431524	0.0225135044130175	0.260160627721475	1.23413213128878e-22	NA	9	31	31	Whole_Blood	0.101738374480272
Whole_Blood.43	ENSG00000272636.1	DOC2B	3.38520139082093	0.4189421388525	0.000711260497993102	0.0138786532871689	0.0218665492572725	0.00956136161899556	NA	6	7	7	Whole_Blood	0.10243805265282
Whole_Blood.44	ENSG00000185591.5	SP1	3.3604205945829	0.506891273245581	0.000778238979906873	0.00810478266528555	0.066661045062949	4.49580640685543e-06	NA	5	10	10	Whole_Blood	0.105949541348566
Whole_Blood.45	ENSG00000130529.11	TRPM4	-3.35810835097447	-0.219841473118512	0.000784778446690813	0.0340690027688137	0.0746567199709852	1.04596868651379e-06	NA	8	14	14	Whole_Blood	0.105949541348566
Whole_Blood.46	ENSG00000181754.6	AMIGO1	-3.35287231162938	-0.328248719683703	0.000799775943781019	0.0185107198498824	0.123766814444226	1.50244195239706e-10	NA	15	25	25	Whole_Blood	0.105949541348566
Whole_Blood.47	ENSG00000147408.10	CSGALNACT1	3.35138864228899	0.104332174736768	0.000804073703113616	0.229814118562296	0.391477510865577	7.4019357912582e-40	NA	22	46	46	Whole_Blood	0.105949541348566
Whole_Blood.48	ENSG00000272908.1	RP11-121A8.1	-3.34168872958417	-0.314771205625872	0.00083270384882092	0.0440965818412854	0.244207162642368	2.06891844526144e-21	NA	16	33	33	Whole_Blood	0.107436144494749
Whole_Blood.49	ENSG00000170017.8	ALCAM	-3.3272283799178	-0.196687984911746	0.00087714454162734	0.0746128324068689	0.173491173101761	9.24309893422793e-15	NA	21	37	37	Whole_Blood	0.110860329516288
Whole_Blood.50	ENSG00000147439.7	BIN3	3.29406591986506	0.301777719967661	0.000987493369530656	0.0193033404918267	0.105269344168113	4.08503401643554e-09	NA	6	17	17	Whole_Blood	0.122310928750067
Whole_Blood.51	ENSG00000113249.8	HAVCR1	3.27612752552305	0.517501773777924	0.00105241029091389	0.00812406983242167	0.0979219172424629	1.61119476134758e-08	NA	25	54	54	Whole_Blood	0.127795626110387
Whole_Blood.52	ENSG00000154319.10	FAM167A	-3.26769464184791	-0.856493048985071	0.00108427281101289	0.00398584074655824	0.228105068165806	1.72877880780134e-19	NA	6	14	14	Whole_Blood	0.129132721511593
Whole_Blood.53	ENSG00000123600.14	METTL8	3.2563943488511	0.667894998324701	0.00112836914861346	0.00588971921592738	0.114142041891119	4.90339460961378e-10	NA	2	9	9	Whole_Blood	0.131828695106581
Whole_Blood.54	ENSG00000263142.1	LRRC37A17P	3.24852954320145	0.464071878978893	0.00116003161909538	0.0110564927990068	0.0726620243504611	1.36545090038583e-06	NA	18	36	36	Whole_Blood	0.131828695106581
Whole_Blood.55	ENSG00000241852.5	C8orf58	3.24590720713271	0.351126322580841	0.00117076993877958	0.013077242724316	0.068527948443455	3.03220861188275e-06	NA	6	9	9	Whole_Blood	0.131828695106581
Whole_Blood.56	ENSG00000060069.12	CTDP1	3.23025793187166	0.123739909731995	0.00123678586073937	0.162697393840471	0.511795064865612	5.25876593618848e-56	NA	12	23	23	Whole_Blood	0.136775264920695
Whole_Blood.57	ENSG00000158941.12	CCAR2	3.22335147857666	3.474944312604	0.00126699983570603	0.000132591015296075	0.0609929046775953	9.675712721899e-06	NA	1	16	16	Whole_Blood	0.137658420746095
Whole_Blood.58	ENSG00000255513.1	AC005363.9	-3.21641927943888	-0.13931267434661	0.00129801042867978	0.0905018531193014	0.405358322666282	3.40621033149792e-39	NA	6	8	8	Whole_Blood	0.138596182496792
Whole_Blood.59	ENSG00000162972.6	C2orf47	3.18510794639587	2.03383197603676	0.00144700022000214	0.000460379567569555	0.0518168795173445	5.40426178047873e-05	NA	1	5	5	Whole_Blood	0.148998688502061
Whole_Blood.60	ENSG00000269676.1	MUC8	-3.18315521141676	-0.425683026811538	0.00145679499779853	0.016901190787541	0.060886917145834	1.22155655758336e-05	NA	13	32	32	Whole_Blood	0.148998688502061
Whole_Blood.61	ENSG00000170175.6	CHRNB1	3.18101272717509	0.197486642763923	0.00146761181957463	0.0355480246386627	0.0991161202388318	1.36174840843796e-08	NA	6	12	12	Whole_Blood	0.148998688502061
Whole_Blood.62	ENSG00000167074.10	TEF	-3.14996790957605	-0.329649861318068	0.00163288397259588	0.0142331761680848	0.179680205219276	2.24424319657633e-15	NA	18	33	33	Whole_Blood	0.163104039391714
Whole_Blood.63	ENSG00000152128.13	TMEM163	3.13356749161827	0.414723706112076	0.00172695198120548	0.00887617345670857	0.150532617298731	8.61793541039286e-13	NA	5	10	10	Whole_Blood	0.164590706790174
Whole_Blood.64	ENSG00000167395.10	ZNF646	3.13199959639154	0.157344110470409	0.00173620113959429	0.0742275210707594	0.0286691516814723	0.00292768709846729	NA	24	49	49	Whole_Blood	0.164590706790174
Whole_Blood.65	ENSG00000178952.4	TUFM	-3.12979803589994	-0.0970578927471437	0.0017492652450627	0.159730599018054	0.455212507244577	1.38957102210876e-46	NA	17	28	28	Whole_Blood	0.164590706790174
Whole_Blood.66	ENSG00000129347.15	KRI1	-3.12467765808105	-0.405888626753513	0.00177999998075205	0.00958969655062412	0.0501414677858755	5.42273385782261e-05	NA	1	1	1	Whole_Blood	0.164590706790174
Whole_Blood.67	ENSG00000169682.13	SPNS1	-3.12456992809847	-0.24607973823729	0.00178065192232224	0.0266749779774038	0.297338106600092	7.35458962565831e-27	NA	6	13	13	Whole_Blood	0.164590706790174
Whole_Blood.68	ENSG00000267198.1	RP11-798G7.6	3.11417595706745	0.12134882482707	0.00184459449493602	0.125639103222819	0.268771501059333	7.06167438260182e-24	NA	17	36	36	Whole_Blood	0.167084501572515
Whole_Blood.69	ENSG00000100075.5	SLC25A1	3.11085147699047	0.42871238817851	0.00186548741611038	0.00772781132783479	0.0251054770176784	0.00531870179625656	NA	6	10	10	Whole_Blood	0.167084501572515
Whole_Blood.70	ENSG00000050405.9	LIMA1	-3.10666617684557	-0.277542314816132	0.00189209930186197	0.018993561051177	0.0849873991457925	1.8811210105939e-07	NA	16	33	33	Whole_Blood	0.167084501572515
Whole_Blood.71	ENSG00000115216.9	NRBP1	-3.10302265631353	-0.348715004981993	0.00191554975159835	0.0119039009696878	0.133139236487489	2.42133388714526e-11	NA	6	17	17	Whole_Blood	0.167084501572515
Whole_Blood.72	ENSG00000116171.12	SCP2	-3.0962566960266	-0.205460139062458	0.00195980621758232	0.0379846380628882	0.0903165218393999	2.62323368481766e-08	NA	15	38	38	Whole_Blood	0.167857868488789
Whole_Blood.73	ENSG00000116783.10	TNNI3K	-3.09342209231759	-2.68944732175958	0.00197862496361724	0.000300073337949088	0.0231331281555137	0.00775002110700045	NA	6	10	10	Whole_Blood	0.167857868488789
Whole_Blood.74	ENSG00000225171.2	DUTP6	3.08082330378868	0.539937262807236	0.00206429111034686	0.00561508944776482	0.0577108423054058	2.03667511306906e-05	NA	16	29	29	Whole_Blood	0.17275884927538
Whole_Blood.75	ENSG00000135541.16	AHI1	-3.06579335634727	-0.574983915603604	0.00217093296586688	0.00782420304021106	0.20094031005951	3.01145206752354e-17	NA	8	19	19	Whole_Blood	0.177317942076059
Whole_Blood.76	ENSG00000196917.4	HCAR1	-3.06509185007214	-0.407388380279204	0.00217603158368812	0.0094974948218811	0.0778380599483401	4.56060310966885e-07	NA	10	23	23	Whole_Blood	0.177317942076059
Whole_Blood.77	ENSG00000240563.1	L1TD1	-3.05165235060419	-0.530501155195254	0.00227585521415029	0.00604489887513495	0.0247170327660868	0.00575796349625036	NA	15	31	31	Whole_Blood	0.182192793623906
Whole_Blood.78	ENSG00000152760.5	TCTEX1D1	3.04722063264917	0.225280293984333	0.00230968110695895	0.0287795677631636	0.266129587653105	2.6809671944342e-23	NA	20	40	40	Whole_Blood	0.182192793623906
Whole_Blood.79	ENSG00000157778.4	PSMG3	-3.04432892799377	-1.74561215282722	0.0023320001659839	0.000803562403762379	0.0725157291958694	1.54832894796677e-06	NA	1	6	6	Whole_Blood	0.182192793623906
Whole_Blood.80	ENSG00000121410.7	A1BG	-3.04156314210045	-0.183588856594378	0.00235353196995195	0.040879827713428	0.103596798606383	3.85431512624192e-09	NA	6	8	8	Whole_Blood	0.182192793623906
Whole_Blood.81	ENSG00000108474.12	PIGL	3.03410728369703	0.463288975177134	0.00241248621769873	0.00653671642664277	0.029790068940889	0.00225496336573655	NA	10	15	15	Whole_Blood	0.182944325565004
Whole_Blood.82	ENSG00000136044.7	APPL2	-3.03287974080346	-0.653298138705435	0.0024223211200275	0.0043466339623048	0.108165767188844	5.82804081565164e-10	NA	11	24	24	Whole_Blood	0.182944325565004
Whole_Blood.83	ENSG00000196126.6	HLA-DRB1	3.02244600666846	0.284094414069692	0.00250740809386071	0.0485979712807428	0.158960130917636	7.77200780763648e-14	NA	14	21	21	Whole_Blood	0.186724389058016
Whole_Blood.84	ENSG00000169026.8	MFSD7	3.01941018178635	0.238853565476084	0.00253267377375639	0.0317825131596249	0.0755566943327914	7.6724991007497e-07	NA	12	25	25	Whole_Blood	0.186724389058016
Whole_Blood.85	ENSG00000172375.8	C2CD2L	-3.00866041764214	-0.183833511732516	0.00262402231114785	0.0418464284193505	0.312538234984482	3.8885207229171e-28	NA	10	23	23	Whole_Blood	0.19118317850516
Whole_Blood.86	ENSG00000261556.4	RP11-296I10.6	2.99078065936726	0.128612294116385	0.00278265288399534	0.0989490384012919	0.236305216098169	2.17265777519308e-20	NA	14	33	33	Whole_Blood	0.200383364076548
Whole_Blood.87	ENSG00000181031.11	RPH3AL	2.9769410744015	0.321773750219693	0.00291139961180346	0.0144435223008517	0.0224969925898785	0.00739387341992103	NA	18	46	46	Whole_Blood	0.207244802251711
Whole_Blood.88	ENSG00000077097.9	TOP2B	-2.95388579368591	-2.60280591530031	0.00313800110813653	0.000321151325570829	0.0443505419299351	0.000200978300018684	NA	1	3	3	Whole_Blood	0.220836827985108
Whole_Blood.89	ENSG00000001561.6	ENPP4	2.94783479695854	0.158524692007707	0.0032000802746987	0.0537361518432296	0.193713077107066	9.18947012872891e-17	NA	35	73	73	Whole_Blood	0.22267524877763
Whole_Blood.90	ENSG00000196460.8	RFX8	-2.94265561289981	-0.618977059516707	0.00325410195059213	0.00475205478155703	0.02485234909778	0.00551307758098421	NA	16	35	35	Whole_Blood	0.223918370889079
Whole_Blood.91	ENSG00000178950.12	GAK	2.93770211531891	0.600397233064429	0.00330654562759129	0.00324764954344892	0.03615146277129	0.000786141220072516	NA	3	7	7	Whole_Blood	0.225026781007394
Whole_Blood.92	ENSG00000145725.15	PPIP5K2	2.90304176731229	0.152984125237611	0.00369557346778798	0.0517053339448693	0.403838688821865	2.87363065695102e-39	NA	20	44	44	Whole_Blood	0.247816356905202
Whole_Blood.93	ENSG00000172269.12	DPAGT1	-2.90085612778493	-1.08294416438035	0.00372144698727333	0.00120190246721042	0.0248989903407256	0.00472568933403326	NA	3	10	10	Whole_Blood	0.247816356905202
Whole_Blood.94	ENSG00000171421.8	MRPL36	2.88776295551878	0.970841349240762	0.0038799214799655	0.00182722260480439	0.0777368507399464	5.31512363801577e-07	NA	9	22	22	Whole_Blood	0.255620784313046
Whole_Blood.95	ENSG00000104774.8	MAN2B1	-2.87380534861816	-0.195128239041578	0.00405558830548761	0.0384752350801886	0.102042485880669	6.62072461321297e-09	NA	11	18	18	Whole_Blood	0.260893740612916
Whole_Blood.96	ENSG00000169696.11	ASPSCR1	2.87233846477463	0.175277754667493	0.00407446322069229	0.0462677900522089	0.134324732818614	1.92279170694882e-11	NA	2	5	5	Whole_Blood	0.260893740612916
Whole_Blood.97	ENSG00000100401.15	RANGAP1	2.86953121830758	0.730481991823478	0.0041108075056928	0.00254880722519532	0.0153776782362855	0.0293228427403699	NA	5	13	13	Whole_Blood	0.260893740612916
Whole_Blood.98	ENSG00000070371.11	CLTCL1	2.86771112928143	0.200828079582282	0.00413452840816153	0.0299077931460677	0.189200327319927	6.15523907093654e-17	NA	22	48	48	Whole_Blood	0.260893740612916
Whole_Blood.99	ENSG00000182362.9	YBEY	2.86496201578661	0.11983632190265	0.00417059265633436	0.0989421735772179	0.355428091411073	9.58890999935454e-34	NA	23	36	36	Whole_Blood	0.260893740612916
Whole_Blood.100	ENSG00000162366.3	PDZK1IP1	-2.85725981298876	-0.155677815107092	0.00427315903872735	0.0788803024954644	0.143079457151064	4.09856965606231e-12	NA	4	9	9	Whole_Blood	0.263818082971897
Whole_Blood.101	ENSG00000178222.8	RNF212	2.85508439680698	1.98654073238393	0.0043025393799712	0.000310993753341817	0.0291213254126447	0.00258379884338922	NA	3	8	8	Whole_Blood	0.263818082971897
Whole_Blood.102	ENSG00000140988.11	RPS2	2.84532034355204	0.371458477199148	0.00443667790770514	0.00975595686566826	0.0814106145565365	2.77806593316053e-07	NA	5	14	14	Whole_Blood	0.269375943945274
Whole_Blood.103	ENSG00000204577.7	LILRB3	2.83819127082825	0.124236951963312	0.0045369986071726	0.22617558953336	0.42845255836091	1.76915451806952e-42	NA	1	8	8	Whole_Blood	0.272792547322524
Whole_Blood.104	ENSG00000188612.7	SUMO2	-2.81610008943155	-0.538216017633275	0.00486105198842991	0.00468994252135403	0.0264590506630424	0.00424954662939924	NA	6	12	12	Whole_Blood	0.2894662977341
Whole_Blood.105	ENSG00000087076.4	HSD17B14	-2.81042138479082	-0.197481340017451	0.00494766745348521	0.0288974385504869	0.034070608115483	0.00118743434677296	NA	28	57	57	Whole_Blood	0.291818138470799
Whole_Blood.106	ENSG00000173960.8	UBXN2A	-2.79706572627576	-0.178088839968161	0.00515690414552578	0.0436824212352202	0.184314650061134	6.93193435934816e-16	NA	7	11	11	Whole_Blood	0.301289692200388
Whole_Blood.107	ENSG00000114544.11	SLC41A3	2.7855592386216	0.160585415945944	0.00534354752312449	0.0572184208721129	0.110528377418738	1.47372285402621e-09	NA	16	37	37	Whole_Blood	0.309276540287009
Whole_Blood.108	ENSG00000267454.1	ZNF582-AS1	-2.77759514588388	-0.437842649714415	0.00547628043445266	0.00596806404329202	0.0937274166366333	3.51199632909849e-08	NA	7	20	20	Whole_Blood	0.314024117875605
Whole_Blood.109	ENSG00000166200.10	COPS2	2.77093845393617	0.214365300627427	0.00558949907352037	0.0399476290591657	0.0683823936841479	2.59970459978298e-06	NA	26	49	49	Whole_Blood	0.317575851030382
Whole_Blood.110	ENSG00000184903.5	IMMP2L	2.75790169427377	0.526676583968334	0.00581736896658868	0.00516438320829663	0.018513359210966	0.0168060388903872	NA	9	11	11	Whole_Blood	0.326225937115338
Whole_Blood.111	ENSG00000125388.15	GRK4	-2.75573374412928	-0.274463068677595	0.005856064544886	0.0140721138468941	0.0768678106212575	6.04131974598005e-07	NA	16	26	26	Whole_Blood	0.326225937115338
Whole_Blood.112	ENSG00000213672.3	NCKIPSD	2.75065810374186	0.176295651341469	0.00594756828009658	0.0343016022531272	0.141474566427664	3.32802276309666e-12	NA	4	10	10	Whole_Blood	0.326225937115338
Whole_Blood.113	ENSG00000205726.9	ITSN1	2.75038922911851	0.307593392123846	0.0059524512988912	0.0165385494607516	0.0767877106556391	5.69233034010456e-07	NA	19	38	38	Whole_Blood	0.326225937115338
Whole_Blood.114	ENSG00000170209.4	ANKK1	-2.73969119982604	-0.427073178107288	0.00614969336709248	0.00714052457474564	0.172626779511361	5.37655193042647e-15	NA	12	31	31	Whole_Blood	0.331325344750091
Whole_Blood.115	ENSG00000140451.8	PIF1	2.73954137034501	0.323011635134984	0.00615249711710971	0.0132746492417398	0.0172570940616584	0.0203802841869428	NA	10	18	18	Whole_Blood	0.331325344750091
Whole_Blood.116	ENSG00000173226.12	IQCB1	-2.72312087160872	-0.136618385353499	0.0064668392957158	0.0594245734291818	0.386908079578372	1.09228726898501e-37	NA	29	59	59	Whole_Blood	0.339849510420389
Whole_Blood.117	ENSG00000144820.3	GPR128	2.72157098970352	0.955289950378465	0.00649724285316067	0.00177939440090056	0.0933501877207486	1.49172532532863e-08	NA	9	18	18	Whole_Blood	0.339849510420389
Whole_Blood.118	ENSG00000171033.8	PKIA	-2.71663185859011	-0.70639977173116	0.00659499191247347	0.00417947545599738	0.11806474974025	1.77159023299159e-10	NA	4	10	10	Whole_Blood	0.339849510420389
Whole_Blood.119	ENSG00000149311.13	ATM	2.71577066689408	0.271690410488205	0.00661217028734216	0.0148151797282335	0.104264241902669	4.45154615055004e-09	NA	15	40	40	Whole_Blood	0.339849510420389
Whole_Blood.120	ENSG00000086015.16	MAST2	-2.71162786054207	-0.239919938134169	0.00669537134429474	0.0249944224558263	0.0859311033627913	1.6163522032015e-07	NA	31	60	60	Whole_Blood	0.339849510420389
Whole_Blood.121	ENSG00000197063.6	MAFG	-2.71005640553188	-0.530164978049045	0.00672717667769543	0.00478732455442472	0.0215953395523301	0.00971834454414745	NA	4	4	4	Whole_Blood	0.339849510420389
Whole_Blood.122	ENSG00000176720.3	BOK	2.70854934521524	0.199449940044102	0.00675780620334471	0.036344527215362	0.247294291381857	2.64253784207838e-22	NA	5	10	10	Whole_Blood	0.339849510420389
Whole_Blood.123	ENSG00000166896.3	XRCC6BP1	2.70753289364304	0.181692908488776	0.00677853530433561	0.0360836340489889	0.411130155373106	2.15690916956041e-40	NA	8	17	17	Whole_Blood	0.339849510420389
Whole_Blood.124	ENSG00000070526.10	ST6GALNAC1	2.70017793509463	0.282768576420996	0.00693023999674126	0.0229378356989478	0.168356286875216	2.08938372815473e-14	NA	13	28	28	Whole_Blood	0.339849510420389
Whole_Blood.125	ENSG00000187010.14	RHD	-2.69938929046449	-0.102095422829935	0.0069466864335503	0.11896732115124	0.548373752982434	2.97010970250413e-62	NA	10	19	19	Whole_Blood	0.339849510420389
Whole_Blood.126	ENSG00000269001.1	ZNF818P	-2.69687514626837	-0.406385740323695	0.00699935081283773	0.013998591698044	0.0683953292566432	3.42703560963705e-06	NA	22	49	49	Whole_Blood	0.339849510420389
Whole_Blood.127	ENSG00000090581.5	GNPTG	-2.69624663879555	-0.208913910939079	0.0070125722077599	0.0305216678155575	0.0384064847840658	0.000516828632388449	NA	18	34	34	Whole_Blood	0.339849510420389
Whole_Blood.128	ENSG00000143315.5	PIGM	-2.69569578610471	-0.177113754750858	0.00702417848115773	0.0562457013847994	0.111813888400773	1.13005353919056e-09	NA	42	73	73	Whole_Blood	0.339849510420389
Whole_Blood.129	ENSG00000118804.7	FAM47E-STBD1	-2.69260575376845	-0.515647285097468	0.00708960474635244	0.00423667651348021	0.0791706798946196	4.1248078348721e-07	NA	8	22	22	Whole_Blood	0.34021920573889
Whole_Blood.130	ENSG00000140105.13	WARS	-2.6901639782959	-0.161263316631295	0.00714169170774353	0.0380269111632083	0.331719123419795	3.2955564309147e-31	NA	11	28	28	Whole_Blood	0.34021920573889
Whole_Blood.131	ENSG00000225190.4	PLEKHM1	2.68347469069903	0.369834696426787	0.00728614898920584	0.00784603397575561	0.0517021721938831	4.58653088030323e-05	NA	13	27	27	Whole_Blood	0.342898369044232
Whole_Blood.132	ENSG00000213347.6	MXD3	2.6803939051351	0.34948829777606	0.00735355709022763	0.0133498059002218	0.0520254903304591	5.09080941362871e-05	NA	13	31	31	Whole_Blood	0.342898369044232
Whole_Blood.133	ENSG00000162434.7	JAK1	2.67991719998007	0.559057133265712	0.00736403731356094	0.00656085215704548	0.0568178368419784	2.43158867440994e-05	NA	4	8	8	Whole_Blood	0.342898369044232
Whole_Blood.134	ENSG00000108883.8	EFTUD2	-2.67150884204227	-0.192261604802762	0.00755110830709478	0.0366658872604425	0.0708535961806419	1.93957686846991e-06	NA	22	55	55	Whole_Blood	0.347758929236175
Whole_Blood.135	ENSG00000168792.4	ABHD15	2.67019462981485	0.195289979147316	0.00758072912108568	0.0332750035454977	0.0496659628876115	6.33956184731147e-05	NA	8	10	10	Whole_Blood	0.347758929236175
Whole_Blood.136	ENSG00000235475.1	RP11-166O4.5	2.66660698391056	0.467066183166144	0.00766212153114103	0.00931023546860855	0.0469546511027011	0.000117074568040946	NA	8	14	14	Whole_Blood	0.348908225311444
Whole_Blood.137	ENSG00000156735.6	BAG4	2.6602424117513	0.502320609172531	0.00780844294446077	0.00449003130362538	0.0520543312022809	4.56652650535698e-05	NA	12	26	26	Whole_Blood	0.350253381114459
Whole_Blood.138	ENSG00000162723.5	SLAMF9	-2.65586865430881	-0.365657297673659	0.00791044180262705	0.0133907968247242	0.0360959882281164	0.000837632084672897	NA	21	41	41	Whole_Blood	0.350253381114459
Whole_Blood.139	ENSG00000057294.9	PKP2	-2.6530387165667	-0.354624341637576	0.00797707203885601	0.0131297988290917	0.0664143869944268	4.01456600362289e-06	NA	2	2	2	Whole_Blood	0.350253381114459
Whole_Blood.140	ENSG00000125445.6	MRPS7	-2.65256269464589	-0.391593427508636	0.00798832911383289	0.0063670735748636	0.137686944698866	1.14246501491849e-11	NA	5	12	12	Whole_Blood	0.350253381114459
Whole_Blood.141	ENSG00000169629.7	RGPD8	2.65179684328807	0.379730999915677	0.00800646999705011	0.0104490498152644	0.331846068933571	8.81051941519576e-31	NA	4	16	16	Whole_Blood	0.350253381114459
Whole_Blood.142	ENSG00000175575.8	PAAF1	2.65076375007629	23.4126449117496	0.00803099953467676	2.39920459228593e-06	0.0931406526359563	2.98192681110569e-08	NA	1	7	7	Whole_Blood	0.350253381114459
Whole_Blood.143	ENSG00000144218.14	AFF3	-2.64610257075006	-0.367296462532908	0.00814251226510825	0.00984100075820907	0.0545011539420211	3.76735159908376e-05	NA	6	13	13	Whole_Blood	0.351321873258188
Whole_Blood.144	ENSG00000110171.14	TRIM3	-2.64387417251586	-0.450488276356572	0.00819631188869768	0.00499358599644063	0.0157505406980965	0.0272478601280896	NA	8	11	11	Whole_Blood	0.351321873258188
Whole_Blood.145	ENSG00000165030.3	NFIL3	2.64266301794074	0.320614479431038	0.00822568571329521	0.0168448852359514	0.0228431043410011	0.00804110427945776	NA	17	41	41	Whole_Blood	0.351321873258188
Whole_Blood.146	ENSG00000185522.4	C11orf35	2.63739803463511	0.299529908498877	0.00835447378601819	0.0171077041829095	0.0184646314726855	0.0168187311471988	NA	13	35	35	Whole_Blood	0.35437846682747
Whole_Blood.147	ENSG00000138738.6	PRDM5	-2.62962459252617	-0.138462645312103	0.00854792029152489	0.0893795506690458	0.279408864436258	1.09646715777678e-24	NA	28	47	47	Whole_Blood	0.360117485479005
Whole_Blood.148	ENSG00000168237.13	GLYCTK	-2.61952965363217	-0.369671176459571	0.00880511170066486	0.00726541716248132	0.120658086176821	3.14154451154579e-10	NA	3	10	10	Whole_Blood	0.368088697199213
Whole_Blood.149	ENSG00000156990.10	RPUSD3	2.61756348609924	0.245963000062599	0.00885600127283752	0.0253530787135314	0.0658744447272248	3.32171380009734e-06	NA	1	2	2	Whole_Blood	0.368088697199213
Whole_Blood.150	ENSG00000242689.1	CNTF	-2.60936421421584	-0.274531300191507	0.00907106383340016	0.0159776423029401	0.0136180154975774	0.0415308859928459	NA	17	36	36	Whole_Blood	0.370112986956146
Whole_Blood.151	ENSG00000165097.9	KDM1B	-2.6089228478885	-1.10201693152633	0.00908277179298101	0.00160154260375129	0.0861411688241288	1.15895668914215e-07	NA	4	15	15	Whole_Blood	0.370112986956146
Whole_Blood.152	ENSG00000268758.1	EMR4P	2.60690413764231	0.168694674816318	0.00913649351002626	0.0610668680222181	0.155958133920014	3.53814151874131e-13	NA	8	21	21	Whole_Blood	0.370112986956146
Whole_Blood.153	ENSG00000049449.4	RCN1	2.60463633415608	0.57320732455276	0.00919718221745886	0.00531917485332594	0.0416388591388977	0.000323635522596107	NA	3	9	9	Whole_Blood	0.370112986956146
Whole_Blood.154	ENSG00000156931.11	VPS8	2.60440027223029	0.214529702837427	0.00920352010192903	0.025583701134411	0.104190094082394	5.8169814286956e-09	NA	7	14	14	Whole_Blood	0.370112986956146
Whole_Blood.155	ENSG00000082258.8	CCNT2	-2.59947056906568	-0.26996567749516	0.00933676843838739	0.0136858968282272	0.0788140579469575	4.93898696885726e-07	NA	7	10	10	Whole_Blood	0.373049077025375
Whole_Blood.156	ENSG00000121653.7	MAPK8IP1	-2.59430040848166	-0.175107878890962	0.00947836288356275	0.0351023584415535	0.237034811706404	1.46362563546174e-20	NA	4	10	10	Whole_Blood	0.376278854730155
Whole_Blood.157	ENSG00000167543.11	TP53I13	-2.58600883555101	-0.192863784559473	0.00970944415808003	0.0323578168995474	0.0286793219517744	0.00299287933934914	NA	13	25	25	Whole_Blood	0.380115392688709
Whole_Blood.158	ENSG00000100852.8	ARHGAP5	2.58539580511183	0.207314571979628	0.00972672666937671	0.0424277771724772	0.0523237669739688	4.7083965242928e-05	NA	39	62	62	Whole_Blood	0.380115392688709
Whole_Blood.159	ENSG00000148396.14	SEC16A	-2.58424871797012	-0.110814177893302	0.00975913893710717	0.0798933895499989	0.280967165782548	1.05558271306893e-24	NA	14	26	26	Whole_Blood	0.380115392688709
Whole_Blood.160	ENSG00000148634.11	HERC4	-2.58203363418579	-0.659065117125756	0.00982200120737333	0.00471457635091956	0.0134099882707399	0.0422716717350942	NA	1	10	10	Whole_Blood	0.380172834232894
Whole_Blood.161	ENSG00000196693.10	ZNF33B	2.56129783223435	0.151130809970186	0.0104281914920031	0.0398293266966334	0.152936242055209	7.01847346054998e-13	NA	13	30	30	Whole_Blood	0.401129129875624
Whole_Blood.162	ENSG00000159086.10	PAXBP1	-2.55661426880677	-0.258966614810345	0.0105696349715534	0.0199461502450579	0.0256078706256364	0.00496009004078895	NA	14	32	32	Whole_Blood	0.404060181350804
Whole_Blood.163	ENSG00000136603.9	SKIL	-2.55019496897455	-0.464282355389035	0.0107662691187367	0.00485974636686077	0.012807684860158	0.0475502357104556	NA	8	19	19	Whole_Blood	0.404569619747202
Whole_Blood.164	ENSG00000198876.8	DCAF12	2.55007058900269	0.425281831218949	0.0107701109964122	0.00552794393917548	0.0823153519765237	2.1198980623579e-07	NA	12	22	22	Whole_Blood	0.404569619747202
Whole_Blood.165	ENSG00000135677.6	GNS	2.54945667250416	0.369984183046241	0.0107890916526995	0.0106341439174641	0.056485297730971	1.92119221048756e-05	NA	4	9	9	Whole_Blood	0.404569619747202
Whole_Blood.166	ENSG00000160213.5	CSTB	-2.54767744048169	-0.132298378631622	0.0108442688322357	0.0665810011536037	0.278213776668848	1.16121151540122e-24	NA	21	34	34	Whole_Blood	0.404569619747202
Whole_Blood.167	ENSG00000133027.13	PEMT	2.54278804851934	0.349817000447353	0.0109971915183178	0.00898254163370337	0.0202540820106545	0.0124831781649589	NA	15	34	34	Whole_Blood	0.405009388100082
Whole_Blood.168	ENSG00000121989.10	ACVR2A	2.54210402494887	0.211794825036107	0.0110187374110477	0.0357577908634004	0.111062881846078	1.21746771202993e-09	NA	19	27	27	Whole_Blood	0.405009388100082
Whole_Blood.169	ENSG00000184106.4	TREML3P	-2.54104243738516	-0.0823196954384414	0.0110522503776706	0.132030360469858	0.467819745084956	2.85953024811875e-48	NA	23	57	57	Whole_Blood	0.405009388100082
Whole_Blood.170	ENSG00000140688.12	C16orf58	-2.5286673390099	-0.597703254530674	0.0114496491144791	0.00294671605767576	0.0179587101245558	0.0178188608565569	NA	5	15	15	Whole_Blood	0.408847609188404
Whole_Blood.171	ENSG00000272195.1	RP11-156E8.1	-2.52843384722476	-0.3484047845118	0.0114572675535602	0.0148266925584227	0.130455194656302	1.87253096474283e-11	NA	5	12	12	Whole_Blood	0.408847609188404
Whole_Blood.172	ENSG00000248099.3	INSL3	-2.52442682176096	-0.795348171542008	0.0115887129588425	0.00201873771846914	0.0879255576015884	3.85554259303341e-08	NA	5	12	12	Whole_Blood	0.408847609188404
Whole_Blood.173	ENSG00000260257.1	RP5-1085F17.3	-2.52283313108744	-0.31625945677617	0.0116413627815034	0.0165710765980166	0.159127862407018	1.80202057549064e-13	NA	10	23	23	Whole_Blood	0.408847609188404
Whole_Blood.174	ENSG00000124201.10	ZNFX1	2.52136659622192	0.489128409986621	0.0116899992159218	0.00485112767267649	0.0988545620070749	1.45531327483288e-08	NA	1	2	2	Whole_Blood	0.408847609188404
Whole_Blood.175	ENSG00000130595.12	TNNT3	2.51971692158716	0.33578684142413	0.0117449246890093	0.0135080399239067	0.0528943906907893	4.08528166189464e-05	NA	15	38	38	Whole_Blood	0.408847609188404
Whole_Blood.176	ENSG00000131373.10	HACL1	2.51728212497699	0.88891311873966	0.0118264088409872	0.00243083574770157	0.0138020062210455	0.0385932915659863	NA	2	4	4	Whole_Blood	0.408847609188404
Whole_Blood.177	ENSG00000151690.10	MFSD6	2.51537534868218	0.132262012620561	0.0118905716401546	0.0576036217693298	0.110670412939142	1.58229775976097e-09	NA	7	11	11	Whole_Blood	0.408847609188404
Whole_Blood.178	ENSG00000198380.8	GFPT1	-2.51401045813949	-0.233957049782864	0.0119366894117755	0.015236478570299	0.116278808918033	1.71323130200966e-10	NA	11	23	23	Whole_Blood	0.408847609188404
Whole_Blood.179	ENSG00000154710.11	RABGEF1	-2.51375975479389	-0.361916442624661	0.011945177551369	0.00904200060361012	0.0837452886138602	1.04130846441374e-07	NA	17	47	47	Whole_Blood	0.408847609188404
Whole_Blood.180	ENSG00000104921.10	FCER2	2.51324395331458	0.562979400347863	0.0119626580322912	0.00386307004037516	0.0550787639796275	3.07148564671079e-05	NA	7	13	13	Whole_Blood	0.408847609188404
Whole_Blood.181	ENSG00000132622.6	HSPA12B	2.51281734492304	0.379434466785121	0.0119771328965033	0.00683195405922358	0.0354010786238069	0.000767461796006785	NA	25	42	42	Whole_Blood	0.408847609188404
Whole_Blood.182	ENSG00000173041.7	ZNF680	-2.51038384437561	-10.5240189718102	0.0120599990947607	1.03269526740493e-05	0.0198402350854857	0.0135462937118387	NA	1	4	4	Whole_Blood	0.408847609188404
Whole_Blood.183	ENSG00000218510.3	LINC00339	2.50976248989146	0.110410890873073	0.0120812388957659	0.0883159684880223	0.215292661504656	4.05742413313516e-19	NA	5	10	10	Whole_Blood	0.408847609188404
Whole_Blood.184	ENSG00000120008.11	WDR11	2.50072249044399	0.525706879013791	0.0123940254548759	0.00562554952498351	0.124306088464993	9.13310568884057e-11	NA	8	18	18	Whole_Blood	0.417153258924166
Whole_Blood.185	ENSG00000212719.6	C17orf51	2.49078868222526	0.245754326543421	0.0127459903225628	0.0309157594680431	0.0524418363851804	4.07085194544101e-05	NA	15	34	34	Whole_Blood	0.421275309691182
Whole_Blood.186	ENSG00000137575.7	SDCBP	2.48801788299937	0.476505666854413	0.0128457273548197	0.0133315563894279	0.0352654652201154	0.000940627886096894	NA	3	5	5	Whole_Blood	0.421275309691182
Whole_Blood.187	ENSG00000240089.2	BMS1P3	2.48767136611252	5.52682060923988	0.0128582489502527	5.4009316812377e-05	0.0189087599505874	0.0154382932137851	NA	2	4	4	Whole_Blood	0.421275309691182
Whole_Blood.188	ENSG00000065802.7	ASB1	-2.48760773464245	-0.214581711992867	0.0128605494848791	0.0205118499294032	0.196459684609653	4.16998751570355e-17	NA	6	13	13	Whole_Blood	0.421275309691182
Whole_Blood.189	ENSG00000213214.3	ARHGEF35	2.48624623029645	0.263343867157387	0.0129098607050058	0.0185329559504882	0.100165943942626	6.22547209458464e-09	NA	24	52	52	Whole_Blood	0.421275309691182
Whole_Blood.190	ENSG00000272456.1	CTD-2342N23.3	-2.48583900441948	-0.418480827648194	0.0129246421510293	0.00647450257490771	0.0171664105659865	0.0212519018135289	NA	15	23	23	Whole_Blood	0.421275309691182
Whole_Blood.191	ENSG00000089327.10	FXYD5	2.48117999788895	0.344036733319893	0.0130948229020723	0.0117682828590365	0.0520420271384175	4.34269548950252e-05	NA	6	13	13	Whole_Blood	0.424587634725308
Whole_Blood.192	ENSG00000234737.1	KRT18P15	-2.47615411189853	-0.362204616786747	0.0132806238466965	0.0116331878229843	0.0203767646313443	0.0120886041402118	NA	9	14	14	Whole_Blood	0.42836928897183
Whole_Blood.193	ENSG00000121570.8	DPPA4	-2.47419841229051	-0.293508363228263	0.0133535512130445	0.0130837288462484	0.0430132893928334	0.000258230820070567	NA	15	25	25	Whole_Blood	0.428489858354326
Whole_Blood.194	ENSG00000184110.10	EIF3C	-2.47044014522222	-0.282531458565363	0.0134946899832295	0.01271645142843	0.0613703103523352	1.03842249557829e-05	NA	5	13	13	Whole_Blood	0.43078667559866
Whole_Blood.195	ENSG00000180917.12	CMTR2	2.46486436683476	0.274853804729747	0.0137065124746406	0.0114236679273232	0.04206607675897	0.000270504441124786	NA	9	14	14	Whole_Blood	0.435304778233074
Whole_Blood.196	ENSG00000069424.10	KCNAB2	2.45665285537679	0.632567286257546	0.0140238127811182	0.00384107330983161	0.048785686581541	8.100740104016e-05	NA	2	11	11	Whole_Blood	0.438397532888417
Whole_Blood.197	ENSG00000128438.6	TBC1D27	2.4559548977719	0.271825335365836	0.0140510791148743	0.0136365063471612	0.0640397794236369	5.47826080058245e-06	NA	7	12	12	Whole_Blood	0.438397532888417
Whole_Blood.198	ENSG00000100580.7	TMED8	-2.45266881409565	-0.318498053861073	0.0141800825879803	0.00961992417156059	0.0757519825524135	6.79987946788371e-07	NA	12	22	22	Whole_Blood	0.438397532888417
Whole_Blood.199	ENSG00000166398.8	KIAA0355	2.45114756458084	0.512156961260031	0.0142401561335756	0.00511721211126893	0.0421258142454826	0.000290643247457142	NA	8	28	28	Whole_Blood	0.438397532888417
Whole_Blood.200	ENSG00000148719.10	DNAJB12	2.45016305474303	0.5087038175009	0.0142791536131152	0.00622302256745553	0.0958741407948172	2.24590555056345e-08	NA	13	26	26	Whole_Blood	0.438397532888417
Whole_Blood.201	ENSG00000082397.11	EPB41L3	-2.44618053290691	-0.41210469475481	0.0144378685758289	0.00978845187052643	0.0900414935643639	5.71604774087956e-08	NA	14	22	22	Whole_Blood	0.438397532888417
Whole_Blood.202	ENSG00000259976.1	RP11-553L6.5	2.44559081472283	0.862406507545935	0.0144615023104283	0.00195640900755804	0.0183767174194824	0.0160929776913095	NA	4	11	11	Whole_Blood	0.438397532888417
Whole_Blood.203	ENSG00000143382.9	ADAMTSL4	2.44558458422325	0.481291688428171	0.0144617521879411	0.00392440147740172	0.0599949623602109	1.81699597355531e-06	NA	15	37	37	Whole_Blood	0.438397532888417
Whole_Blood.204	ENSG00000261349.1	RP3-465N24.5	-2.44535389206097	-0.110533787514026	0.0144710069010957	0.0830757894103383	0.479818617522084	6.19980395728455e-50	NA	21	46	46	Whole_Blood	0.438397532888417
Whole_Blood.205	ENSG00000102575.6	ACP5	2.44433892461186	0.123313360736664	0.0145117865722793	0.0756208169343819	0.302973032382141	1.43086617600679e-27	NA	18	48	48	Whole_Blood	0.438397532888417
Whole_Blood.206	ENSG00000184361.8	SPATA32	-2.44123443401414	-4.48177258329419	0.0146371494036813	4.80100621853322e-05	0.19375804704745	7.8205673867457e-17	NA	2	10	10	Whole_Blood	0.440038185713583
Whole_Blood.207	ENSG00000229390.1	MICD	-2.43622961818569	-0.198945113222239	0.0148412601573839	0.0466567650962076	0.209547829992969	2.98391857573645e-18	NA	19	48	48	Whole_Blood	0.444018957268978
Whole_Blood.208	ENSG00000166796.7	LDHC	2.43061687054179	0.477802815911632	0.0150731439654889	0.00517234973213047	0.343160640717114	3.39732178984128e-32	NA	8	27	27	Whole_Blood	0.448788368164774
Whole_Blood.209	ENSG00000071462.7	WBSCR22	-2.4188940099409	-0.317036543602849	0.0155677755572416	0.0188678642791049	0.0736689294100432	9.08723036148895e-07	NA	6	11	11	Whole_Blood	0.461297770459317
Whole_Blood.210	ENSG00000100583.4	SAMD15	-2.41158610328015	-0.513239214061223	0.0158833009876908	0.0035337746696834	0.0275549393903474	0.00351816671886666	NA	14	26	26	Whole_Blood	0.465342076880969
Whole_Blood.211	ENSG00000145217.9	SLC26A1	2.40813320574382	0.0899897571929106	0.0160343294455128	0.0985429292564712	0.273520264883344	2.58242551660435e-24	NA	16	27	27	Whole_Blood	0.465342076880969
Whole_Blood.212	ENSG00000206549.8	PRSS50	-2.40806414657374	-0.48059491413923	0.0160373629019443	0.00523507509571806	0.0179023036147352	0.0188660403179389	NA	8	20	20	Whole_Blood	0.465342076880969
Whole_Blood.213	ENSG00000187961.9	KLHL17	2.40794401556545	0.354518355459446	0.0160426409149704	0.0150886389764163	0.0603619684958548	8.14804982421103e-06	NA	6	15	15	Whole_Blood	0.465342076880969
Whole_Blood.214	ENSG00000006606.4	CCL26	-2.40709555425014	-0.365966201429861	0.01607996196553	0.0110794302099886	0.0123738684475314	0.049166934819436	NA	18	30	30	Whole_Blood	0.465342076880969
Whole_Blood.215	ENSG00000156958.10	GALK2	2.40268111812919	0.307823018962694	0.0162753727563962	0.0102977014571277	0.080048080878081	2.59236131518544e-07	NA	14	27	27	Whole_Blood	0.46880643479238
Whole_Blood.216	ENSG00000173801.12	JUP	2.40059677815133	0.126681757792118	0.0163683618504981	0.0836211806371844	0.600134461321015	2.47366534671086e-72	NA	6	11	11	Whole_Blood	0.469302152500625
Whole_Blood.217	ENSG00000187630.10	DHRS4L2	2.39706351506091	0.199052939457429	0.0165270586079594	0.0425721600255789	0.0629774045129765	8.01568081380722e-06	NA	19	45	45	Whole_Blood	0.471668543590289
Whole_Blood.218	ENSG00000149187.13	CELF1	2.39269614778194	0.485208916312478	0.0167250856031146	0.00362248033461227	0.0254862422907286	0.00480632076570887	NA	2	4	4	Whole_Blood	0.475130528165545
Whole_Blood.219	ENSG00000183604.10	RP11-347C12.2	-2.38926984055176	-0.253412337501443	0.0168818978901899	0.014121256691113	0.094646872497877	3.26123710061487e-08	NA	6	15	15	Whole_Blood	0.477395404721216
Whole_Blood.220	ENSG00000273348.1	RP11-535A5.1	2.38455057144165	0.921455267373904	0.0170999975378417	0.00370774707014917	0.0332064740451057	0.00119795153074717	NA	1	1	1	Whole_Blood	0.480566116913335
Whole_Blood.221	ENSG00000093134.9	VNN3	-2.38206852102817	-0.101947078101585	0.0172156937539483	0.132566525744776	0.368459294061385	2.31509810246472e-34	NA	30	66	66	Whole_Blood	0.480566116913335
Whole_Blood.222	ENSG00000165555.5	NOXRED1	2.38056290993937	0.643324151945117	0.0172862091418389	0.00223631052601949	0.0574878090587799	2.11253529576275e-05	NA	9	21	21	Whole_Blood	0.480566116913335
Whole_Blood.223	ENSG00000113532.8	ST8SIA4	-2.37920458978134	-0.318895571340622	0.0173500433810928	0.0117987840049953	0.0321227463368994	0.0013638897082128	NA	4	5	5	Whole_Blood	0.480566116913335
Whole_Blood.224	ENSG00000225490.1	RP4-610C12.3	-2.37497782707214	-0.826007465620007	0.0175500044045184	0.00215305590136506	0.0304602763071003	0.00212872292756685	NA	1	6	6	Whole_Blood	0.480566116913335
Whole_Blood.225	ENSG00000251474.2	RPL32P3	-2.37347390304401	-0.620870095159102	0.0176216382629429	0.00209447968408882	0.0165278105711102	0.0243571105317957	NA	7	17	17	Whole_Blood	0.480566116913335
Whole_Blood.226	ENSG00000110888.13	CAPRIN2	2.37275997344321	0.246917786772129	0.0176557332751359	0.0169643975539939	0.0212960628239752	0.0104117284926115	NA	10	17	17	Whole_Blood	0.480566116913335
Whole_Blood.227	ENSG00000054277.8	OPN3	2.37192539500298	0.486479388106082	0.0176956633825584	0.00566693796431844	0.111634223313208	1.20846787756346e-09	NA	20	36	36	Whole_Blood	0.480566116913335
Whole_Blood.228	ENSG00000116062.10	MSH6	2.37107417112442	0.348774885438029	0.0177364713909979	0.0113222914816116	0.0937731610400432	3.46593598206206e-08	NA	9	12	12	Whole_Blood	0.480566116913335
Whole_Blood.229	ENSG00000167207.7	NOD2	2.36939780771035	0.0944391298698371	0.0178170781058635	0.0938406905782675	0.401432310070652	6.51702880973671e-39	NA	13	27	27	Whole_Blood	0.480566116913335
Whole_Blood.230	ENSG00000111011.13	RSRC2	-2.36876471629117	-0.233904425459803	0.017847603243996	0.0178134627514946	0.0196527725841852	0.0138835654721285	NA	16	34	34	Whole_Blood	0.480566116913335
Whole_Blood.231	ENSG00000235878.4	AP001468.1	-2.36449976566525	-0.464364562697924	0.0180544387738564	0.00452588503499821	0.120317735548146	1.13709856884786e-10	NA	6	17	17	Whole_Blood	0.482680958633088
Whole_Blood.232	ENSG00000189298.9	ZKSCAN3	-2.36393417078699	-0.278204452731431	0.0180820252547838	0.0119776502457525	0.0333098959742532	0.00136260975884052	NA	6	21	21	Whole_Blood	0.482680958633088
Whole_Blood.233	ENSG00000177303.5	CASKIN2	2.35994903493793	0.379013396404884	0.0182774458804771	0.00556268035977356	0.0331004603654256	0.00137132235356287	NA	4	5	5	Whole_Blood	0.485803529346758
Whole_Blood.234	ENSG00000035403.12	VCL	2.35736523565544	0.75444117745449	0.0184051344642952	0.00194019403476297	0.0230926515239637	0.00716696480863327	NA	5	11	11	Whole_Blood	0.487106827937523
Whole_Blood.235	ENSG00000197119.8	SLC25A29	-2.35547344621753	-0.125978958815609	0.0184991191380441	0.0431566208181629	0.453594913770668	1.37066915976759e-46	NA	15	33	33	Whole_Blood	0.487510829029392
Whole_Blood.236	ENSG00000065911.7	MTHFD2	2.34706016600234	0.453363378841644	0.0189221989832988	0.00605164726351214	0.0333826542473417	0.00118978073956532	NA	9	18	18	Whole_Blood	0.496547365693091
Whole_Blood.237	ENSG00000156113.16	KCNMA1	2.33837041147213	0.0982079268092258	0.0193680412723057	0.139147723080484	0.330902884043542	1.45994048307291e-30	NA	17	34	34	Whole_Blood	0.502574652379249
Whole_Blood.238	ENSG00000143575.10	HAX1	2.3379601205178	0.422483438539717	0.0193893169988889	0.00520932064191381	0.0409526160150628	0.000313778023801783	NA	9	21	21	Whole_Blood	0.502574652379249
Whole_Blood.239	ENSG00000117533.10	VAMP4	-2.33784403758317	-0.390562580614223	0.0193953402096949	0.00563200886397928	0.10321309247829	3.93396516666174e-09	NA	7	19	19	Whole_Blood	0.502574652379249
Whole_Blood.240	ENSG00000198547.4	C20orf203	2.33573446545773	1.47568918819492	0.0195050850341458	0.000537217935347127	0.0194696167984768	0.0141452521579912	NA	3	11	11	Whole_Blood	0.503239298264397
Whole_Blood.241	ENSG00000205269.4	TMEM170B	-2.33423330362686	-0.193863750410716	0.019583508942632	0.0224197724090073	0.182538646123442	8.8506197974921e-16	NA	13	29	29	Whole_Blood	0.503239298264397
Whole_Blood.242	ENSG00000128271.15	ADORA2A	2.32944706368142	0.481666567834279	0.0198353942775915	0.00371126765095984	0.0633597343382356	4.4682468095846e-06	NA	4	8	8	Whole_Blood	0.507161677204154
Whole_Blood.243	ENSG00000119139.12	TJP2	-2.32822925751665	-0.16897452226278	0.0198999334023267	0.034914557967455	0.333038703959475	3.92008129924583e-30	NA	22	41	41	Whole_Blood	0.507161677204154
Whole_Blood.244	ENSG00000101247.13	NDUFAF5	-2.32190947757808	-0.160659433536758	0.020237810382154	0.0301869906916406	0.149991512280451	1.1748056825011e-12	NA	5	13	13	Whole_Blood	0.513658851215901
Whole_Blood.245	ENSG00000120915.9	EPHX2	-2.31632984715718	-0.195144617767685	0.0205402658772429	0.0246545328992635	0.114014092755046	7.71026143957108e-10	NA	20	33	33	Whole_Blood	0.518568124867102
Whole_Blood.246	ENSG00000242247.6	ARFGAP3	-2.30657307607149	-0.430030289800546	0.0210786319364734	0.00426440903624898	0.0540216200735317	3.75782294758908e-05	NA	7	12	12	Whole_Blood	0.518568124867102
Whole_Blood.247	ENSG00000237541.3	HLA-DQA2	-2.30559393302245	-0.102278417828224	0.0211333326090036	0.161758830252045	0.650232769217001	3.49830471106249e-84	NA	44	106	106	Whole_Blood	0.518568124867102
Whole_Blood.248	ENSG00000104951.11	IL4I1	-2.30520187917784	-0.275595073833824	0.0211552696836421	0.0183825704030914	0.04337168416371	0.000221559690292145	NA	10	26	26	Whole_Blood	0.518568124867102
Whole_Blood.249	ENSG00000151806.9	GUF1	2.30405566068721	0.132823771794753	0.0212195192859414	0.0508317558797222	0.112852795922841	4.90653609657873e-10	NA	15	30	30	Whole_Blood	0.518568124867102
Whole_Blood.250	ENSG00000121797.9	CCRL2	2.30318934242425	0.629499130516481	0.0212681922059171	0.00245945594364203	0.0244600923638474	0.00599006551361848	NA	13	38	38	Whole_Blood	0.518568124867102
Whole_Blood.251	ENSG00000225690.1	TREML5P	-2.29679995095191	-0.062909921151069	0.0216301843712367	0.177343667183846	0.508692356851281	1.33906124755184e-54	NA	19	28	28	Whole_Blood	0.518568124867102
Whole_Blood.252	ENSG00000196565.8	HBG2	-2.29672133560215	-0.093727414430611	0.0216346715353077	0.108232928599539	0.205108891318455	1.81983875144318e-17	NA	38	71	71	Whole_Blood	0.518568124867102
Whole_Blood.253	ENSG00000177483.7	RBM44	2.29573165842988	8.1680032153834	0.0216912291337459	1.8363145758891e-05	0.211008986067216	4.63183995459199e-18	NA	2	11	11	Whole_Blood	0.518568124867102
Whole_Blood.254	ENSG00000120071.8	KANSL1	2.29557694830676	0.0917375934471708	0.0217000820551251	0.107523664293306	0.317162972232739	7.94939045553994e-29	NA	22	58	58	Whole_Blood	0.518568124867102
Whole_Blood.255	ENSG00000185963.9	BICD2	-2.29506228723868	-0.246974514183879	0.0217295549547508	0.0168536750911594	0.114549115281839	9.79735050662532e-10	NA	16	34	34	Whole_Blood	0.518568124867102
Whole_Blood.256	ENSG00000168569.7	TMEM223	-2.2943731066431	-0.31995666421267	0.0217690765574706	0.00958259510015522	0.107623177088824	3.2667292439742e-09	NA	8	15	15	Whole_Blood	0.518568124867102
Whole_Blood.257	ENSG00000257135.1	RP11-320M2.1	2.2929461144623	0.29297062901726	0.0218511074522848	0.0166068343255319	0.0235000925539783	0.0067223420525259	NA	24	45	45	Whole_Blood	0.518568124867102
Whole_Blood.258	ENSG00000197604.4	AC022532.1	-2.29152744673724	-0.770966705838446	0.0219329263109736	0.00268577204203518	0.038493922602561	0.000505286708965542	NA	7	16	16	Whole_Blood	0.518568124867102
Whole_Blood.259	ENSG00000107020.5	PLGRKT	-2.29086421005834	-0.182166085891812	0.0219712685245518	0.0339155790253128	0.0563811034000627	1.92227623661679e-05	NA	16	42	42	Whole_Blood	0.518568124867102
Whole_Blood.260	ENSG00000188002.6	RP11-43F13.1	2.28828322172072	0.113090879624075	0.0221210329564652	0.100982895497621	0.294026521439528	7.20221799084279e-27	NA	12	29	29	Whole_Blood	0.518568124867102
Whole_Blood.261	ENSG00000166130.10	IKBIP	2.28767429976939	0.223630746807171	0.0221564954425849	0.0195127404720573	0.0578192541848329	1.58383900406615e-05	NA	7	20	20	Whole_Blood	0.518568124867102
Whole_Blood.262	ENSG00000008311.10	AASS	2.28578071766908	0.30386620527884	0.0222670902938283	0.0152196301187497	0.0218143459449646	0.00911114601961379	NA	14	25	25	Whole_Blood	0.518568124867102
Whole_Blood.263	ENSG00000170027.5	YWHAG	-2.28401826665543	-3.90896131815501	0.0223704574310401	5.90932792295331e-05	0.0364172265533645	0.000762369422145954	NA	2	4	4	Whole_Blood	0.518568124867102
Whole_Blood.264	ENSG00000145390.7	USP53	-2.28338342727688	-0.123975647932091	0.0224077926077908	0.0606116203449986	0.305865813208723	1.01700986227355e-27	NA	23	46	46	Whole_Blood	0.518568124867102
Whole_Blood.265	ENSG00000160783.15	PMF1	2.28282617189816	0.275434417317456	0.022440609669801	0.0103053112497393	0.0424303103931813	0.000207016276747732	NA	5	9	9	Whole_Blood	0.518568124867102
Whole_Blood.266	ENSG00000260807.2	RP11-161M6.2	2.28227645467314	0.1804806338324	0.0224730237356964	0.0381579920976414	0.111424980911082	1.24791517555718e-09	NA	21	50	50	Whole_Blood	0.518568124867102
Whole_Blood.267	ENSG00000162078.7	ZG16B	-2.28160884606888	-0.271580535154298	0.0225124439869611	0.0170968972618407	0.0302729494377977	0.00214760929701267	NA	12	25	25	Whole_Blood	0.518568124867102
Whole_Blood.268	ENSG00000163602.9	RYBP	-2.28136377579604	-0.0755100398741395	0.0225269297131195	0.177659183226988	0.312082017544026	2.69403616644793e-28	NA	5	5	5	Whole_Blood	0.518568124867102
Whole_Blood.269	ENSG00000100024.10	UPB1	-2.27943099011713	-0.164949535461556	0.0226414578794894	0.0318483038056624	0.091472554526263	4.16478665071361e-08	NA	26	43	43	Whole_Blood	0.518568124867102
Whole_Blood.270	ENSG00000070731.5	ST6GALNAC2	-2.27908760944012	-0.121927137689631	0.0226618579196075	0.105915942849422	0.361479609918031	1.90125520373578e-34	NA	50	102	102	Whole_Blood	0.518568124867102
Whole_Blood.271	ENSG00000178252.13	WDR6	-2.27800192654006	-0.0897293608845987	0.0227264628152796	0.0889649906222497	0.300144153923994	8.39113631532126e-27	NA	21	56	56	Whole_Blood	0.518568124867102
Whole_Blood.272	ENSG00000235174.1	RPL39P3	2.27622942614429	0.566576354857092	0.022832281570603	0.00396035007760704	0.0261308833476741	0.00416736005816108	NA	3	5	5	Whole_Blood	0.518568124867102
Whole_Blood.273	ENSG00000076554.11	TPD52	2.27463908076886	1.03052032360874	0.0229275896947905	0.00130077081184223	0.0197453184446677	0.0129347336467168	NA	5	10	10	Whole_Blood	0.518568124867102
Whole_Blood.274	ENSG00000257704.2	PRR24	-2.27437799709545	-0.385182831752994	0.0229432692093631	0.0121242153461189	0.144135720777026	2.11047949083178e-12	NA	5	8	8	Whole_Blood	0.518568124867102
Whole_Blood.275	ENSG00000130881.9	LRP3	2.27283586161396	0.243446926474953	0.0230360730696682	0.0198055994091548	0.0554381770536221	2.30247116686466e-05	NA	24	57	57	Whole_Blood	0.518772365528927
Whole_Blood.276	ENSG00000116032.5	GRIN3B	2.26987668791411	0.162455909246068	0.0232150659184808	0.0289344009511923	0.122604426618815	1.04350996010032e-10	NA	4	11	11	Whole_Blood	0.520909069685332
Whole_Blood.277	ENSG00000139610.1	CELA1	-2.26782298088074	-0.862950385097253	0.0233399981370534	0.000949402394455499	0.109071707175047	1.21693043147882e-09	NA	1	5	5	Whole_Blood	0.521557725064498
Whole_Blood.278	ENSG00000248098.6	BCKDHA	-2.26583694119643	-0.309945087630351	0.0234613686694679	0.00993854366061621	0.171200426077036	2.04542612150487e-14	NA	10	34	34	Whole_Blood	0.521557725064498
Whole_Blood.279	ENSG00000174307.5	PHLDA3	-2.26526168023909	-0.341842249106289	0.0234966260766987	0.010881346693918	0.0139006177782957	0.0345789286973926	NA	10	19	19	Whole_Blood	0.521557725064498
Whole_Blood.280	ENSG00000143140.6	GJA5	-2.26142077897108	-0.804906993000035	0.0237332132515352	0.00135343100989653	0.0268170322472146	0.00395728556691882	NA	6	19	19	Whole_Blood	0.524661496401701
Whole_Blood.281	ENSG00000095739.7	BAMBI	2.26024756006111	0.560088930879057	0.023805890600497	0.00395313831421284	0.163835659952582	6.63187769974323e-14	NA	2	8	8	Whole_Blood	0.524661496401701
Whole_Blood.282	ENSG00000136628.13	EPRS	-2.25716726838101	-4.94100423582673	0.0239976248412105	3.97271671329237e-05	0.0311249823866678	0.00178157152404227	NA	3	15	15	Whole_Blood	0.527011668941903
Whole_Blood.283	ENSG00000197912.9	SPG7	2.25061785202129	0.238715829877969	0.0244097517456134	0.012959884653403	0.0976312504320134	1.30843546157847e-08	NA	6	10	10	Whole_Blood	0.534168171592169
Whole_Blood.284	ENSG00000108786.6	HSD17B1	2.24558876818276	0.898092194144316	0.0247303605750349	0.00129360927695705	0.0817495099998689	1.63404379255209e-07	NA	7	22	22	Whole_Blood	0.539278602257715
Whole_Blood.285	ENSG00000013288.4	MAN2B2	-2.24294042915569	-0.18299465954524	0.0249006562128871	0.0248269094857514	0.190097507518055	1.26038568528031e-16	NA	4	10	10	Whole_Blood	0.541086890969858
Whole_Blood.286	ENSG00000185615.11	PDIA2	-2.23714212437241	-1.47322622382086	0.0252770525551233	0.000345349868061463	0.0177949761015655	0.0172359772362182	NA	3	10	10	Whole_Blood	0.547345407251323
Whole_Blood.287	ENSG00000006453.9	BAIAP2L1	-2.23423554033566	-0.373795699102292	0.0254675791093933	0.00634191088687578	0.0542069514509752	2.60591829126959e-05	NA	11	16	16	Whole_Blood	0.549204966326763
Whole_Blood.288	ENSG00000006459.6	JHDM1D	2.23175155851737	0.287266609725632	0.0256313875499578	0.0137617007791567	0.0335612207874027	0.0010175378663259	NA	5	5	5	Whole_Blood	0.549204966326763
Whole_Blood.289	ENSG00000236713.1	RP11-363I22.3	-2.23000601420881	-0.726893665319568	0.0257470436095413	0.00159917971541058	0.0196826582498186	0.0131382296591713	NA	9	17	17	Whole_Blood	0.549204966326763
Whole_Blood.290	ENSG00000172367.11	PDZD3	-2.22961439302072	-0.235364222466533	0.0257730535012583	0.0164661487538844	0.132574898591894	1.42694522791773e-11	NA	14	36	36	Whole_Blood	0.549204966326763
Whole_Blood.291	ENSG00000104731.9	KLHDC4	-2.22911375370429	-0.211237392880262	0.0258063370258498	0.02509688674207	0.251995057059927	9.48293848414203e-22	NA	18	34	34	Whole_Blood	0.549204966326763
Whole_Blood.292	ENSG00000166272.12	WBP1L	-2.22771051390401	-0.250273794683579	0.0258998254515047	0.0110480430085817	0.0188763494836393	0.0158850226286524	NA	10	20	20	Whole_Blood	0.549306914456056
Whole_Blood.293	ENSG00000128951.9	DUT	-2.22418254039182	-0.0725479226499939	0.0261361652601898	0.162499381892259	0.442261282970885	5.11241001164282e-45	NA	9	16	16	Whole_Blood	0.551727595804638
Whole_Blood.294	ENSG00000148344.10	PTGES	2.22268578697304	0.322491106958408	0.0262369949575888	0.0133121714112251	0.0631452646871228	8.47016703098243e-06	NA	2	4	4	Whole_Blood	0.551727595804638
Whole_Blood.295	ENSG00000106771.8	TMEM245	-2.22174823497158	-0.352612044506197	0.0263003248083625	0.00697716311105447	0.0168606509963422	0.0229851657953435	NA	6	13	13	Whole_Blood	0.551727595804638
Whole_Blood.296	ENSG00000188641.8	DPYD	-2.22071433020979	-0.341953349075771	0.0263703162212454	0.00939444078180202	0.07880873569143	5.07107115472512e-07	NA	16	36	36	Whole_Blood	0.551727595804638
Whole_Blood.297	ENSG00000135823.9	STX6	-2.2191009550591	-0.157692648488008	0.0264798570924934	0.0422630140711529	0.0637832809222951	7.67107243932549e-06	NA	27	55	55	Whole_Blood	0.55215405715088
Whole_Blood.298	ENSG00000180011.6	ZADH2	-2.21672921548415	-0.255091757204412	0.0266416010969467	0.0204531586253193	0.407943308839051	1.07787479219406e-39	NA	10	32	32	Whole_Blood	0.553662535548292
Whole_Blood.299	ENSG00000053900.6	ANAPC4	-2.21512501082412	-0.273677559480579	0.0267514851728935	0.0101816306269501	0.0913566218216823	2.86682041572943e-08	NA	13	24	24	Whole_Blood	0.554086781524179
Whole_Blood.300	ENSG00000101017.9	CD40	-2.21316959998559	-0.198769752035566	0.0268859551185896	0.0249492945160708	0.269802481116438	1.85832557277372e-23	NA	13	28	28	Whole_Blood	0.55417815495721
Whole_Blood.301	ENSG00000221866.5	PLXNA4	-2.21246045166705	-0.608640813942841	0.026934865919929	0.00362793263326484	0.0222073317861784	0.00865644070133986	NA	4	9	9	Whole_Blood	0.55417815495721
Whole_Blood.302	ENSG00000167077.8	MEI1	-2.20931916420047	-0.118830219744411	0.0271524491383092	0.0537746437394309	0.267476319807694	9.03675223978108e-24	NA	39	77	77	Whole_Blood	0.5568050248793
Whole_Blood.303	ENSG00000125450.6	NUP85	2.20662879943848	1.33371976653351	0.0273400032363171	0.000378696960680774	0.358642190819279	7.54742580320807e-34	NA	1	7	7	Whole_Blood	0.558800792219512
Whole_Blood.304	ENSG00000197165.6	SULT1A2	-2.19709271869417	-0.0718690132254757	0.0280138250358651	0.161618598308449	0.535100942981289	1.15487109291847e-59	NA	8	13	13	Whole_Blood	0.56924749101865
Whole_Blood.305	ENSG00000124587.9	PEX6	2.19416077367976	0.0443817260839062	0.0282238534697091	0.350729529371119	0.706105716192976	1.4245492163083e-100	NA	29	67	67	Whole_Blood	0.56924749101865
Whole_Blood.306	ENSG00000161888.7	SPC24	-2.19312564621328	-0.309759995569321	0.0282983277180227	0.00777079226874621	0.056453784301079	1.70669147571624e-05	NA	4	16	16	Whole_Blood	0.56924749101865
Whole_Blood.307	ENSG00000011485.10	PPP5C	2.19243552280812	0.160461137424156	0.0283480740039797	0.0502185388900609	0.43820743021143	6.58504793885565e-44	NA	13	27	27	Whole_Blood	0.56924749101865
Whole_Blood.308	ENSG00000187239.12	FNBP1	2.19239799031923	0.55171250753152	0.0283507816238126	0.00249306539198503	0.0156544187505521	0.0260426443732419	NA	3	6	6	Whole_Blood	0.56924749101865
Whole_Blood.309	ENSG00000198515.9	CNGA1	-2.19146403587928	-0.215185081773966	0.0284182295381176	0.0212118506496228	0.0194925952355831	0.0132777638476068	NA	21	46	46	Whole_Blood	0.56924749101865
Whole_Blood.310	ENSG00000162543.5	UBXN10	2.19040958076446	1.6483079957757	0.0284945458123335	0.000313192779623979	0.0316401477305523	0.00169932922748199	NA	2	7	7	Whole_Blood	0.56924749101865
Whole_Blood.311	ENSG00000165502.6	RPL36AL	-2.18816557551757	-0.191373602618769	0.0286575436603073	0.0168247035998896	0.193789827222472	9.54490915472884e-17	NA	12	32	32	Whole_Blood	0.570662919254929
Whole_Blood.312	ENSG00000164904.11	ALDH7A1	2.18416158587369	0.335084152546047	0.0289503765561975	0.0118810405971311	0.0597450758022448	1.39299594441499e-05	NA	10	21	21	Whole_Blood	0.574310862936218
Whole_Blood.313	ENSG00000163827.8	LRRC2	2.18211940306851	0.629690699472466	0.029100721549685	0.00153656941325325	0.0170181551984657	0.0217986905448548	NA	3	9	9	Whole_Blood	0.574310862936218
Whole_Blood.314	ENSG00000225101.3	OR52K3P	-2.17872871924471	-0.153860705775935	0.0293518269570122	0.0337537204924143	0.394647280664988	3.1276386449253e-38	NA	25	41	41	Whole_Blood	0.574310862936218
Whole_Blood.315	ENSG00000224183.1	SDHDP6	-2.17759795825001	-0.077644658952808	0.0294359816941802	0.128858345971611	0.394987881694529	5.21430691651978e-38	NA	21	43	43	Whole_Blood	0.574310862936218
Whole_Blood.316	ENSG00000204625.6	HCG9	-2.17730545838036	-0.380786572553201	0.0294577842000364	0.00737291471583373	0.0829040436846106	2.54890940432733e-07	NA	14	37	37	Whole_Blood	0.574310862936218
Whole_Blood.317	ENSG00000170145.4	SIK2	2.17721903313614	0.320781810885469	0.0294642288673561	0.00825472721092925	0.0586157866376747	1.85284925613753e-05	NA	10	16	16	Whole_Blood	0.574310862936218
Whole_Blood.318	ENSG00000204681.6	GABBR1	-2.17523608102185	-0.352931890242338	0.0296124296582428	0.0107566998035405	0.0518478153661342	4.74243408059489e-05	NA	5	14	14	Whole_Blood	0.574310862936218
Whole_Blood.319	ENSG00000018280.12	SLC11A1	-2.17438973137074	-0.25606260424003	0.0296758786144637	0.0154009189244725	0.0550269304001783	2.34946166413953e-05	NA	15	35	35	Whole_Blood	0.574310862936218
Whole_Blood.320	ENSG00000259806.2	CTD-2196E14.4	2.17316211403201	1.31593154236683	0.0297681181136936	0.000712974914336949	0.0569729117554654	2.04667042420778e-05	NA	4	15	15	Whole_Blood	0.574310862936218
Whole_Blood.321	ENSG00000103657.9	HERC1	2.1695803980066	7.39128368595248	0.0300386476729207	2.33068822696675e-05	0.0274405697830728	0.00361376425530431	NA	2	7	7	Whole_Blood	0.574310862936218
Whole_Blood.322	ENSG00000178971.9	CTC1	2.16691017903333	0.0899835535957156	0.0302417036503378	0.102128569736399	0.180179438261933	3.82232059309491e-15	NA	5	9	9	Whole_Blood	0.574310862936218
Whole_Blood.323	ENSG00000101442.8	ACTR5	2.1666651353822	0.0780119740026582	0.0302603968657053	0.0928913209220999	0.139573233643322	6.93841832544546e-12	NA	14	27	27	Whole_Blood	0.574310862936218
Whole_Blood.324	ENSG00000123143.8	PKN1	2.16581242997773	0.152861728708104	0.0303255231129362	0.021782553433187	0.0218833506398557	0.00863715708955332	NA	11	15	15	Whole_Blood	0.574310862936218
Whole_Blood.325	ENSG00000130758.3	MAP3K10	-2.16328972837893	-0.265507736595503	0.0305189026181934	0.0174253831151309	0.140054624133003	6.59473501205744e-12	NA	24	54	54	Whole_Blood	0.574310862936218
Whole_Blood.326	ENSG00000135052.12	GOLM1	-2.16205986738919	-0.225168646231591	0.030613561921445	0.0276105491115871	0.183177929711569	1.79352435785741e-15	NA	25	51	51	Whole_Blood	0.574310862936218
Whole_Blood.327	ENSG00000269302.1	AC110771.1	2.16079713173039	0.277305992342765	0.0307110137428176	0.0133849671187227	0.0231368636369481	0.00744494886191825	NA	15	23	23	Whole_Blood	0.574310862936218
Whole_Blood.328	ENSG00000104626.10	ERI1	2.15881096288727	0.15926917873283	0.0308648356284136	0.0433533161317752	0.095808096062334	7.08741001013533e-09	NA	13	20	20	Whole_Blood	0.574310862936218
Whole_Blood.329	ENSG00000165948.6	IFI27L1	2.15830396742941	0.21692975207528	0.0309042064733459	0.0168408149111124	0.0553256368233563	2.45949561536288e-05	NA	10	14	14	Whole_Blood	0.574310862936218
Whole_Blood.330	ENSG00000151445.11	VIPAS39	-2.15777855468006	-0.966382395446668	0.030945052999971	0.000781514102924483	0.0697375258735873	1.87191170023987e-06	NA	9	18	18	Whole_Blood	0.574310862936218
Whole_Blood.331	ENSG00000136986.5	DERL1	-2.15459496289735	-0.402637478252262	0.0311935435579621	0.00524806411777705	0.0146481715197535	0.0339083705653419	NA	6	12	12	Whole_Blood	0.574310862936218
Whole_Blood.332	ENSG00000163485.11	ADORA1	-2.15208473298745	-0.20587823080575	0.0313906813581127	0.0234386042737544	0.16340043283455	5.87820019633692e-14	NA	26	49	49	Whole_Blood	0.574310862936218
Whole_Blood.333	ENSG00000196345.8	ZKSCAN7	-2.1508252620697	-4.385312262101	0.0314899943690684	4.50123011292623e-05	0.0345854287122398	0.000883242951785674	NA	1	2	2	Whole_Blood	0.574310862936218
Whole_Blood.334	ENSG00000111647.8	UHRF1BP1L	2.15015391225367	1.96855000600705	0.0315430423242751	0.000129864478414637	0.0345940066289395	0.00100481161934063	NA	5	13	13	Whole_Blood	0.574310862936218
Whole_Blood.335	ENSG00000175166.12	PSMD2	-2.14920592544723	-0.262933589992665	0.0316180797869446	0.011474237873416	0.0986312600983027	7.05748224122618e-09	NA	4	14	14	Whole_Blood	0.574310862936218
Whole_Blood.336	ENSG00000077458.8	FAM76B	2.14899414319316	0.189617859536614	0.0316348642194255	0.0214718963460484	0.0949187543484638	2.09438249152261e-08	NA	30	52	52	Whole_Blood	0.574310862936218
Whole_Blood.337	ENSG00000162722.8	TRIM58	2.14862876455853	0.208921917100718	0.0316638396284728	0.0197694647197484	0.131089605474944	3.02566813760768e-11	NA	2	7	7	Whole_Blood	0.574310862936218
Whole_Blood.338	ENSG00000243302.3	RP11-274B21.2	-2.14718409538441	-0.435563102991221	0.0317786283890512	0.00612937900047271	0.140600742220965	7.05138276412219e-12	NA	11	23	23	Whole_Blood	0.574310862936218
Whole_Blood.339	ENSG00000197847.8	SLC22A20	-2.14709513246779	-0.689802300304166	0.0317857087437379	0.00128973375119161	0.0163641176207833	0.0244425960564026	NA	7	21	21	Whole_Blood	0.574310862936218
Whole_Blood.340	ENSG00000151715.3	TMEM45B	2.145992053337	0.19702608383561	0.0318736127068475	0.0248624979118169	0.32415508569569	2.16509318571462e-31	NA	13	22	22	Whole_Blood	0.574310862936218
Whole_Blood.341	ENSG00000105352.6	CEACAM4	-2.14593022873722	-0.430207963730906	0.0318785456479295	0.0052306300581189	0.183392545704517	2.49161164925496e-16	NA	8	27	27	Whole_Blood	0.574310862936218
Whole_Blood.342	ENSG00000123684.8	LPGAT1	-2.14572052197442	-0.294739476708076	0.031895282877779	0.0137659053093783	0.0434996685009514	0.000207779730308701	NA	8	16	16	Whole_Blood	0.574310862936218
Whole_Blood.343	ENSG00000126522.12	ASL	2.14456482826939	0.421093429646459	0.0319876569515659	0.00510974949712973	0.03347077334316	0.00131501035032634	NA	8	15	15	Whole_Blood	0.574310862936218
Whole_Blood.344	ENSG00000130299.12	GTPBP3	-2.14343690010803	-0.407633553401614	0.0320780327692835	0.00450426209977117	0.0260685852755596	0.00414332677914983	NA	3	5	5	Whole_Blood	0.574310862936218
Whole_Blood.345	ENSG00000259235.1	RP11-605F22.2	-2.14260047730015	-0.0631564429223966	0.0321451928099884	0.181040588785713	0.470290040703772	4.95146686938004e-48	NA	11	20	20	Whole_Blood	0.574310862936218
Whole_Blood.346	ENSG00000083520.10	DIS3	-2.14191889762878	-2.06934061603365	0.0322000088900534	0.000215373157353885	0.0356423284589031	0.000850283467979505	NA	1	6	6	Whole_Blood	0.574310862936218
Whole_Blood.347	ENSG00000105185.7	PDCD5	-2.14161836439306	-0.220558532102151	0.0322242047266216	0.0203213731003858	0.259608427061076	5.1122748904595e-23	NA	13	33	33	Whole_Blood	0.574310862936218
Whole_Blood.348	ENSG00000169964.5	TMEM42	2.14102590569454	1.27947405181298	0.0322719490233819	0.000498798218607947	0.0138993944069342	0.0386678392853515	NA	4	11	11	Whole_Blood	0.574310862936218
Whole_Blood.349	ENSG00000112305.10	SMAP1	-2.13864094254919	-0.218760228871979	0.0324647589571577	0.0183121540345615	0.101089582200809	9.11079707337004e-09	NA	19	41	41	Whole_Blood	0.575160351406572
Whole_Blood.350	ENSG00000104177.13	MYEF2	-2.13813942223156	-0.0855044390146567	0.0325054291930083	0.0983957873804797	0.298706417176781	6.74520662997718e-27	NA	11	19	19	Whole_Blood	0.575160351406572
Whole_Blood.351	ENSG00000153574.8	RPIA	-2.13690176782101	-0.277866520313232	0.0326059821969546	0.0110211007890485	0.0467302918690396	0.000108585608614383	NA	23	45	45	Whole_Blood	0.575295862523476
Whole_Blood.352	ENSG00000139218.13	SCAF11	2.13521188284076	0.387307520360088	0.0327437067140885	0.00696430613744759	0.0188046333197706	0.0162523339843665	NA	8	21	21	Whole_Blood	0.575746129764025
Whole_Blood.353	ENSG00000171045.10	TSNARE1	-2.13412897130571	-0.0915234857252967	0.0328322249391416	0.0859268820205039	0.129978945817475	5.78281635552431e-11	NA	11	22	22	Whole_Blood	0.575746129764025
Whole_Blood.354	ENSG00000072310.12	SREBF1	2.13317462762203	0.261331072970389	0.0329104036713168	0.00925852717446619	0.133250186066695	1.62565824325607e-11	NA	6	15	15	Whole_Blood	0.575746129764025
Whole_Blood.355	ENSG00000112697.11	TMEM30A	-2.12961164685385	-0.184998433286239	0.0332036887018334	0.0229541504674954	0.115073661566074	5.43387906254999e-10	NA	17	31	31	Whole_Blood	0.577492984394461
Whole_Blood.356	ENSG00000183696.9	UPP1	2.12866304024845	0.530808500207891	0.0332821487882914	0.00289030882797305	0.0687721361099485	2.29657905868511e-06	NA	12	30	30	Whole_Blood	0.577492984394461
Whole_Blood.357	ENSG00000113734.13	BNIP1	2.12856817245483	3.08348849145829	0.0332900041060589	0.000113713265942074	0.0889622657732152	7.8360639509826e-08	NA	1	7	7	Whole_Blood	0.577492984394461
Whole_Blood.358	ENSG00000023191.12	RNH1	-2.12739036982306	-0.15444840154456	0.0333876616361173	0.0419767047728005	0.0784400428066594	5.34936061307762e-07	NA	34	79	79	Whole_Blood	0.577569241654957
Whole_Blood.359	ENSG00000109445.6	ZNF330	2.1249422816469	0.222224730920695	0.0335914293253778	0.0271476726846334	0.186827225062041	2.5731758830413e-16	NA	5	10	10	Whole_Blood	0.579475548223022
Whole_Blood.360	ENSG00000170638.5	TRABD	-2.12263039466591	-0.201908471693807	0.0337848358983798	0.0168719611897655	0.0861118120566787	1.58859971795105e-07	NA	14	38	38	Whole_Blood	0.581193024218516
Whole_Blood.361	ENSG00000148848.10	ADAM12	2.12014942031345	0.250404114686153	0.0339934463450712	0.020453630592675	0.0316430440054638	0.00167328090832322	NA	17	30	30	Whole_Blood	0.581604630888225
Whole_Blood.362	ENSG00000101460.8	MAP1LC3A	2.11870731686735	0.0904700579760147	0.0341152096087994	0.0671249946613176	0.167629862581615	4.49263570815292e-14	NA	26	40	40	Whole_Blood	0.581604630888225
Whole_Blood.363	ENSG00000105968.14	H2AFV	-2.11764623054271	-0.800526991522316	0.0342050397785998	0.00231034227111346	0.0215312767522524	0.00950296495913329	NA	5	23	23	Whole_Blood	0.581604630888225
Whole_Blood.364	ENSG00000169062.10	UPF3A	-2.11707097504544	-0.214328102188558	0.0342538246012954	0.0248312069701401	0.0938652324281982	3.29076925807401e-08	NA	19	28	28	Whole_Blood	0.581604630888225
Whole_Blood.365	ENSG00000205583.9	STAG3L1	2.11678229322611	0.158700200059472	0.0342783288025516	0.0588244986210061	0.23498342105642	3.86349441584313e-20	NA	38	63	63	Whole_Blood	0.581604630888225
Whole_Blood.366	ENSG00000238024.1	DDX39BP2	-2.11484952738542	-0.214486465791679	0.0344427741103363	0.0221349606018428	0.171159545162386	6.98068220919428e-15	NA	35	70	70	Whole_Blood	0.582798087610144
Whole_Blood.367	ENSG00000256039.1	RP11-291B21.2	2.11190970048993	0.153087257921079	0.0346941951993255	0.0358172268090672	0.077214201620618	6.98508998836018e-07	NA	23	47	47	Whole_Blood	0.585452727164641
Whole_Blood.368	ENSG00000072163.14	LIMS2	-2.10959571067015	-0.220783170272845	0.0348931941266803	0.0238238809936322	0.180577969411359	1.4142824993739e-15	NA	16	34	34	Whole_Blood	0.585981409025583
Whole_Blood.369	ENSG00000260409.1	RP11-403B2.7	-2.10882139205933	-0.357541545445688	0.0349600013900501	0.00972027062273383	0.0172390957325381	0.0210402061533075	NA	1	6	6	Whole_Blood	0.585981409025583
Whole_Blood.370	ENSG00000108861.4	DUSP3	-2.10781322291803	-0.789118427642898	0.0350471486292004	0.00187262386795748	0.0587391668375298	1.6128391817398e-05	NA	6	18	18	Whole_Blood	0.585981409025583
Whole_Blood.371	ENSG00000137411.12	VARS2	-2.10642140121193	-0.0767607204535865	0.0351677639108287	0.131162250716238	0.488770770658028	4.47435894749854e-51	NA	50	94	94	Whole_Blood	0.585981409025583
Whole_Blood.372	ENSG00000133704.5	IPO8	2.1060659399666	0.867168730786423	0.0351986249245143	0.00123231942157562	0.0748116301969509	7.67146603742195e-07	NA	4	17	17	Whole_Blood	0.585981409025583
Whole_Blood.373	ENSG00000103351.8	CLUAP1	-2.10233286817923	-0.461027049656073	0.0355241273069095	0.00536534369228387	0.168782104536667	1.16132315312864e-14	NA	4	9	9	Whole_Blood	0.588931829661896
Whole_Blood.374	ENSG00000111877.13	MCM9	2.10120572133127	0.368953248587856	0.0356229113959319	0.00463123012462152	0.0130399194392628	0.0461408101163963	NA	10	22	22	Whole_Blood	0.588931829661896
Whole_Blood.375	ENSG00000116977.14	LGALS8	-2.10077024773993	-0.126723388568849	0.0356611393707753	0.0684488143894036	0.0678503712656487	3.65527559968134e-06	NA	35	65	65	Whole_Blood	0.588931829661896
Whole_Blood.376	ENSG00000118418.10	HMGN3	-2.09613182587904	-0.279620904353414	0.036070498481719	0.0114866036863841	0.0523132523021899	4.07845901848972e-05	NA	9	19	19	Whole_Blood	0.59410797100342
Whole_Blood.377	ENSG00000197146.2	AL133458.1	2.09423264406526	0.0854443184093451	0.0362392611344357	0.100570251846085	0.365141398752884	2.00190186910643e-34	NA	34	68	68	Whole_Blood	0.595304361287959
Whole_Blood.378	ENSG00000178038.12	ALS2CL	2.09306948342899	0.518886526918686	0.0363429523825037	0.00399060724769299	0.0444411521741833	0.000194897386498773	NA	8	13	13	Whole_Blood	0.595428317737687
Whole_Blood.379	ENSG00000213380.9	COG8	2.08948512618949	1.18985091485331	0.0366640754751259	0.000721482278153571	0.0172051645822961	0.0220208424741413	NA	2	5	5	Whole_Blood	0.598146696717372
Whole_Blood.380	ENSG00000248333.3	CDK11B	-2.08818420518168	-0.280805049261455	0.0367812215330281	0.00813663943849463	0.024978451563455	0.00536569885039805	NA	3	5	5	Whole_Blood	0.598146696717372
Whole_Blood.381	ENSG00000151893.10	CACUL1	-2.08720649001382	-0.420045011970068	0.0368694730810641	0.00415320503959709	0.0641543316166053	5.66584809187439e-06	NA	5	14	14	Whole_Blood	0.598146696717372
Whole_Blood.382	ENSG00000030582.12	GRN	2.0869093641368	0.158574893439067	0.0368963282722244	0.0435965173730947	0.027457183268164	0.00357181536223863	NA	32	59	59	Whole_Blood	0.598146696717372
Whole_Blood.383	ENSG00000185043.6	CIB1	2.08585461188011	0.129528149814343	0.0369917947428957	0.0368919158992726	0.39952486214451	2.12983459209895e-38	NA	4	16	16	Whole_Blood	0.598146696717372
Whole_Blood.384	ENSG00000116791.9	CRYZ	2.08352796751039	0.200646729259343	0.037203125154235	0.0260675989545272	0.404000560546107	8.11846387166708e-40	NA	20	49	49	Whole_Blood	0.598525248584793
Whole_Blood.385	ENSG00000266714.2	MYO15B	-2.08346897506973	-0.221212339430035	0.0372084968036727	0.0294907887682585	0.174648863519897	3.88747655141018e-16	NA	18	48	48	Whole_Blood	0.598525248584793
Whole_Blood.386	ENSG00000259687.1	RP11-293M10.5	2.0819671407829	0.24371110885867	0.037345471225241	0.0107497454581834	0.0638890908354862	5.3335440523053e-06	NA	2	3	3	Whole_Blood	0.599172288336573
Whole_Blood.387	ENSG00000060762.14	MPC1	2.07987282471676	0.297243546243735	0.0375371992035209	0.0123803680101406	0.127583934939839	4.96197506579041e-11	NA	16	32	32	Whole_Blood	0.600692182603114
Whole_Blood.388	ENSG00000130517.9	PGPEP1	2.07618325798631	0.442680183535413	0.037877005103455	0.00329377396885794	0.0230081907883236	0.00743500150366421	NA	7	13	13	Whole_Blood	0.601224037329529
Whole_Blood.389	ENSG00000163933.5	RFT1	2.07483168589217	0.319271823688089	0.0380021368274197	0.00672952316572605	0.0470255430879615	7.87392077351711e-05	NA	8	21	21	Whole_Blood	0.601224037329529
Whole_Blood.390	ENSG00000139514.8	SLC7A1	2.07446206794293	0.261172815944745	0.038036418083566	0.0131775429665142	0.0661082473452772	4.71731747296498e-06	NA	11	14	14	Whole_Blood	0.601224037329529
Whole_Blood.391	ENSG00000272632.1	RP11-362F19.3	2.0742021203811	0.337230693412025	0.0380605434000011	0.0106408565485552	0.0976230622157041	1.22121299752861e-08	NA	4	8	8	Whole_Blood	0.601224037329529
Whole_Blood.392	ENSG00000161692.13	DBF4B	-2.0734597097788	-0.131193708819276	0.0381295170021245	0.0405117583622805	0.30288195982176	1.0970486123793e-27	NA	9	21	21	Whole_Blood	0.601224037329529
Whole_Blood.393	ENSG00000185710.5	RP11-645C24.2	-2.07242752383364	-0.46700055280243	0.0382255887497788	0.00609782376441948	0.0139308628567884	0.0358050562989216	NA	3	4	4	Whole_Blood	0.601224037329529
Whole_Blood.394	ENSG00000186152.6	LILRP1	-2.07209544143965	-0.154258891995015	0.0382565413790915	0.0829184609372	0.5701480579149	1.18042467854193e-67	NA	25	71	71	Whole_Blood	0.601224037329529
Whole_Blood.395	ENSG00000069696.6	DRD4	-2.07063125792867	-3.97288369224979	0.038393268745075	4.11350630869323e-05	0.036737634801489	0.000753247949597833	NA	2	13	13	Whole_Blood	0.601224037329529
Whole_Blood.396	ENSG00000122678.10	POLM	-2.07008734447679	-0.0641183544064031	0.0384441657972701	0.182306663784035	0.42480735446782	8.92716716351696e-43	NA	40	72	72	Whole_Blood	0.601224037329529
Whole_Blood.397	ENSG00000188056.7	TREML4	-2.06666009155834	-0.0493228860858102	0.0387661941694163	0.234246805244428	0.603783623266816	9.21269471728513e-74	NA	20	30	30	Whole_Blood	0.601717617881215
Whole_Blood.398	ENSG00000113971.14	NPHP3	2.06620657856177	0.36192552802103	0.0388089779571164	0.00713414880523345	0.397590038473266	2.57545025199557e-38	NA	7	17	17	Whole_Blood	0.601717617881215
Whole_Blood.399	ENSG00000166359.6	WDR88	2.06580191343651	0.205548289829825	0.0388471873652406	0.0141323747023646	0.0179690548911193	0.0174531020192211	NA	2	9	9	Whole_Blood	0.601717617881215
Whole_Blood.400	ENSG00000235821.1	IFITM4P	-2.06452291757692	-0.143513058542934	0.0389681632871159	0.0457115814060489	0.13749727030334	6.9726371997224e-12	NA	20	44	44	Whole_Blood	0.601717617881215
Whole_Blood.401	ENSG00000160294.6	MCM3AP	-2.06327173071071	-0.173773341602708	0.0390868183497315	0.0255081841894132	0.0864955822254489	1.08393971025305e-07	NA	20	28	28	Whole_Blood	0.601717617881215
Whole_Blood.402	ENSG00000142185.12	TRPM2	-2.06248327061623	0.000450977790238992	0.0391617486787987	0.0480169000172084	0.117295909879691	5.74403214941978e-10	NA	13	26	26	Whole_Blood	0.601717617881215
Whole_Blood.403	ENSG00000115486.7	GGCX	-2.06168203460455	-0.0788866665152393	0.0392380180819905	0.091321126780779	0.277044323680628	6.3347672603994e-25	NA	10	14	14	Whole_Blood	0.601717617881215
Whole_Blood.404	ENSG00000137135.13	ARHGEF39	2.06152464972832	1.01874407912895	0.0392530143103521	0.000735435726266865	0.0520909780802648	4.84596815864846e-05	NA	8	15	15	Whole_Blood	0.601717617881215
Whole_Blood.405	ENSG00000157992.8	KRTCAP3	2.05817555210968	0.21164811006416	0.0395732845584873	0.0146290919233712	0.0936911148174909	2.02785055316155e-08	NA	7	18	18	Whole_Blood	0.602385409827168
Whole_Blood.406	ENSG00000237440.4	ZNF737	-2.05653959252606	-0.254351198457954	0.0397305340607214	0.016003984907739	0.0841836725115406	1.74932863147258e-07	NA	30	62	62	Whole_Blood	0.602385409827168
Whole_Blood.407	ENSG00000203666.8	EFCAB2	2.05488304828766	0.392940684369414	0.0398903021668306	0.0074365967518788	0.121775232537918	2.00731313696565e-10	NA	3	9	9	Whole_Blood	0.602385409827168
Whole_Blood.408	ENSG00000163781.8	TOPBP1	-2.05471828043483	-0.432660880288735	0.0399062232353553	0.0049321346296008	0.0353987176780855	0.000899822381674149	NA	2	5	5	Whole_Blood	0.602385409827168
Whole_Blood.409	ENSG00000132274.11	TRIM22	2.05414828698952	0.698546076060297	0.0399613417398013	0.00170140547129128	0.0946490069531903	1.54697871732012e-08	NA	2	6	6	Whole_Blood	0.602385409827168
Whole_Blood.410	ENSG00000227001.2	NBPF2P	2.05334891274291	0.163945889631089	0.0400387502176214	0.0313789467611498	0.0972898606928471	2.02000876911202e-08	NA	22	50	50	Whole_Blood	0.602385409827168
Whole_Blood.411	ENSG00000257743.4	RP11-1220K2.2	2.05281373998321	0.428509627662799	0.040090645445082	0.00736092824700761	0.0428800459522226	0.000226462699932692	NA	2	4	4	Whole_Blood	0.602385409827168
Whole_Blood.412	ENSG00000137054.11	POLR1E	2.05265143459751	0.39026893061661	0.0401063953254722	0.00498697375808063	0.0147110841161806	0.0329996462338166	NA	6	11	11	Whole_Blood	0.602385409827168
Whole_Blood.413	ENSG00000116096.5	SPR	-2.05197598366908	-0.479715975809518	0.0401719964893623	0.00441408427948931	0.0184416036445344	0.017895844759401	NA	8	35	35	Whole_Blood	0.602385409827168
Whole_Blood.414	ENSG00000165609.8	NUDT5	-2.04962092347602	-0.188568546526636	0.0404014370051457	0.0174142086492652	0.043600273671872	0.000174440185379174	NA	9	21	21	Whole_Blood	0.603137021465015
Whole_Blood.415	ENSG00000126214.16	KLC1	-2.04945615231995	-0.232078921805089	0.0404175312560277	0.0206802502200505	0.121257046160391	2.30172665372012e-10	NA	19	38	38	Whole_Blood	0.603137021465015
Whole_Blood.416	ENSG00000000460.12	C1orf112	2.04846671309608	0.382255700214237	0.0405142904778696	0.00483240735150684	0.0453228220275685	0.00014992137165055	NA	16	31	31	Whole_Blood	0.603137021465015
Whole_Blood.417	ENSG00000243244.1	STON1	2.04323125415459	0.200976634574168	0.04102955120608	0.0209265370284282	0.0539957220291928	3.28574758964705e-05	NA	14	28	28	Whole_Blood	0.608607132520748
Whole_Blood.418	ENSG00000138030.8	KHK	2.04273903032638	0.614182242638764	0.0410782789268	0.0015512576634183	0.169110557410592	2.1859614133504e-14	NA	6	21	21	Whole_Blood	0.608607132520748
Whole_Blood.419	ENSG00000038210.9	PI4K2B	-2.0383362795548	-1.75486329782777	0.0415163140258481	0.000364032183991222	0.0922553654973695	2.66082774376143e-08	NA	3	6	6	Whole_Blood	0.613628956472738
Whole_Blood.420	ENSG00000164597.9	COG5	-2.03661732952063	-0.0668914533168442	0.0416884048025267	0.125805280575214	0.373369040958245	9.50698527897954e-36	NA	18	29	29	Whole_Blood	0.614705454623923
Whole_Blood.421	ENSG00000128731.11	HERC2	2.03476259044731	0.106999135648544	0.04187476690996	0.0848224075926388	0.32920221387373	1.15719262624601e-30	NA	27	54	54	Whole_Blood	0.614980821560633
Whole_Blood.422	ENSG00000035664.7	DAPK2	2.03356400098729	0.38571235402236	0.0419955745311422	0.00786861546796785	0.0253333217697609	0.0050137797119781	NA	18	41	41	Whole_Blood	0.614980821560633
Whole_Blood.423	ENSG00000123609.6	NMI	-2.03236274288347	-0.317396912571115	0.042116946931283	0.00835150028132122	0.106573815398227	3.9091329786093e-09	NA	4	13	13	Whole_Blood	0.614980821560633
Whole_Blood.424	ENSG00000102910.9	LONP2	2.03176202824344	0.328153729095643	0.0421777530206599	0.00599356740849592	0.0332008265996495	0.00111982388158837	NA	4	13	13	Whole_Blood	0.614980821560633
Whole_Blood.425	ENSG00000139998.10	RAB15	-2.03106692503125	-0.265367023012404	0.0422482060800382	0.0142979677467054	0.0461519853666828	0.000138571353884874	NA	23	63	63	Whole_Blood	0.614980821560633
Whole_Blood.426	ENSG00000004777.14	ARHGAP33	-2.03052802756205	-0.138215626883322	0.0423028952018133	0.0332435511306463	0.102073134615176	8.21058187189925e-09	NA	11	17	17	Whole_Blood	0.614980821560633
Whole_Blood.427	ENSG00000240399.1	RP1-228P16.1	2.02345053169322	0.268175292463716	0.0430267188616474	0.00805690801472693	0.0884061769189664	6.76574718303024e-08	NA	16	31	31	Whole_Blood	0.620453751144322
Whole_Blood.428	ENSG00000074803.13	SLC12A1	-2.02278434550046	-0.0651168573015334	0.0430953863481605	0.154317152250532	0.45780295417988	2.82263938306197e-47	NA	16	31	31	Whole_Blood	0.620453751144322
Whole_Blood.429	ENSG00000077684.11	PHF17	2.02225518226624	2.35765852822867	0.0431499961037903	0.000154351877726128	0.0275412304405792	0.00346226535809002	NA	1	10	10	Whole_Blood	0.620453751144322
Whole_Blood.430	ENSG00000104899.4	AMH	-2.02080464363098	-3.53633510041038	0.0432999919441094	9.29893552866997e-05	0.164235874908855	5.91273963245918e-14	NA	1	8	8	Whole_Blood	0.620453751144322
Whole_Blood.431	ENSG00000253326.2	RP11-261C10.7	-2.02051388393803	-0.594714307499365	0.0433301114758591	0.00409213913571425	0.0469495214983791	0.000114505829760091	NA	9	16	16	Whole_Blood	0.620453751144322
Whole_Blood.432	ENSG00000167766.14	ZNF83	2.02035468627205	0.190492865236925	0.043346610115191	0.0236639881360733	0.428099164496605	6.33831446705913e-42	NA	27	52	52	Whole_Blood	0.620453751144322
Whole_Blood.433	ENSG00000117593.8	DARS2	2.01933830760085	0.658499484700075	0.0434520688894146	0.00153966404222137	0.013620551998103	0.041137181004116	NA	9	13	13	Whole_Blood	0.620453751144322
Whole_Blood.434	ENSG00000214776.5	RP11-726G1.1	-2.01906124905378	-0.195822038634969	0.0434808538667263	0.0215720543858304	0.0702572996142474	1.75734846725079e-06	NA	33	78	78	Whole_Blood	0.620453751144322
Whole_Blood.435	ENSG00000077420.11	APBB1IP	-2.01798940199749	-0.20543243821956	0.0435923650862882	0.0255636413323427	0.138207987151877	6.74448573308446e-12	NA	10	14	14	Whole_Blood	0.620507481814899
Whole_Blood.436	ENSG00000171621.9	SPSB1	-2.01710066547348	-0.394137963301989	0.0436850092154523	0.00665230563905465	0.1569480843383	2.41116819096235e-13	NA	4	15	15	Whole_Blood	0.620507481814899
Whole_Blood.437	ENSG00000010327.6	STAB1	-2.01406626396434	-0.185892037894087	0.0440025768946371	0.015542743685834	0.0421819993517609	0.000291098897738729	NA	3	8	8	Whole_Blood	0.622049418445396
Whole_Blood.438	ENSG00000152213.3	ARL11	-2.01336093429566	-0.203995897691789	0.0440766722455548	0.0150414418923103	0.0218785915703985	0.00898125830998923	NA	9	14	14	Whole_Blood	0.622049418445396
Whole_Blood.439	ENSG00000127946.12	HIP1	-2.01269133969385	-0.0955250263092234	0.0441471110314591	0.132361489454482	0.191088769750494	2.60084434001923e-16	NA	8	11	11	Whole_Blood	0.622049418445396
Whole_Blood.440	ENSG00000173068.13	BNC2	-2.01223338728843	-0.281306684772136	0.0441953405645042	0.00860968626280921	0.052816815759237	4.85022774549608e-05	NA	7	12	12	Whole_Blood	0.622049418445396
Whole_Blood.441	ENSG00000170509.7	HSD17B13	2.00736778332841	0.109376720340791	0.0447105165593388	0.0596532485439459	0.156712075478161	2.65369916159809e-13	NA	14	21	21	Whole_Blood	0.627873535265272
Whole_Blood.442	ENSG00000140623.9	SEPT12	-2.00506091579628	-0.215071289991237	0.0449565351602269	0.0180788756858724	0.164927546995592	2.87350855715489e-14	NA	20	48	48	Whole_Blood	0.629569441881896
Whole_Blood.443	ENSG00000140497.12	SCAMP2	2.00244868600413	0.10852434331367	0.0452364967223495	0.0444488996003	0.189911870057978	1.35219078090998e-16	NA	14	35	35	Whole_Blood	0.629569441881896
Whole_Blood.444	ENSG00000007341.14	ST7L	-2.00175028241214	-0.366001551306504	0.0453115955301527	0.0068559748969679	0.0910675572989083	3.40101758016923e-08	NA	4	18	18	Whole_Blood	0.629569441881896
Whole_Blood.445	ENSG00000182247.5	UBE2E2	2.0013878854512	0.233294127727453	0.0453506051958233	0.0201805626710812	0.0489843554420263	8.85743883041809e-05	NA	19	37	37	Whole_Blood	0.629569441881896
Whole_Blood.446	ENSG00000071243.11	ING3	-2.00124977216257	-0.260125491003284	0.0453654796372997	0.0165624491589948	0.0432712720954101	0.000223553180759755	NA	9	24	24	Whole_Blood	0.629569441881896
Whole_Blood.447	ENSG00000014138.4	POLA2	-2.00054699604797	-0.286459524770476	0.0454412305056043	0.00791387325406413	0.0853438184220502	9.90464532713634e-08	NA	5	12	12	Whole_Blood	0.629569441881896
Whole_Blood.448	ENSG00000270804.1	CTD-2583A14.11	1.99857002662576	0.109618139531761	0.0456548961474272	0.063327559062572	0.148199602434037	7.54088541220536e-13	NA	18	35	35	Whole_Blood	0.631117794287984
Whole_Blood.449	ENSG00000168397.12	ATG4B	-1.9944192732604	-0.204806069726433	0.0461062539947077	0.0216218989105375	0.0479026532465589	9.0609124818824e-05	NA	18	38	38	Whole_Blood	0.633590566515633
Whole_Blood.450	ENSG00000248810.1	RP11-362F19.1	1.99258146274726	0.100972293798153	0.0463072967123036	0.10912860685573	0.27938347953988	7.94474225966861e-25	NA	16	39	39	Whole_Blood	0.633590566515633
Whole_Blood.451	ENSG00000233232.2	NPIPB7	1.99073548879775	0.150209545763931	0.0465099749386625	0.0309016243948461	0.146692732429267	2.11141262129697e-12	NA	12	24	24	Whole_Blood	0.633590566515633
Whole_Blood.452	ENSG00000165092.8	ALDH1A1	-1.99052630284262	-0.269534410311639	0.0465329894872882	0.0141217358069303	0.064388244633051	6.02750800185822e-06	NA	38	99	99	Whole_Blood	0.633590566515633
Whole_Blood.453	ENSG00000135956.4	TMEM127	-1.98989371822727	-0.347851530436973	0.0466026445053576	0.00530647565486487	0.0174711574856538	0.0208942000763	NA	10	14	14	Whole_Blood	0.633590566515633
Whole_Blood.454	ENSG00000198518.5	HIST1H4E	-1.98968958858478	-0.172744318275506	0.0466251403033281	0.0200439971881083	0.0539591792715566	3.93435080354892e-05	NA	11	20	20	Whole_Blood	0.633590566515633
Whole_Blood.455	ENSG00000112799.4	LY86	-1.98813783339465	-0.293244655464144	0.046796448117131	0.0124217539915359	0.0966278465434173	1.61586904243733e-08	NA	6	10	10	Whole_Blood	0.633590566515633
Whole_Blood.456	ENSG00000173744.13	AGFG1	-1.98800330636203	-0.217873881105867	0.0468113243007457	0.0200381092203573	0.0581208974086153	1.48506794022298e-05	NA	13	31	31	Whole_Blood	0.633590566515633
Whole_Blood.457	ENSG00000170242.13	USP47	-1.98772247176554	-0.185498933591474	0.046842392199622	0.0282152933288933	0.0826799960141876	2.62238159985869e-07	NA	9	17	17	Whole_Blood	0.633590566515633
Whole_Blood.458	ENSG00000176155.14	CCDC57	-1.9847602859049	-0.199556684726781	0.0471711479443643	0.014512189074061	0.191457343798036	3.21835248217477e-16	NA	25	65	65	Whole_Blood	0.633590566515633
Whole_Blood.459	ENSG00000181513.10	ACBD4	1.98461168740036	0.461625813919412	0.0471876910177192	0.00422730326011469	0.0158878336344199	0.0270808622669397	NA	9	23	23	Whole_Blood	0.633590566515633
Whole_Blood.460	ENSG00000131634.9	TMEM204	-1.98429062915388	-0.109949206543287	0.0472234502335025	0.0579761109554428	0.449438756955954	4.94339870213672e-45	NA	10	18	18	Whole_Blood	0.633590566515633
Whole_Blood.461	ENSG00000148655.10	C10orf11	-1.98369371891022	-0.150573885293744	0.0472899942062926	0.0439840534580187	0.139347807717045	4.59582326201261e-12	NA	1	4	4	Whole_Blood	0.633590566515633
Whole_Blood.462	ENSG00000137094.10	DNAJB5	-1.98367506830116	-0.453498273727567	0.0472920746590946	0.00284142516294292	0.100086901946757	9.89533888378853e-09	NA	5	20	20	Whole_Blood	0.633590566515633
Whole_Blood.463	ENSG00000168246.5	UBTD2	-1.98135998771315	-0.429634232008542	0.0475509175307567	0.00582357862643195	0.0225131127047981	0.00863682634936279	NA	5	7	7	Whole_Blood	0.633590566515633
Whole_Blood.464	ENSG00000204619.3	PPP1R11	1.98028853624014	0.279091137353123	0.0476711161979546	0.00947237859299201	0.0282898557478488	0.0027660111136945	NA	18	48	48	Whole_Blood	0.633590566515633
Whole_Blood.465	ENSG00000138085.12	ATRAID	1.97984434505329	0.389346759322252	0.0477210217463787	0.00396861111123677	0.0938789183344744	2.92346809256605e-08	NA	11	24	24	Whole_Blood	0.633590566515633
Whole_Blood.466	ENSG00000183018.4	SPNS2	1.97919509785158	0.425462949897957	0.0477940446452628	0.00565509149174007	0.0143193162063254	0.0349942415742611	NA	2	4	4	Whole_Blood	0.633590566515633
Whole_Blood.467	ENSG00000224383.3	C17orf72	1.97913492834878	0.177378573710235	0.0478008168534027	0.0300325774864716	0.0623886429719967	8.33789669593158e-06	NA	12	30	30	Whole_Blood	0.633590566515633
Whole_Blood.468	ENSG00000106991.9	ENG	1.97736414866111	0.249986641369157	0.048000483386362	0.0120619663141763	0.0342919765037197	0.00108308390489713	NA	10	22	22	Whole_Blood	0.633590566515633
Whole_Blood.469	ENSG00000235314.1	LINC00957	1.97662908926385	0.213893196465645	0.0480835715457738	0.015028440392231	0.133783671395747	2.08276244978771e-11	NA	10	23	23	Whole_Blood	0.633590566515633
Whole_Blood.470	ENSG00000228050.1	TOP3BP1	1.97662051355993	0.0519315493884994	0.0480845416215643	0.274055628959222	0.499186963338955	2.8771307482242e-54	NA	8	15	15	Whole_Blood	0.633590566515633
Whole_Blood.471	ENSG00000137275.9	RIPK1	-1.97272499507722	-0.33594540671554	0.0485269026263617	0.00713059644443502	0.0487334131727942	8.96693887775619e-05	NA	3	10	10	Whole_Blood	0.638061800350441
Whole_Blood.472	ENSG00000188375.3	H3F3C	1.97178639118851	0.135517100509353	0.0486339965285694	0.047390930225538	0.109913698221153	1.63858825307188e-09	NA	31	89	89	Whole_Blood	0.638115128180997
Whole_Blood.473	ENSG00000259548.1	RP11-38G5.2	-1.96843994701107	-0.145351088469769	0.0490174394078184	0.0376133404991338	0.124103822293608	1.41016452731005e-10	NA	48	96	96	Whole_Blood	0.639843973770902
Whole_Blood.474	ENSG00000172409.5	CLP1	-1.96777265869302	-0.27137682216669	0.0490942014061629	0.00932831500486412	0.0239110319966317	0.00674244398635788	NA	11	17	17	Whole_Blood	0.639843973770902
Whole_Blood.475	ENSG00000088387.13	DOCK9	-1.96704005522453	-0.240822798571883	0.049178593136049	0.0157468360277932	0.142156840934345	5.40450007247385e-12	NA	19	36	36	Whole_Blood	0.639843973770902
Whole_Blood.476	ENSG00000241657.1	TRBV11-2	-1.96703626734616	-1.08503293119729	0.0491790297941142	0.00082821492137238	0.0263843452216263	0.00414917309064727	NA	4	23	23	Whole_Blood	0.639843973770902
Whole_Blood.477	ENSG00000163464.7	CXCR1	1.96464190921619	0.377487699245973	0.0494556977690625	0.00353086746238702	0.0628454675985293	7.97265681200921e-06	NA	3	7	7	Whole_Blood	0.642094625332923
Whole_Blood.478	ENSG00000124198.8	ARFGEF2	1.96152244692365	0.193565842988992	0.0498181091250928	0.0123834185646121	0.0126368776595291	0.0497710069253262	NA	8	11	11	Whole_Blood	0.643049648570662
Whole_Blood.479	ENSG00000184277.8	TM2D3	-1.96130872158393	-0.2385762932897	0.0498430205078318	0.0159143412267224	0.0912459517489519	3.53549366942794e-08	NA	6	11	11	Whole_Blood	0.643049648570662
Whole_Blood.480	ENSG00000110237.3	ARHGEF17	-1.96059204874866	-0.119607701909636	0.0499266306592763	0.0496940233204146	0.190539836787536	1.40504855240772e-16	NA	20	34	34	Whole_Blood	0.643049648570662
Whole_Blood.481	ENSG00000268175.1	AC117395.1	-1.96043819123486	-0.181131338040523	0.0499445956664764	0.0171773406266191	0.0142995017766727	0.0367754655020121	NA	23	47	47	Whole_Blood	0.643049648570662
Whole_Blood.482	ENSG00000204084.8	INPP5B	-1.95471204912182	-0.056926282257852	0.0506170671085331	0.185561908888804	0.416932456168941	9.17567052949612e-41	NA	12	23	23	Whole_Blood	0.650355802081214
Whole_Blood.483	ENSG00000232208.2	RP3-477M7.5	-1.95196196830052	-0.229889696439415	0.0509427201027647	0.017181643537185	0.0303628565441356	0.00191519065176677	NA	5	11	11	Whole_Blood	0.652393555715163
Whole_Blood.484	ENSG00000168476.7	REEP4	-1.95159462006222	-0.283520060219499	0.0509863524892845	0.00726557016291122	0.239677378503246	8.11060973310792e-21	NA	13	24	24	Whole_Blood	0.652393555715163
Whole_Blood.485	ENSG00000021762.15	OSBPL5	1.95016840537296	0.431436021031398	0.051156050201357	0.00295002709057797	0.0328675198712087	0.00144469214514673	NA	15	37	37	Whole_Blood	0.653215296694854
Whole_Blood.486	ENSG00000100290.2	BIK	-1.94890254946622	-0.216786981265277	0.0513070635635087	0.011487146311344	0.0149723106417258	0.0308096349689146	NA	15	29	29	Whole_Blood	0.653795565121007
Whole_Blood.487	ENSG00000271529.1	CICP14	-1.94774955575414	-0.346179003351707	0.0514449373485234	0.00600435626042747	0.140477678331122	5.02680606000696e-12	NA	9	21	21	Whole_Blood	0.653862299725303
Whole_Blood.488	ENSG00000258701.1	LINC00638	1.94709403232182	0.421330418490325	0.0515234623390841	0.00589622201959543	0.121821712037528	1.27456680084291e-10	NA	2	6	6	Whole_Blood	0.653862299725303
Whole_Blood.489	ENSG00000169180.7	XPO6	1.94596428786196	0.195626398500484	0.0516590295656834	0.0259198189172201	0.0571580623976244	1.70134953013391e-05	NA	18	31	31	Whole_Blood	0.654242065644739
Whole_Blood.490	ENSG00000112977.11	DAP	-1.94395006802573	-0.132324743357206	0.0519014726859161	0.0509618275801302	0.270196506824749	2.418804471145e-24	NA	39	72	72	Whole_Blood	0.655971061926283
Whole_Blood.491	ENSG00000138119.12	MYOF	-1.94100146362615	-0.228562739050979	0.0522580998415583	0.0156307602774553	0.038205248045114	0.00054718997840079	NA	21	50	50	Whole_Blood	0.658969653147155
Whole_Blood.492	ENSG00000064886.9	CHI3L2	-1.94023170424202	-0.085709234124955	0.0523515371142258	0.0862805662213282	0.381390368994704	4.55841628569893e-37	NA	13	27	27	Whole_Blood	0.658969653147155
Whole_Blood.493	ENSG00000142208.11	AKT1	1.93907330426829	0.250393897439298	0.0524924128058904	0.0145311502949038	0.0749136914818526	9.73724824393257e-07	NA	10	28	28	Whole_Blood	0.659402662285759
Whole_Blood.494	ENSG00000085662.9	AKR1B1	1.93761581077576	0.311104962382631	0.0526701120591607	0.00902305451308393	0.0364377298433953	0.000760606010928271	NA	6	10	10	Whole_Blood	0.659967996947947
Whole_Blood.495	ENSG00000117226.7	GBP3	-1.93546937114149	-0.154377081796178	0.0529327237121727	0.0252213409471642	0.382578444840695	1.90770062382559e-36	NA	9	20	20	Whole_Blood	0.659967996947947
Whole_Blood.496	ENSG00000149577.11	SIDT2	-1.93443044746667	-0.143437054489071	0.0530602259254104	0.0257389465032168	0.268119721244458	2.79419748892843e-24	NA	3	6	6	Whole_Blood	0.659967996947947
Whole_Blood.497	ENSG00000125733.13	TRIP10	1.93431078892486	0.824515187256429	0.0530749275206335	0.000757144556099698	0.0226835954264271	0.00803869512918734	NA	4	11	11	Whole_Blood	0.659967996947947
Whole_Blood.498	ENSG00000136144.7	RCBTB1	-1.93406162801832	-0.0675402753943927	0.0531055510733247	0.11415283592684	0.321592816391852	2.52714903175238e-29	NA	14	27	27	Whole_Blood	0.659967996947947
Whole_Blood.499	ENSG00000173535.9	TNFRSF10C	1.93348225128199	0.281264203559673	0.0531768174514816	0.0107457894385819	0.070779142786301	1.74972408665917e-06	NA	9	18	18	Whole_Blood	0.659967996947947
Whole_Blood.500	ENSG00000183648.5	NDUFB1	-1.930760953063	-0.165971054376317	0.0535126211906572	0.0244500295561206	0.0663434126349081	3.79904679684594e-06	NA	41	90	90	Whole_Blood	0.66280732606748
Whole_Blood.501	ENSG00000168807.12	SNTB2	1.92897782148504	0.198349094184724	0.0537336156197083	0.0185166560843594	0.102864968768738	7.12560736060385e-09	NA	8	16	16	Whole_Blood	0.664216130804099
Whole_Blood.502	ENSG00000213399.2	AC022210.2	1.92796792926234	0.332745939571719	0.0538591153790938	0.00708282160074034	0.0201118464196001	0.0125047929115152	NA	11	28	28	Whole_Blood	0.664441238132924
Whole_Blood.503	ENSG00000258839.2	MC1R	-1.92635823810397	-0.290751739520192	0.0540596581965373	0.00756224359556831	0.0990744962385628	1.12030094205992e-08	NA	7	16	16	Whole_Blood	0.665278440639846
Whole_Blood.504	ENSG00000110002.11	VWA5A	1.92502738306574	0.259125326366223	0.054225932581857	0.00986508566116113	0.0645057638999483	4.38319234606904e-06	NA	12	20	20	Whole_Blood	0.665278440639846
Whole_Blood.505	ENSG00000183396.3	TMEM89	1.92484101413846	0.710406665364865	0.0542492511744101	0.00128882402377762	0.0210259844052124	0.010846606094787	NA	2	5	5	Whole_Blood	0.665278440639846
Whole_Blood.506	ENSG00000269928.1	RP11-849F2.8	1.92338616226061	0.082062153396015	0.0544315708686303	0.0927502284638686	0.200466214861411	3.30259985530095e-17	NA	6	11	11	Whole_Blood	0.66619509563128
Whole_Blood.507	ENSG00000141012.8	GALNS	-1.92157163339358	-0.265620948812574	0.0546596807837208	0.0103441170679706	0.117779123707623	3.53467571800614e-10	NA	5	16	16	Whole_Blood	0.666640460461094
Whole_Blood.508	ENSG00000117592.8	PRDX6	-1.9213845264297	-0.098662317495982	0.0546832478466391	0.0658082671020129	0.19751943401475	7.53896580178852e-18	NA	33	57	57	Whole_Blood	0.666640460461094
Whole_Blood.509	ENSG00000259962.1	RP11-44F14.4	1.91841201777943	0.304816688656811	0.0550587884088658	0.0139172172548366	0.0313959337567158	0.00166007888808422	NA	11	27	27	Whole_Blood	0.669899954059147
Whole_Blood.510	ENSG00000125818.13	PSMF1	1.91535887583286	0.475899084717009	0.0554467519091676	0.00294598239331728	0.0285282101702769	0.00304547196959438	NA	6	15	15	Whole_Blood	0.672528915148983
Whole_Blood.511	ENSG00000122679.4	RAMP3	1.91500354425585	0.157093756711646	0.0554920516132941	0.0377870384496573	0.11812383797645	2.832373434687e-10	NA	9	16	16	Whole_Blood	0.672528915148983
Whole_Blood.512	ENSG00000176945.12	MUC20	-1.91317234742562	-0.128903265676091	0.0557259923274569	0.0668574639061821	0.441139290729161	2.19171998629016e-44	NA	5	17	17	Whole_Blood	0.673147072432301
Whole_Blood.513	ENSG00000104886.5	PLEKHJ1	-1.91290319114274	-0.223966792276586	0.0557604469817165	0.0167726272556549	0.0944876229682736	3.35149396006833e-08	NA	22	45	45	Whole_Blood	0.673147072432301
Whole_Blood.514	ENSG00000144214.5	LYG1	1.9113319162791	0.138641574775307	0.0559619400005678	0.0304332443995714	0.130208407335436	4.25903381663104e-11	NA	24	52	52	Whole_Blood	0.674091165071103
Whole_Blood.515	ENSG00000119457.7	SLC46A2	-1.90923815235982	-0.146172179220735	0.05623137665619	0.0461072037036548	0.138347429470124	1.02452260827138e-11	NA	29	65	65	Whole_Blood	0.674091165071103
Whole_Blood.516	ENSG00000185019.12	UBOX5	1.9080867767334	0.407609902098176	0.0563800014986361	0.00426068993060134	0.0140883169828354	0.0364132816990159	NA	1	4	4	Whole_Blood	0.674091165071103
Whole_Blood.517	ENSG00000197162.8	ZNF785	1.90733503448258	0.477420548625245	0.0564772161829698	0.00327319212278606	0.0222946214692805	0.00814051795204493	NA	4	13	13	Whole_Blood	0.674091165071103
Whole_Blood.518	ENSG00000041357.11	PSMA4	-1.90573723803449	-0.233696576750364	0.0566843053889599	0.0102454958412222	0.0745781718915407	8.02586965364844e-07	NA	5	10	10	Whole_Blood	0.674091165071103
Whole_Blood.519	ENSG00000092094.6	OSGEP	-1.90434432777266	-0.170331943175579	0.0568653546615636	0.0315388831430088	0.190016979386089	3.02907891355664e-16	NA	13	24	24	Whole_Blood	0.674091165071103
Whole_Blood.520	ENSG00000108846.11	ABCC3	-1.90298326176934	-0.314703776398118	0.0570427293583085	0.00867134749842389	0.20083890870447	2.8017770854357e-17	NA	12	26	26	Whole_Blood	0.674091165071103
Whole_Blood.521	ENSG00000186807.9	ANXA8L2	1.90273626668405	0.234887678316839	0.0570749671510428	0.0265561486604057	0.0888483675586008	9.15632982487538e-08	NA	15	26	26	Whole_Blood	0.674091165071103
Whole_Blood.522	ENSG00000170634.8	ACYP2	1.90246724215723	0.549718352169586	0.0571100974680653	0.00548820799341975	0.0709641496981373	1.45361933129154e-06	NA	7	17	17	Whole_Blood	0.674091165071103
Whole_Blood.523	ENSG00000198874.8	TYW1	-1.9012982090196	-0.402098272973405	0.0572629635342335	0.00753213104266365	0.0794094820557666	2.838711364824e-07	NA	15	25	25	Whole_Blood	0.674091165071103
Whole_Blood.524	ENSG00000182372.6	CLN8	1.90084601690273	0.972015488026692	0.0573221846525813	0.00059163214882658	0.125805202041589	3.5612985397705e-11	NA	4	8	8	Whole_Blood	0.674091165071103
Whole_Blood.525	ENSG00000182544.8	MFSD5	-1.90078780200849	-1.05606310319178	0.0573298124369801	0.00405851796395187	0.0159363924083916	0.0249450309571468	NA	25	53	53	Whole_Blood	0.674091165071103
Whole_Blood.526	ENSG00000160180.14	TFF3	-1.89927210835057	-0.257754081675642	0.0575287081147751	0.0085732846808076	0.024553389815094	0.00567211895144641	NA	9	17	17	Whole_Blood	0.674091165071103
Whole_Blood.527	ENSG00000072778.15	ACADVL	-1.89895247989659	-0.146229613056568	0.0575707242680246	0.0245385560382201	0.112819765023057	1.13269491627909e-09	NA	14	20	20	Whole_Blood	0.674091165071103
Whole_Blood.528	ENSG00000119878.5	CRIPT	1.89888299705787	0.224168967399907	0.0575798613781464	0.0184916426732605	0.0909583915129339	5.64637372257277e-08	NA	15	27	27	Whole_Blood	0.674091165071103
Whole_Blood.529	ENSG00000149089.8	APIP	1.89788329952089	0.124271270396798	0.0577114568009482	0.0435641080344973	0.164424857010764	6.05098741285141e-14	NA	27	50	50	Whole_Blood	0.674091165071103
Whole_Blood.530	ENSG00000179218.9	CALR	-1.89644493735891	-0.331135411071196	0.0579012345001577	0.00815559880725112	0.0594408209893541	1.37214978700638e-05	NA	10	24	24	Whole_Blood	0.674091165071103
Whole_Blood.531	ENSG00000158623.10	COPG2	1.89637366664191	0.130565361091957	0.0579106514389736	0.0372099329425809	0.302194950746478	3.54048963376225e-27	NA	15	32	32	Whole_Blood	0.674091165071103
Whole_Blood.532	ENSG00000181350.7	FAM211A	1.89620384493551	0.147252225136462	0.0579330949656516	0.0315336570484541	0.0648857756692539	5.6938749271931e-06	NA	5	12	12	Whole_Blood	0.674091165071103
Whole_Blood.533	ENSG00000167965.13	MLST8	-1.89340604142386	-0.163694196071887	0.0583038926297432	0.0270777812442736	0.0322025308031468	0.00143252559253101	NA	5	9	9	Whole_Blood	0.674091165071103
Whole_Blood.534	ENSG00000121310.12	ECHDC2	-1.89247541382577	-0.088128059378807	0.0584276664211332	0.079197988863688	0.254016118623377	6.04049732729708e-23	NA	29	65	65	Whole_Blood	0.674091165071103
Whole_Blood.535	ENSG00000188185.7	LINC00265	1.89224747813123	0.651192800372195	0.0584580151999336	0.00208274260355334	0.0811623013269028	2.59418074770596e-07	NA	3	9	9	Whole_Blood	0.674091165071103
Whole_Blood.536	ENSG00000176476.4	CCDC101	1.89080089143185	0.107550664205709	0.0586509281519406	0.0536060152805984	0.116017156824303	6.79318897100781e-10	NA	7	11	11	Whole_Blood	0.674091165071103
Whole_Blood.537	ENSG00000125498.15	KIR2DL1	1.88913595888443	0.600114146411138	0.0588736132172088	0.00255652831876009	0.0717300350914443	1.54970281459359e-06	NA	7	27	27	Whole_Blood	0.674091165071103
Whole_Blood.538	ENSG00000110921.7	MVK	1.88728604729255	0.325455914116292	0.0591218620859089	0.00472061633570077	0.054865002430113	2.9370047391034e-05	NA	10	33	33	Whole_Blood	0.674091165071103
Whole_Blood.539	ENSG00000181240.9	SLC25A41	-1.88694925642571	-0.133906429500455	0.0591671510918253	0.0682103026935949	0.23308456277092	5.51983915460739e-21	NA	10	18	18	Whole_Blood	0.674091165071103
Whole_Blood.540	ENSG00000160791.12	CCR5	1.88678016671791	0.139730593135383	0.0591898998104583	0.0257254664851352	0.0759249947749022	7.92717346769588e-07	NA	22	38	38	Whole_Blood	0.674091165071103
Whole_Blood.541	ENSG00000124713.5	GNMT	-1.8861441341517	-0.109964618649283	0.0592755343528819	0.0428277772163726	0.124373403802102	8.14355665604302e-11	NA	14	30	30	Whole_Blood	0.674091165071103
Whole_Blood.542	ENSG00000172922.4	RNASEH2C	1.88540424791842	1.14445664160129	0.0593752809550224	0.000458934497466844	0.0849251034638786	1.58226681503957e-07	NA	3	12	12	Whole_Blood	0.674091165071103
Whole_Blood.543	ENSG00000140876.7	NUDT7	1.8851578562481	0.20857739614086	0.0594085287602497	0.0209852146019308	0.302835234275697	1.2222346084557e-27	NA	16	36	36	Whole_Blood	0.674091165071103
Whole_Blood.544	ENSG00000078814.11	MYH7B	1.88481487350316	0.345263930178014	0.0594548361707178	0.00445414977629232	0.0204019693175194	0.0118025178095408	NA	13	33	33	Whole_Blood	0.674091165071103
Whole_Blood.545	ENSG00000070495.10	JMJD6	-1.88367117101516	-0.150058530102819	0.0596094683064172	0.0411415209019415	0.198542355824921	4.79358696753747e-17	NA	6	10	10	Whole_Blood	0.674091165071103
Whole_Blood.546	ENSG00000243660.5	ZNF487	1.8832072153336	0.84333027242573	0.059672291611633	0.000861061830497817	0.0330846724638732	0.00135925272207753	NA	3	10	10	Whole_Blood	0.674091165071103
Whole_Blood.547	ENSG00000229186.3	ADAM1A	1.88285030157328	0.139006883483423	0.0597206579553057	0.0253669230363269	0.0704234410681822	2.35958797992335e-06	NA	30	62	62	Whole_Blood	0.674091165071103
Whole_Blood.548	ENSG00000169085.7	C8orf46	-1.88266198993101	-0.110543014163734	0.0597461896742911	0.0475293500985371	0.171466192656914	1.34372113167271e-14	NA	14	25	25	Whole_Blood	0.674091165071103
Whole_Blood.549	ENSG00000116667.8	C1orf21	-1.88157969517631	-0.205234436183121	0.0598931052603446	0.0239843095460951	0.0344909900421164	0.00105272574190032	NA	14	34	34	Whole_Blood	0.674091165071103
Whole_Blood.550	ENSG00000138829.6	FBN2	1.88155874774413	0.112872554194982	0.0598959517124682	0.0499152673599932	0.29683286700288	1.80642054386686e-26	NA	24	53	53	Whole_Blood	0.674091165071103
Whole_Blood.551	ENSG00000163281.7	GNPDA2	-1.88015611701865	-0.0981518146804951	0.0600868043037826	0.0480503857026332	0.145006287548672	1.36910017163944e-12	NA	26	38	38	Whole_Blood	0.674091165071103
Whole_Blood.552	ENSG00000226086.5	EIF3LP3	1.88010112543899	9.79174842269526	0.0600942971363653	7.70969031182422e-06	0.0150449847464049	0.029842977958544	NA	8	20	20	Whole_Blood	0.674091165071103
Whole_Blood.553	ENSG00000174123.6	TLR10	-1.87863217801093	-0.100759036822925	0.0602947342915542	0.049282411777962	0.0330804664049494	0.00133354651742883	NA	21	42	42	Whole_Blood	0.674091165071103
Whole_Blood.554	ENSG00000100726.10	TELO2	1.87771002120834	0.164776638398795	0.0604208450648908	0.023940044675894	0.217628770051723	3.40186650714236e-19	NA	7	12	12	Whole_Blood	0.674091165071103
Whole_Blood.555	ENSG00000130812.6	ANGPTL6	-1.87726865818887	-0.407930867244017	0.0604812815673495	0.00348735946293831	0.098604489022332	1.5063185153751e-08	NA	4	13	13	Whole_Blood	0.674091165071103
Whole_Blood.556	ENSG00000205763.9	RP9P	-1.87699277512648	-0.791430475606899	0.0605190840916411	0.00140051932326942	0.040837496582009	0.00036391931812272	NA	3	6	6	Whole_Blood	0.674091165071103
Whole_Blood.557	ENSG00000161618.5	ALDH16A1	-1.87567645228842	-0.106936447138493	0.0606997212623175	0.0488458478329077	0.401033839120317	2.06087021435116e-38	NA	8	29	29	Whole_Blood	0.674889360462356
Whole_Blood.558	ENSG00000152332.11	UHMK1	1.87235513483372	0.178190480764136	0.0611574876628819	0.0326266143145858	0.0184925071017869	0.0162749360210778	NA	21	46	46	Whole_Blood	0.678760432072092
Whole_Blood.559	ENSG00000136824.14	SMC2	1.87151474213708	0.263675553264397	0.0612737684439363	0.0137903229766485	0.0417079000041222	0.000325743748015078	NA	19	27	27	Whole_Blood	0.678834432868153
Whole_Blood.560	ENSG00000100814.13	CCNB1IP1	-1.86712705193578	-0.189854288840513	0.061883847505406	0.0151266817679515	0.0280251484089565	0.00313821313948827	NA	9	18	18	Whole_Blood	0.682981516380461
Whole_Blood.561	ENSG00000197563.5	PIGN	-1.866721628917	-0.130067012016393	0.0619404717039956	0.0304062450607402	0.138953544303082	7.11703224872775e-12	NA	26	49	49	Whole_Blood	0.682981516380461
Whole_Blood.562	ENSG00000145868.12	FBXO38	1.86216809766805	0.148272900326622	0.0625793997040698	0.0315978459439935	0.161167239325658	9.50324470354337e-14	NA	10	16	16	Whole_Blood	0.682981516380461
Whole_Blood.563	ENSG00000223496.1	EXOSC6	1.86210195309809	0.145042937872412	0.0625887207795958	0.0259403881439466	0.215658997426231	1.45820262122197e-18	NA	11	19	19	Whole_Blood	0.682981516380461
Whole_Blood.564	ENSG00000130175.5	PRKCSH	1.86168580711966	0.728000879612217	0.0626473903008626	0.00150122096912275	0.0171526873432917	0.0213714436751085	NA	6	16	16	Whole_Blood	0.682981516380461
Whole_Blood.565	ENSG00000258597.1	SERPINA2P	-1.86113349981911	-0.26260622460784	0.0627253264838467	0.00772617535346976	0.043409131867334	0.000240936415586006	NA	3	4	4	Whole_Blood	0.682981516380461
Whole_Blood.566	ENSG00000007516.9	BAIAP3	-1.86068801690899	-0.141789589295268	0.0627882470532304	0.0272273879897486	0.0978452733248171	1.91878541873304e-08	NA	14	28	28	Whole_Blood	0.682981516380461
Whole_Blood.567	ENSG00000165280.11	VCP	1.86066176631959	0.117985727709988	0.0627919563472353	0.0371301217505527	0.296885822109403	5.46727556533532e-27	NA	15	25	25	Whole_Blood	0.682981516380461
Whole_Blood.568	ENSG00000188603.12	CLN3	1.86040430196957	0.238471625711528	0.0628283465044759	0.0107335921444578	0.0755534324895367	6.52874151613381e-07	NA	7	17	17	Whole_Blood	0.682981516380461
Whole_Blood.569	ENSG00000180822.7	PSMG4	-1.85994597347646	-0.268664036531663	0.0628931700606354	0.00709884856088923	0.0711345456062838	1.59923751900902e-06	NA	16	31	31	Whole_Blood	0.682981516380461
Whole_Blood.570	ENSG00000266918.1	RP11-798G7.8	1.85903564950185	0.117540904942921	0.0630220854438955	0.05415947347814	0.163087322972397	9.29942514847868e-14	NA	10	21	21	Whole_Blood	0.682981516380461
Whole_Blood.571	ENSG00000181104.6	F2R	1.85896703955963	0.144803360700534	0.0630318104751453	0.0379907882114366	0.0602664943897794	1.22880453648723e-05	NA	32	60	60	Whole_Blood	0.682981516380461
Whole_Blood.572	ENSG00000135250.12	SRPK2	-1.8586146844496	-0.0984765002320522	0.0630817741594742	0.0892079288763418	0.0986690700948634	8.84703257145357e-09	NA	19	32	32	Whole_Blood	0.682981516380461
Whole_Blood.573	ENSG00000177669.3	MBOAT4	-1.85705897844638	-0.0943220678203607	0.0633027635715857	0.0667022289920283	0.0715295815062835	1.90617790459682e-06	NA	46	84	84	Whole_Blood	0.683395879767152
Whole_Blood.574	ENSG00000089195.10	TRMT6	-1.85594956391144	-0.523637709163143	0.0634607473607486	0.00300510903520407	0.0154299420763809	0.0269967600501903	NA	3	3	3	Whole_Blood	0.683395879767152
Whole_Blood.575	ENSG00000111321.6	LTBR	-1.85592563911059	-0.262921790803263	0.0634641579056396	0.0119476701116349	0.0422858216992289	0.000281458827972521	NA	3	4	4	Whole_Blood	0.683395879767152
Whole_Blood.576	ENSG00000242142.1	SERBP1P3	-1.8548216219823	-0.155083370281234	0.0636217033352121	0.0209558529889997	0.0820009325258976	2.7560036009316e-07	NA	6	12	12	Whole_Blood	0.683395879767152
Whole_Blood.577	ENSG00000117054.9	ACADM	1.8542200383733	0.136671970274102	0.0637076864086114	0.0328571329990607	0.0964020936581171	1.51969068118057e-08	NA	19	43	43	Whole_Blood	0.683395879767152
Whole_Blood.578	ENSG00000126001.11	CEP250	-1.85326362387437	-0.231223125909927	0.0638445823037344	0.0119190697889024	0.0415457268297776	0.000290548532285538	NA	7	21	21	Whole_Blood	0.683395879767152
Whole_Blood.579	ENSG00000138670.12	RASGEF1B	-1.85267231139416	-0.338480936121189	0.0639293409826641	0.00804975055368611	0.0393597378005041	0.00034652377156461	NA	9	15	15	Whole_Blood	0.683395879767152
Whole_Blood.580	ENSG00000101400.5	SNTA1	-1.85216005008424	-0.949319262381899	0.064002843575803	0.000843998538466893	0.0143101363312009	0.0359308889100496	NA	2	10	10	Whole_Blood	0.683395879767152
Whole_Blood.581	ENSG00000124233.10	SEMG1	1.85009750447974	0.305855095177916	0.0642994975625041	0.00573901760811631	0.026986747122666	0.00296144270229391	NA	7	19	19	Whole_Blood	0.685381735636123
Whole_Blood.582	ENSG00000165959.7	CLMN	-1.84594837972431	-0.184304585999923	0.0648997010065655	0.0234756232888321	0.0648675280240916	6.00551672190252e-06	NA	12	21	21	Whole_Blood	0.690590804697011
Whole_Blood.583	ENSG00000064490.9	RFXANK	-1.84235921481985	-0.177080626711821	0.0654226234489422	0.0248671193668422	0.0808686610532898	1.01263674014788e-07	NA	2	7	7	Whole_Blood	0.693569542351655
Whole_Blood.584	ENSG00000162729.9	IGSF8	-1.84024856555474	-0.106879248208527	0.0657317528524359	0.0680273156124827	0.137728823753468	8.38633227330134e-12	NA	33	64	64	Whole_Blood	0.693569542351655
Whole_Blood.585	ENSG00000204789.3	ZNF204P	1.83989224008538	0.220385146693236	0.0657840595105569	0.0101940627093183	0.0577762235943598	2.05345822212302e-05	NA	21	33	33	Whole_Blood	0.693569542351655
Whole_Blood.586	ENSG00000250526.1	CCT6P2	-1.83890206411035	-0.127355047790995	0.0659295921638999	0.0529401189412991	0.0277216824723048	0.00345106560018969	NA	42	83	83	Whole_Blood	0.693569542351655
Whole_Blood.587	ENSG00000118620.8	ZNF430	-1.83877325619949	-0.185483575418175	0.0659485433952874	0.0228017911540754	0.136191677947777	1.88500245728352e-11	NA	26	58	58	Whole_Blood	0.693569542351655
Whole_Blood.588	ENSG00000084774.9	CAD	-1.83818086372121	-0.317833832591736	0.0660357586380044	0.00430989447329759	0.0660192308260512	3.78758824699516e-06	NA	11	27	27	Whole_Blood	0.693569542351655
Whole_Blood.589	ENSG00000049541.6	RFC2	-1.83725576343977	-0.352201677810137	0.0661721470214039	0.00824728007336476	0.0453667109600789	0.000147847974465203	NA	15	30	30	Whole_Blood	0.693569542351655
Whole_Blood.590	ENSG00000167658.11	EEF2	-1.83685295975387	-0.280237625943206	0.0662316052253597	0.0116829822681025	0.0244284976597181	0.00567304511561453	NA	11	21	21	Whole_Blood	0.693569542351655
Whole_Blood.591	ENSG00000131686.10	CA6	-1.83682224449779	-0.122036227223223	0.0662361409367184	0.0536398699744507	0.151503976203463	7.6266469913217e-13	NA	2	3	3	Whole_Blood	0.693569542351655
Whole_Blood.592	ENSG00000228157.2	AC007952.5	-1.83520940359093	-0.0812024425957626	0.0664746683615895	0.107252671877809	0.170105000242594	1.92697956701818e-14	NA	17	33	33	Whole_Blood	0.693569542351655
Whole_Blood.593	ENSG00000100321.10	SYNGR1	-1.83506502931892	-0.421371630501539	0.0664960547226819	0.00465878188878217	0.229428438637217	6.05596683861696e-20	NA	6	16	16	Whole_Blood	0.693569542351655
Whole_Blood.594	ENSG00000183726.6	TMEM50A	-1.83434829470811	-0.094914179084219	0.0666023095312536	0.0582739633419531	0.226505302106394	1.57608366063389e-19	NA	13	28	28	Whole_Blood	0.693569542351655
Whole_Blood.595	ENSG00000176490.4	DIRAS1	1.83393057141649	0.160057737255745	0.0666643008382902	0.0360528886101866	0.122389839012343	1.50989397750059e-10	NA	8	16	16	Whole_Blood	0.693569542351655
Whole_Blood.596	ENSG00000179152.14	TCAIM	1.83337024792107	2.22463386929784	0.0667475290233467	9.81499513213342e-05	0.0798899070172325	4.41454507773045e-07	NA	12	28	28	Whole_Blood	0.693569542351655
Whole_Blood.597	ENSG00000100418.7	DESI1	-1.83147397178781	-0.0831055164655649	0.0670298291879636	0.0537370948366603	0.057062536699683	2.04566038117825e-05	NA	29	57	57	Whole_Blood	0.695336234775643
Whole_Blood.598	ENSG00000198015.8	MRPL42	-1.82950863779902	-0.0762355703051899	0.0673234465106336	0.0835535877133171	0.162071882881033	1.04614323823725e-13	NA	10	22	22	Whole_Blood	0.697214221137715
Whole_Blood.599	ENSG00000183605.12	SFXN4	1.8267832393577	0.228297431137604	0.067732366903757	0.016510685204353	0.221053709499283	1.6016880944311e-20	NA	7	20	20	Whole_Blood	0.699180628046991
Whole_Blood.600	ENSG00000213626.7	LBH	1.82672666882715	0.21034561771753	0.0677408763766794	0.0207128038160005	0.0416995908001715	0.000305285746274105	NA	16	43	43	Whole_Blood	0.699180628046991
Whole_Blood.601	ENSG00000148690.10	FRA10AC1	1.82458397781345	0.0726425829903457	0.0680638330626135	0.114498161816601	0.253174055836481	4.57458935823436e-22	NA	6	12	12	Whole_Blood	0.699180628046991
Whole_Blood.602	ENSG00000143387.8	CTSK	-1.82379651782168	-0.128675045191298	0.0681828405300482	0.0360981684282919	0.245162704551115	9.1413419548374e-22	NA	13	24	24	Whole_Blood	0.699180628046991
Whole_Blood.603	ENSG00000143850.8	PLEKHA6	1.82257411538416	0.188144555811038	0.0683679189922475	0.0204933236646459	0.0362647030204461	0.000705762603531928	NA	17	27	27	Whole_Blood	0.699180628046991
Whole_Blood.604	ENSG00000076555.11	ACACB	-1.82192959248707	-0.0818862520697678	0.0684656694739336	0.0882493709087523	0.144010224896863	1.07319300222182e-12	NA	16	28	28	Whole_Blood	0.699180628046991
Whole_Blood.605	ENSG00000214135.4	AC024560.3	1.81927168369293	0.879995256347967	0.068869991199689	0.000902500354906363	0.0382639594884116	0.000488010009058263	NA	1	4	4	Whole_Blood	0.699180628046991
Whole_Blood.606	ENSG00000168036.12	CTNNB1	-1.8187472820282	-1.19282055427766	0.0689499945770565	0.000580045062220123	0.0391972301125693	0.000437311428727821	NA	1	5	5	Whole_Blood	0.699180628046991
Whole_Blood.607	ENSG00000189190.7	ZNF600	1.81820333716717	0.0703302255538694	0.0690330601501616	0.162558843074107	0.302586835897712	6.04069368159284e-27	NA	45	91	91	Whole_Blood	0.699180628046991
Whole_Blood.608	ENSG00000103249.13	CLCN7	1.81790892894525	0.109219158324892	0.0690780533749598	0.0395226365812927	0.243025113283823	3.2276716898874e-21	NA	12	22	22	Whole_Blood	0.699180628046991
Whole_Blood.609	ENSG00000096384.15	HSP90AB1	-1.81652924397074	-0.315930548210001	0.0692892261629141	0.00882183058678825	0.0125868388506413	0.0493792497017447	NA	4	8	8	Whole_Blood	0.699180628046991
Whole_Blood.610	ENSG00000198673.6	FAM19A2	1.81464517575715	0.101977198616726	0.0695784552867255	0.0817621347295277	0.13620784660472	1.79908936483339e-11	NA	43	73	73	Whole_Blood	0.699180628046991
Whole_Blood.611	ENSG00000175662.13	TOM1L2	1.81377647583352	0.553348493483728	0.0697121455976285	0.00154652887181404	0.0466527817224595	0.000127300407735344	NA	9	20	20	Whole_Blood	0.699180628046991
Whole_Blood.612	ENSG00000167220.7	HDHD2	1.81376463706905	0.3367355229764	0.0697139690034868	0.00371201154387768	0.0166686072310532	0.0237528917204621	NA	9	17	17	Whole_Blood	0.699180628046991
Whole_Blood.613	ENSG00000160075.10	SSU72	-1.8133628289568	-0.387732522815153	0.069775878686528	0.00551471736095526	0.0213989168834055	0.0104441457512418	NA	8	12	12	Whole_Blood	0.699180628046991
Whole_Blood.614	ENSG00000228300.9	C19orf24	1.81283933077191	0.328738629446629	0.0698566057980784	0.00793259871689451	0.113602919189078	9.78885760820253e-10	NA	4	7	7	Whole_Blood	0.699180628046991
Whole_Blood.615	ENSG00000160392.9	C19orf47	-1.81270388903261	-0.139666555007265	0.0698775043479787	0.0371504992675727	0.09655738222345	2.05445999702919e-08	NA	15	27	27	Whole_Blood	0.699180628046991
Whole_Blood.616	ENSG00000114735.5	HEMK1	-1.81192755933605	-0.257149653772022	0.0699973904160835	0.00960707815350807	0.0377919033588171	0.000578586591028573	NA	4	11	11	Whole_Blood	0.699180628046991
Whole_Blood.617	ENSG00000158485.6	CD1B	1.81077093834798	0.20357184736324	0.0701763166850499	0.012630897693876	0.0759424538524422	8.3792636741019e-07	NA	14	22	22	Whole_Blood	0.699180628046991
Whole_Blood.618	ENSG00000244515.1	KRT18P34	1.81047365888978	0.437394958508761	0.0702223656246222	0.00298147929640073	0.0617344969859146	8.62265842876522e-06	NA	11	23	23	Whole_Blood	0.699180628046991
Whole_Blood.619	ENSG00000105928.9	DFNA5	1.81047246855726	0.380674469546643	0.0702225500583625	0.00503429064507461	0.143778453004821	3.47695447474957e-12	NA	16	40	40	Whole_Blood	0.699180628046991
Whole_Blood.620	ENSG00000234585.2	CCT6P3	-1.81036083624821	-0.126638891628893	0.070239848474361	0.0300465309775383	0.455529446373808	5.00125996687898e-46	NA	10	21	21	Whole_Blood	0.699180628046991
Whole_Blood.621	ENSG00000168883.15	USP39	1.81014597940774	0.315692255535628	0.0702731522875136	0.00547883968393785	0.32246348469324	4.5304940241152e-29	NA	9	17	17	Whole_Blood	0.699180628046991
Whole_Blood.622	ENSG00000168229.3	PTGDR	1.80975122747257	0.451766011289303	0.0703343744492581	0.0030455422096665	0.138105178106916	2.69031473482109e-12	NA	7	22	22	Whole_Blood	0.699180628046991
Whole_Blood.623	ENSG00000269549.1	AL031663.2	1.80974212039143	0.185346705775319	0.0703357873846722	0.0204089199421088	0.0406333123903552	0.000333244371294774	NA	8	24	24	Whole_Blood	0.699180628046991
Whole_Blood.624	ENSG00000189430.8	NCR1	1.80871781413001	0.173271067383927	0.0704948539960264	0.0251519675685673	0.0692852784520939	2.73876943487802e-06	NA	8	21	21	Whole_Blood	0.699638831406076
Whole_Blood.625	ENSG00000165275.5	TRMT10B	1.80710710606703	0.63018664060801	0.0707455808995091	0.00216077527849162	0.0639699874467692	5.45779297015825e-06	NA	8	24	24	Whole_Blood	0.70039345070695
Whole_Blood.626	ENSG00000158488.11	CD1E	1.80669981329234	0.274735047374928	0.0708090968384715	0.00722278034067927	0.0153987459840407	0.0297071788826396	NA	9	16	16	Whole_Blood	0.70039345070695
Whole_Blood.627	ENSG00000178802.13	MPI	1.8060522928341	0.0860489300374197	0.070910171741201	0.0646126391498933	0.20930756432658	5.07118123876936e-18	NA	13	26	26	Whole_Blood	0.70039345070695
Whole_Blood.628	ENSG00000203546.3	RP11-176H8.1	1.80435958903844	1.70691439080747	0.0711749538034416	0.000171863166230803	0.0136538513925998	0.0407628443058077	NA	4	6	6	Whole_Blood	0.701889313542538
Whole_Blood.629	ENSG00000254685.2	FPGT	-1.80044199211398	-0.417187503324946	0.0717908752882713	0.00431043868214435	0.114527663289896	5.48162136318931e-10	NA	16	47	47	Whole_Blood	0.70379960694155
Whole_Blood.630	ENSG00000168291.8	PDHB	1.79991982101443	0.30836032699777	0.071873299426668	0.00467112579658326	0.0396785827760619	0.000451187468614075	NA	25	54	54	Whole_Blood	0.70379960694155
Whole_Blood.631	ENSG00000139625.8	MAP3K12	-1.79974090348473	-0.367668593288402	0.0719015591886748	0.00402167770301478	0.046260083625134	0.000141834165209378	NA	4	10	10	Whole_Blood	0.70379960694155
Whole_Blood.632	ENSG00000137270.10	GCM1	1.79827651584899	0.212826895249763	0.072133199344819	0.0180939828283142	0.158613170635135	1.68734008408498e-13	NA	9	15	15	Whole_Blood	0.70379960694155
Whole_Blood.633	ENSG00000083097.10	DOPEY1	1.79792414099358	0.234192993584379	0.072189029927864	0.00974832557920056	0.0674807869298004	2.94047676397527e-06	NA	5	10	10	Whole_Blood	0.70379960694155
Whole_Blood.634	ENSG00000203772.6	SPRN	-1.79741202199798	-0.221233163838473	0.072270233595773	0.0142088619462487	0.0264485591270307	0.00415939951074076	NA	4	10	10	Whole_Blood	0.70379960694155
Whole_Blood.635	ENSG00000174482.6	LINGO2	-1.79704642282606	-0.310237330960677	0.0723282502316808	0.00902798267459025	0.0418270522473826	0.000238594225876573	NA	15	31	31	Whole_Blood	0.70379960694155
Whole_Blood.636	ENSG00000105991.7	HOXA1	-1.7960990105703	-0.164914625598156	0.0724787717863142	0.0238520985015767	0.0688016111883383	2.25630941022634e-06	NA	8	16	16	Whole_Blood	0.70379960694155
Whole_Blood.637	ENSG00000169330.4	KIAA1024	-1.79529346017273	-0.426540665765929	0.0726069564603587	0.00447620907838085	0.0391267974197934	0.000455174148353804	NA	15	35	35	Whole_Blood	0.70379960694155
Whole_Blood.638	ENSG00000188372.10	ZP3	-1.79519971448066	-0.107232637046544	0.0726218859616231	0.0448444691941779	0.284762063593255	4.829226237114e-25	NA	19	52	52	Whole_Blood	0.70379960694155
Whole_Blood.639	ENSG00000176783.10	RUFY1	1.7949203462278	0.209925147583499	0.0726663917480388	0.0180493243616511	0.200666798948768	1.85650344287875e-17	NA	5	23	23	Whole_Blood	0.70379960694155
Whole_Blood.640	ENSG00000139613.7	SMARCC2	-1.79431552252826	-0.253540540363603	0.0727628218993697	0.00787112538226965	0.016113306551907	0.0266062244626344	NA	12	28	28	Whole_Blood	0.70379960694155
Whole_Blood.641	ENSG00000163563.7	MNDA	-1.79379407125167	-0.234034956708997	0.0728460436056085	0.0123508134831098	0.102941127714184	7.19456715192643e-09	NA	3	7	7	Whole_Blood	0.70379960694155
Whole_Blood.642	ENSG00000272799.1	RP11-474N24.6	1.79180329416635	0.213825935525414	0.0731644809679899	0.00993035010349574	0.0459038694724093	0.000110787949174854	NA	8	12	12	Whole_Blood	0.704343175601233
Whole_Blood.643	ENSG00000174652.13	ZNF266	-1.79161715753824	-0.0528654376173302	0.0731943128249386	0.159164520912462	0.591284462501715	6.46038529273955e-72	NA	16	30	30	Whole_Blood	0.704343175601233
Whole_Blood.644	ENSG00000099624.3	ATP5D	-1.79116889603259	-0.378989320885774	0.0732661959083562	0.00745380965316862	0.0848759999433356	1.2589797190392e-07	NA	13	19	19	Whole_Blood	0.704343175601233
Whole_Blood.645	ENSG00000117595.6	IRF6	-1.79060170223489	-0.103782920681134	0.0733572336933304	0.0500003945433332	0.224777759292809	7.8453311887309e-20	NA	7	14	14	Whole_Blood	0.704343175601233
Whole_Blood.646	ENSG00000100146.12	SOX10	-1.78871540841475	-0.200786859594584	0.0736606601739839	0.0172667487250239	0.015136007300836	0.0308188959137573	NA	22	44	44	Whole_Blood	0.704951210126673
Whole_Blood.647	ENSG00000188994.8	ZNF292	1.78748211211	0.308581967542931	0.0738596007137091	0.0063732220045083	0.0147266498944832	0.032444334404829	NA	7	12	12	Whole_Blood	0.704951210126673
Whole_Blood.648	ENSG00000027847.9	B4GALT7	-1.78699231963791	-0.114014101156544	0.0739387299178082	0.0415478544890398	0.323034293624534	8.58458928435123e-30	NA	4	10	10	Whole_Blood	0.704951210126673
Whole_Blood.649	ENSG00000033050.3	ABCF2	1.78648636783114	0.101501708611218	0.0740205425247418	0.0735089247901901	0.125734009914741	1.07526000641914e-10	NA	18	38	38	Whole_Blood	0.704951210126673
Whole_Blood.650	ENSG00000251369.4	ZNF550	1.78523994245059	0.174606123657359	0.0742224057211828	0.0168467786382888	0.0507231804874791	5.89135730900418e-05	NA	9	23	23	Whole_Blood	0.704951210126673
Whole_Blood.651	ENSG00000270346.1	RP1-90J20.12	1.78517447550363	0.116905516458788	0.0742330207588848	0.027776166710859	0.483686105411455	1.24389279403012e-50	NA	9	17	17	Whole_Blood	0.704951210126673
Whole_Blood.652	ENSG00000182831.7	C16orf72	1.78501480138335	0.566340699541354	0.0742589160775421	0.0025386904667645	0.014185509219167	0.0371552793380893	NA	7	18	18	Whole_Blood	0.704951210126673
Whole_Blood.653	ENSG00000100364.14	KIAA0930	-1.78456931085516	-0.213422767346558	0.0743312030054445	0.0172240522936126	0.15035012652226	3.86851322898669e-13	NA	9	28	28	Whole_Blood	0.704951210126673
Whole_Blood.654	ENSG00000107731.8	UNC5B	-1.78287607071826	-0.121876507842933	0.0746064791627834	0.0509036596787844	0.247547463442364	1.07426897005571e-22	NA	4	16	16	Whole_Blood	0.705462224794805
Whole_Blood.655	ENSG00000254851.1	RP11-109L13.1	1.7826747965145	0.0623157453307812	0.0746392563481038	0.127113866215389	0.439443633409962	4.56510156967178e-44	NA	21	49	49	Whole_Blood	0.705462224794805
Whole_Blood.656	ENSG00000189409.8	MMP23B	1.7811542131287	0.292038876027734	0.0748872612600792	0.00742702911267283	0.014044958105229	0.0363774225573887	NA	4	6	6	Whole_Blood	0.705462224794805
Whole_Blood.657	ENSG00000003249.9	DBNDD1	-1.78066843509857	-0.232791591413624	0.0749666326431042	0.00902634751776374	0.0949314878186681	2.93129413553641e-08	NA	3	7	7	Whole_Blood	0.705462224794805
Whole_Blood.658	ENSG00000123815.7	ADCK4	-1.78009063022481	-0.397672661596199	0.075061129753896	0.00369561296471237	0.0241103067750704	0.00653403923162747	NA	8	21	21	Whole_Blood	0.705462224794805
Whole_Blood.659	ENSG00000170122.4	FOXD4	-1.78004520912591	-0.167272344404896	0.0750685622702691	0.0312670088413319	0.0455544645895897	0.000157952693507383	NA	21	58	58	Whole_Blood	0.705462224794805
Whole_Blood.660	ENSG00000142583.13	SLC2A5	1.77835667511855	0.209066115174408	0.0753452935396337	0.0158068114607106	0.0213644510023544	0.010175400773871	NA	7	20	20	Whole_Blood	0.706990004380229
Whole_Blood.661	ENSG00000273143.1	RP11-525A16.4	1.7774383183795	0.196242068606311	0.0754961509198447	0.0202496235256428	0.125721536701743	5.44826925354883e-11	NA	11	29	29	Whole_Blood	0.70733383153797
Whole_Blood.662	ENSG00000240388.2	CTD-2061E19.1	1.77369075087255	0.225623929880152	0.0761143171748926	0.0078221022033092	0.0330133316047991	0.00138876162088326	NA	10	15	15	Whole_Blood	0.709609012073191
Whole_Blood.663	ENSG00000163931.11	TKT	-1.77316843291035	-0.115020480158347	0.0762008011327514	0.0393431230538997	0.164176684682707	4.84118947185893e-14	NA	4	11	11	Whole_Blood	0.709609012073191
Whole_Blood.664	ENSG00000111254.3	AKAP3	-1.77278432888349	-0.130767380541175	0.0762644511410965	0.0353128030160972	0.0839483828213337	2.37256842034394e-07	NA	4	8	8	Whole_Blood	0.709609012073191
Whole_Blood.665	ENSG00000186716.15	BCR	-1.77253653774844	-0.144442664573739	0.0763055356994134	0.0362760267124091	0.147413799960773	1.1925105313492e-12	NA	20	39	39	Whole_Blood	0.709609012073191
Whole_Blood.666	ENSG00000104805.11	NUCB1	-1.77118468284607	-0.346507796791934	0.0765299955224563	0.00344990215833784	0.164939628033463	5.07712546613538e-14	NA	1	12	12	Whole_Blood	0.709609012073191
Whole_Blood.667	ENSG00000197599.8	CCDC154	-1.7677286660015	-0.15146369917563	0.0771062752900836	0.0210819595905316	0.0904250408433913	5.95174455141822e-08	NA	2	8	8	Whole_Blood	0.709609012073191
Whole_Blood.668	ENSG00000223899.1	SEC13P1	-1.76686828001054	-1.63249136810794	0.0772502903507046	0.000200918444968197	0.0139882008124127	0.0378433740829368	NA	2	5	5	Whole_Blood	0.709609012073191
Whole_Blood.669	ENSG00000127412.2	TRPV5	-1.76633068338098	-0.396917377359757	0.0773403867615243	0.00701807289760593	0.0598960603813094	1.41316495953137e-05	NA	2	5	5	Whole_Blood	0.709609012073191
Whole_Blood.670	ENSG00000124788.13	ATXN1	-1.76579642295837	-1.07799307162237	0.0774300088523063	0.000562933619465782	0.0808668568735521	3.40377226471253e-07	NA	1	7	7	Whole_Blood	0.709609012073191
Whole_Blood.671	ENSG00000165501.12	LRR1	-1.76430536959797	-0.16505811771041	0.0776805804283821	0.0187764134117591	0.128927236588754	4.17557560314043e-11	NA	9	15	15	Whole_Blood	0.709609012073191
Whole_Blood.672	ENSG00000170265.7	ZNF282	-1.76375165385529	-0.101504083849903	0.0777738003858273	0.063192483766737	0.312501985601634	1.54804621544596e-30	NA	22	57	57	Whole_Blood	0.709609012073191
Whole_Blood.673	ENSG00000072042.8	RDH11	-1.7636913838668	-0.150335704734391	0.0777839525421264	0.023553724517194	0.0477130482441623	6.95060051352128e-05	NA	12	21	21	Whole_Blood	0.709609012073191
Whole_Blood.674	ENSG00000070831.11	CDC42	1.76265407958744	0.242788888712161	0.0779588500772483	0.0102547160386128	0.144770659313462	3.42077375725052e-12	NA	2	7	7	Whole_Blood	0.709609012073191
Whole_Blood.675	ENSG00000236624.4	CCDC163P	-1.76210672962694	-0.129329822332696	0.0780512665008778	0.0338165116728232	0.654205422174851	3.0977803947678e-86	NA	15	35	35	Whole_Blood	0.709609012073191
Whole_Blood.676	ENSG00000205181.5	LINC00654	-1.76204274742913	-0.216590327196494	0.0780620752924895	0.018720966311298	0.0992462182240271	1.1459725025484e-08	NA	4	10	10	Whole_Blood	0.709609012073191
Whole_Blood.677	ENSG00000052126.10	PLEKHA5	-1.76153178374422	-0.510969941406165	0.0781484383497704	0.00306306332835166	0.052238114898915	4.66746255300711e-05	NA	4	7	7	Whole_Blood	0.709609012073191
Whole_Blood.678	ENSG00000163697.12	APBB2	1.7610477209392	0.18889508179733	0.078230326355731	0.0214500985942854	0.0396723278676029	0.000423962277022498	NA	37	66	66	Whole_Blood	0.709609012073191
Whole_Blood.679	ENSG00000176485.6	PLA2G16	1.75924020492477	0.139298899276247	0.0785367180597458	0.0364612480385509	0.270760103855487	7.57846715571859e-24	NA	18	43	43	Whole_Blood	0.709609012073191
Whole_Blood.680	ENSG00000226002.1	RP11-460N20.5	-1.75767139298061	-0.0792556618664146	0.0788034380418441	0.0744347707418027	0.409828283332367	1.34946148919915e-40	NA	17	35	35	Whole_Blood	0.709609012073191
Whole_Blood.681	ENSG00000152904.7	GGPS1	1.75677112201781	0.21039343668766	0.0789568291974877	0.0117368941313113	0.133245132140552	1.39118727255858e-11	NA	11	33	33	Whole_Blood	0.709609012073191
Whole_Blood.682	ENSG00000197013.5	ZNF429	-1.75628156552752	-0.0576334563249782	0.079040343351729	0.217023231762058	0.546583334588435	4.78789216245964e-62	NA	20	39	39	Whole_Blood	0.709609012073191
Whole_Blood.683	ENSG00000008513.10	ST3GAL1	1.75554648722693	0.527330427006728	0.0791658763533589	0.00305071493727251	0.0199391653802838	0.0131604961049729	NA	8	14	14	Whole_Blood	0.709609012073191
Whole_Blood.684	ENSG00000187796.9	CARD9	1.75550201485367	0.274529712456966	0.0791734763219944	0.0061479059666154	0.195016884140581	1.69503756999689e-16	NA	6	16	16	Whole_Blood	0.709609012073191
Whole_Blood.685	ENSG00000092203.9	TOX4	1.7545596322884	0.275197210817667	0.079334661429542	0.00977645886535765	0.0486478761032156	8.57548173902308e-05	NA	10	16	16	Whole_Blood	0.709609012073191
Whole_Blood.686	ENSG00000101236.12	RNF24	-1.75419782147507	-0.219489988545491	0.07939661639516	0.0228882261280551	0.0574409774803576	2.09474561580603e-05	NA	30	49	49	Whole_Blood	0.709609012073191
Whole_Blood.687	ENSG00000211451.7	GNRHR2	-1.75395880291042	-0.572550051315969	0.0794375665059149	0.0017184798186846	0.0200501316935446	0.012410359555145	NA	4	13	13	Whole_Blood	0.709609012073191
Whole_Blood.688	ENSG00000171595.9	DNAI2	-1.75289523601532	-3.07373860051724	0.0796199915045906	5.66112234123988e-05	0.0732639379995037	1.27614073008953e-06	NA	1	7	7	Whole_Blood	0.709609012073191
Whole_Blood.689	ENSG00000068784.8	SRBD1	1.75281885085883	0.241190539383878	0.0796331063277705	0.0131271800245918	0.0258186002235661	0.00441378618542453	NA	11	17	17	Whole_Blood	0.709609012073191
Whole_Blood.690	ENSG00000092036.12	HAUS4	-1.75274360494573	-0.222897253038203	0.0796460272674033	0.0140459115812377	0.297730727480947	2.64223132462028e-27	NA	12	25	25	Whole_Blood	0.709609012073191
Whole_Blood.691	ENSG00000021488.8	SLC7A9	1.75268206395816	0.176960370903831	0.0796565961166573	0.0149444322588758	0.0500759708969864	7.63227329065608e-05	NA	17	30	30	Whole_Blood	0.709609012073191
Whole_Blood.692	ENSG00000146700.8	SRCRB4D	-1.75202956634036	-0.267087459378194	0.0797687240768612	0.00555310261662273	0.0996969754575045	1.2105274275921e-08	NA	5	10	10	Whole_Blood	0.709609012073191
Whole_Blood.693	ENSG00000244291.1	C7orf13	-1.75063467105964	-0.11883183289637	0.0800088590957373	0.0527177284883417	0.0796413861444173	3.05845770617878e-07	NA	72	140	140	Whole_Blood	0.709609012073191
Whole_Blood.694	ENSG00000100012.7	SEC14L3	1.74901751438297	0.0731509262638989	0.0802879919763282	0.0679141037304476	0.190283430292113	4.62610874985084e-16	NA	12	25	25	Whole_Blood	0.709609012073191
Whole_Blood.695	ENSG00000273406.1	RP11-114O18.1	-1.74803905547774	-1.02873315417608	0.0804572648307276	0.000877414218415116	0.0139875350047534	0.0387958976905979	NA	4	9	9	Whole_Blood	0.709609012073191
Whole_Blood.696	ENSG00000136943.6	CTSV	-1.74663251030871	-0.613883827195061	0.0807011041277196	0.00165000038968525	0.0168229127796398	0.0216545585471956	NA	2	4	4	Whole_Blood	0.709609012073191
Whole_Blood.697	ENSG00000183386.5	FHL3	-1.74576236211912	-0.207208636699209	0.0808522536406641	0.0182614056072469	0.442002188249445	6.76365349658089e-45	NA	31	56	56	Whole_Blood	0.709609012073191
Whole_Blood.698	ENSG00000086102.14	NFX1	-1.74568436962654	-0.213613389557687	0.0808658125817142	0.0108110295608995	0.0989106721221079	1.69885522784568e-08	NA	10	21	21	Whole_Blood	0.709609012073191
Whole_Blood.699	ENSG00000272690.1	RP11-803B1.8	1.74517869019744	0.459571855639363	0.080953769399366	0.00738589250247331	0.0211336989466817	0.0104886243007958	NA	6	12	12	Whole_Blood	0.709609012073191
Whole_Blood.700	ENSG00000149547.10	EI24	1.74320584558504	0.793281921365229	0.0812976647475735	0.000706053807387879	0.0222209291305659	0.00885649327890218	NA	7	21	21	Whole_Blood	0.709609012073191
Whole_Blood.701	ENSG00000120253.9	NUP43	-1.74272889244064	-0.081726204160191	0.0813809823048214	0.0662606793014005	0.256460322252408	1.85473344465193e-22	NA	18	31	31	Whole_Blood	0.709609012073191
Whole_Blood.702	ENSG00000148158.12	SNX30	1.74104615695326	0.218248746543141	0.0816754881431699	0.0156874247269842	0.064191330598603	6.47651589480654e-06	NA	11	28	28	Whole_Blood	0.709609012073191
Whole_Blood.703	ENSG00000093072.11	CECR1	1.74044778951034	0.280404188853521	0.0817804202651238	0.00950014770662547	0.13098528055101	3.93551438835178e-11	NA	18	27	27	Whole_Blood	0.709609012073191
Whole_Blood.704	ENSG00000170430.9	MGMT	-1.74041939698509	-0.106305793016974	0.0817854020090539	0.0629868485192471	0.310061015382736	1.59816343516404e-28	NA	7	17	17	Whole_Blood	0.709609012073191
Whole_Blood.705	ENSG00000161653.6	NAGS	-1.74036868720892	-0.366503686089049	0.0817943001435941	0.00424667324423835	0.0128692983158079	0.046048745220688	NA	3	13	13	Whole_Blood	0.709609012073191
Whole_Blood.706	ENSG00000140450.7	ARRDC4	1.74025387352182	0.0538014823980996	0.0818144496073331	0.209901182895466	0.458010698965338	2.52221874742301e-46	NA	12	36	36	Whole_Blood	0.709609012073191
Whole_Blood.707	ENSG00000133943.16	C14orf159	-1.74015137739088	-0.13868357843718	0.081832440777843	0.0419613918162695	0.119058347529855	2.92590120992418e-10	NA	10	28	28	Whole_Blood	0.709609012073191
Whole_Blood.708	ENSG00000170291.10	ELP5	-1.74003874044209	-0.148163332327868	0.0818522156697065	0.0192636894061292	0.0677306685953896	1.64011404664126e-06	NA	11	17	17	Whole_Blood	0.709609012073191
Whole_Blood.709	ENSG00000196313.7	POM121	1.73988166744635	0.170938470204605	0.0818797983632926	0.0270456510543788	0.0163891825398309	0.0248519041691371	NA	17	21	21	Whole_Blood	0.709609012073191
Whole_Blood.710	ENSG00000147912.8	FBXO10	-1.73820099394936	-0.307263235663446	0.0821754040402621	0.00882820360837281	0.0734556502855411	1.20171236853139e-06	NA	7	18	18	Whole_Blood	0.709609012073191
Whole_Blood.711	ENSG00000026297.11	RNASET2	1.73819325540289	0.0672443921250529	0.0821767671353312	0.094253906143897	0.402110979517955	1.69352468642248e-38	NA	22	38	38	Whole_Blood	0.709609012073191
Whole_Blood.712	ENSG00000179253.3	RP11-429E11.3	1.73767247547556	0.371931094528704	0.0822685413062928	0.00725911738774653	0.0865990882583593	1.30050822872536e-07	NA	16	49	49	Whole_Blood	0.709609012073191
Whole_Blood.713	ENSG00000241043.1	GVQW1	1.73646551613499	0.203161005006161	0.0824815565981503	0.0164309037364604	0.0410751268435304	0.0003122989187172	NA	10	22	22	Whole_Blood	0.709609012073191
Whole_Blood.714	ENSG00000243304.3	CTC-428G20.1	1.73528026263223	0.276508312808629	0.0826911759714875	0.010446591366933	0.042991305539754	0.000203573217286686	NA	2	2	2	Whole_Blood	0.709609012073191
Whole_Blood.715	ENSG00000011260.9	UTP18	1.73505065633065	0.56848655186485	0.0827318331403345	0.00253706087312844	0.127748746350807	8.37821515917967e-11	NA	4	16	16	Whole_Blood	0.709609012073191
Whole_Blood.716	ENSG00000033178.8	UBA6	1.7344510664977	0.128332695255484	0.0828380809520065	0.0410009860231737	0.199902080310642	3.20859245996609e-17	NA	13	32	32	Whole_Blood	0.709609012073191
Whole_Blood.717	ENSG00000086288.7	NME8	1.73397583721367	0.15984087699774	0.0829223705031416	0.0178222023133346	0.156503222772919	3.29137879158386e-13	NA	15	39	39	Whole_Blood	0.709609012073191
Whole_Blood.718	ENSG00000111215.7	PRR4	1.73333616175871	0.0987833548272644	0.0830359369460113	0.0460640340972457	0.140902231420349	6.73529690415453e-12	NA	17	34	34	Whole_Blood	0.709609012073191
Whole_Blood.719	ENSG00000127083.7	OMD	-1.7320761680603	-0.618674263208236	0.0832600017809163	0.00227500666965094	0.0205647950665038	0.0116791046531807	NA	1	2	2	Whole_Blood	0.709609012073191
Whole_Blood.720	ENSG00000187860.6	CCDC157	1.7307631109311	0.154357714278495	0.0834940237955715	0.0201269456855226	0.0680920336125058	2.10264001619363e-06	NA	17	25	25	Whole_Blood	0.709609012073191
Whole_Blood.721	ENSG00000204713.6	TRIM27	-1.7304920176495	-0.0635221567742628	0.0835424061778288	0.142176738018656	0.332499134758989	1.65882019118579e-30	NA	32	56	56	Whole_Blood	0.709609012073191
Whole_Blood.722	ENSG00000224831.2	RP11-651P23.4	1.72985763848916	0.79201183522859	0.0836557134139968	0.00130245174965321	0.0239758201450719	0.00646752586086285	NA	2	4	4	Whole_Blood	0.709609012073191
Whole_Blood.723	ENSG00000114315.3	HES1	-1.7297913668515	-0.240546801139359	0.0836675574477549	0.0133654443849426	0.0256255259604932	0.00475426626013472	NA	14	32	32	Whole_Blood	0.709609012073191
Whole_Blood.724	ENSG00000163956.6	LRPAP1	1.72946156538311	0.096124134441067	0.0837265195948113	0.0662623813622212	0.175029068642594	8.90825106025831e-15	NA	12	20	20	Whole_Blood	0.709609012073191
Whole_Blood.725	ENSG00000076108.7	BAZ2A	1.72914533534412	0.299294225759716	0.0837830870240353	0.00739796161100508	0.023013416795901	0.00776740590991139	NA	5	17	17	Whole_Blood	0.709609012073191
Whole_Blood.726	ENSG00000272079.1	LA16c-380H5.5	1.7278500074555	0.744999315922532	0.0840151191472543	0.00137047154874387	0.0124484868890282	0.0469637318613152	NA	2	6	6	Whole_Blood	0.709609012073191
Whole_Blood.727	ENSG00000256166.1	XXbac-BPG248L24.13	1.72783979798641	0.152287910981167	0.0840169500337545	0.0219032542599371	0.284744455837088	8.43669976104344e-26	NA	10	27	27	Whole_Blood	0.709609012073191
Whole_Blood.728	ENSG00000203799.6	CCDC162P	1.72773155249546	0.189442286990109	0.0840363639218364	0.0158510214569208	0.146229702876507	1.51567160585858e-12	NA	7	15	15	Whole_Blood	0.709609012073191
Whole_Blood.729	ENSG00000174705.7	SH3PXD2B	-1.72655821603748	-0.382724233088713	0.0842470355546032	0.00665457855304446	0.0132187085419081	0.0448819421931286	NA	9	18	18	Whole_Blood	0.709609012073191
Whole_Blood.730	ENSG00000179195.11	ZNF664	-1.7257858106601	-0.124677690127012	0.0843859534807228	0.0383907691201065	0.0358880244148184	0.000759718962162032	NA	24	51	51	Whole_Blood	0.709609012073191
Whole_Blood.731	ENSG00000178922.12	HYI	-1.72557333360877	-0.166931456371682	0.0844242001946824	0.0184766930916478	0.0318582849521018	0.00159318894408791	NA	13	28	28	Whole_Blood	0.709609012073191
Whole_Blood.732	ENSG00000238042.1	RP11-815M8.1	1.7249850118133	0.309350624518018	0.0845301736491675	0.00595141474365365	0.143640627495449	2.52317047901165e-12	NA	8	21	21	Whole_Blood	0.709609012073191
Whole_Blood.733	ENSG00000116497.13	S100PBP	1.72431906843041	0.0995477263380556	0.0846502587914659	0.0579979850525822	0.308555869708399	1.03454935701488e-28	NA	8	15	15	Whole_Blood	0.709609012073191
Whole_Blood.734	ENSG00000242622.1	RP11-18H7.1	-1.72258127687199	-0.166343433990452	0.0849642732443809	0.0352645053307611	0.0174004023316952	0.0208759815625727	NA	40	90	90	Whole_Blood	0.709609012073191
Whole_Blood.735	ENSG00000122376.7	FAM35A	-1.72253537132145	-1.12838103637363	0.0849725810133231	0.000627699750350308	0.0135891066028659	0.0415471636060691	NA	6	17	17	Whole_Blood	0.709609012073191
Whole_Blood.736	ENSG00000258273.1	RP11-370I10.4	-1.72253393509236	-0.225075387189155	0.084972840945854	0.00744764794763667	0.237584463240481	1.87353091929638e-20	NA	8	15	15	Whole_Blood	0.709609012073191
Whole_Blood.737	ENSG00000112667.8	DNPH1	1.72166774218347	2.46126372452358	0.0851297240081793	8.20814805204829e-05	0.0352262478267245	0.000872012234259419	NA	2	8	8	Whole_Blood	0.709609012073191
Whole_Blood.738	ENSG00000137574.6	TGS1	1.72078444822096	0.18602582036222	0.0852899454923915	0.0146461270172789	0.138590966968522	5.07597940398643e-12	NA	15	28	28	Whole_Blood	0.709609012073191
Whole_Blood.739	ENSG00000271361.1	HTATSF1P2	1.72053532567387	0.137352855926886	0.0853351781057666	0.0206437598195268	0.20155689778351	3.05676417089771e-17	NA	20	32	32	Whole_Blood	0.709609012073191
Whole_Blood.740	ENSG00000120318.11	ARAP3	1.72008152582211	0.12851183195426	0.0854176233502704	0.0377281614400296	0.0917924696623563	5.02355094278459e-08	NA	10	18	18	Whole_Blood	0.709609012073191
Whole_Blood.741	ENSG00000188677.10	PARVB	1.71841576594964	0.287165274636531	0.0857208066579581	0.00883817263360279	0.0392460867375648	0.000493728970454088	NA	24	59	59	Whole_Blood	0.709609012073191
Whole_Blood.742	ENSG00000226232.4	RP11-419C5.2	1.7183819798917	0.0923393387243194	0.0857269650119631	0.0647190670810782	0.416965468251872	4.25327939905172e-41	NA	17	37	37	Whole_Blood	0.709609012073191
Whole_Blood.743	ENSG00000256249.1	RP11-324E6.6	-1.7177188696129	-1.2268019367746	0.0858479058351629	0.000292789989579189	0.0622369771680366	7.60757729640921e-06	NA	2	4	4	Whole_Blood	0.709609012073191
Whole_Blood.744	ENSG00000159176.9	CSRP1	-1.71714513520604	-0.202864138526969	0.0859526571295932	0.0159562928333307	0.0145250436370222	0.0333260293724297	NA	17	32	32	Whole_Blood	0.709609012073191
Whole_Blood.745	ENSG00000247157.2	RP11-434C1.1	1.71653080689372	0.124387643384199	0.0860649344475846	0.0305591336834596	0.292016427709306	4.71075885198674e-26	NA	6	15	15	Whole_Blood	0.709609012073191
Whole_Blood.746	ENSG00000121671.7	CRY2	-1.7165085266785	-0.368911385643491	0.0860690087023036	0.00439094864081889	0.0360617076187247	0.000812064646040799	NA	6	18	18	Whole_Blood	0.709609012073191
Whole_Blood.747	ENSG00000177885.9	GRB2	-1.7155728521727	-0.268594623588489	0.0862402508392087	0.00737020749296418	0.0365962111008622	0.000759720095065461	NA	9	14	14	Whole_Blood	0.709609012073191
Whole_Blood.748	ENSG00000164556.7	FAM183B	-1.71436109061877	-0.310401483104065	0.0864624298294174	0.00840287543918319	0.0240211930873811	0.006422200899	NA	14	26	26	Whole_Blood	0.709609012073191
Whole_Blood.749	ENSG00000130768.10	SMPDL3B	1.71431090231885	0.319713138607441	0.0864716419182349	0.00499717651987269	0.0918379512537134	5.00743686482046e-08	NA	8	23	23	Whole_Blood	0.709609012073191
Whole_Blood.750	ENSG00000204622.6	HLA-J	-1.71415114580936	-0.13251287685614	0.0865009705868262	0.0369281934861495	0.225207716944203	2.84161318311323e-19	NA	10	33	33	Whole_Blood	0.709609012073191
Whole_Blood.751	ENSG00000163832.11	ELP6	1.71403550203663	0.371928509015689	0.0865222058939822	0.00454386596958149	0.053052373616556	3.99879099780511e-05	NA	3	11	11	Whole_Blood	0.709609012073191
Whole_Blood.752	ENSG00000081014.6	AP4E1	-1.71388411521912	-1.61694691942099	0.0865500109479911	0.000294349512438599	0.0263455800891155	0.00434711822489285	NA	1	7	7	Whole_Blood	0.709609012073191
Whole_Blood.753	ENSG00000156535.9	CD109	1.71324878588851	0.189923637883117	0.0866667798967068	0.0168910654993829	0.0399631435888506	0.000355984259943579	NA	22	47	47	Whole_Blood	0.709609012073191
Whole_Blood.754	ENSG00000141627.9	DYM	1.71270686318986	0.316414911031998	0.0867664818756953	0.00659589312406027	0.0381783563971281	0.000521278896816511	NA	20	29	29	Whole_Blood	0.709609012073191
Whole_Blood.755	ENSG00000137513.5	NARS2	1.7126743982366	0.191543624363547	0.0867724576590533	0.0109084419433568	0.0489535692939708	8.61992283481253e-05	NA	12	20	20	Whole_Blood	0.709609012073191
Whole_Blood.756	ENSG00000131899.6	LLGL1	1.71227132786227	0.21003523885887	0.0868466779948484	0.0130389501023607	0.0216376795745409	0.00972179264284542	NA	15	37	37	Whole_Blood	0.709609012073191
Whole_Blood.757	ENSG00000168092.9	PAFAH1B2	1.71214169532568	0.26635913204652	0.0868705590837384	0.0114338712507286	0.0228213155610048	0.00754790426690281	NA	18	45	45	Whole_Blood	0.709609012073191
Whole_Blood.758	ENSG00000213639.5	PPP1CB	1.71171819845927	0.174183306310799	0.0869486132250305	0.0148109469679637	0.139555714192928	9.96705811616516e-12	NA	11	23	23	Whole_Blood	0.709609012073191
Whole_Blood.759	ENSG00000145244.7	CORIN	-1.71161269518162	-0.0746552170804841	0.0869680671990235	0.0924060071978937	0.261205403969236	7.38214990163454e-23	NA	23	46	46	Whole_Blood	0.709609012073191
Whole_Blood.760	ENSG00000250412.1	KLHL2P1	1.70871548729443	0.242368972788925	0.0875036639060887	0.0100662782913751	0.032095622954352	0.00157897804018348	NA	14	23	23	Whole_Blood	0.710602419268354
Whole_Blood.761	ENSG00000197134.7	ZNF257	1.70850995388282	0.269387634495938	0.0875417610205709	0.00905375123182679	0.0964770102051963	2.19627561383176e-08	NA	25	45	45	Whole_Blood	0.710602419268354
Whole_Blood.762	ENSG00000167969.8	ECI1	-1.70843114279046	-0.320986631862033	0.0875563727792509	0.00483277529464974	0.0144397547744442	0.0356951804063835	NA	11	21	21	Whole_Blood	0.710602419268354
Whole_Blood.763	ENSG00000136827.11	TOR1A	-1.70793495378993	-0.116556711718735	0.087648412562242	0.0315365075395604	0.164791172399029	5.97748858509613e-14	NA	13	28	28	Whole_Blood	0.710602419268354
Whole_Blood.764	ENSG00000146477.4	SLC22A3	1.70785348934381	0.173116774364693	0.0876635311353177	0.0192938194563093	0.0613898645865154	8.62615454229199e-06	NA	24	45	45	Whole_Blood	0.710602419268354
Whole_Blood.765	ENSG00000185596.12	WASH3P	1.70697068823957	0.45471333156283	0.0878275006647294	0.00363274513275352	0.0903327520780665	7.03764138393104e-08	NA	2	4	4	Whole_Blood	0.711000930217868
Whole_Blood.766	ENSG00000174928.11	C3orf33	-1.70405639910833	-0.255537595732998	0.0883705511564799	0.00713961057346749	0.0430207166438865	0.000212475003780149	NA	6	9	9	Whole_Blood	0.713009933711054
Whole_Blood.767	ENSG00000108262.11	GIT1	1.70287083449834	0.135362859621753	0.0885922431531322	0.028440935731291	0.0678775692427817	3.20212212564091e-06	NA	17	28	28	Whole_Blood	0.713009933711054
Whole_Blood.768	ENSG00000014123.9	UFL1	-1.70085751117561	-0.209455152757321	0.0889697467762631	0.0103751291936437	0.0233914940926259	0.00636062213933251	NA	8	12	12	Whole_Blood	0.713009933711054
Whole_Blood.769	ENSG00000225460.1	RP13-93L13.1	-1.70077335815648	-0.500363379130932	0.0889855538710194	0.00293616800322813	0.0189465184899613	0.0152922341824382	NA	2	4	4	Whole_Blood	0.713009933711054
Whole_Blood.770	ENSG00000157379.9	DHRS1	-1.70028710262259	-0.230083739669586	0.0890769352210085	0.022644137380041	0.222371388951037	4.77123322625246e-19	NA	29	57	57	Whole_Blood	0.713009933711054
Whole_Blood.771	ENSG00000151498.7	ACAD8	-1.70021465032084	-0.0916623925294406	0.0890905575538237	0.0672394593035202	0.200548763904437	2.95117869075124e-17	NA	30	54	54	Whole_Blood	0.713009933711054
Whole_Blood.772	ENSG00000198829.5	SUCNR1	1.69876490276668	0.229266705932555	0.0893634890358527	0.0137492369649351	0.0247990431206457	0.00553809923461026	NA	27	58	58	Whole_Blood	0.713009933711054
Whole_Blood.773	ENSG00000167994.7	RAB3IL1	-1.69836796639259	-0.187930350838385	0.0894383341395955	0.0165113013628035	0.185294806535101	3.51978048353408e-16	NA	6	20	20	Whole_Blood	0.713009933711054
Whole_Blood.774	ENSG00000243317.3	C7orf73	1.69800449568881	0.104048225023994	0.0895069133284323	0.0409788285927964	0.10126969731692	6.8758321658185e-09	NA	37	75	75	Whole_Blood	0.713009933711054
Whole_Blood.775	ENSG00000133067.13	LGR6	-1.6969870856606	-0.149417529227264	0.0896991021314418	0.0323772474671842	0.044718810416235	0.00016218418906389	NA	29	71	71	Whole_Blood	0.713009933711054
Whole_Blood.776	ENSG00000157322.12	CLEC18A	1.69682631828382	0.0447130842831496	0.0897295014723415	0.284850486741012	0.549119285958261	2.66259801409677e-61	NA	13	20	20	Whole_Blood	0.713009933711054
Whole_Blood.777	ENSG00000151208.12	DLG5	1.69556097999378	0.194652195332336	0.0899690526580979	0.014827630574212	0.226889346917999	6.4676564467158e-20	NA	22	55	55	Whole_Blood	0.713009933711054
Whole_Blood.778	ENSG00000197816.9	CCDC180	-1.69551501266792	-0.576118046222996	0.0899777647761474	0.0030433990239757	0.0230784531012754	0.00687275554958905	NA	12	41	41	Whole_Blood	0.713009933711054
Whole_Blood.779	ENSG00000174446.8	SNAPC5	-1.69437161802687	-0.214344535084653	0.090194689240026	0.0102523341769784	0.0532292690967837	4.11285142917849e-05	NA	3	4	4	Whole_Blood	0.713009933711054
Whole_Blood.780	ENSG00000035115.17	SH3YL1	-1.69399064376122	-0.0909289004109411	0.0902670609614589	0.0542502431262016	0.37762102552964	1.66611112161292e-36	NA	22	41	41	Whole_Blood	0.713009933711054
Whole_Blood.781	ENSG00000211456.6	SACM1L	1.69365815147691	0.1699801255834	0.0903302609908204	0.0155459250989219	0.158693799613919	1.54920111516641e-13	NA	22	47	47	Whole_Blood	0.713009933711054
Whole_Blood.782	ENSG00000182534.9	MXRA7	-1.69302816246774	-0.0860973619867962	0.0904501067442746	0.0999986388015364	0.503941934793595	1.37640438453899e-53	NA	14	32	32	Whole_Blood	0.713009933711054
Whole_Blood.783	ENSG00000169442.4	CD52	-1.69229173914572	-0.0782257778073085	0.0905903621313434	0.0685818314772094	0.236801504324764	1.1296902499792e-20	NA	18	41	41	Whole_Blood	0.713009933711054
Whole_Blood.784	ENSG00000155827.7	RNF20	-1.69210946424324	-0.653771245578759	0.0906251042662381	0.00151824384941065	0.0225201526688718	0.0085143580746544	NA	5	11	11	Whole_Blood	0.713009933711054
Whole_Blood.785	ENSG00000106069.16	CHN2	-1.69207890513388	-0.22670943446656	0.0906309299717049	0.0119584531598969	0.0685801743205495	3.16025580608979e-06	NA	6	13	13	Whole_Blood	0.713009933711054
Whole_Blood.786	ENSG00000170852.6	KBTBD2	1.69059023759223	0.140362002923062	0.0909150904760061	0.0380744337087635	0.0839698197717409	1.66912202556574e-07	NA	27	43	43	Whole_Blood	0.713009933711054
Whole_Blood.787	ENSG00000145730.16	PAM	-1.68899782938366	-0.0775419727028641	0.0912198459259533	0.0836715031712759	0.341101187052632	9.5345631267811e-32	NA	8	23	23	Whole_Blood	0.713009933711054
Whole_Blood.788	ENSG00000176148.11	TCP11L1	1.68864718180023	0.0990072030892613	0.0912870631558824	0.0458962997265399	0.284105388403403	1.86703725339381e-25	NA	5	9	9	Whole_Blood	0.713009933711054
Whole_Blood.789	ENSG00000106211.8	HSPB1	1.68852665771539	0.34128984914586	0.0913101761589577	0.00582103279427332	0.0267304995959079	0.00394955835424291	NA	6	8	8	Whole_Blood	0.713009933711054
Whole_Blood.790	ENSG00000230869.1	CTGLF10P	-1.68825516054342	-0.220780309283294	0.0913622586300634	0.0151224608253368	0.0783110567166226	6.02602442578189e-07	NA	16	29	29	Whole_Blood	0.713009933711054
Whole_Blood.791	ENSG00000175334.3	BANF1	-1.6879452971583	-0.265384140318918	0.0914217302349951	0.0064382258817592	0.0437672931393888	0.000214878012939413	NA	11	32	32	Whole_Blood	0.713009933711054
Whole_Blood.792	ENSG00000139178.6	C1RL	1.68788342408964	0.278558672927174	0.0914336091646106	0.00765552690233681	0.0440686955838581	0.000170783164637808	NA	21	48	48	Whole_Blood	0.713009933711054
Whole_Blood.793	ENSG00000241057.1	AC004985.12	-1.68749218617988	-0.0898076213246612	0.0915087511479557	0.0569062613572192	0.0670498103060548	2.66416933643687e-06	NA	26	54	54	Whole_Blood	0.713009933711054
Whole_Blood.794	ENSG00000158373.7	HIST1H2BD	-1.68629880620939	-0.0809718240201327	0.091738260876946	0.0726557620992425	0.131719727898549	1.78806036784414e-11	NA	23	50	50	Whole_Blood	0.713009933711054
Whole_Blood.795	ENSG00000101413.7	RPRD1B	-1.686121745321	-0.28350007490375	0.0917723524346273	0.00811685737564898	0.0212445410714631	0.0104669493742447	NA	11	18	18	Whole_Blood	0.713009933711054
Whole_Blood.796	ENSG00000272871.1	RP11-408A13.4	-1.68611766703288	-0.177772092340646	0.0917731377940034	0.0214084442474577	0.0413696731603552	0.000301068985304128	NA	14	28	28	Whole_Blood	0.713009933711054
Whole_Blood.797	ENSG00000136783.9	NIPSNAP3A	-1.68563653245251	-0.196770776352136	0.091865828192513	0.0103805778263993	0.135449597076336	1.85521803116767e-11	NA	24	53	53	Whole_Blood	0.713009933711054
Whole_Blood.798	ENSG00000110025.8	SNX15	1.6855889012679	0.701300630043408	0.0918750084129536	0.00108459586212258	0.160783251441639	1.67572514148459e-13	NA	2	8	8	Whole_Blood	0.713009933711054
Whole_Blood.799	ENSG00000174516.10	PELI3	-1.68342294512551	-0.22093421846532	0.0922932445035243	0.00763803282333064	0.0833764423470858	2.06274668215685e-07	NA	7	16	16	Whole_Blood	0.715359278110546
Whole_Blood.800	ENSG00000119318.8	RAD23B	1.68242221428625	1.90052981154463	0.0924869967708476	0.000192873169084108	0.0513510354301326	6.0771591796868e-05	NA	2	9	9	Whole_Blood	0.715964963752324
Whole_Blood.801	ENSG00000272541.1	XXbac-BPGBPG55C20.1	-1.68180273541985	-0.438719725247079	0.0926070981333924	0.00368677089638149	0.0305943272931713	0.00214517215712902	NA	7	22	22	Whole_Blood	0.715985333492324
Whole_Blood.802	ENSG00000162194.8	C11orf48	-1.68121659041712	-0.168959439202768	0.0927208521654843	0.018104563078926	0.0967411377856668	1.82270963952436e-08	NA	14	27	27	Whole_Blood	0.715985333492324
Whole_Blood.803	ENSG00000070610.10	GBA2	1.67771244859176	0.647246287308971	0.0934032480526839	0.00120778065116465	0.168410302014556	2.34165925132329e-14	NA	5	18	18	Whole_Blood	0.720356556899466
Whole_Blood.804	ENSG00000228078.1	HLA-U	-1.67520336038346	-0.0841144609259784	0.0938943384758242	0.070491378259121	0.263672205227864	5.8427741521178e-23	NA	32	78	78	Whole_Blood	0.7208615816843
Whole_Blood.805	ENSG00000225873.1	LINC00694	1.67519895873299	0.116402451502778	0.0938952018032651	0.0376870315104405	0.0494810228906099	6.68531389964513e-05	NA	22	39	39	Whole_Blood	0.7208615816843
Whole_Blood.806	ENSG00000126934.9	MAP2K2	-1.67509870753923	-0.468391716176958	0.0939148665163479	0.00313025996029026	0.0793943749396162	4.47545304652556e-07	NA	4	18	18	Whole_Blood	0.7208615816843
Whole_Blood.807	ENSG00000122299.7	ZC3H7A	1.67499950642274	0.583105411038931	0.0939343285030244	0.00107713229323693	0.0551056787953894	2.87411963788348e-05	NA	2	7	7	Whole_Blood	0.7208615816843
Whole_Blood.808	ENSG00000104728.11	ARHGEF10	-1.67369939803503	-0.256676664930674	0.0941896921626536	0.010594342508614	0.0776045045702051	5.87079098082244e-07	NA	9	19	19	Whole_Blood	0.721511030496518
Whole_Blood.809	ENSG00000230305.2	AC004980.9	1.67338277938775	0.472724121117701	0.0942519657147882	0.0032866389703292	0.176434568697254	2.19076028590258e-15	NA	8	22	22	Whole_Blood	0.721511030496518
Whole_Blood.810	ENSG00000269343.2	ZNF587B	1.67206443199527	0.15869558656209	0.0945116173590443	0.0278948385052303	0.122303684203909	1.55826526219978e-10	NA	19	32	32	Whole_Blood	0.722034275061592
Whole_Blood.811	ENSG00000149922.6	TBX6	1.67110604063825	0.0887690542511652	0.0947007344447013	0.0723185051951785	0.148454883439729	5.56492104444979e-13	NA	11	22	22	Whole_Blood	0.722034275061592
Whole_Blood.812	ENSG00000139890.5	REM2	-1.67072695575838	-0.272094780893499	0.0947756220073175	0.0101445909447534	0.0258704284605933	0.00485384525541279	NA	13	36	36	Whole_Blood	0.722034275061592
Whole_Blood.813	ENSG00000105497.3	ZNF175	-1.67055308909361	-0.111933737324864	0.0948099849356443	0.0413406787516359	0.102634335384866	6.98669942282784e-09	NA	29	55	55	Whole_Blood	0.722034275061592
Whole_Blood.814	ENSG00000176595.3	KBTBD11	1.66946868914807	0.401614437612322	0.0950245306030834	0.005583924290565	0.0429375094852532	0.000220446839135095	NA	3	4	4	Whole_Blood	0.722034275061592
Whole_Blood.815	ENSG00000105996.5	HOXA2	-1.66894235065617	-0.10189455919045	0.0951288053966754	0.0533438395799226	0.121929176452914	2.14658072355703e-10	NA	12	23	23	Whole_Blood	0.722034275061592
Whole_Blood.816	ENSG00000188649.7	CC2D2B	1.66890383595794	0.342775687333894	0.0951364392782591	0.00421687578308781	0.0500785355674568	6.04698586319966e-05	NA	20	46	46	Whole_Blood	0.722034275061592
Whole_Blood.817	ENSG00000255046.1	RP11-297N6.4	1.66704120255645	0.310814079500431	0.0955062122824299	0.00537708843486538	0.0417536899338359	0.0002993139890589	NA	2	5	5	Whole_Blood	0.723574253118327
Whole_Blood.818	ENSG00000107959.11	PITRM1	-1.66670527133358	-0.250109356561813	0.095573024229096	0.0115570210834493	0.15927460777761	1.38137916915551e-13	NA	18	49	49	Whole_Blood	0.723574253118327
Whole_Blood.819	ENSG00000153048.6	CARHSP1	1.66444200303459	0.217902362536824	0.0960241320822529	0.0132156357615739	0.170776057813073	2.4116055536334e-14	NA	5	11	11	Whole_Blood	0.723706666507382
Whole_Blood.820	ENSG00000227502.2	RP1-249H1.4	1.66409606060159	0.118887170854181	0.0960932341969445	0.0361923873743473	0.114024681291509	8.32641199797535e-10	NA	11	18	18	Whole_Blood	0.723706666507382
Whole_Blood.821	ENSG00000139977.9	NAA30	1.66400287984476	0.391794377180298	0.0961118538857139	0.00579791530760995	0.0677602669248724	2.91555936798682e-06	NA	6	16	16	Whole_Blood	0.723706666507382
Whole_Blood.822	ENSG00000164430.11	MB21D1	1.66313882786744	0.17039568120671	0.09628464918199	0.0237011803501042	0.0143184618653388	0.035246984436128	NA	32	53	53	Whole_Blood	0.723706666507382
Whole_Blood.823	ENSG00000260065.1	CTA-445C9.15	-1.66304250013545	-0.0896177998783386	0.096303928436501	0.0716618361095401	0.597990644878593	8.62535086031754e-73	NA	7	12	12	Whole_Blood	0.723706666507382
Whole_Blood.824	ENSG00000076685.14	NT5C2	-1.66295612395185	-0.131217465598986	0.0963212185917195	0.0265191476855225	0.0576466800479005	1.99247786746666e-05	NA	33	58	58	Whole_Blood	0.723706666507382
Whole_Blood.825	ENSG00000137441.7	FGFBP2	1.66216349601746	0.45243633322638	0.0964799970770422	0.00474805032908617	0.0312870217344475	0.00179926934178193	NA	1	2	2	Whole_Blood	0.723706666507382
Whole_Blood.826	ENSG00000171103.6	TRMT61B	-1.65956570448329	-0.891105481389327	0.0970018524492479	0.000547320546588281	0.0168591723527864	0.0221565114896445	NA	6	13	13	Whole_Blood	0.723706666507382
Whole_Blood.827	ENSG00000186792.11	HYAL3	-1.65927432934533	-0.200432746586669	0.0970605256354217	0.013846688251204	0.246218141499774	2.30659602278378e-21	NA	7	22	22	Whole_Blood	0.723706666507382
Whole_Blood.828	ENSG00000219392.1	RP1-265C24.5	-1.65867567209293	-0.215374443450999	0.0971811641850275	0.00861393855512755	0.0457484646151034	0.000150643844698121	NA	13	25	25	Whole_Blood	0.723706666507382
Whole_Blood.829	ENSG00000228903.2	RASA4CP	1.65842120977617	0.123428972445332	0.0972324785095627	0.0306904293655257	0.201664858005337	1.65684148064656e-17	NA	11	24	24	Whole_Blood	0.723706666507382
Whole_Blood.830	ENSG00000181126.9	HLA-V	1.65784492988139	0.0945185380774094	0.0973487699553738	0.0571071051752371	0.178577817112803	4.19904481066812e-15	NA	35	84	84	Whole_Blood	0.723706666507382
Whole_Blood.831	ENSG00000140948.7	ZCCHC14	1.65767430214904	0.13563065071906	0.0973832234129266	0.0329239321868022	0.064162873400251	5.73267247297741e-06	NA	16	32	32	Whole_Blood	0.723706666507382
Whole_Blood.832	ENSG00000269051.1	CTD-2245F17.3	1.6563940773577	0.238903107188966	0.0976420397206035	0.00792281353139934	0.0854209134827193	1.08896224605727e-07	NA	15	36	36	Whole_Blood	0.723706666507382
Whole_Blood.833	ENSG00000064201.11	TSPAN32	-1.65596456683887	-0.114316961940985	0.0977289946489362	0.0423855175540326	0.0199329550382481	0.0128688045410806	NA	29	79	79	Whole_Blood	0.723706666507382
Whole_Blood.834	ENSG00000255362.1	RP11-619A14.3	-1.65242431093036	-0.345634301089108	0.0984480829976354	0.00411007351063479	0.02905482466544	0.00265947975519338	NA	6	10	10	Whole_Blood	0.723706666507382
Whole_Blood.835	ENSG00000174915.7	PTDSS2	-1.65232980240604	-0.212834573019484	0.0984673370916487	0.0100846524414216	0.0629478342057453	7.31171839703825e-06	NA	11	27	27	Whole_Blood	0.723706666507382
Whole_Blood.836	ENSG00000246375.2	RP11-10L7.1	-1.65200155563804	-0.423894602902707	0.0985342337226157	0.00314207364791269	0.0825436773088826	1.94578530174217e-07	NA	2	4	4	Whole_Blood	0.723706666507382
Whole_Blood.837	ENSG00000160856.16	FCRL3	-1.65137002252487	-0.147534302852305	0.0986630421291032	0.0171088632809532	0.23543623119809	1.07674332190152e-20	NA	4	12	12	Whole_Blood	0.723706666507382
Whole_Blood.838	ENSG00000267795.1	SMIM22	-1.65113201516072	-0.125803208285977	0.0987116213216736	0.0306716463278963	0.106378766198437	1.80584131963495e-09	NA	13	22	22	Whole_Blood	0.723706666507382
Whole_Blood.839	ENSG00000120054.7	CPN1	1.65109097957611	0.282018535036935	0.0987199989400164	0.00645243468906731	0.0243952878919852	0.00541781939562951	NA	1	4	4	Whole_Blood	0.723706666507382
Whole_Blood.840	ENSG00000237437.1	ASS1P12	-1.6510656686339	-0.770174111727964	0.0987251665775738	0.000603875155995713	0.0203944724854131	0.0124462239869745	NA	12	22	22	Whole_Blood	0.723706666507382
Whole_Blood.841	ENSG00000197020.6	ZNF100	-1.65104341956314	-0.0626165111209442	0.0987297092629854	0.146521830140083	0.494696710036559	1.57228830758217e-52	NA	12	36	36	Whole_Blood	0.723706666507382
Whole_Blood.842	ENSG00000232022.2	RP5-1109J22.1	-1.65100052428596	-0.405531408404493	0.0987384678413312	0.00335342141654533	0.0182219221838423	0.0182843815790478	NA	4	9	9	Whole_Blood	0.723706666507382
Whole_Blood.843	ENSG00000097046.8	CDC7	-1.65062682110142	-0.133660541573106	0.098814798725139	0.0317169830015111	0.142869265803804	7.60108956506731e-13	NA	30	57	57	Whole_Blood	0.723706666507382
Whole_Blood.844	ENSG00000139192.7	TAPBPL	-1.6502968340072	-0.078382500180796	0.0988822395185525	0.06385840806057	0.48066146252876	4.97292920073054e-50	NA	6	16	16	Whole_Blood	0.723706666507382
Whole_Blood.845	ENSG00000119681.7	LTBP2	-1.64954884302842	-0.318726505643701	0.0990352454852147	0.00469279652035488	0.0300515416701368	0.0022496121598158	NA	4	6	6	Whole_Blood	0.723706666507382
Whole_Blood.846	ENSG00000116983.8	HPCAL4	-1.64948570029669	-0.416080416684431	0.099048170347683	0.00446372689240277	0.268632410290122	1.36643656731779e-23	NA	4	12	12	Whole_Blood	0.723706666507382
Whole_Blood.847	ENSG00000105568.13	PPP2R1A	1.64899204665807	0.185189048155878	0.099149264104222	0.0194441461167357	0.0558710422863506	2.34761518131041e-05	NA	20	40	40	Whole_Blood	0.723706666507382
Whole_Blood.848	ENSG00000188234.9	AGAP4	-1.64890476127805	-0.144456913762768	0.0991671475632504	0.0249380049360124	0.253160467903918	5.99205231662282e-22	NA	14	24	24	Whole_Blood	0.723706666507382
Whole_Blood.849	ENSG00000160229.7	ZNF66	-1.64827703255459	-0.269778225144735	0.0992958355551197	0.00962767984924803	0.0546041935358326	3.23629079027361e-05	NA	33	77	77	Whole_Blood	0.723706666507382
Whole_Blood.850	ENSG00000229648.1	AC016753.7	1.64811050891876	0.863642563553572	0.0993299962104432	0.000644782590520782	0.0684161869247838	2.61830661341067e-06	NA	1	3	3	Whole_Blood	0.723706666507382
Whole_Blood.851	ENSG00000272447.1	RP11-182L21.6	1.64670252296592	0.276097283447045	0.0996192053910265	0.0100174062182612	0.0892267788680109	8.86010124732836e-08	NA	16	33	33	Whole_Blood	0.724442939351332
Whole_Blood.852	ENSG00000170323.4	FABP4	-1.64647984477304	-0.238320261138784	0.0996650063502882	0.0115058540778294	0.0144194803917298	0.0336871967482529	NA	9	18	18	Whole_Blood	0.724442939351332
Whole_Blood.853	ENSG00000107736.15	CDH23	-1.64562517491127	-0.307973526910688	0.0998409527734062	0.004989223224798	0.0426601593608643	0.000212919331848413	NA	7	18	18	Whole_Blood	0.724871067439278
Whole_Blood.854	ENSG00000212694.4	AC084018.1	-1.64344714192063	-0.427611836583898	0.100290453219661	0.00271596683344376	0.0606252164708373	1.1226667979341e-05	NA	5	15	15	Whole_Blood	0.72497709278894
Whole_Blood.855	ENSG00000183889.8	AC138969.4	-1.64340102672577	-4.03490862725334	0.100299987843514	0.000101886362087812	0.0640988072360267	5.14686072818422e-06	NA	1	2	2	Whole_Blood	0.72497709278894
Whole_Blood.856	ENSG00000101255.6	TRIB3	-1.64322913694812	-0.0876184516980782	0.100335533567386	0.093693159121209	0.21464917586914	2.74762758686496e-18	NA	9	12	12	Whole_Blood	0.72497709278894
Whole_Blood.857	ENSG00000170113.11	NIPA1	1.64286356291404	0.167955737741105	0.100411165366438	0.0277353569872097	0.0726930022724214	1.57156454255745e-06	NA	17	35	35	Whole_Blood	0.72497709278894
Whole_Blood.858	ENSG00000130560.4	UBAC1	-1.64272001315094	-0.31207218836401	0.100440876087988	0.0117249039048736	0.0125478121147326	0.0476027932656921	NA	20	47	47	Whole_Blood	0.72497709278894
Whole_Blood.859	ENSG00000121577.9	POPDC2	1.64056029035612	0.330134771871463	0.100888723662727	0.0036429216081535	0.0601719733916065	1.17811254668621e-05	NA	5	9	9	Whole_Blood	0.726593486132881
Whole_Blood.860	ENSG00000165527.5	ARF6	-1.6405085758742	-0.309425016702115	0.100899466829368	0.00682996869341948	0.0238568259883637	0.00643908507778993	NA	3	4	4	Whole_Blood	0.726593486132881
Whole_Blood.861	ENSG00000140307.6	GTF2A2	-1.63969205179063	-0.249344954399651	0.101069212384731	0.0104459639102925	0.168985151819357	2.69433110246837e-14	NA	7	14	14	Whole_Blood	0.726593976049349
Whole_Blood.862	ENSG00000061936.5	SFSWAP	-1.63929340875544	-0.42197576018013	0.101152168092169	0.0041395120157722	0.0645474634170822	6.29201573613737e-06	NA	5	12	12	Whole_Blood	0.726593976049349
Whole_Blood.863	ENSG00000273340.1	MICE	-1.63858745467861	-0.254876613854107	0.101299206819219	0.00708824448802923	0.0744334216287406	1.0181744328257e-06	NA	14	29	29	Whole_Blood	0.726593976049349
Whole_Blood.864	ENSG00000204655.7	MOG	-1.63825344436791	-0.206888102556972	0.101368835024485	0.0103638599716823	0.089779457197094	7.30068216167534e-08	NA	4	11	11	Whole_Blood	0.726593976049349
Whole_Blood.865	ENSG00000227051.4	C14orf132	-1.63761295728847	-0.313920950061765	0.101502458376913	0.00707251230790387	0.0815498470843616	2.90947225626158e-07	NA	6	13	13	Whole_Blood	0.726710664425693
Whole_Blood.866	ENSG00000135404.7	CD63	1.63675985190755	2.57136950707376	0.101680657593363	5.44016628973685e-05	0.275170669940614	2.14169672836102e-24	NA	2	8	8	Whole_Blood	0.726758391248918
Whole_Blood.867	ENSG00000100147.9	CCDC134	-1.63614895398479	-0.38041445217059	0.101808416768347	0.00305044991521539	0.111973761626353	1.35480759470257e-09	NA	2	5	5	Whole_Blood	0.726758391248918
Whole_Blood.868	ENSG00000243678.7	NME1-NME2	-1.63589684064966	-0.0914126051970644	0.101861179332159	0.0693716797985457	0.207404292442949	3.75086139205686e-18	NA	24	46	46	Whole_Blood	0.726758391248918
Whole_Blood.869	ENSG00000112299.7	VNN1	1.63463910847099	0.0623200160983953	0.102124724193021	0.140996085023055	0.471089496302377	3.17126210167668e-48	NA	23	47	47	Whole_Blood	0.727749019129786
Whole_Blood.870	ENSG00000148200.12	NR6A1	1.63386031327598	1.00514558174531	0.102288184589002	0.000546725232671941	0.0133158490535319	0.0439235194315615	NA	2	9	9	Whole_Blood	0.727749019129786
Whole_Blood.871	ENSG00000126467.6	TSKS	1.63355387957774	0.124498417832119	0.10235255864073	0.0532864197695706	0.36762552061279	3.76039619571657e-35	NA	10	27	27	Whole_Blood	0.727749019129786
Whole_Blood.872	ENSG00000161551.8	ZNF577	1.63176638684321	0.150416367836762	0.102728708837744	0.0208112579005014	0.048307098403926	9.62514472746269e-05	NA	22	58	58	Whole_Blood	0.729511724883457
Whole_Blood.873	ENSG00000179454.9	KLHL28	-1.63087233269654	-0.21304706797334	0.102917260797218	0.0111904937493586	0.0149141212397545	0.0325980957193667	NA	24	37	37	Whole_Blood	0.729511724883457
Whole_Blood.874	ENSG00000189269.8	C22orf43	1.63069894745968	0.176839794232738	0.102953858799958	0.014111913801283	0.453325221155651	2.12667559894011e-46	NA	4	16	16	Whole_Blood	0.729511724883457
Whole_Blood.875	ENSG00000233609.3	RP11-62H7.2	-1.6298934504462	-0.108739689435906	0.10312401814792	0.0618826523192146	0.157721197198695	1.97625792395842e-13	NA	9	29	29	Whole_Blood	0.729882336445792
Whole_Blood.876	ENSG00000060642.6	PIGV	-1.62653805708207	-0.1512215051445	0.10383524428995	0.032572677788031	0.146073408648053	8.36638686510387e-13	NA	23	39	39	Whole_Blood	0.733388432363243
Whole_Blood.877	ENSG00000266904.1	LINC00663	1.62634127318249	0.296400805905124	0.103877076299621	0.00777459566991143	0.0391423789486938	0.000496899163421914	NA	15	36	36	Whole_Blood	0.733388432363243
Whole_Blood.878	ENSG00000162877.8	PM20D1	-1.62588248936925	-0.235038186988741	0.103974655839646	0.0076697959492598	0.371904066739304	2.20135696299542e-35	NA	3	10	10	Whole_Blood	0.733388432363243
Whole_Blood.879	ENSG00000104660.13	LEPROTL1	-1.62367778978745	-0.176124210087662	0.104444593600874	0.0234856286315045	0.108064633227401	2.95295198014448e-09	NA	7	13	13	Whole_Blood	0.735865037736303
Whole_Blood.880	ENSG00000069020.14	MAST4	1.62277796440739	0.206594737882467	0.104636877910174	0.0120568538918761	0.0455803785712922	0.000138635901707016	NA	21	52	52	Whole_Blood	0.736382028292851
Whole_Blood.881	ENSG00000204267.9	TAP2	1.62137154975592	0.128307177917435	0.104937978522042	0.0354748763953369	0.157831033202825	1.35910694642333e-13	NA	14	35	35	Whole_Blood	0.737158804653374
Whole_Blood.882	ENSG00000186638.11	KIF24	1.62095204459845	0.301500522481178	0.105027923820725	0.00506628832022537	0.0356190174575215	0.000852176134671536	NA	3	4	4	Whole_Blood	0.737158804653374
Whole_Blood.883	ENSG00000047188.11	YTHDC2	-1.62059582801037	-0.108894834260089	0.105104347571279	0.0378113687245398	0.180873631499342	2.56730025705586e-15	NA	23	43	43	Whole_Blood	0.737158804653374
Whole_Blood.884	ENSG00000171695.6	C20orf201	1.61529915952117	0.187322829167383	0.106245925585321	0.0191546656437481	0.0323468504389831	0.00158298645691043	NA	10	19	19	Whole_Blood	0.741131434936387
Whole_Blood.885	ENSG00000256612.3	CYP2B7P1	-1.61479914989034	-0.067033784764775	0.106354197320972	0.0926547062127638	0.214860886410551	1.68633772342123e-18	NA	8	25	25	Whole_Blood	0.741131434936387
Whole_Blood.886	ENSG00000136573.8	BLK	1.61443506128711	0.191706583287732	0.106433091836275	0.0141129720385566	0.156837669941296	9.84966058145264e-14	NA	11	43	43	Whole_Blood	0.741131434936387
Whole_Blood.887	ENSG00000247400.3	DNAJC3-AS1	-1.61406133836814	-0.231642324204598	0.106514122260821	0.00777376300732154	0.0546842463315025	3.44449022175819e-05	NA	6	11	11	Whole_Blood	0.741131434936387
Whole_Blood.888	ENSG00000215154.2	AC141586.5	1.61290450727698	0.380588573961174	0.1067652558169	0.00403754102737437	0.196534823892121	7.75563887017955e-17	NA	7	20	20	Whole_Blood	0.741131434936387
Whole_Blood.889	ENSG00000158411.6	MITD1	1.61286918200791	0.513847269947003	0.106772931867777	0.00130500793778049	0.0147365456092572	0.0334968324472118	NA	4	14	14	Whole_Blood	0.741131434936387
Whole_Blood.890	ENSG00000241058.1	NSUN6	1.61267265773243	0.135408462592213	0.106815643854185	0.0219868053560219	0.13449917547193	2.05598311710851e-11	NA	6	11	11	Whole_Blood	0.741131434936387
Whole_Blood.891	ENSG00000163545.7	NUAK2	1.61121561572112	0.140578574526634	0.107132735386817	0.0262002720136419	0.0996611810524899	6.5639528613477e-09	NA	8	22	22	Whole_Blood	0.741131434936387
Whole_Blood.892	ENSG00000171574.13	ZNF584	-1.61098529057987	-0.331807723510499	0.107182928522807	0.00364479725286801	0.0270471803572242	0.00377399076461946	NA	6	15	15	Whole_Blood	0.741131434936387
Whole_Blood.893	ENSG00000106605.6	BLVRA	-1.61088485973007	-0.0963267741429748	0.107204820542412	0.0421757805522407	0.220856286996582	6.62314222270962e-19	NA	20	42	42	Whole_Blood	0.741131434936387
Whole_Blood.894	ENSG00000007047.10	MARK4	-1.61078131280137	-0.0430851346021872	0.107227395516681	0.297299205560577	0.486078148556396	1.09763690101825e-50	NA	16	23	23	Whole_Blood	0.741131434936387
Whole_Blood.895	ENSG00000129566.8	TEP1	1.60980168253185	0.102663293616653	0.107441157802099	0.0558954276947379	0.0974534520395947	1.2815638877547e-08	NA	14	27	27	Whole_Blood	0.741131434936387
Whole_Blood.896	ENSG00000204618.4	RNF39	1.60847273496225	2.76714015375996	0.107731682936273	5.09010501087409e-05	0.0434463891162982	0.000234055807671218	NA	5	13	13	Whole_Blood	0.741131434936387
Whole_Blood.897	ENSG00000053524.7	MCF2L2	1.60691572848058	0.357579503887895	0.10807285562608	0.00530081121686161	0.0342002882590415	0.000922075739282019	NA	7	12	12	Whole_Blood	0.741131434936387
Whole_Blood.898	ENSG00000089154.6	GCN1L1	-1.60615017111763	-0.156653353410855	0.108240918603396	0.0141816568587682	0.0385129659196777	0.000265900981994044	NA	8	18	18	Whole_Blood	0.741131434936387
Whole_Blood.899	ENSG00000263006.2	ROCK1P1	1.60549186143385	0.560000840265834	0.108385602823088	0.00213629695652813	0.0832285791266653	2.00046137365878e-07	NA	2	5	5	Whole_Blood	0.741131434936387
Whole_Blood.900	ENSG00000108773.6	KAT2A	1.60390918048996	0.258093569838601	0.108734072919088	0.00611727951013892	0.0502982346732795	6.75232281468152e-05	NA	13	34	34	Whole_Blood	0.741131434936387
Whole_Blood.901	ENSG00000104497.9	SNX16	1.60376438856352	0.143532051728357	0.108765996985387	0.0341288532336438	0.203468767027996	1.4535965953542e-17	NA	38	69	69	Whole_Blood	0.741131434936387
Whole_Blood.902	ENSG00000270107.1	CTD-2306M10.1	1.60322808362713	0.390731606006508	0.108884307362656	0.00280267452904177	0.0430179536895019	0.000138767554831233	NA	2	4	4	Whole_Blood	0.741131434936387
Whole_Blood.903	ENSG00000185085.2	INTS5	-1.60316650799566	-0.164501814367221	0.108897897632204	0.0144955526957438	0.0626024695597813	7.23454622994844e-06	NA	12	30	30	Whole_Blood	0.741131434936387
Whole_Blood.904	ENSG00000117868.11	ESYT2	-1.60311223654692	-0.169178018390152	0.108909876918387	0.0165822935905979	0.16383487115534	8.05293132044359e-14	NA	8	22	22	Whole_Blood	0.741131434936387
Whole_Blood.905	ENSG00000130956.9	HABP4	1.60298256823198	0.20126638192389	0.108938502704608	0.0105821965113761	0.0301108345165983	0.00227111900305384	NA	17	45	45	Whole_Blood	0.741131434936387
Whole_Blood.906	ENSG00000114867.15	EIF4G1	1.60249606997357	0.63155046034711	0.109045955895816	0.0030858577622115	0.0293490571285536	0.00257100975567214	NA	6	16	16	Whole_Blood	0.741131434936387
Whole_Blood.907	ENSG00000146555.14	SDK1	1.602084282461	0.165198151518912	0.109136973161757	0.0222607822645832	0.159869662987228	1.00890843323084e-13	NA	15	38	38	Whole_Blood	0.741131434936387
Whole_Blood.908	ENSG00000197888.2	UGT2B17	1.60119947405555	0.750263330348126	0.109332745310362	0.00120519740680197	0.0824978174431465	1.9534986096176e-07	NA	6	21	21	Whole_Blood	0.741131434936387
Whole_Blood.909	ENSG00000125651.9	GTF2F1	-1.60080841203856	-0.199361410970541	0.109419359876629	0.0162928087132781	0.103794462503875	5.61329252756269e-09	NA	10	22	22	Whole_Blood	0.741131434936387
Whole_Blood.910	ENSG00000204304.7	PBX2	-1.60009134597173	-0.147299535531565	0.109578320537067	0.019867025811668	0.0609105159732552	1.10409223312433e-05	NA	13	26	26	Whole_Blood	0.741131434936387
Whole_Blood.911	ENSG00000096746.13	HNRNPH3	1.60002666399035	0.157416956192242	0.109592668341161	0.0286866486304824	0.027131717672246	0.00357552995198622	NA	23	49	49	Whole_Blood	0.741131434936387
Whole_Blood.912	ENSG00000103852.8	TTC23	-1.59975591328536	-0.230783748100766	0.109652742577762	0.00744925158268642	0.0531379315437101	4.10750084984138e-05	NA	2	8	8	Whole_Blood	0.741131434936387
Whole_Blood.913	ENSG00000176160.5	HSF5	-1.59955282329899	-0.401369825671606	0.109697821318934	0.00291186629445187	0.0309549006682172	0.00205552671854119	NA	11	18	18	Whole_Blood	0.741131434936387
Whole_Blood.914	ENSG00000248280.1	RP11-33B1.2	1.59922514753398	0.3874852209076	0.109770584544857	0.00272612530479286	0.0893754827815651	5.88002832430914e-08	NA	5	12	12	Whole_Blood	0.741131434936387
Whole_Blood.915	ENSG00000128928.4	IVD	1.59920295267859	0.08788973739195	0.109775514482707	0.041290597438396	0.134767018159567	7.21110868978252e-12	NA	11	28	28	Whole_Blood	0.741131434936387
Whole_Blood.916	ENSG00000133612.14	AGAP3	-1.5990833876783	-0.0965947624243792	0.10980207536035	0.0549192035227905	0.174806576889337	5.76493953863919e-15	NA	17	35	35	Whole_Blood	0.741131434936387
Whole_Blood.917	ENSG00000006025.7	OSBPL7	-1.5988815796597	-0.492833443724707	0.109846917710151	0.00180320600690349	0.0233952232917011	0.00746167566846848	NA	5	15	15	Whole_Blood	0.741131434936387
Whole_Blood.918	ENSG00000123901.4	GPR83	1.59731989135148	0.269847741934937	0.110194419073654	0.00703438027755724	0.0547020367189178	2.86222881927561e-05	NA	7	17	17	Whole_Blood	0.741131434936387
Whole_Blood.919	ENSG00000196912.8	ANKRD36B	1.5963978767395	4.75539385585017	0.110399989899535	1.80233071417237e-05	0.0166476555846076	0.0235207605477007	NA	1	5	5	Whole_Blood	0.741131434936387
Whole_Blood.920	ENSG00000187091.9	PLCD1	1.5958489443304	0.295429555645038	0.110522522731914	0.00445277964412774	0.0357125319062862	0.000870423520278106	NA	7	16	16	Whole_Blood	0.741131434936387
Whole_Blood.921	ENSG00000188312.9	CENPP	1.59510804214438	0.150548950254983	0.110688077404037	0.0255310347351954	0.106777986429099	1.61976394073325e-09	NA	6	14	14	Whole_Blood	0.741131434936387
Whole_Blood.922	ENSG00000125166.8	GOT2	-1.59506379544303	-0.168767993198258	0.110697970527602	0.0134919590512935	0.139812852702162	5.07425206888924e-12	NA	12	25	25	Whole_Blood	0.741131434936387
Whole_Blood.923	ENSG00000182093.10	WRB	-1.59476521701993	-0.102284942789941	0.110764747956605	0.041266893386226	0.156207237218934	7.75209547556828e-14	NA	12	24	24	Whole_Blood	0.741131434936387
Whole_Blood.924	ENSG00000185920.11	PTCH1	1.59440595372967	0.249456790230351	0.110845139788674	0.00727688760946787	0.0283180510466448	0.00299248587356231	NA	7	14	14	Whole_Blood	0.741131434936387
Whole_Blood.925	ENSG00000145220.9	LYAR	-1.5941089066374	-0.554741690842883	0.110911644378301	0.00247480356996431	0.0789354625262921	2.74246108860769e-07	NA	5	16	16	Whole_Blood	0.741131434936387
Whole_Blood.926	ENSG00000260814.2	RP11-107F6.3	-1.59326839447021	-0.652022353038492	0.111099993705886	0.000865875255245896	0.0236925733457236	0.00702585556916972	NA	1	6	6	Whole_Blood	0.741131434936387
Whole_Blood.927	ENSG00000146904.4	EPHA1	1.59196437042457	3.04292335282495	0.111392710470445	6.48687390595292e-05	0.186774903894566	6.02612081317113e-16	NA	5	22	22	Whole_Blood	0.741131434936387
Whole_Blood.928	ENSG00000143149.8	ALDH9A1	1.59121569697377	0.260895571526375	0.111561041452695	0.00926201687171134	0.0401310953236411	0.000401638468522448	NA	4	12	12	Whole_Blood	0.741131434936387
Whole_Blood.929	ENSG00000151150.16	ANK3	1.59120157798345	0.113538739328309	0.111564217879461	0.0491127916124312	0.148115876568669	2.06852846294446e-13	NA	12	26	26	Whole_Blood	0.741131434936387
Whole_Blood.930	ENSG00000152056.12	AP1S3	-1.59050925347094	-0.177208697487883	0.111720061488065	0.0131180066692204	0.0527615309208877	4.49022074968711e-05	NA	5	9	9	Whole_Blood	0.741131434936387
Whole_Blood.931	ENSG00000172965.10	MIR4435-1HG	-1.590101163532	-0.175954832262114	0.111812003761603	0.0522464192149711	0.122277720339498	2.33632867465001e-10	NA	4	14	14	Whole_Blood	0.741131434936387
Whole_Blood.932	ENSG00000150054.14	MPP7	-1.58958307356902	-0.304856382528638	0.111928814918168	0.00721364934992089	0.0628840414171835	7.74664801068963e-06	NA	13	25	25	Whole_Blood	0.741131434936387
Whole_Blood.933	ENSG00000152778.7	IFIT5	-1.58941933477957	-0.195560921635294	0.111965752297222	0.0122945158386045	0.194378289262692	1.23767113457389e-17	NA	18	40	40	Whole_Blood	0.741131434936387
Whole_Blood.934	ENSG00000132604.6	TERF2	-1.58850495641625	-0.23335991508052	0.112172201171681	0.00847154138684784	0.0266820594775436	0.00385449296629707	NA	7	12	12	Whole_Blood	0.741131434936387
Whole_Blood.935	ENSG00000106588.6	PSMA2	1.58791452322644	0.171829139014048	0.112305668947378	0.0209723946263452	0.192400390106757	1.47562477435792e-16	NA	7	24	24	Whole_Blood	0.741131434936387
Whole_Blood.936	ENSG00000179406.6	LINC00174	-1.58772547118054	-0.21213690856217	0.112348430732389	0.010108466921985	0.107667804999017	2.99907132347481e-09	NA	27	61	61	Whole_Blood	0.741131434936387
Whole_Blood.937	ENSG00000107263.14	RAPGEF1	-1.58671723825086	-0.0890939560671991	0.112576700335515	0.0657598177371064	0.348449897052092	2.1749996199753e-32	NA	5	11	11	Whole_Blood	0.741131434936387
Whole_Blood.938	ENSG00000168126.3	OR2W6P	1.58650465680393	0.10896812415001	0.112624876611258	0.0325796367757405	0.0365135968664105	0.000673024021571291	NA	20	33	33	Whole_Blood	0.741131434936387
Whole_Blood.939	ENSG00000106133.13	NSUN5P2	-1.58616259911464	-0.0779392705911322	0.112702429556702	0.105542485632571	0.115755694157549	3.26288511228279e-10	NA	22	54	54	Whole_Blood	0.741131434936387
Whole_Blood.940	ENSG00000160691.14	SHC1	1.58567434274712	0.0845125832006951	0.112813202281217	0.0407720257081084	0.176325027389212	1.39889342845095e-15	NA	21	38	38	Whole_Blood	0.741131434936387
Whole_Blood.941	ENSG00000172932.10	ANKRD13D	1.58513247404269	0.24814595058315	0.112936238701518	0.00598378003631577	0.0294982144874047	0.00260601968829476	NA	11	30	30	Whole_Blood	0.741131434936387
Whole_Blood.942	ENSG00000119138.3	KLF9	-1.58448735311266	-0.354830930121764	0.11308285738551	0.00507911279134775	0.0291450454574206	0.00246522437188934	NA	7	25	25	Whole_Blood	0.741131434936387
Whole_Blood.943	ENSG00000106804.6	C5	1.58400574579433	0.182941160554014	0.113192411561736	0.0141657632749308	0.0423467685953284	0.000287998276005197	NA	24	52	52	Whole_Blood	0.741131434936387
Whole_Blood.944	ENSG00000185808.9	PIGP	1.58344540036325	0.198448572853247	0.113319982011154	0.0196672387721845	0.185304028963228	9.57284188144386e-16	NA	19	42	42	Whole_Blood	0.741131434936387
Whole_Blood.945	ENSG00000266912.1	CTC-325H20.2	1.58295261933636	0.20006103439775	0.113432264062479	0.00910699113947336	0.0374272205027745	0.000586468239417935	NA	10	25	25	Whole_Blood	0.741131434936387
Whole_Blood.946	ENSG00000118777.6	ABCG2	-1.58253295351052	-0.148968287385196	0.113527955616155	0.0230880580142946	0.0922210311557175	5.04811928093946e-08	NA	7	16	16	Whole_Blood	0.741131434936387
Whole_Blood.947	ENSG00000197992.2	CLEC9A	-1.5822172164917	-9.59738277080066	0.113599991389453	5.52626370873029e-06	0.0218859282253685	0.0089482524381116	NA	1	5	5	Whole_Blood	0.741131434936387
Whole_Blood.948	ENSG00000257594.2	GALNT4	-1.58190364316259	-1.0067509860083	0.113671569140712	0.000682885938709311	0.0260688898611326	0.004626779576716	NA	3	15	15	Whole_Blood	0.741131434936387
Whole_Blood.949	ENSG00000111325.12	OGFOD2	-1.58014120789869	-0.647516051433347	0.114074532118316	0.000937450356400026	0.013146399986127	0.0459166621121331	NA	5	13	13	Whole_Blood	0.741131434936387
Whole_Blood.950	ENSG00000176973.7	FAM89B	-1.58007304999986	-0.454210062658469	0.114090138289631	0.00206850262429708	0.0192993502808874	0.0147253553096284	NA	3	7	7	Whole_Blood	0.741131434936387
Whole_Blood.951	ENSG00000231680.1	AP003774.6	1.57904567883249	0.301065561665674	0.11432558000135	0.00385607458410736	0.123051269320607	1.40574610993354e-10	NA	19	56	56	Whole_Blood	0.741131434936387
Whole_Blood.952	ENSG00000112110.5	MRPL18	1.5789715492072	0.0990448687571718	0.114342583001367	0.0466063014747003	0.123108507141962	1.50639414391841e-10	NA	18	35	35	Whole_Blood	0.741131434936387
Whole_Blood.953	ENSG00000125637.11	PSD4	1.57872906075902	0.0538042199799252	0.114398216114344	0.224461298957941	0.484625710737275	2.30184279628634e-50	NA	9	14	14	Whole_Blood	0.741131434936387
Whole_Blood.954	ENSG00000197746.9	PSAP	-1.57872128486633	-0.195885378756781	0.114400000457429	0.00963509135623819	0.041958763269849	0.000211035555143756	NA	1	2	2	Whole_Blood	0.741131434936387
Whole_Blood.955	ENSG00000196152.6	ZNF79	1.5784896282741	0.118302702126769	0.114453169011151	0.0313002679494244	0.0929940296379224	3.58823564414714e-08	NA	10	18	18	Whole_Blood	0.741131434936387
Whole_Blood.956	ENSG00000197062.7	RP5-874C20.3	-1.57848848632409	-1.14991991431634	0.114453431153431	0.000295086437758052	0.015228353712297	0.0314984963401814	NA	9	14	14	Whole_Blood	0.741131434936387
Whole_Blood.957	ENSG00000127507.13	EMR2	-1.57794105962138	-0.160965748822257	0.114579151039733	0.0193846667210142	0.314537332526849	1.35560426411648e-28	NA	21	63	63	Whole_Blood	0.741131434936387
Whole_Blood.958	ENSG00000024862.12	CCDC28A	-1.57764930047668	-0.152633785037371	0.114646199688206	0.0265367951989657	0.0587978303185078	8.89724266110969e-06	NA	19	40	40	Whole_Blood	0.741131434936387
Whole_Blood.959	ENSG00000136856.13	SLC2A8	1.57308651182762	0.468744253714832	0.115698787690099	0.00179361742568017	0.0526576446641321	5.04684010544302e-05	NA	14	27	27	Whole_Blood	0.742905294449996
Whole_Blood.960	ENSG00000187513.8	GJA4	1.57200288332906	0.231998029781719	0.115949882530064	0.00969179414115806	0.0434021447741873	0.000205160456554832	NA	2	10	10	Whole_Blood	0.742905294449996
Whole_Blood.961	ENSG00000135655.9	USP15	1.57198776070149	0.0890030968630043	0.11595338972354	0.0764847282745023	0.182275215635662	1.44531201206893e-15	NA	12	15	15	Whole_Blood	0.742905294449996
Whole_Blood.962	ENSG00000146285.9	SCML4	-1.57191811625571	-0.143988457600196	0.115969542526292	0.0317396243369948	0.145024514313672	2.53454827492502e-12	NA	16	36	36	Whole_Blood	0.742905294449996
Whole_Blood.963	ENSG00000141179.9	PCTP	-1.57176716591203	-0.454577669282833	0.116004558870767	0.00271710419388368	0.0743061170458491	1.20201056492609e-06	NA	7	19	19	Whole_Blood	0.742905294449996
Whole_Blood.964	ENSG00000273384.1	RP5-1098D14.1	1.57148164131253	0.362972615718693	0.116070815479053	0.00318458810472663	0.0190765165513534	0.0155207339226002	NA	3	8	8	Whole_Blood	0.742905294449996
Whole_Blood.965	ENSG00000197948.6	FCHSD1	1.57092123847968	0.251000619377775	0.116200944646603	0.00774430950943459	0.0200888985404641	0.0130621776121765	NA	8	17	17	Whole_Blood	0.742905294449996
Whole_Blood.966	ENSG00000104889.4	RNASEH2A	-1.57084911869131	-0.135540568249978	0.116217699651098	0.0395730914380379	0.0141219990542455	0.0351244438172977	NA	28	60	60	Whole_Blood	0.742905294449996
Whole_Blood.967	ENSG00000171517.5	LPAR3	-1.57058241732844	-0.907602128812763	0.116279676702698	0.000737564743053693	0.0535137307344417	4.37417313565825e-05	NA	3	16	16	Whole_Blood	0.742905294449996
Whole_Blood.968	ENSG00000177239.10	MAN1B1	1.57039881024148	0.140359787121689	0.116322359089278	0.0230496257225215	0.340454053004733	2.04111284163861e-32	NA	8	22	22	Whole_Blood	0.742905294449996
Whole_Blood.969	ENSG00000253981.1	ALG1L13P	-1.57032209705177	-0.400809960002863	0.116340195935479	0.00379039181541339	0.0373757189078559	0.000673875175633738	NA	4	14	14	Whole_Blood	0.742905294449996
Whole_Blood.970	ENSG00000197930.8	ERO1L	1.5702364788064	0.159556292487574	0.11636010586412	0.0216313185961965	0.194298597509295	8.38568821129059e-17	NA	21	55	55	Whole_Blood	0.742905294449996
Whole_Blood.971	ENSG00000162643.8	WDR63	1.56961692946057	1.08715839787744	0.116504257546462	0.000479849671676056	0.0550286801445136	2.23919777313011e-05	NA	6	12	12	Whole_Blood	0.743059595247412
Whole_Blood.972	ENSG00000172346.10	CSDC2	-1.56866282826031	-0.128075132948329	0.116726524347968	0.0212292049080726	0.0438029719508014	0.000205308357610637	NA	16	30	30	Whole_Blood	0.743305998138475
Whole_Blood.973	ENSG00000143502.10	SUSD4	1.56798625566182	1.5666230424628	0.11688433998499	0.000238481466912613	0.0571148519084125	2.140217475827e-05	NA	3	10	10	Whole_Blood	0.743305998138475
Whole_Blood.974	ENSG00000268240.1	RP11-678G14.4	-1.56704962283713	-0.0917165806076986	0.117103093107281	0.0741369185945245	0.23429140989439	3.79918459653466e-21	NA	10	24	24	Whole_Blood	0.743305998138475
Whole_Blood.975	ENSG00000104388.10	RAB2A	-1.56655984665062	-0.321898603373702	0.117217609576431	0.00475780695976678	0.112250472444719	1.44044079070721e-09	NA	17	35	35	Whole_Blood	0.743305998138475
Whole_Blood.976	ENSG00000123505.10	AMD1	-1.56587984598377	-0.290563642488718	0.117376748913253	0.00436472849334716	0.0277031407273539	0.00325479263954118	NA	8	14	14	Whole_Blood	0.743305998138475
Whole_Blood.977	ENSG00000131013.3	PPIL4	-1.565701183967	-0.533449904977316	0.117418588984703	0.00137100839079974	0.032998815936314	0.00131045242767381	NA	7	18	18	Whole_Blood	0.743305998138475
Whole_Blood.978	ENSG00000079785.10	DDX1	1.56513246400796	0.203561955203305	0.117551852954969	0.0123999793007233	0.045200089005721	0.000144074126912872	NA	6	13	13	Whole_Blood	0.743305998138475
Whole_Blood.979	ENSG00000166452.7	AKIP1	1.5637867595597	0.103241358552918	0.117867654731218	0.0259722680691597	0.0604455080879861	1.16795478494371e-05	NA	11	12	12	Whole_Blood	0.743305998138475
Whole_Blood.980	ENSG00000158525.11	CPA5	-1.5637099771583	-0.107721573689598	0.117885693614916	0.0377644775670441	0.48594072951314	2.75402918805783e-51	NA	5	16	16	Whole_Blood	0.743305998138475
Whole_Blood.981	ENSG00000112294.8	ALDH5A1	-1.56294645781973	-0.335700074417806	0.118065189014368	0.00323003759507525	0.0506246378146469	5.1743652648188e-05	NA	8	16	16	Whole_Blood	0.743305998138475
Whole_Blood.982	ENSG00000177427.8	MIEF2	-1.56254683354817	-0.358055050870258	0.118159221931406	0.00325482918187414	0.027176628453146	0.00378932916168844	NA	10	22	22	Whole_Blood	0.743305998138475
Whole_Blood.983	ENSG00000163833.6	FBXO40	1.56242674233608	0.104202728709832	0.118187491268484	0.0350511015087486	0.0766438910896415	6.649073314414e-07	NA	3	4	4	Whole_Blood	0.743305998138475
Whole_Blood.984	ENSG00000197576.9	HOXA4	-1.56204378272681	-0.167989582571915	0.118277674965959	0.018257254326467	0.0617677332835014	1.00668181382756e-05	NA	14	27	27	Whole_Blood	0.743305998138475
Whole_Blood.985	ENSG00000233013.4	FAM157B	1.56197454478435	0.299217304648385	0.118293985666178	0.00688531444390874	0.143154622115905	2.86789639636006e-12	NA	4	20	20	Whole_Blood	0.743305998138475
Whole_Blood.986	ENSG00000272733.1	KB-208E9.1	1.56031201720492	0.632046269600275	0.118686164914929	0.00262169785584445	0.283521025693246	4.94436552244688e-25	NA	11	50	50	Whole_Blood	0.743305998138475
Whole_Blood.987	ENSG00000142046.10	TMEM91	1.56009316782316	0.133852945372723	0.118737865873587	0.0344397727896902	0.0702541257581098	1.52225335212259e-06	NA	33	69	69	Whole_Blood	0.743305998138475
Whole_Blood.988	ENSG00000052802.8	MSMO1	1.55935880496734	2.82411306272144	0.118911480727688	8.10931510913561e-05	0.0244184121515647	0.00600237681795617	NA	2	7	7	Whole_Blood	0.743305998138475
Whole_Blood.989	ENSG00000176108.5	CHMP6	1.55844407592544	0.468521498678998	0.119128015195416	0.0031351571466851	0.0503890703433046	7.04106349584909e-05	NA	14	28	28	Whole_Blood	0.743305998138475
Whole_Blood.990	ENSG00000087258.9	GNAO1	1.55797837452948	0.395193363501469	0.119238374582615	0.00383010990564171	0.0128359211849179	0.0460215451755027	NA	9	20	20	Whole_Blood	0.743305998138475
Whole_Blood.991	ENSG00000198898.8	CAPZA2	-1.55771288633605	-0.458687819939733	0.119301324378495	0.00205033847131558	0.0143565146816861	0.0352526001453085	NA	6	17	17	Whole_Blood	0.743305998138475
Whole_Blood.992	ENSG00000099282.5	TSPAN15	-1.55766942587331	-0.209065656582768	0.119311631750839	0.0140964179341934	0.032655165396835	0.00148264719724459	NA	12	29	29	Whole_Blood	0.743305998138475
Whole_Blood.993	ENSG00000135426.10	TESPA1	-1.55742029836418	-0.188673572943505	0.119370729952934	0.0110678359719731	0.120201776365964	2.53040345125638e-10	NA	7	21	21	Whole_Blood	0.743305998138475
Whole_Blood.994	ENSG00000139921.8	TMX1	1.55737393153137	0.221777731366032	0.119381731656762	0.0115039450717312	0.0437439455860099	0.000208621327713629	NA	2	7	7	Whole_Blood	0.743305998138475
Whole_Blood.995	ENSG00000167914.6	GSDMA	-1.55693852614885	-0.154916042653767	0.119485081359419	0.0268809805002259	0.122481341510937	6.01093029543003e-11	NA	11	20	20	Whole_Blood	0.743305998138475
Whole_Blood.996	ENSG00000156502.9	SUPV3L1	1.55669262533517	0.131897472319831	0.119543480404638	0.0296954152504243	0.098709733300141	1.45760419626878e-08	NA	11	22	22	Whole_Blood	0.743305998138475
Whole_Blood.997	ENSG00000160766.10	GBAP1	1.55525817171301	0.199302231954087	0.119884594957619	0.0108612363699849	0.142587729038962	2.9208317203604e-12	NA	4	13	13	Whole_Blood	0.744679334576263
Whole_Blood.998	ENSG00000173578.6	XCR1	1.55348675685524	0.1908536327694	0.120306890672404	0.00945654165851382	0.0181656832330273	0.0176088265026562	NA	23	55	55	Whole_Blood	0.746553681296791
Whole_Blood.999	ENSG00000183397.5	C19orf71	-1.55242283711835	-0.0935539930968298	0.120561082610894	0.0472414286205781	0.139802626038511	5.87238521019051e-12	NA	10	13	13	Whole_Blood	0.74738216677604
Whole_Blood.1000	ENSG00000162836.7	ACP6	1.5511551341795	0.208936535053834	0.12086451112544	0.0119403693131055	0.0279110603673856	0.00281226124699267	NA	7	14	14	Whole_Blood	0.747887815279284
Whole_Blood.1001	ENSG00000234506.1	RP11-274B18.2	-1.55107306093276	-0.242715714566052	0.120884176181909	0.01261551647173	0.164997439945457	6.06610517176928e-14	NA	7	24	24	Whole_Blood	0.747887815279284
Whole_Blood.1002	ENSG00000143036.12	SLC44A3	-1.54972850604851	-0.306821931214542	0.121206693151764	0.00602681965293031	0.0174175834912717	0.0210256762713185	NA	17	31	31	Whole_Blood	0.749134781126624
Whole_Blood.1003	ENSG00000105656.8	ELL	-1.54919911170153	-0.164012869563718	0.121333862955128	0.0157367952607242	0.213520211461547	1.48322744152143e-18	NA	20	51	51	Whole_Blood	0.749173093999108
Whole_Blood.1004	ENSG00000089053.8	ANAPC5	-1.54831242658391	-0.72917084541567	0.121547094022098	0.000863200599497516	0.0221790536194482	0.007885400415612	NA	4	11	11	Whole_Blood	0.749696180104956
Whole_Blood.1005	ENSG00000198039.7	ZNF273	1.54719722147173	0.253845493500466	0.121815695784665	0.00785204221685504	0.0331924816745471	0.00140306845990595	NA	12	21	21	Whole_Blood	0.749696180104956
Whole_Blood.1006	ENSG00000072694.14	FCGR2B	-1.54687029021431	-0.265180973891854	0.121894526433002	0.00985350089406277	0.378266834381702	1.87572066631118e-36	NA	18	41	41	Whole_Blood	0.749696180104956
Whole_Blood.1007	ENSG00000164048.9	ZNF589	1.54683597847974	0.0446798261023895	0.121902802093604	0.163722065550523	0.341651036889764	4.10250116024586e-32	NA	12	29	29	Whole_Blood	0.749696180104956
Whole_Blood.1008	ENSG00000135778.7	NTPCR	-1.54615981277171	-0.0674353356255171	0.122065976397662	0.0857618888215676	0.515331305728368	2.01540161259958e-56	NA	14	29	29	Whole_Blood	0.749904339173871
Whole_Blood.1009	ENSG00000176049.11	JAKMIP2	-1.54569259109198	-0.175357115380099	0.122178827422321	0.0202228426628771	0.178161372406009	4.18228494011218e-15	NA	8	20	20	Whole_Blood	0.749904339173871
Whole_Blood.1010	ENSG00000141519.10	CCDC40	-1.54206017999023	-0.10288243783801	0.123058970236545	0.0614655221413736	0.186825306381912	2.15844012395663e-16	NA	19	44	44	Whole_Blood	0.753305606436254
Whole_Blood.1011	ENSG00000065413.12	ANKRD44	-1.54179339062321	-0.0718531289596465	0.123123808700402	0.134724909970469	0.223890279809939	3.13287775673139e-19	NA	5	7	7	Whole_Blood	0.753305606436254
Whole_Blood.1012	ENSG00000215908.5	CROCCP2	1.54085131123939	0.144696194958054	0.123352977980779	0.0262999212435359	0.203681173484546	2.86044424904687e-17	NA	20	44	44	Whole_Blood	0.753305606436254
Whole_Blood.1013	ENSG00000090661.7	CERS4	1.5401390049377	0.114343594350179	0.123526473891233	0.0274531314898124	0.147350110014839	1.08612402544077e-12	NA	3	7	7	Whole_Blood	0.753305606436254
Whole_Blood.1014	ENSG00000165219.17	GAPVD1	1.53988473052109	0.129423191818143	0.123588453437944	0.0277989868062476	0.0794509179188181	4.74488465791342e-07	NA	15	33	33	Whole_Blood	0.753305606436254
Whole_Blood.1015	ENSG00000121578.8	B4GALT4	1.5396987091931	0.759418131161972	0.123633811626002	0.000918807450028495	0.0567703145387727	2.36812442650156e-05	NA	2	9	9	Whole_Blood	0.753305606436254
Whole_Blood.1016	ENSG00000237513.1	RP11-325F22.2	-1.53948595271681	-0.113765220572556	0.123685704661221	0.0426492486534686	0.0872637403027692	9.5103637012e-08	NA	15	21	21	Whole_Blood	0.753305606436254
Whole_Blood.1017	ENSG00000232677.2	LINC00665	1.53891315553061	0.141781070043616	0.12382549905617	0.0213545164025633	0.0548982749094577	1.47771327381111e-05	NA	4	8	8	Whole_Blood	0.753305606436254
Whole_Blood.1018	ENSG00000155085.11	AK9	-1.53866015383824	-0.223684394579359	0.123887284799326	0.00780735867167036	0.061045898527953	8.06848927339832e-06	NA	11	20	20	Whole_Blood	0.753305606436254
Whole_Blood.1019	ENSG00000171763.13	SPATA5L1	1.53840604851499	0.157124482249361	0.12394936427556	0.0143531289185338	0.258846497743955	1.1141903277412e-22	NA	13	27	27	Whole_Blood	0.753305606436254
Whole_Blood.1020	ENSG00000183873.11	SCN5A	-1.53479622003299	-0.318251378966189	0.124833891596553	0.00349446368437349	0.274222794556142	4.64545244384036e-24	NA	7	19	19	Whole_Blood	0.756923207868943
Whole_Blood.1021	ENSG00000213901.6	SLC23A3	-1.53460582330018	-0.0795211943296095	0.124880681385724	0.0514826310285021	0.228086670536268	1.40484294373501e-19	NA	11	32	32	Whole_Blood	0.756923207868943
Whole_Blood.1022	ENSG00000204348.5	DXO	-1.53411020754	-0.525837647566353	0.125002542544145	0.00150757384247316	0.0202692252801198	0.0124967030784423	NA	3	6	6	Whole_Blood	0.756923207868943
Whole_Blood.1023	ENSG00000100325.10	ASCC2	1.53374982190886	0.349284318535875	0.125091211750728	0.00284813015610956	0.0491800578768847	8.80540949761931e-05	NA	6	17	17	Whole_Blood	0.756923207868943
Whole_Blood.1024	ENSG00000111913.11	FAM65B	-1.53317256254333	-0.134252090329558	0.125233342687768	0.0231621455380383	0.0451191753219679	0.00014365944567851	NA	23	36	36	Whole_Blood	0.756923207868943
Whole_Blood.1025	ENSG00000197299.6	BLM	-1.53257214283131	-0.572717993660786	0.125381309613427	0.00211228592864947	0.134210088936424	1.98776667554152e-11	NA	7	17	17	Whole_Blood	0.756923207868943
Whole_Blood.1026	ENSG00000179750.11	APOBEC3B	1.53248169594568	0.0573637812860397	0.125403611071213	0.17005069073114	0.29607202601972	2.45583003854687e-26	NA	9	12	12	Whole_Blood	0.756923207868943
Whole_Blood.1027	ENSG00000242498.3	C15orf38	-1.53200019889493	-0.153193354564428	0.125522385674375	0.0355254859038571	0.333286486176199	2.86228079150845e-30	NA	15	24	24	Whole_Blood	0.756923207868943
Whole_Blood.1028	ENSG00000038358.10	EDC4	-1.53011401321271	-0.452102423487276	0.125988510202834	0.00302384116460009	0.0180729080432278	0.0169529393752195	NA	2	10	10	Whole_Blood	0.758417068528045
Whole_Blood.1029	ENSG00000006042.7	TMEM98	-1.53000680971584	-0.226113245392226	0.126015043357881	0.0128581869245009	0.115350930510979	3.14624122849203e-10	NA	12	38	38	Whole_Blood	0.758417068528045
Whole_Blood.1030	ENSG00000115604.6	IL18R1	1.528750419456	0.229552154221111	0.126326327855465	0.00997351172339185	0.0391486273094212	0.000424893467960533	NA	21	47	47	Whole_Blood	0.759552377096012
Whole_Blood.1031	ENSG00000175395.11	ZNF25	-1.52783589927262	-0.466836666102332	0.126553286596045	0.00161112085002603	0.0259147564323244	0.00391755388660533	NA	7	24	24	Whole_Blood	0.760178956245692
Whole_Blood.1032	ENSG00000204099.7	NEU4	-1.52690384416419	-0.398566586681511	0.126784923546035	0.00399768186506753	0.117492487511179	2.82832520093891e-10	NA	10	20	20	Whole_Blood	0.760832394884296
Whole_Blood.1033	ENSG00000132561.9	MATN2	1.5263788126239	0.252836137746167	0.126915551093856	0.0107639613745216	0.108377828455684	1.95824878000687e-09	NA	5	10	10	Whole_Blood	0.760879000894727
Whole_Blood.1034	ENSG00000178209.10	PLEC	-1.52141208336219	-0.0538218436618626	0.128156458468128	0.116279891617442	0.389632248387562	6.15377573536042e-38	NA	14	26	26	Whole_Blood	0.76584027911066
Whole_Blood.1035	ENSG00000185619.13	PCGF3	-1.52139849794136	-0.059133193006916	0.128159865593165	0.122625494533631	0.533598162285031	3.79163638497631e-59	NA	23	47	47	Whole_Blood	0.76584027911066
Whole_Blood.1036	ENSG00000198276.9	UCKL1	1.5204416513443	0.515852055071668	0.128400012979283	0.00214883542425867	0.0523292857983683	3.7308547963384e-05	NA	1	4	4	Whole_Blood	0.76584027911066
Whole_Blood.1037	ENSG00000196705.4	ZNF431	-1.52002389360531	-0.116877287754884	0.128504970584454	0.0361577916526052	0.0955663089957819	1.86645274669478e-08	NA	17	36	36	Whole_Blood	0.76584027911066
Whole_Blood.1038	ENSG00000144043.7	TEX261	1.51923953645018	0.157119854909537	0.128702212875711	0.0224546946797403	0.06217691879631	9.83704097514919e-06	NA	7	18	18	Whole_Blood	0.76584027911066
Whole_Blood.1039	ENSG00000232931.1	LINC00342	-1.51892723546129	-0.273753368178831	0.128780812656987	0.00453695046186947	0.01277790755078	0.0474917870869568	NA	6	10	10	Whole_Blood	0.76584027911066
Whole_Blood.1040	ENSG00000145423.4	SFRP2	-1.51799397757013	-0.281684701406549	0.129015916890179	0.00529647466537857	0.0235163316050253	0.00715653109126113	NA	6	12	12	Whole_Blood	0.76584027911066
Whole_Blood.1041	ENSG00000127483.13	HP1BP3	1.5175845743262	0.138819207631203	0.1291191579985	0.0263507508800744	0.159381934719102	1.00002173449753e-13	NA	10	18	18	Whole_Blood	0.76584027911066
Whole_Blood.1042	ENSG00000183506.12	PI4KAP2	1.5166438753525	0.0515687936282574	0.129356621538934	0.209460446689082	0.233805520035172	3.66994279590261e-20	NA	44	104	104	Whole_Blood	0.76584027911066
Whole_Blood.1043	ENSG00000229754.1	CXCR2P1	-1.51649003506889	-0.14908751012298	0.129395488164534	0.0298184041634098	0.0233527760183746	0.00734615128282733	NA	11	27	27	Whole_Blood	0.76584027911066
Whole_Blood.1044	ENSG00000272463.1	RP11-532F6.3	-1.51586710225786	-0.118740362884732	0.129552960313052	0.0442826506776696	0.120393131114705	3.27401718500911e-10	NA	3	8	8	Whole_Blood	0.76584027911066
Whole_Blood.1045	ENSG00000246465.1	RP11-57A19.2	1.51465910873661	0.330547705831065	0.129858754903038	0.00721906628778324	0.0247314584006732	0.00566051381466321	NA	3	3	3	Whole_Blood	0.76584027911066
Whole_Blood.1046	ENSG00000148459.11	PDSS1	1.51373274178899	0.096470999378343	0.130093637187491	0.0531342336884111	0.242078358495442	6.64612174194492e-21	NA	12	26	26	Whole_Blood	0.76584027911066
Whole_Blood.1047	ENSG00000267681.1	CTD-3199J23.6	1.51292333304562	0.568232659409332	0.130299134271239	0.0021488951559113	0.0211247245732729	0.0104371950040588	NA	10	20	20	Whole_Blood	0.76584027911066
Whole_Blood.1048	ENSG00000104970.6	KIR3DX1	1.51264501946875	0.444936437692648	0.130369852199424	0.003091268989253	0.0684769756459481	2.3008434540073e-06	NA	5	11	11	Whole_Blood	0.76584027911066
Whole_Blood.1049	ENSG00000012124.10	CD22	-1.51264075860414	-1.45118621625107	0.130370935092781	0.000235089491540321	0.0154984918734688	0.0279404811673452	NA	3	10	10	Whole_Blood	0.76584027911066
Whole_Blood.1050	ENSG00000261098.1	RP11-819C21.1	-1.51234384250464	-0.295997996414504	0.130446413134674	0.00508518747294938	0.0358563213167565	0.00076919775497688	NA	21	57	57	Whole_Blood	0.76584027911066
Whole_Blood.1051	ENSG00000107331.12	ABCA2	1.51194119782511	0.161598673967156	0.130548822241236	0.0164146992265098	0.122455647939371	1.59387073950119e-10	NA	4	9	9	Whole_Blood	0.76584027911066
Whole_Blood.1052	ENSG00000189068.5	VSTM1	1.5118621031161	0.0653902644268448	0.130568946607443	0.113391189952501	0.29384428432002	5.87065237144643e-26	NA	18	47	47	Whole_Blood	0.76584027911066
Whole_Blood.1053	ENSG00000196670.9	ZFP62	1.51166661479638	0.124265100226977	0.130618695765642	0.0201590789581183	0.112167959154494	8.19284239073661e-10	NA	14	32	32	Whole_Blood	0.76584027911066
Whole_Blood.1054	ENSG00000173621.8	LRFN4	1.51165709962483	0.410341253392707	0.130621117624559	0.00206775973983921	0.110585369615982	2.01741615057027e-09	NA	5	10	10	Whole_Blood	0.76584027911066
Whole_Blood.1055	ENSG00000114353.12	GNAI2	-1.51152349178415	-0.0861202440765833	0.130655127977766	0.0538842862160775	0.0412862229612087	0.000329617538020712	NA	24	67	67	Whole_Blood	0.76584027911066
Whole_Blood.1056	ENSG00000225603.3	RP11-325P15.1	-1.51149728749055	-0.103506868118073	0.130661799180033	0.0452003636519454	0.109980060861887	1.83228217902173e-09	NA	7	10	10	Whole_Blood	0.76584027911066
Whole_Blood.1057	ENSG00000198885.5	ITPRIPL1	-1.51128790964642	-0.0913874090860536	0.13071511298713	0.0401223998279354	0.116381584728549	3.34282640702935e-10	NA	6	10	10	Whole_Blood	0.76584027911066
Whole_Blood.1058	ENSG00000158517.9	NCF1	1.51081867824392	0.248943938542026	0.130834654496864	0.0137323782860189	0.0235691719579093	0.00698681215577264	NA	6	9	9	Whole_Blood	0.76584027911066
Whole_Blood.1059	ENSG00000108950.7	FAM20A	-1.50935879320068	-0.175505418377939	0.131207117510364	0.0224373176711994	0.282958002407924	6.53233208061708e-26	NA	15	26	26	Whole_Blood	0.766182667200411
Whole_Blood.1060	ENSG00000100612.9	DHRS7	1.50917414954371	0.371340666692798	0.131254284477437	0.00280459905624161	0.0219689262534071	0.00937207700743324	NA	8	13	13	Whole_Blood	0.766182667200411
Whole_Blood.1061	ENSG00000135454.9	B4GALNT1	-1.50772930849473	-0.332577341692577	0.131623821171461	0.00371805003387149	0.025607663408549	0.00442959580004179	NA	17	35	35	Whole_Blood	0.766182667200411
Whole_Blood.1062	ENSG00000228782.3	MRPL45P2	-1.50712146399661	-0.113735940988431	0.131779526002928	0.0289792304726593	0.0931021027230053	4.19544299118048e-08	NA	18	33	33	Whole_Blood	0.766182667200411
Whole_Blood.1063	ENSG00000139044.6	B4GALNT3	1.5071084284843	0.0763545609554562	0.13178286672932	0.0833612631668341	0.586784887410943	2.88363306128425e-70	NA	12	31	31	Whole_Blood	0.766182667200411
Whole_Blood.1064	ENSG00000075275.12	CELSR1	-1.5067229939363	-0.20372791951316	0.131881675124122	0.0112186074892243	0.0455155780715224	0.000115691769324875	NA	5	5	5	Whole_Blood	0.766182667200411
Whole_Blood.1065	ENSG00000230537.1	RP11-305L7.1	-1.50669831901571	-0.30502023297262	0.131888002638673	0.00628124775769339	0.124410341424367	1.10339860200108e-10	NA	3	6	6	Whole_Blood	0.766182667200411
Whole_Blood.1066	ENSG00000146416.12	AIG1	1.50617586050436	0.107766686110482	0.132022034545958	0.0470232029968696	0.0307808688825482	0.00203091597001049	NA	64	109	109	Whole_Blood	0.766182667200411
Whole_Blood.1067	ENSG00000172954.9	LCLAT1	1.50492076463631	0.0819502693406244	0.132344449085447	0.0651660795059451	0.245871852138257	9.2741972043045e-22	NA	22	50	50	Whole_Blood	0.766182667200411
Whole_Blood.1068	ENSG00000227403.1	AC009299.3	-1.50346207306163	-0.234691826321189	0.132719930125798	0.0104190422091828	0.189768144639316	4.58910662423789e-16	NA	7	15	15	Whole_Blood	0.766182667200411
Whole_Blood.1069	ENSG00000182885.12	GPR97	-1.50277418740514	-0.413990312853988	0.13289728439314	0.00323890402989636	0.103168834273118	3.69380610208742e-09	NA	2	9	9	Whole_Blood	0.766182667200411
Whole_Blood.1070	ENSG00000169385.2	RNASE2	1.50235060251958	0.327847866914324	0.133006586504658	0.00425474200811871	0.0532858293117715	3.9144221613996e-05	NA	4	10	10	Whole_Blood	0.766182667200411
Whole_Blood.1071	ENSG00000239272.1	RPL21P10	1.5016016960144	0.299893650484369	0.133200005084855	0.00441192599480036	0.0347434482022881	0.000952774747859546	NA	1	2	2	Whole_Blood	0.766182667200411
Whole_Blood.1072	ENSG00000133895.10	MEN1	1.50101910061095	0.756893231644229	0.13335062132771	0.00057825275963711	0.0655076494992231	5.12810954602073e-06	NA	3	12	12	Whole_Blood	0.766182667200411
Whole_Blood.1073	ENSG00000269973.1	RP11-95D17.1	-1.50098701876221	-0.317294806830283	0.133358919157131	0.00592606888292319	0.0653824685071921	5.54249508516342e-06	NA	3	10	10	Whole_Blood	0.766182667200411
Whole_Blood.1074	ENSG00000188542.5	DUSP28	1.50089126708007	0.279267283016807	0.133383687285703	0.0061346809731404	0.0467715588547752	0.000138180752783315	NA	5	11	11	Whole_Blood	0.766182667200411
Whole_Blood.1075	ENSG00000100979.10	PLTP	1.49753257404643	0.266052166979164	0.134254736293685	0.00493314505907066	0.0204030305125124	0.0111724847480716	NA	6	12	12	Whole_Blood	0.766182667200411
Whole_Blood.1076	ENSG00000105404.6	RABAC1	-1.49735856056213	-0.384429024954079	0.134299984807582	0.00421125520356418	0.313744697249912	3.4876150060192e-28	NA	1	4	4	Whole_Blood	0.766182667200411
Whole_Blood.1077	ENSG00000233297.4	RASA4DP	1.49711850742449	0.109900483916638	0.134362424885415	0.0412361773557381	0.213612305523626	2.96622466578425e-18	NA	16	35	35	Whole_Blood	0.766182667200411
Whole_Blood.1078	ENSG00000163362.6	C1orf106	1.49702653845374	0.363798716640725	0.134386352825661	0.00344123683895713	0.0279142438797024	0.00292730301592475	NA	6	23	23	Whole_Blood	0.766182667200411
Whole_Blood.1079	ENSG00000237840.2	FAM21FP	1.49601917804653	0.165990139968875	0.13464865760241	0.0145418823878732	0.116530514723265	1.83013548281927e-10	NA	9	16	16	Whole_Blood	0.766182667200411
Whole_Blood.1080	ENSG00000123329.13	ARHGAP9	-1.49575487925511	-0.0523937405104917	0.13471754339122	0.189713749350023	0.201086724894692	4.18232703013813e-21	NA	17	30	30	Whole_Blood	0.766182667200411
Whole_Blood.1081	ENSG00000102763.11	VWA8	1.4957514096263	0.447750930702761	0.13471844788263	0.00222149403610429	0.0580140027025027	2.00253441238346e-05	NA	8	23	23	Whole_Blood	0.766182667200411
Whole_Blood.1082	ENSG00000205581.6	HMGN1	-1.49561409343729	-0.0937665012753288	0.13475424836679	0.0407971449345885	0.0593120121164361	1.1269184142426e-05	NA	37	69	69	Whole_Blood	0.766182667200411
Whole_Blood.1083	ENSG00000182919.10	C11orf54	1.49559833484919	0.104148428822973	0.134758357348203	0.0408781634082504	0.128573482075169	5.30485668675024e-11	NA	20	37	37	Whole_Blood	0.766182667200411
Whole_Blood.1084	ENSG00000183520.7	UTP11L	-1.49499732441438	-0.277961154604471	0.134915140423368	0.00458202260888095	0.0344883920497164	0.000995596734500393	NA	8	26	26	Whole_Blood	0.766182667200411
Whole_Blood.1085	ENSG00000256515.3	CCL3L3	-1.49486687316135	-0.290460067535157	0.134949189307998	0.0107425907618529	0.0789716008748431	3.17429171400897e-07	NA	8	19	19	Whole_Blood	0.766182667200411
Whole_Blood.1086	ENSG00000110651.7	CD81	1.49472481019871	0.579167088243252	0.134986276500798	0.0018724345970549	0.0556538336321466	2.54941096056826e-05	NA	3	9	9	Whole_Blood	0.766182667200411
Whole_Blood.1087	ENSG00000110665.7	C11orf21	1.49461923216781	0.194607707729879	0.135013843978432	0.0122247642122412	0.32995199822678	3.1786761553538e-30	NA	21	55	55	Whole_Blood	0.766182667200411
Whole_Blood.1088	ENSG00000213462.4	ERV3-1	-1.49434929434373	-0.127812970751737	0.135084347220522	0.0171509061617271	0.187452043933521	6.34433566153278e-16	NA	15	30	30	Whole_Blood	0.766182667200411
Whole_Blood.1089	ENSG00000146281.5	PM20D2	1.49431706489455	0.138900110573464	0.135092766914027	0.0218589717660156	0.0350278860853408	0.000989267128401794	NA	25	43	43	Whole_Blood	0.766182667200411
Whole_Blood.1090	ENSG00000058453.12	CROCC	-1.49420199497111	-0.159247206018136	0.135122831347177	0.028932213639051	0.261294732563441	2.70739479007012e-23	NA	31	63	63	Whole_Blood	0.766182667200411
Whole_Blood.1091	ENSG00000146574.11	CCZ1B	-1.49371125677006	-0.0924854150814129	0.135251105045588	0.0523073880486188	0.544721378028391	1.89069604158594e-61	NA	34	84	84	Whole_Blood	0.766182667200411
Whole_Blood.1092	ENSG00000245685.2	AF146191.4	1.49246243585364	0.52010154840293	0.135577957768305	0.00175361774075929	0.0357333062209789	0.000858391639050358	NA	2	17	17	Whole_Blood	0.766182667200411
Whole_Blood.1093	ENSG00000213513.3	RP13-39P12.2	-1.49185442553274	-0.543176363482969	0.135737312404059	0.00215450224961725	0.0469239226432569	0.000120940881250157	NA	4	12	12	Whole_Blood	0.766182667200411
Whole_Blood.1094	ENSG00000261245.2	RP11-120K18.3	1.49168796323903	0.0928471603259229	0.135780966050638	0.0412691962630434	0.0850823049518084	1.68123702200868e-07	NA	3	11	11	Whole_Blood	0.766182667200411
Whole_Blood.1095	ENSG00000137942.12	FNBP1L	-1.48847945801211	-0.168218638808916	0.136624495559113	0.0183453153948484	0.0655315363979075	4.76331651260375e-06	NA	6	9	9	Whole_Blood	0.766182667200411
Whole_Blood.1096	ENSG00000149591.12	TAGLN	-1.48828392990285	-0.0870871628711243	0.136676031155781	0.045472355301012	0.390032819891714	2.03163049583801e-38	NA	13	29	29	Whole_Blood	0.766182667200411
Whole_Blood.1097	ENSG00000139719.5	VPS33A	-1.48756471467367	-0.145970419480432	0.13686572471752	0.0154773114122844	0.0423895409768328	0.0002891771031256	NA	23	47	47	Whole_Blood	0.766182667200411
Whole_Blood.1098	ENSG00000197183.8	C20orf112	-1.48734777103989	-0.122110898225766	0.136922983622746	0.0291734136858454	0.0572258085353915	2.07290178242704e-05	NA	28	55	55	Whole_Blood	0.766182667200411
Whole_Blood.1099	ENSG00000203705.6	TATDN3	-1.48726852645556	-0.40047063393079	0.136943903608474	0.00204780927001809	0.0817506556486392	2.8221651178531e-07	NA	9	14	14	Whole_Blood	0.766182667200411
Whole_Blood.1100	ENSG00000172469.10	MANEA	1.48710847695405	0.147831330353377	0.136986163015505	0.0221274110494715	0.235226673261889	3.25788063709695e-20	NA	29	57	57	Whole_Blood	0.766182667200411
Whole_Blood.1101	ENSG00000204138.8	PHACTR4	1.48678281708181	0.149536764873277	0.137072181178721	0.0211855447389029	0.0779264263724105	3.83696718468861e-07	NA	12	24	24	Whole_Blood	0.766182667200411
Whole_Blood.1102	ENSG00000136250.7	AOAH	-1.48658593939747	-0.0835378842181277	0.137124203666027	0.0565027170364495	0.209086103773521	7.92765858558616e-18	NA	14	25	25	Whole_Blood	0.766182667200411
Whole_Blood.1103	ENSG00000128944.9	KNSTRN	-1.48646684498188	-0.0662043035324202	0.13715568028066	0.0603437293284759	0.344096460921499	5.08769541560493e-32	NA	6	14	14	Whole_Blood	0.766182667200411
Whole_Blood.1104	ENSG00000172638.8	EFEMP2	-1.48620605981226	-0.751351863321934	0.137224625177528	0.000696517374600871	0.044720105497552	0.000167298591532029	NA	3	19	19	Whole_Blood	0.766182667200411
Whole_Blood.1105	ENSG00000241549.4	GUSBP2	1.48592102527618	0.491522889314299	0.137300011554154	0.00126090632147579	0.0802773220163773	1.59961265752367e-07	NA	1	6	6	Whole_Blood	0.766182667200411
Whole_Blood.1106	ENSG00000269468.1	AC004824.2	1.48561266046785	0.180131587337573	0.137381604321384	0.0182337791562639	0.0661153130254356	4.31103682258949e-06	NA	21	44	44	Whole_Blood	0.766182667200411
Whole_Blood.1107	ENSG00000134765.5	DSC1	-1.48529421488921	-0.144389475281167	0.137465903682597	0.0159840936136443	0.0481897093445264	7.91698097876215e-05	NA	12	28	28	Whole_Blood	0.766182667200411
Whole_Blood.1108	ENSG00000241837.2	ATP5O	1.48511064737195	0.280456491862722	0.137514516054267	0.00634382101672711	0.0284238351413595	0.00254512592752927	NA	15	23	23	Whole_Blood	0.766182667200411
Whole_Blood.1109	ENSG00000250565.2	ATP6V1E2	-1.4845604870352	-0.21950922982246	0.137660288977241	0.0126325379842606	0.0548391829087937	3.06507282051599e-05	NA	15	28	28	Whole_Blood	0.766182667200411
Whole_Blood.1110	ENSG00000157349.11	DDX19B	1.48411134792871	0.211115665620794	0.137779383174461	0.00880582891972732	0.0178677516081959	0.0194516352765153	NA	11	21	21	Whole_Blood	0.766182667200411
Whole_Blood.1111	ENSG00000152315.4	KCNK13	-1.48367978870155	-0.0941468936322715	0.137893890681869	0.0615668143997058	0.232451468218419	5.0751392079484e-20	NA	7	32	32	Whole_Blood	0.766182667200411
Whole_Blood.1112	ENSG00000001084.6	GCLC	1.48365676403046	0.393218809697104	0.137900001979737	0.00263265094314287	0.026528815323138	0.00387533385387271	NA	1	2	2	Whole_Blood	0.766182667200411
Whole_Blood.1113	ENSG00000005020.8	SKAP2	-1.48331100395535	-0.0374568129764932	0.137991800074782	0.300775389826215	0.450602873560856	6.866836941988e-46	NA	15	27	27	Whole_Blood	0.766182667200411
Whole_Blood.1114	ENSG00000197147.8	LRRC8B	1.48197748853921	0.0828817705995928	0.13834628494289	0.0781110506571161	0.286813868502	2.49873686038175e-25	NA	29	53	53	Whole_Blood	0.766182667200411
Whole_Blood.1115	ENSG00000166913.8	YWHAB	-1.48191710379554	-0.235712964155688	0.138362353449385	0.00829417679396231	0.0833537756958833	1.27372825605575e-07	NA	6	16	16	Whole_Blood	0.766182667200411
Whole_Blood.1116	ENSG00000119844.10	AFTPH	1.48186062771023	0.31153959991671	0.138377383155075	0.00636673003728772	0.0268263493145714	0.00411202451116353	NA	5	5	5	Whole_Blood	0.766182667200411
Whole_Blood.1117	ENSG00000148296.5	SURF6	-1.48174459966229	-0.0750817370037726	0.138408265081563	0.0635614093067673	0.35718149960816	2.67394692214943e-33	NA	22	45	45	Whole_Blood	0.766182667200411
Whole_Blood.1118	ENSG00000145949.8	MYLK4	-1.48163570616791	-0.0938319358692638	0.138437252911429	0.051444415979785	0.0990399489484957	1.313567018695e-08	NA	53	113	113	Whole_Blood	0.766182667200411
Whole_Blood.1119	ENSG00000167105.3	TMEM92	1.48162570017455	0.0609683914594559	0.138439916776564	0.144766773707188	0.277388002456702	1.35503195056271e-24	NA	2	3	3	Whole_Blood	0.766182667200411
Whole_Blood.1120	ENSG00000188659.5	FAM154B	-1.48034922845724	-0.111172574904102	0.138780071939008	0.0358974422745947	0.220470067448978	1.69704442508529e-19	NA	15	23	23	Whole_Blood	0.767379451355603
Whole_Blood.1121	ENSG00000166428.8	PLD4	-1.479065568187	-0.188998021795968	0.139122791531734	0.00897198980818583	0.0455633490936336	0.000166365241454805	NA	7	8	8	Whole_Blood	0.768200456469751
Whole_Blood.1122	ENSG00000250490.1	CTD-2324F15.2	1.47842696776866	0.112977342929048	0.139293531601529	0.0417001488977647	0.24759395541419	1.59782185318418e-21	NA	6	13	13	Whole_Blood	0.768200456469751
Whole_Blood.1123	ENSG00000256433.1	RP1-102E24.8	1.47840024371196	0.125999199433794	0.139300680222111	0.0252339370511975	0.0698633601053488	1.85595313145234e-06	NA	9	16	16	Whole_Blood	0.768200456469751
Whole_Blood.1124	ENSG00000166341.6	DCHS1	1.47660911473858	0.171959941507795	0.139780447034497	0.0106288022742686	0.0680190072066398	2.63026476780792e-06	NA	4	11	11	Whole_Blood	0.769241744056212
Whole_Blood.1125	ENSG00000146733.9	PSPH	-1.47635722044324	-0.509279341936221	0.139848020603463	0.00169662984205716	0.209617353415248	5.94479329856311e-18	NA	4	11	11	Whole_Blood	0.769241744056212
Whole_Blood.1126	ENSG00000257261.1	RP11-96H19.1	-1.47630461691484	-0.177203208420873	0.139862135282948	0.0129729118843787	0.137668220859033	5.63929899149219e-12	NA	12	22	22	Whole_Blood	0.769241744056212
Whole_Blood.1127	ENSG00000136240.5	KDELR2	1.4757600517129	0.077133494198336	0.140008318481189	0.0647608704635863	0.157602447256352	1.67103133021713e-13	NA	4	11	11	Whole_Blood	0.769352634900822
Whole_Blood.1128	ENSG00000262370.1	RP11-473M20.9	1.47530428088092	0.0580690804204421	0.140130756042003	0.153554210634817	0.194594919806741	2.64551074678908e-17	NA	24	51	51	Whole_Blood	0.769352634900822
Whole_Blood.1129	ENSG00000089012.10	SIRPG	-1.47461183372311	-0.25931650594577	0.140316931576808	0.00282983605486294	0.0448185802591804	0.000170251304416734	NA	9	24	24	Whole_Blood	0.769692433352678
Whole_Blood.1130	ENSG00000164039.10	BDH2	-1.47361913326031	-0.134994069251467	0.140584166848019	0.0234966413360613	0.103524167230832	5.69328386752027e-09	NA	16	30	30	Whole_Blood	0.770416501350068
Whole_Blood.1131	ENSG00000196092.8	PAX5	1.47301340920899	0.250635788296421	0.140747420113223	0.00921306380319762	0.013699934913876	0.0394424216414302	NA	12	27	27	Whole_Blood	0.770416501350068
Whole_Blood.1132	ENSG00000100197.16	CYP2D6	1.4723637040837	0.0893495502262314	0.140922689033554	0.0489232825806944	0.448767966435657	8.45367579527125e-46	NA	13	23	23	Whole_Blood	0.770416501350068
Whole_Blood.1133	ENSG00000227827.3	RP11-958N24.2	1.47215431720237	0.102995494454001	0.140979210415038	0.132531942913501	0.238669708910394	4.18674709297176e-21	NA	15	24	24	Whole_Blood	0.770416501350068
Whole_Blood.1134	ENSG00000146707.10	POMZP3	1.47181464800014	0.062710297275815	0.14107093694994	0.118924149679043	0.527441675786111	1.82631855131606e-57	NA	16	29	29	Whole_Blood	0.770416501350068
Whole_Blood.1135	ENSG00000104442.5	ARMC1	-1.47091840820221	-0.159027491590542	0.141313183731512	0.0138363991823854	0.0250753234119595	0.00529073587010698	NA	11	21	21	Whole_Blood	0.770628292177409
Whole_Blood.1136	ENSG00000228804.1	RP11-211G3.3	1.47075055492291	0.0754126751734804	0.141358588715249	0.081227187554863	0.288266293758814	1.39404378570356e-25	NA	26	42	42	Whole_Blood	0.770628292177409
Whole_Blood.1137	ENSG00000122085.12	MTERFD2	-1.46958486080181	-0.0681690084101087	0.14167422298502	0.0690062985370832	0.186188356773143	5.06725014236055e-16	NA	18	36	36	Whole_Blood	0.771495966167536
Whole_Blood.1138	ENSG00000115687.9	PASK	-1.46859395967499	-0.115324733053731	0.141942954180135	0.0228836323609556	0.120649947527789	2.22109118056637e-10	NA	8	18	18	Whole_Blood	0.771495966167536
Whole_Blood.1139	ENSG00000168297.11	PXK	-1.46855913112666	-0.0896370738330013	0.141952406758218	0.0441282347941363	0.125698900507854	9.17166725894772e-11	NA	34	75	75	Whole_Blood	0.771495966167536
Whole_Blood.1140	ENSG00000132749.6	MTL5	1.46741188153026	0.192440529992946	0.142264044269258	0.0123459256240175	0.0349769381105546	0.000900471165753091	NA	12	32	32	Whole_Blood	0.771495966167536
Whole_Blood.1141	ENSG00000213443.2	RP11-75L1.2	-1.46734012897568	-0.0980416842065726	0.142283552489647	0.0360306322785549	0.203407484180158	2.34893410258301e-17	NA	13	26	26	Whole_Blood	0.771495966167536
Whole_Blood.1142	ENSG00000255029.1	CTD-3012A18.1	-1.46720609522008	-0.0985571391057855	0.142319999343153	0.0583264427348995	0.106082104493151	3.55943170631957e-09	NA	14	23	23	Whole_Blood	0.771495966167536
Whole_Blood.1143	ENSG00000125534.5	PPDPF	-1.46694956031575	-0.0727081860475789	0.142389777059502	0.10321586659388	0.134092520325342	1.50820161979958e-11	NA	11	25	25	Whole_Blood	0.771495966167536
Whole_Blood.1144	ENSG00000125877.8	ITPA	-1.46534728943695	-0.055592463874053	0.142826190638608	0.131789323856129	0.32636853064372	3.82048187345709e-30	NA	14	37	37	Whole_Blood	0.773184089707083
Whole_Blood.1145	ENSG00000120696.8	KBTBD7	1.46392675042466	0.138758664946482	0.143213963441381	0.016903331758609	0.0229043543346804	0.00732749090478943	NA	9	10	10	Whole_Blood	0.774606179556744
Whole_Blood.1146	ENSG00000146085.7	MUT	1.46292375880398	0.100423149073429	0.143488242044898	0.0289739005508508	0.169865630227569	1.94564241509214e-14	NA	20	41	41	Whole_Blood	0.774676364663693
Whole_Blood.1147	ENSG00000100994.7	PYGB	-1.4627887371092	-0.0535809566832928	0.143525195897779	0.109025410376491	0.3905185795395	7.81452339346207e-39	NA	21	38	38	Whole_Blood	0.774676364663693
Whole_Blood.1148	ENSG00000160563.9	MED27	-1.46250744099557	-0.296790902854573	0.143602206787328	0.00627429447824663	0.0172109308722108	0.0216941968019861	NA	7	16	16	Whole_Blood	0.774676364663693
Whole_Blood.1149	ENSG00000259922.1	RP11-322D14.1	-1.46171761443975	-0.0744159426911512	0.143818608297775	0.0695832671606137	0.172211797960047	9.52710657349285e-15	NA	7	10	10	Whole_Blood	0.775168530189832
Whole_Blood.1150	ENSG00000214309.3	MBLAC1	-1.460742268757	-0.132459475924695	0.144086184441643	0.0218093562240603	0.134103199772566	2.45969506332045e-11	NA	11	22	22	Whole_Blood	0.775407249615673
Whole_Blood.1151	ENSG00000197870.8	PRB3	-1.46064346143589	-0.352798285391017	0.144113312499215	0.00379574642651925	0.0272353261483638	0.00357697954061377	NA	6	16	16	Whole_Blood	0.775407249615673
Whole_Blood.1152	ENSG00000168386.14	FILIP1L	-1.45672865288293	-0.441601519372762	0.145191297208642	0.00245433668054328	0.085744315764169	1.44510342605593e-07	NA	13	41	41	Whole_Blood	0.780529256608609
Whole_Blood.1153	ENSG00000170293.4	CMTM8	-1.45575697682633	-0.121902186638184	0.145459812965596	0.031298370184617	0.0872923737164508	1.04799215228644e-07	NA	23	52	52	Whole_Blood	0.780691806716799
Whole_Blood.1154	ENSG00000159228.8	CBR1	1.45456627565302	0.136763842670929	0.145789373043548	0.0344814133268404	0.15470132949215	1.61856476012874e-13	NA	11	26	26	Whole_Blood	0.780691806716799
Whole_Blood.1155	ENSG00000197415.7	VEPH1	-1.45440663266565	-0.350660386652917	0.145833602155736	0.00383392132934192	0.0936415045477205	4.06338450299354e-08	NA	7	17	17	Whole_Blood	0.780691806716799
Whole_Blood.1156	ENSG00000243429.1	OR7E29P	1.45318962827648	0.507897056285144	0.146171111066936	0.00148312065498532	0.0404291473733242	0.000385459745202335	NA	12	27	27	Whole_Blood	0.780691806716799
Whole_Blood.1157	ENSG00000124588.15	NQO2	-1.45300320884736	-0.0384981083716552	0.146222863072097	0.214735492827166	0.346687115737609	7.57023030610993e-33	NA	26	54	54	Whole_Blood	0.780691806716799
Whole_Blood.1158	ENSG00000163823.3	CCR1	-1.4521819689191	-0.0792536514321117	0.146451014911528	0.0514624923466221	0.23061678330785	3.99143864103394e-20	NA	16	36	36	Whole_Blood	0.780691806716799
Whole_Blood.1159	ENSG00000234147.1	RP3-460G2.2	1.45175633753169	0.0699314849043	0.146569368319194	0.108573987974847	0.246301129062372	4.05807803701575e-21	NA	7	14	14	Whole_Blood	0.780691806716799
Whole_Blood.1160	ENSG00000245532.4	NEAT1	1.45166416873521	0.220033410352336	0.146595006917404	0.0102725685410286	0.144720746522379	2.45349148731132e-12	NA	4	10	10	Whole_Blood	0.780691806716799
Whole_Blood.1161	ENSG00000233614.5	DDX11L10	-1.45059772709454	-0.0934019409107392	0.146891908585982	0.0632026180065875	0.191723654800641	1.29865109051032e-16	NA	23	52	52	Whole_Blood	0.780691806716799
Whole_Blood.1162	ENSG00000134709.6	HOOK1	-1.44993740388942	-0.559071042043814	0.147075975633794	0.00218069704014013	0.0137592797391863	0.0388226261393897	NA	3	6	6	Whole_Blood	0.780691806716799
Whole_Blood.1163	ENSG00000260953.1	RP11-426C22.6	-1.4494106333481	-0.164233068212809	0.147222940907889	0.0207053799713214	0.0209127799863727	0.0110392555472966	NA	12	24	24	Whole_Blood	0.780691806716799
Whole_Blood.1164	ENSG00000116260.12	QSOX1	-1.44917852441849	-0.223748687232445	0.147287733290703	0.0101044722951361	0.396781901011957	2.81758067086316e-38	NA	7	10	10	Whole_Blood	0.780691806716799
Whole_Blood.1165	ENSG00000142694.6	EVA1B	1.44917530290886	0.143868100171636	0.147288632717028	0.0305218880561691	0.0690335683512028	2.07956576665584e-06	NA	8	13	13	Whole_Blood	0.780691806716799
Whole_Blood.1166	ENSG00000129204.12	USP6	1.4489429118673	0.164510250451233	0.147353525990782	0.0147496378223749	0.112856104866472	1.17783732829654e-09	NA	15	45	45	Whole_Blood	0.780691806716799
Whole_Blood.1167	ENSG00000167522.10	ANKRD11	1.44872399837626	0.155729703995093	0.147414675760295	0.0118066432801267	0.0713926288677127	1.74731933879696e-06	NA	15	41	41	Whole_Blood	0.780691806716799
Whole_Blood.1168	ENSG00000120156.16	TEK	1.44850288999043	0.0909656927391592	0.147476458325556	0.0568099502527885	0.213293834802104	1.91091588665545e-18	NA	15	33	33	Whole_Blood	0.780691806716799
Whole_Blood.1169	ENSG00000101158.8	NELFCD	-1.44848486666663	-0.233100009829427	0.147481495312505	0.00725737998944621	0.222446622756021	1.58911943336745e-19	NA	9	19	19	Whole_Blood	0.780691806716799
Whole_Blood.1170	ENSG00000137261.9	KIAA0319	-1.44831813726996	-0.125478801521937	0.147528097492086	0.0272219553870361	0.178113577859846	2.20384497491381e-15	NA	4	9	9	Whole_Blood	0.780691806716799
Whole_Blood.1171	ENSG00000164175.10	SLC45A2	1.44765474109956	0.172024791566561	0.147713633440867	0.0123117186676029	0.161727716102936	9.7629309347198e-14	NA	8	21	21	Whole_Blood	0.780691806716799
Whole_Blood.1172	ENSG00000090863.7	GLG1	-1.44636187001519	-0.186602523071929	0.148075730710518	0.0105546362161297	0.0441807294735902	0.000216787153274047	NA	8	21	21	Whole_Blood	0.780691806716799
Whole_Blood.1173	ENSG00000169291.5	SHE	1.44556682158013	0.480604882269775	0.148298738180559	0.00187252686779937	0.0207656220817612	0.0116221195337415	NA	2	10	10	Whole_Blood	0.780691806716799
Whole_Blood.1174	ENSG00000161912.13	ADCY10P1	-1.44546605159995	-0.204077317118658	0.148327022010444	0.00775722487375899	0.267446773962258	1.85115474723025e-23	NA	4	19	19	Whole_Blood	0.780691806716799
Whole_Blood.1175	ENSG00000204316.8	MRPL38	-1.4451221817494	-0.261322189359167	0.148423569437067	0.00808030087230177	0.0270365087958747	0.00381688688968515	NA	8	20	20	Whole_Blood	0.780691806716799
Whole_Blood.1176	ENSG00000240053.8	LY6G5B	1.44503170313512	0.151008782107981	0.14844898085199	0.0182955609727905	0.0711015009625619	2.12581561916363e-06	NA	23	37	37	Whole_Blood	0.780691806716799
Whole_Blood.1177	ENSG00000173214.5	KIAA1919	-1.44470346729006	-0.122246760684309	0.148541195581387	0.0219671903332442	0.0248076909607836	0.00511571235610748	NA	25	56	56	Whole_Blood	0.780691806716799
Whole_Blood.1178	ENSG00000259268.1	AC007950.1	-1.44437004893046	-0.280999403340285	0.148634911069118	0.0054147522705767	0.0641197293061055	3.34047814961566e-06	NA	4	16	16	Whole_Blood	0.780691806716799
Whole_Blood.1179	ENSG00000127903.12	ZNF835	-1.44311720458922	-0.351828207108635	0.148987457596702	0.0043858332813434	0.0313270134326673	0.0018961630211172	NA	7	31	31	Whole_Blood	0.780691806716799
Whole_Blood.1180	ENSG00000230037.1	UBBP1	1.44307267665863	0.298316366947818	0.148999999355616	0.00594934030844054	0.030770479584619	0.00190353342818678	NA	1	1	1	Whole_Blood	0.780691806716799
Whole_Blood.1181	ENSG00000125122.10	LRRC29	1.44231175541536	0.24582065533038	0.149214445390211	0.00543513240903142	0.0144499892573513	0.0361757932635772	NA	2	4	4	Whole_Blood	0.780691806716799
Whole_Blood.1182	ENSG00000250312.2	ZNF718	-1.44224583248589	-0.0775198103971888	0.149233035150594	0.0947669826789218	0.23439056093846	2.24755810066548e-21	NA	8	18	18	Whole_Blood	0.780691806716799
Whole_Blood.1183	ENSG00000070081.11	NUCB2	-1.44200026822494	-0.164707013469841	0.149302297944134	0.0145818813344733	0.0860648888286006	1.51897972176195e-07	NA	15	28	28	Whole_Blood	0.780691806716799
Whole_Blood.1184	ENSG00000238243.2	OR2W3	1.44183832718603	0.200999753653692	0.149347987755622	0.00984716781081621	0.118626390571883	3.67916734383881e-10	NA	10	26	26	Whole_Blood	0.780691806716799
Whole_Blood.1185	ENSG00000111885.5	MAN1A1	1.44171947945636	0.18408749087703	0.149381526071275	0.0160647279209115	0.0360780536227311	0.000774512718114769	NA	22	38	38	Whole_Blood	0.780691806716799
Whole_Blood.1186	ENSG00000090686.11	USP48	-1.44067374974605	-0.246126646947453	0.14967687429026	0.00913582755926514	0.0331422819650336	0.00118508732764257	NA	4	10	10	Whole_Blood	0.7812942754965
Whole_Blood.1187	ENSG00000140265.8	ZSCAN29	1.43850847125543	0.167330500869907	0.150289835613293	0.0100745890678892	0.0504385460657526	4.8650085181702e-05	NA	14	27	27	Whole_Blood	0.7812942754965
Whole_Blood.1188	ENSG00000106976.14	DNM1	-1.43848033534784	-4.26495754624939	0.150297813090195	2.64687030624421e-05	0.0327766022740225	0.00136836499890684	NA	2	4	4	Whole_Blood	0.7812942754965
Whole_Blood.1189	ENSG00000100079.5	LGALS2	1.43836686511591	0.0638631111918715	0.150329988997425	0.151605863186377	0.520575249795586	2.8761181725519e-56	NA	41	102	102	Whole_Blood	0.7812942754965
Whole_Blood.1190	ENSG00000258581.2	RP11-638I2.10	-1.43815796167457	-0.0670424818570193	0.150389239923301	0.0113600081458395	0.0698032585748036	2.24206942524879e-06	NA	9	23	23	Whole_Blood	0.7812942754965
Whole_Blood.1191	ENSG00000214078.7	CPNE1	-1.43715077225336	-0.0645829933928622	0.150675157230268	0.0770883558035726	0.517887374370725	2.06692567773622e-56	NA	23	53	53	Whole_Blood	0.7812942754965
Whole_Blood.1192	ENSG00000146530.7	VWDE	1.43576385148515	0.0943160266216282	0.151069549184411	0.0427793461660881	0.143229243068441	3.48112630398686e-12	NA	34	72	72	Whole_Blood	0.7812942754965
Whole_Blood.1193	ENSG00000089163.4	SIRT4	1.43532005857671	0.138416374318443	0.151195914410641	0.015553698642771	0.0254681961104959	0.00458681390420162	NA	11	22	22	Whole_Blood	0.7812942754965
Whole_Blood.1194	ENSG00000128203.6	ASPHD2	-1.43477201773629	-0.255639651177482	0.151352074220536	0.00674145446160148	0.0242337370101658	0.0056765719164802	NA	3	5	5	Whole_Blood	0.7812942754965
Whole_Blood.1195	ENSG00000132199.14	ENOSF1	1.43473215937341	0.256752676576013	0.151363436330267	0.00764907719035424	0.0628584610375826	8.15231054727879e-06	NA	6	9	9	Whole_Blood	0.7812942754965
Whole_Blood.1196	ENSG00000164124.6	TMEM144	-1.43404390779146	-0.157106726239154	0.15155973328647	0.0231396756416709	0.124975629138148	5.97409135450294e-11	NA	12	28	28	Whole_Blood	0.7812942754965
Whole_Blood.1197	ENSG00000116871.11	MAP7D1	-1.43403358094561	-0.11402278943501	0.151562680092803	0.035575926866705	0.282194154530975	4.17733782229212e-25	NA	4	6	6	Whole_Blood	0.7812942754965
Whole_Blood.1198	ENSG00000108963.13	DPH1	1.43396565294123	0.291510349443374	0.151582064705316	0.00589320816730033	0.0819645614644118	2.07435210981934e-07	NA	2	4	4	Whole_Blood	0.7812942754965
Whole_Blood.1199	ENSG00000100083.14	GGA1	1.43385945424143	0.0811523421957662	0.151612374408795	0.0573855114991748	0.138750064776354	5.88419631366971e-12	NA	30	60	60	Whole_Blood	0.7812942754965
Whole_Blood.1200	ENSG00000070950.5	RAD18	1.43380396205857	0.277148095075253	0.151628214024502	0.00588068901032444	0.0678553684277462	2.95137623776894e-06	NA	9	25	25	Whole_Blood	0.7812942754965
Whole_Blood.1201	ENSG00000136114.11	THSD1	1.43374973457697	0.203542759180902	0.151643693863116	0.00761638529453989	0.0587873339648118	1.17913778166043e-05	NA	7	13	13	Whole_Blood	0.7812942754965
Whole_Blood.1202	ENSG00000236403.1	RP11-447M12.2	1.43364296730003	0.699120788428026	0.151674175289235	0.00099672178197982	0.0842547305512149	1.41199848247603e-07	NA	5	12	12	Whole_Blood	0.7812942754965
Whole_Blood.1203	ENSG00000184677.12	ZBTB40	-1.43291687502732	-0.176092587442721	0.151881594124635	0.01034880810625	0.0703620011155187	2.21444238452661e-06	NA	5	17	17	Whole_Blood	0.7812942754965
Whole_Blood.1204	ENSG00000226450.2	CYP2D8P1	1.43287416813082	0.129865902491782	0.151893800693975	0.020616005023687	0.0683319932241762	2.09638181904829e-06	NA	8	18	18	Whole_Blood	0.7812942754965
Whole_Blood.1205	ENSG00000268802.1	CTD-2587H19.1	-1.43195924157643	-0.173514615694177	0.152155486264225	0.0209545521871809	0.102364475677221	2.52705307341708e-09	NA	3	7	7	Whole_Blood	0.78199081031896
Whole_Blood.1206	ENSG00000078070.7	MCCC1	-1.43019561577113	-0.17916066386297	0.152660883419003	0.0192402647205851	0.0742291384597231	1.05869136594312e-06	NA	27	75	75	Whole_Blood	0.783937687407866
Whole_Blood.1207	ENSG00000152672.3	CLEC4F	-1.42973442517555	-0.0651463615012987	0.152793255939614	0.0952039545343503	0.376138333389802	1.80014880065604e-35	NA	7	16	16	Whole_Blood	0.783967385280887
Whole_Blood.1208	ENSG00000140678.12	ITGAX	1.4286457117111	0.0524537018017881	0.153106088639739	0.120953540016294	0.187083625977939	8.47621908078345e-16	NA	20	32	32	Whole_Blood	0.784922191180384
Whole_Blood.1209	ENSG00000135124.10	P2RX4	1.4280048785613	0.077690643011041	0.153290454327194	0.0535439955761371	0.311734432573667	5.20982824785964e-28	NA	7	21	21	Whole_Blood	0.785217356202077
Whole_Blood.1210	ENSG00000196209.8	SIRPB2	1.42664209746593	0.247705249107585	0.153683083415946	0.00658276276161129	0.407369997958359	1.22452804831057e-39	NA	7	22	22	Whole_Blood	0.785475012717158
Whole_Blood.1211	ENSG00000103723.8	AP3B2	-1.42652271039308	-0.0701862730662972	0.153717516260687	0.0694582983934395	0.303083093086912	4.09144827696121e-27	NA	9	19	19	Whole_Blood	0.785475012717158
Whole_Blood.1212	ENSG00000147576.11	ADHFE1	1.42642883974583	0.16312785207041	0.153744593942001	0.0111132562142142	0.14942739034096	1.11789462271811e-12	NA	10	20	20	Whole_Blood	0.785475012717158
Whole_Blood.1213	ENSG00000218186.2	KRT8P43	-1.42607018133785	-0.220949962797296	0.153848085003377	0.00824032053326858	0.038020778425065	0.000575525752888534	NA	5	7	7	Whole_Blood	0.785475012717158
Whole_Blood.1214	ENSG00000182670.9	TTC3	-1.42464678205488	-0.244851284164466	0.154259329732344	0.00580541490309803	0.019010478018088	0.0149628815690949	NA	6	11	11	Whole_Blood	0.786514989707327
Whole_Blood.1215	ENSG00000054967.8	RELT	-1.42426065591278	-0.1622513440913	0.154371032173906	0.0173376854746581	0.0318874322910217	0.00148285983699018	NA	9	9	9	Whole_Blood	0.786514989707327
Whole_Blood.1216	ENSG00000156642.12	NPTN	-1.42404728923929	-0.338039735384677	0.154432783381901	0.00471357414020232	0.0135882800977238	0.0406212938757029	NA	8	20	20	Whole_Blood	0.786514989707327
Whole_Blood.1217	ENSG00000089220.4	PEBP1	-1.42313676281036	-0.183418126239291	0.154696513019955	0.0164702304722529	0.032952764015974	0.0012625817786163	NA	15	29	29	Whole_Blood	0.786966018892321
Whole_Blood.1218	ENSG00000212127.5	TAS2R14	1.42286432346965	0.144734740695663	0.154775490232657	0.0147033519660505	0.0540321015025714	3.91245217758894e-05	NA	19	47	47	Whole_Blood	0.786966018892321
Whole_Blood.1219	ENSG00000134061.4	CD180	1.42213058686881	0.177155890456894	0.154988344826612	0.0145932471702812	0.0934522204029635	3.98416922644011e-08	NA	16	40	40	Whole_Blood	0.787401820763914
Whole_Blood.1220	ENSG00000134899.13	ERCC5	1.42142117948135	0.449386180825488	0.15519435288651	0.00250481926096087	0.0466399645603388	0.000120436321590346	NA	7	14	14	Whole_Blood	0.787802153627999
Whole_Blood.1221	ENSG00000204344.10	STK19	-1.42003910875333	-0.32704230368091	0.155596295705928	0.0026591084631867	0.0158027805629695	0.0245704192829739	NA	5	16	16	Whole_Blood	0.789195625967904
Whole_Blood.1222	ENSG00000166986.8	MARS	-1.41857952756481	-0.456767128055859	0.156021637932321	0.00193436097138996	0.0381294596347343	0.000489296455203887	NA	2	8	8	Whole_Blood	0.790705404021981
Whole_Blood.1223	ENSG00000122218.10	COPA	1.41678795414281	0.125422338003352	0.15654493259151	0.03675042824355	0.341920342008341	2.74340381444538e-31	NA	5	16	16	Whole_Blood	0.792340548578489
Whole_Blood.1224	ENSG00000265574.1	CTD-2095E4.1	1.41652039096771	0.296371986648639	0.156623198321788	0.00575952950658063	0.0171620458018145	0.0218413251897802	NA	10	20	20	Whole_Blood	0.792340548578489
Whole_Blood.1225	ENSG00000224172.1	RP11-416N13.1	-1.41616190089989	-0.261847598122613	0.156728107865114	0.00471942891590359	0.0380214816470748	0.000580690429385577	NA	8	19	19	Whole_Blood	0.792340548578489
Whole_Blood.1226	ENSG00000155893.7	ACPL2	1.41493214289416	0.121269806252424	0.157088392622207	0.031862737060916	0.193782252849884	9.22126510149204e-17	NA	10	15	15	Whole_Blood	0.793236820577749
Whole_Blood.1227	ENSG00000170074.15	FAM153A	-1.41468264154064	-0.137078279866783	0.157161566098643	0.0222247989891744	0.0723224839413873	1.17514512700605e-06	NA	10	17	17	Whole_Blood	0.793236820577749
Whole_Blood.1228	ENSG00000106078.13	COBL	-1.41352987289429	-2.27325954162403	0.157499984260422	7.88184279801867e-05	0.0210594115075495	0.0107957764579563	NA	1	13	13	Whole_Blood	0.793947354226955
Whole_Blood.1229	ENSG00000197696.5	NMB	-1.4125567945686	-1.49621440824431	0.157786080293167	0.000146823195711046	0.0262231627573995	0.00445337043519061	NA	3	22	22	Whole_Blood	0.793947354226955
Whole_Blood.1230	ENSG00000238005.2	RP11-443B7.1	-1.41238491577698	-0.073167271462033	0.157836655487158	0.0794338184728823	0.181837044882724	4.36620315429985e-16	NA	11	18	18	Whole_Blood	0.793947354226955
Whole_Blood.1231	ENSG00000204366.3	ZBTB12	1.41230802500503	0.0601921080815827	0.157859284509119	0.10154610785169	0.291355519186199	7.00690529757235e-27	NA	5	15	15	Whole_Blood	0.793947354226955
Whole_Blood.1232	ENSG00000177106.10	EPS8L2	1.41160874686939	0.115578426615678	0.158065195500335	0.0198608904063952	0.0606096360012011	1.25428817345135e-05	NA	8	18	18	Whole_Blood	0.793947354226955
Whole_Blood.1233	ENSG00000100092.16	SH3BP1	1.41158718955233	0.0351717022775302	0.158071546546397	0.27957178310406	0.438003177659723	1.19009941145639e-43	NA	8	16	16	Whole_Blood	0.793947354226955
Whole_Blood.1234	ENSG00000104863.7	LIN7B	1.41047322750092	2.37226375902004	0.158399996319541	6.14575070597414e-05	0.0143596561925258	0.0341178453921132	NA	1	10	10	Whole_Blood	0.794439552954841
Whole_Blood.1235	ENSG00000170310.10	STX8	-1.41007513335303	-0.117148827615366	0.158517498930196	0.0322160998140479	0.0593175972728721	1.34062354268735e-05	NA	33	63	63	Whole_Blood	0.794439552954841
Whole_Blood.1236	ENSG00000185862.5	EVI2B	1.40995022120666	0.199877944360527	0.158554381955786	0.0173654033060234	0.0320174767592985	0.00158525818537236	NA	13	37	37	Whole_Blood	0.794439552954841
Whole_Blood.1237	ENSG00000131242.11	RAB11FIP4	-1.40859769747258	-0.212077377028148	0.158954160092555	0.0115130456143113	0.162731953723489	7.49196383272799e-14	NA	14	41	41	Whole_Blood	0.794482694339831
Whole_Blood.1238	ENSG00000134077.11	THUMPD3	-1.40810489654541	-1.78829454899647	0.159100011342021	0.000153707194480856	0.0993176367026356	7.91035304699588e-09	NA	1	5	5	Whole_Blood	0.794482694339831
Whole_Blood.1239	ENSG00000104613.7	INTS10	1.40801170900584	0.121608726154706	0.159127602864606	0.0233278434057415	0.0612509090621611	8.37000558892339e-06	NA	15	34	34	Whole_Blood	0.794482694339831
Whole_Blood.1240	ENSG00000171729.9	TMEM51	-1.40791726511977	-0.132691793321054	0.159155570067803	0.0176430131089595	0.0259146463930008	0.003967023941373	NA	29	65	65	Whole_Blood	0.794482694339831
Whole_Blood.1241	ENSG00000232063.1	RP11-307E17.8	1.40775230379887	0.179387942051042	0.159204428173055	0.0120179714953157	0.184176502944487	1.33231833909982e-15	NA	8	21	21	Whole_Blood	0.794482694339831
Whole_Blood.1242	ENSG00000096696.9	DSP	1.40680469326791	0.276368650936463	0.159485310518829	0.00504275082988064	0.063198611819913	6.43144354246062e-06	NA	5	10	10	Whole_Blood	0.795243581355159
Whole_Blood.1243	ENSG00000148180.12	GSN	1.40605243908925	0.203037600408579	0.159708553835974	0.0131437656928752	0.0787861424030667	5.30708363427678e-07	NA	11	35	35	Whole_Blood	0.795716069111977
Whole_Blood.1244	ENSG00000156253.2	RWDD2B	1.40485169931674	0.143357601932362	0.160065381906087	0.0135360765254577	0.0872005622978528	1.15916235971182e-07	NA	6	10	10	Whole_Blood	0.796852821659481
Whole_Blood.1245	ENSG00000198156.6	NPIPB6	-1.40261988349497	-0.268339637272054	0.160730219350114	0.00540470896014087	0.039644004716566	0.000409557190835057	NA	14	24	24	Whole_Blood	0.799519878261251
Whole_Blood.1246	ENSG00000145375.7	SPATA5	1.4019369234584	0.163691541644562	0.160934083257782	0.014067188477956	0.0196017911937671	0.0135719191691786	NA	23	43	43	Whole_Blood	0.799572122987553
Whole_Blood.1247	ENSG00000233448.2	PMS2P9	-1.40141437197946	-0.781409340545541	0.161090196998837	0.000847444290227381	0.232082668384689	5.24342545594763e-20	NA	5	18	18	Whole_Blood	0.799572122987553
Whole_Blood.1248	ENSG00000170464.5	DNAJC18	-1.40128772845442	-0.330410451621657	0.161128049328026	0.00367544389513315	0.0615316018606234	8.82790595703145e-06	NA	5	12	12	Whole_Blood	0.799572122987553
Whole_Blood.1249	ENSG00000106789.8	CORO2A	-1.40053444781873	-0.070445999122246	0.161353335299658	0.0924954057322395	0.342728011208931	1.98206609436933e-31	NA	31	70	70	Whole_Blood	0.799865385521963
Whole_Blood.1250	ENSG00000222041.6	LINC00152	1.40022664358007	0.410539915279474	0.161445459696828	0.019563682414312	0.113667587125939	9.50815752219639e-10	NA	11	24	24	Whole_Blood	0.799865385521963
Whole_Blood.1251	ENSG00000231027.1	AC079325.6	-1.39930088239084	-0.110511219578734	0.161722775153764	0.0513734357096197	0.47758371311706	1.69568182003504e-49	NA	20	51	51	Whole_Blood	0.79992499555907
Whole_Blood.1252	ENSG00000164237.4	CMBL	-1.39914699807086	-0.141974470098569	0.161768906652297	0.0181929659435149	0.243141760418795	6.60203817361255e-21	NA	5	10	10	Whole_Blood	0.79992499555907
Whole_Blood.1253	ENSG00000176715.11	ACSF3	-1.3988932754243	-0.384325690979698	0.16184498941313	0.00256518234770247	0.0211565822151193	0.0102937851994858	NA	5	11	11	Whole_Blood	0.79992499555907
Whole_Blood.1254	ENSG00000180871.3	CXCR2	1.39794824056144	0.105840614930766	0.162128610797034	0.0215557766677347	0.0522330961890278	4.18793808987476e-05	NA	12	28	28	Whole_Blood	0.800546536171585
Whole_Blood.1255	ENSG00000116698.16	SMG7	1.39761312295176	0.114618493509733	0.162229275455408	0.0270512228193495	0.115568735356838	3.13561858717178e-10	NA	18	35	35	Whole_Blood	0.800546536171585
Whole_Blood.1256	ENSG00000251468.2	RP11-369K16.1	-1.39703765017394	-0.138303943696089	0.162402249485435	0.0255672257418445	0.0641827367634786	6.83930995374086e-06	NA	8	15	15	Whole_Blood	0.800762047024918
Whole_Blood.1257	ENSG00000104219.8	ZDHHC2	1.396505625159	0.127600715021622	0.162562287865756	0.0308556705388713	0.0842101643987829	1.1658846711289e-07	NA	25	33	33	Whole_Blood	0.800913483494534
Whole_Blood.1258	ENSG00000006652.9	IFRD1	1.39559134562034	0.333781117185606	0.162837590053616	0.00430890982357298	0.0374990310455611	0.000608540141902949	NA	7	18	18	Whole_Blood	0.801396559737632
Whole_Blood.1259	ENSG00000135862.5	LAMC1	1.39407876642123	0.145556733071572	0.163293820420429	0.0121357411813449	0.196233082939455	1.09089840814971e-16	NA	12	30	30	Whole_Blood	0.801396559737632
Whole_Blood.1260	ENSG00000198937.8	CCDC167	-1.3940616027892	-0.258917985222313	0.163299002909911	0.00499220795494638	0.0135342633891555	0.0404935951939605	NA	5	6	6	Whole_Blood	0.801396559737632
Whole_Blood.1261	ENSG00000141279.11	NPEPPS	1.39380154052021	0.682091458291826	0.163377542838135	0.000765671273848793	0.0177779952385153	0.0197115389338873	NA	4	19	19	Whole_Blood	0.801396559737632
Whole_Blood.1262	ENSG00000112877.6	CEP72	-1.39371887944347	-0.176565804682546	0.163402512803601	0.0106617614158668	0.0291350632877907	0.00272942296458421	NA	8	14	14	Whole_Blood	0.801396559737632
Whole_Blood.1263	ENSG00000271952.1	RP11-245G13.2	1.39320605949652	0.600333862901173	0.163557487930699	0.00148941542566561	0.33015741805483	2.4396467991665e-30	NA	2	9	9	Whole_Blood	0.801396559737632
Whole_Blood.1264	ENSG00000204136.6	GGTA1P	-1.39317736195069	-0.104988714409208	0.163566163653862	0.0315262261970163	0.389202530752268	1.19290452190859e-37	NA	11	30	30	Whole_Blood	0.801396559737632
Whole_Blood.1265	ENSG00000084072.12	PPIE	-1.39167315631365	-0.0650439919711466	0.164021394619365	0.121446039148828	0.45157084317517	2.9330507427451e-45	NA	8	15	15	Whole_Blood	0.802819305648042
Whole_Blood.1266	ENSG00000135441.3	BLOC1S1	-1.39135006494532	-0.287104715228755	0.164119299022805	0.00469433190579303	0.229190843189077	9.44946502782476e-20	NA	8	19	19	Whole_Blood	0.802819305648042
Whole_Blood.1267	ENSG00000136270.9	TBRG4	-1.39093397810511	-0.422222128043873	0.164245448127898	0.00130105652230859	0.0732280752259372	1.20235295828713e-06	NA	5	12	12	Whole_Blood	0.802819305648042
Whole_Blood.1268	ENSG00000272666.1	CTA-384D8.35	1.38877892494202	3.57313645684644	0.164899985721009	2.51747734478394e-05	0.0685958731257023	2.92285205736898e-06	NA	1	6	6	Whole_Blood	0.805375348395075
Whole_Blood.1269	ENSG00000170956.12	CEACAM3	1.388311162207	0.200349387830876	0.165042314706573	0.0144774996723084	0.0246096615571842	0.00480101064995437	NA	18	40	40	Whole_Blood	0.805375348395075
Whole_Blood.1270	ENSG00000272316.1	XXbac-BPGBPG55C20.2	1.38763103993392	1.60908993257063	0.165249424565485	0.00019327967130202	0.0156962753996885	0.0283766318199681	NA	2	8	8	Whole_Blood	0.805375348395075
Whole_Blood.1271	ENSG00000140718.14	FTO	-1.38746500015259	-0.232333780740102	0.165300016456189	0.0126974236460701	0.0696748441501447	1.62977609661059e-06	NA	1	2	2	Whole_Blood	0.805375348395075
Whole_Blood.1272	ENSG00000144791.5	LIMD1	1.38613096868588	0.142335310427174	0.165706915540846	0.0154140390923727	0.0536410290370281	3.15609572376563e-05	NA	6	14	14	Whole_Blood	0.805375348395075
Whole_Blood.1273	ENSG00000055332.12	EIF2AK2	-1.38610846617744	-0.107979060663818	0.165713785591647	0.0242129781681167	0.0523951667947008	4.76403675313954e-05	NA	9	13	13	Whole_Blood	0.805375348395075
Whole_Blood.1274	ENSG00000257017.4	HP	1.38588903462368	0.218570852689674	0.165780789619652	0.0061565559875681	0.117382313154475	1.44107814318771e-10	NA	4	17	17	Whole_Blood	0.805375348395075
Whole_Blood.1275	ENSG00000213719.4	CLIC1	-1.38559816586422	-1.21219912893314	0.165869638606788	0.000212172417032774	0.0262306225779063	0.00422078586964022	NA	2	10	10	Whole_Blood	0.805375348395075
Whole_Blood.1276	ENSG00000248375.1	RP11-177B4.1	1.38537185351207	0.464703858060553	0.165938792919767	0.00245194897264822	0.0242746835944424	0.00615887823558563	NA	4	13	13	Whole_Blood	0.805375348395075
Whole_Blood.1277	ENSG00000160326.9	SLC2A6	1.38448901768961	0.264517914845612	0.166208768570705	0.0078590845203035	0.0206242710112828	0.0118768270910642	NA	12	23	23	Whole_Blood	0.80575502496475
Whole_Blood.1278	ENSG00000253967.1	RP11-333A23.4	-1.38406257552575	-1.18220669635489	0.16633929499158	0.000355536647162785	0.0364699664312377	0.000717291774575798	NA	4	16	16	Whole_Blood	0.80575502496475
Whole_Blood.1279	ENSG00000196419.8	XRCC6	1.38345541936521	0.192832860554143	0.16652526775021	0.00983285140477063	0.0654226450642238	4.6370280655144e-06	NA	7	10	10	Whole_Blood	0.80575502496475
Whole_Blood.1280	ENSG00000156171.10	DRAM2	-1.38302112438933	-0.175018656298897	0.166658388760623	0.0159085983937925	0.194228403211954	7.21816678204876e-17	NA	6	14	14	Whole_Blood	0.80575502496475
Whole_Blood.1281	ENSG00000135837.11	CEP350	-1.3829912200452	-1.88058369732643	0.166667558046156	9.38671627880975e-05	0.0272400520483291	0.00334334510790618	NA	4	10	10	Whole_Blood	0.80575502496475
Whole_Blood.1282	ENSG00000205659.6	LIN52	-1.38249838418089	-2.44856455231935	0.166818726265007	5.33271649642668e-05	0.0230076406538492	0.00617861091002304	NA	3	7	7	Whole_Blood	0.805856764242738
Whole_Blood.1283	ENSG00000161533.7	ACOX1	1.38124100781735	0.0532413900749887	0.16720486987883	0.144497889449092	0.271803827789404	5.20759001480918e-24	NA	18	30	30	Whole_Blood	0.806638734005201
Whole_Blood.1284	ENSG00000196396.5	PTPN1	1.38112314471468	0.204268519303288	0.167241100349213	0.0122160817185852	0.0458601785754638	0.000142768826223803	NA	8	10	10	Whole_Blood	0.806638734005201
Whole_Blood.1285	ENSG00000128422.11	KRT17	-1.3797918348765	-0.248598225015277	0.167650747364676	0.0139521627548954	0.0262467005784999	0.00427229594938363	NA	7	22	22	Whole_Blood	0.807536834735619
Whole_Blood.1286	ENSG00000189283.5	FHIT	1.37967058207105	0.191026276156093	0.167688094537382	0.017402480234291	0.038306767224804	0.000552825935597344	NA	11	16	16	Whole_Blood	0.807536834735619
Whole_Blood.1287	ENSG00000198189.6	HSD17B11	-1.3776491886067	-0.196635390138293	0.168311626263282	0.00849875624816361	0.0298568614836602	0.00235896161702475	NA	7	16	16	Whole_Blood	0.80812757416765
Whole_Blood.1288	ENSG00000106460.14	TMEM106B	1.37763774450212	0.108468923773233	0.168315161331511	0.0211732080795328	0.12471918184679	8.73490871776196e-11	NA	15	27	27	Whole_Blood	0.80812757416765
Whole_Blood.1289	ENSG00000171055.10	FEZ2	-1.37753482893261	-0.0502599351140326	0.168346954314277	0.155330461975637	0.281451531014239	8.03182188906785e-25	NA	40	76	76	Whole_Blood	0.80812757416765
Whole_Blood.1290	ENSG00000197958.8	RPL12	-1.37685818407106	-0.058105968692058	0.168556097708661	0.0818882434437357	0.242751953779772	4.14966801854412e-21	NA	15	24	24	Whole_Blood	0.80812757416765
Whole_Blood.1291	ENSG00000085491.11	SLC25A24	1.37664777082465	0.276582644519423	0.168621173831523	0.00536889254607394	0.160297427666338	6.76918882620661e-14	NA	16	38	38	Whole_Blood	0.80812757416765
Whole_Blood.1292	ENSG00000229191.1	RP11-168O16.1	1.37567837217101	1.19049809549122	0.168921230759696	0.00026745659256862	0.0382915593140274	0.000542485029023982	NA	7	13	13	Whole_Blood	0.80812757416765
Whole_Blood.1293	ENSG00000131351.10	HAUS8	1.3750005847936	0.181991792422661	0.169131263402383	0.00965084310237701	0.079120099225037	4.51078602691064e-07	NA	4	10	10	Whole_Blood	0.80812757416765
Whole_Blood.1294	ENSG00000215440.7	NPEPL1	-1.37470752503558	-0.763257826563569	0.169222137349968	0.00083746665550809	0.0596301063964903	1.4339056461455e-05	NA	2	8	8	Whole_Blood	0.80812757416765
Whole_Blood.1295	ENSG00000169660.11	HEXDC	1.37390600412919	0.0426151307019839	0.169470865413501	0.178116487919358	0.336360609716878	5.92496004116085e-31	NA	31	52	52	Whole_Blood	0.80812757416765
Whole_Blood.1296	ENSG00000049239.8	H6PD	-1.37370945400282	-0.218189824596013	0.169531900708623	0.0100425061500135	0.138989360868735	7.52748855282071e-12	NA	5	8	8	Whole_Blood	0.80812757416765
Whole_Blood.1297	ENSG00000108395.9	TRIM37	-1.37354958327146	-0.0940742532512327	0.169581557997293	0.0351146819597395	0.416965383266601	9.94645184318859e-42	NA	12	28	28	Whole_Blood	0.80812757416765
Whole_Blood.1298	ENSG00000170390.10	DCLK2	1.37297927367156	1.74127572945858	0.169758790143761	0.000102477372351324	0.227910346893068	6.59851900141195e-20	NA	7	21	21	Whole_Blood	0.80812757416765
Whole_Blood.1299	ENSG00000168679.13	SLC16A4	-1.37280652607733	-0.161497654482834	0.169812501407226	0.0139641115208456	0.0160500444909239	0.0250491910858648	NA	13	26	26	Whole_Blood	0.80812757416765
Whole_Blood.1300	ENSG00000263164.1	RP11-333E1.2	1.37269572318687	0.116422195920281	0.16984695932083	0.0211782311008574	0.0242684017982075	0.00563837401230153	NA	8	22	22	Whole_Blood	0.80812757416765
Whole_Blood.1301	ENSG00000166471.6	TMEM41B	1.37245505241843	0.0912813369936452	0.169921822108883	0.0618266918833395	0.16196588725271	9.04109820889165e-14	NA	4	13	13	Whole_Blood	0.80812757416765
Whole_Blood.1302	ENSG00000149084.7	HSD17B12	1.37177964516301	0.0734529343656297	0.170132045662391	0.0563471512180615	0.49162935535493	5.58641291246574e-52	NA	20	39	39	Whole_Blood	0.80812757416765
Whole_Blood.1303	ENSG00000131495.4	NDUFA2	1.37150134481553	0.144963206659763	0.170218724584695	0.0159336701253779	0.0519484094887635	5.10617634076995e-05	NA	18	33	33	Whole_Blood	0.80812757416765
Whole_Blood.1304	ENSG00000184389.8	A3GALT2	-1.37145415412124	-0.0979354021364316	0.170233425794016	0.0316202012506454	0.266200373781437	4.0582491884535e-23	NA	18	42	42	Whole_Blood	0.80812757416765
Whole_Blood.1305	ENSG00000178685.9	PARP10	-1.37109417759841	-0.0999990810158917	0.170345599772804	0.0308952738149679	0.0647808046217644	4.32588383435275e-06	NA	8	15	15	Whole_Blood	0.80812757416765
Whole_Blood.1306	ENSG00000141569.6	TRIM65	1.37085367900598	0.199351226951564	0.170420573528653	0.0136720125307946	0.0864786391333171	1.17366906979748e-07	NA	27	72	72	Whole_Blood	0.80812757416765
Whole_Blood.1307	ENSG00000243646.4	IL10RB	1.36924438793037	0.307293217384609	0.170922895152877	0.00481099326250101	0.0493440704435809	8.78638200352005e-05	NA	4	11	11	Whole_Blood	0.808661510973783
Whole_Blood.1308	ENSG00000181778.4	TMEM252	-1.36924396394569	-0.151484371467528	0.170923027640755	0.0194055393901509	0.0523168506370398	4.51874146339118e-05	NA	8	20	20	Whole_Blood	0.808661510973783
Whole_Blood.1309	ENSG00000170873.14	MTSS1	1.36796198044916	0.228423424857571	0.171323977116436	0.00885268011010672	0.0153670632781597	0.0289512308467507	NA	11	19	19	Whole_Blood	0.808661510973783
Whole_Blood.1310	ENSG00000175756.9	AURKAIP1	-1.36736686475787	-0.263725353510416	0.17151034293331	0.0128588292943299	0.0127090479232036	0.0476782307947389	NA	10	19	19	Whole_Blood	0.808661510973783
Whole_Blood.1311	ENSG00000172985.8	SH3RF3	-1.36659039622969	-0.0850552779737004	0.171753729135822	0.0770705967322527	0.148353920064255	1.51330555789813e-12	NA	40	67	67	Whole_Blood	0.808661510973783
Whole_Blood.1312	ENSG00000163466.11	ARPC2	1.3663445860499	0.174856839370345	0.171830832858148	0.011773420639357	0.0531397165022045	4.04259697900495e-05	NA	14	32	32	Whole_Blood	0.808661510973783
Whole_Blood.1313	ENSG00000159111.8	MRPL10	1.36603850085601	0.146324473878889	0.171926879359053	0.0152599519523427	0.0865358493015673	1.24557019566727e-07	NA	14	36	36	Whole_Blood	0.808661510973783
Whole_Blood.1314	ENSG00000196235.9	SUPT5H	1.36564893347146	0.169711203010424	0.172049179840101	0.00990886962264769	0.0147278702569264	0.0329565394368467	NA	12	20	20	Whole_Blood	0.808661510973783
Whole_Blood.1315	ENSG00000214530.3	STARD10	1.36526321477933	0.0671446030811675	0.172170336186975	0.110332264954953	0.243897059762238	3.21320270392433e-21	NA	18	35	35	Whole_Blood	0.808661510973783
Whole_Blood.1316	ENSG00000166847.5	DCTN5	1.36514074500695	0.0706344082046534	0.172208817958734	0.0593675177344947	0.60334219825846	7.87356013170766e-73	NA	28	60	60	Whole_Blood	0.808661510973783
Whole_Blood.1317	ENSG00000224429.3	LINC00539	-1.36489611055207	-0.236455517581891	0.172285704901791	0.00209937530957804	0.0467363554930151	0.000124436829882937	NA	8	28	28	Whole_Blood	0.808661510973783
Whole_Blood.1318	ENSG00000004534.10	RBM6	-1.36460686382147	-0.0848385776328784	0.172376646307195	0.0336344524940308	0.484499445303472	6.45523914841883e-52	NA	16	41	41	Whole_Blood	0.808661510973783
Whole_Blood.1319	ENSG00000120217.9	CD274	-1.36453258991241	-0.523673564044777	0.172400004390659	0.00169345085741962	0.0880289374805265	1.08344452271302e-07	NA	1	7	7	Whole_Blood	0.808661510973783
Whole_Blood.1320	ENSG00000106603.13	COA1	-1.36393024867384	-0.119069071296998	0.172589519566306	0.027928281520087	0.14034709367001	3.64791361963817e-12	NA	16	32	32	Whole_Blood	0.808661510973783
Whole_Blood.1321	ENSG00000218739.5	AC007390.5	1.36391896589992	0.225440303052645	0.172593070961755	0.00578961720430742	0.0415301129424331	0.000288928913516532	NA	5	10	10	Whole_Blood	0.808661510973783
Whole_Blood.1322	ENSG00000103811.11	CTSH	1.36363229248326	0.0436163658280414	0.172683323372952	0.174074588645243	0.309359956196468	1.96104335010357e-28	NA	23	46	46	Whole_Blood	0.808661510973783
Whole_Blood.1323	ENSG00000180113.11	TDRD6	1.36264253515188	0.121361328964511	0.172995196565537	0.017211994676151	0.0970185964737388	1.89044955495434e-08	NA	16	26	26	Whole_Blood	0.808661510973783
Whole_Blood.1324	ENSG00000044459.10	CNTLN	-1.36240252167597	-0.166869761668858	0.173070888370708	0.0173802726157963	0.0371720913069515	0.000619779552434146	NA	15	18	18	Whole_Blood	0.808661510973783
Whole_Blood.1325	ENSG00000269907.1	RP11-330M2.4	-1.3612455473437	-0.49492207390168	0.173436104709404	0.00165757558366162	0.0176976457060636	0.02011953796401	NA	7	15	15	Whole_Blood	0.808661510973783
Whole_Blood.1326	ENSG00000113441.11	LNPEP	-1.36124452954545	-0.0812079362904385	0.173436426246078	0.0451393457092505	0.0847202425450816	1.71216484710692e-07	NA	26	39	39	Whole_Blood	0.808661510973783
Whole_Blood.1327	ENSG00000178074.5	C2orf69	1.36104241640401	0.880966017641817	0.173500285437059	0.000412094162823455	0.0166518929696539	0.0237031008968432	NA	2	6	6	Whole_Blood	0.808661510973783
Whole_Blood.1328	ENSG00000161016.11	RPL8	-1.36085025370325	-0.165202825222447	0.173561017003201	0.0129668547177472	0.190356611468163	1.95955670235548e-16	NA	7	16	16	Whole_Blood	0.808661510973783
Whole_Blood.1329	ENSG00000132842.9	AP3B1	1.36067544090362	0.257382833462796	0.173616279061708	0.00501444965157859	0.0322011412717555	0.00133564890192383	NA	10	21	21	Whole_Blood	0.808661510973783
Whole_Blood.1330	ENSG00000105771.9	SMG9	-1.36042255533964	-0.23331013227138	0.17369624485278	0.00735377210278971	0.0568726710503749	1.4542116187316e-05	NA	9	17	17	Whole_Blood	0.808661510973783
Whole_Blood.1331	ENSG00000270127.1	RP11-526I2.5	1.36010218610112	0.215689111270538	0.173797589392234	0.0083088128680753	0.573331391982882	1.85083418485588e-66	NA	19	40	40	Whole_Blood	0.808661510973783
Whole_Blood.1332	ENSG00000249664.1	CTD-2227C6.2	1.3582900876377	0.136745303358929	0.174371654328223	0.016638433971076	0.177241561317373	6.515826137109e-15	NA	7	20	20	Whole_Blood	0.810164747354295
Whole_Blood.1333	ENSG00000179242.11	CDH4	1.35727793313079	0.549750475341827	0.174692916166739	0.00163978666068523	0.0491611629152217	8.46904602993462e-05	NA	7	15	15	Whole_Blood	0.810164747354295
Whole_Blood.1334	ENSG00000005001.5	PRSS22	-1.35694871758281	-0.13496931459846	0.174797505655792	0.0243416899856899	0.0556558088049127	2.87549917563024e-05	NA	9	18	18	Whole_Blood	0.810164747354295
Whole_Blood.1335	ENSG00000232615.4	CTD-2012J19.1	-1.35683353546862	-0.0871109766613183	0.174834109247166	0.0549540579237796	0.107830978833057	2.78191843303412e-09	NA	9	23	23	Whole_Blood	0.810164747354295
Whole_Blood.1336	ENSG00000100243.16	CYB5R3	-1.35640395392792	-0.117079893761636	0.17497067593055	0.0278860592450105	0.0683938207248425	2.54893984289324e-06	NA	18	35	35	Whole_Blood	0.810164747354295
Whole_Blood.1337	ENSG00000100461.13	RBM23	-1.35624425161183	-0.268191931205594	0.175021466600243	0.00913572388707309	0.0863024454978686	1.24915837058217e-07	NA	7	11	11	Whole_Blood	0.810164747354295
Whole_Blood.1338	ENSG00000108622.6	ICAM2	1.35587912914369	0.22308211449925	0.17513762907138	0.00613946088613801	0.0454578390325874	0.000152210788210489	NA	2	7	7	Whole_Blood	0.810164747354295
Whole_Blood.1339	ENSG00000270972.1	RP11-326C3.15	-1.35541614046055	-0.0639798559599121	0.175285010062653	0.0963644668997756	0.361605764666337	2.97120550985493e-34	NA	3	25	25	Whole_Blood	0.810164747354295
Whole_Blood.1340	ENSG00000133063.11	CHIT1	-1.35537522179315	-0.0850127954203457	0.17529803995717	0.0527068970410833	0.138999928948622	7.88426550650742e-12	NA	16	33	33	Whole_Blood	0.810164747354295
Whole_Blood.1341	ENSG00000146535.9	GNA12	-1.35464510659003	-0.258973015728934	0.175530654957444	0.00592319198562041	0.0442973937783593	0.000213006155177945	NA	14	30	30	Whole_Blood	0.810462492717368
Whole_Blood.1342	ENSG00000009780.11	FAM76A	1.35435170036104	0.283405347894172	0.17562419913236	0.00607256864028945	0.0158981256309332	0.025411308908689	NA	2	7	7	Whole_Blood	0.810462492717368
Whole_Blood.1343	ENSG00000123268.4	ATF1	1.35318395762228	0.221997180360131	0.175996868982892	0.00534715989284758	0.0825898013355434	2.40348161355037e-07	NA	2	5	5	Whole_Blood	0.810571375925441
Whole_Blood.1344	ENSG00000164850.10	GPER1	1.35273135696656	0.408431788460046	0.176141469028511	0.00236272259823346	0.0205010266847954	0.00951101631833018	NA	4	10	10	Whole_Blood	0.810571375925441
Whole_Blood.1345	ENSG00000141526.10	SLC16A3	-1.35270904219939	-0.126775909526031	0.176148600598054	0.0241859673781898	0.104546196850527	3.3619276641632e-09	NA	20	38	38	Whole_Blood	0.810571375925441
Whole_Blood.1346	ENSG00000167536.9	DHRS13	-1.35263791333624	-0.204643254727688	0.176171334086169	0.00974325090755598	0.0288025898542595	0.00263874079733513	NA	2	4	4	Whole_Blood	0.810571375925441
Whole_Blood.1347	ENSG00000168268.6	NT5DC2	1.35195081493444	0.102859456052749	0.176391050163668	0.0240331658223543	0.154432537235332	4.87982298497881e-13	NA	11	27	27	Whole_Blood	0.810979787426576
Whole_Blood.1348	ENSG00000174083.13	PIK3R6	1.3514127532781	0.298777078410825	0.176563250748987	0.00563994149726885	0.0195057821920509	0.0130758459691193	NA	5	14	14	Whole_Blood	0.811169296653172
Whole_Blood.1349	ENSG00000253333.1	RP11-497H16.8	1.35055872389505	0.0800479223534472	0.176836830463208	0.10385796185448	0.207193921491273	1.82470344405551e-18	NA	3	5	5	Whole_Blood	0.811437206957862
Whole_Blood.1350	ENSG00000225449.2	AC079776.7	-1.35039413690642	-0.219133211867679	0.176889590529824	0.0108251578968294	0.0411429134349586	0.0002878778977411	NA	14	24	24	Whole_Blood	0.811437206957862
Whole_Blood.1351	ENSG00000109944.6	C11orf63	-1.34960006104674	-0.431658798750085	0.177144304589956	0.00171139841619417	0.0592150701856099	1.50336265250284e-05	NA	2	5	5	Whole_Blood	0.811437206957862
Whole_Blood.1352	ENSG00000100181.17	TPTEP1	1.34876850680103	0.147112683067644	0.177411333275701	0.0249082326223994	0.256096759594853	2.18446646001415e-22	NA	22	48	48	Whole_Blood	0.811437206957862
Whole_Blood.1353	ENSG00000158825.5	CDA	-1.34870999537794	-0.443558647456272	0.177430133745624	0.00224689593638202	0.308396726309294	1.00644952640556e-27	NA	5	17	17	Whole_Blood	0.811437206957862
Whole_Blood.1354	ENSG00000164265.4	SCGB3A2	-1.34728010543575	-0.0891968812404577	0.177890036997703	0.0433212264174614	0.0993066976018088	8.09825118537535e-09	NA	31	68	68	Whole_Blood	0.811437206957862
Whole_Blood.1355	ENSG00000129255.10	MPDU1	1.34698487452951	0.252137055687422	0.177985104145488	0.00460648662343095	0.014194448310176	0.034592714074862	NA	5	6	6	Whole_Blood	0.811437206957862
Whole_Blood.1356	ENSG00000180549.7	FUT7	-1.34695376839965	-0.0822557271481874	0.177995122815689	0.0496856145185706	0.208378366667134	5.93957164168486e-18	NA	8	18	18	Whole_Blood	0.811437206957862
Whole_Blood.1357	ENSG00000271869.1	RP11-51J9.5	-1.3469386100769	-0.558449640116986	0.178000005164247	0.00103322280995057	0.0432774996194029	0.000209489897224908	NA	1	5	5	Whole_Blood	0.811437206957862
Whole_Blood.1358	ENSG00000272047.1	GTF2H5	1.34692163831946	0.0991830326212605	0.178005471720801	0.0603150360232297	0.0173932267086385	0.0193605708314371	NA	33	75	75	Whole_Blood	0.811437206957862
Whole_Blood.1359	ENSG00000141140.12	MYO19	1.34665471658796	0.155027912553469	0.178091462917519	0.0193443089567588	0.10318429307191	6.25957314933093e-09	NA	9	17	17	Whole_Blood	0.811437206957862
Whole_Blood.1360	ENSG00000026508.12	CD44	-1.34633698185348	-0.207506270797116	0.17819386427623	0.00916271064945198	0.0394473536199928	0.000469470801506432	NA	9	22	22	Whole_Blood	0.811437206957862
Whole_Blood.1361	ENSG00000254614.1	AP003068.23	1.34541753730706	0.0553309854047326	0.178490434967998	0.0927694359749931	0.452148321419969	2.15422132946481e-45	NA	14	34	34	Whole_Blood	0.811713023268274
Whole_Blood.1362	ENSG00000066084.8	DIP2B	-1.34530668509093	-0.21196268671605	0.178526215608202	0.0178911541843269	0.107642036077562	2.41985819619984e-09	NA	16	39	39	Whole_Blood	0.811713023268274
Whole_Blood.1363	ENSG00000143870.8	PDIA6	1.34413543314081	0.125696248840442	0.178904595928696	0.0307423424496434	0.0396966850497496	0.000449227539001289	NA	21	35	35	Whole_Blood	0.811713023268274
Whole_Blood.1364	ENSG00000231346.1	RP5-836N10.1	-1.34395081421698	-0.119609222432725	0.178964292615342	0.0356980421166275	0.0628200317201117	5.72652286510924e-06	NA	30	55	55	Whole_Blood	0.811713023268274
Whole_Blood.1365	ENSG00000264364.2	DYNLL2	-1.34384036064148	-0.400282423105182	0.179000014955732	0.00226952977397449	0.133543990327771	2.66133037546167e-11	NA	1	8	8	Whole_Blood	0.811713023268274
Whole_Blood.1366	ENSG00000203880.7	PCMTD2	-1.34296755517243	-0.367996863678527	0.179282479850465	0.00421656404034234	0.111494692542754	1.21506261899879e-09	NA	4	5	5	Whole_Blood	0.811713023268274
Whole_Blood.1367	ENSG00000002549.8	LAP3	-1.3427433525997	-0.0755935836506573	0.179355091709041	0.0460361921292079	0.279346724092181	1.35387696127492e-24	NA	11	20	20	Whole_Blood	0.811713023268274
Whole_Blood.1368	ENSG00000120451.6	SNX19	-1.34262639435867	-0.0517896247113218	0.179392979323747	0.116312634467025	0.532203378117264	2.72762981946608e-59	NA	18	40	40	Whole_Blood	0.811713023268274
Whole_Blood.1369	ENSG00000196301.3	HLA-DRB9	-1.34246923150631	-0.0742336003232605	0.179443900245581	0.0595115792356903	0.150548095209275	5.09025083575904e-13	NA	14	30	30	Whole_Blood	0.811713023268274
Whole_Blood.1370	ENSG00000153187.12	HNRNPU	-1.34202455443764	-0.276885103457546	0.179588034274553	0.00606176088512932	0.0179575451205866	0.018742636740099	NA	17	34	34	Whole_Blood	0.811713023268274
Whole_Blood.1371	ENSG00000262708.1	RP11-411G7.2	-1.34169102551237	-0.239464275687142	0.1796961981109	0.00585887111123798	0.0477817898850895	0.00011214797678246	NA	5	10	10	Whole_Blood	0.811713023268274
Whole_Blood.1372	ENSG00000254353.1	RP11-195E2.4	1.34003029040907	1.11873927878313	0.180235497410522	0.000534331338432029	0.280086992560104	3.0765185365197e-25	NA	2	8	8	Whole_Blood	0.811732580785389
Whole_Blood.1373	ENSG00000100348.5	TXN2	-1.33984100624036	-0.165851890736808	0.180297040914208	0.0228704150357484	0.0469611150687586	0.000117918264889762	NA	34	66	66	Whole_Blood	0.811732580785389
Whole_Blood.1374	ENSG00000204580.7	DDR1	-1.33952883877676	-0.108276784332352	0.180398572566072	0.0261090035822777	0.166113252811708	5.23987613456131e-14	NA	24	53	53	Whole_Blood	0.811732580785389
Whole_Blood.1375	ENSG00000153179.7	RASSF3	1.33932909587018	0.541429059068768	0.180463560702838	0.00159645117083979	0.0257772097939638	0.00469582543803055	NA	10	21	21	Whole_Blood	0.811732580785389
Whole_Blood.1376	ENSG00000135597.14	REPS1	-1.33739491165122	-0.107828095358137	0.181093764508697	0.0255417852144229	0.113167249302302	7.34882327100509e-10	NA	28	52	52	Whole_Blood	0.811732580785389
Whole_Blood.1377	ENSG00000270164.1	AC006129.4	-1.33732825942611	-0.398383070250021	0.181115510492185	0.00439822496493852	0.0586568871347204	1.58037546612724e-05	NA	6	14	14	Whole_Blood	0.811732580785389
Whole_Blood.1378	ENSG00000135723.9	FHOD1	1.33726925309448	0.100126242570961	0.181134763540836	0.0365642325912681	0.049713147914683	5.84467604144798e-05	NA	5	11	11	Whole_Blood	0.811732580785389
Whole_Blood.1379	ENSG00000172661.13	FAM21C	-1.33717784796388	-0.152438385186394	0.18116459092329	0.020962560276267	0.185560412625951	2.41882196669711e-16	NA	16	34	34	Whole_Blood	0.811732580785389
Whole_Blood.1380	ENSG00000172006.7	ZNF554	1.33672559127298	0.144852151133944	0.181312225275354	0.0227661515761	0.235922995945756	7.23738157794268e-21	NA	7	16	16	Whole_Blood	0.811732580785389
Whole_Blood.1381	ENSG00000156510.11	HKDC1	1.33619558019891	0.464795874940697	0.181485355336183	0.00178220796924337	0.0914956872015712	5.21274142975392e-08	NA	3	10	10	Whole_Blood	0.811732580785389
Whole_Blood.1382	ENSG00000182446.9	NPLOC4	-1.33605359681865	-0.275634440117668	0.18153175555617	0.0065328273520819	0.0321758882353979	0.00153193601737831	NA	5	9	9	Whole_Blood	0.811732580785389
Whole_Blood.1383	ENSG00000267648.1	RP11-686D22.3	1.33594363091183	0.15629240098319	0.1815676985033	0.0173225348238743	0.0358462098478461	0.000839560750058558	NA	12	24	24	Whole_Blood	0.811732580785389
Whole_Blood.1384	ENSG00000055211.8	GINM1	-1.33533343659672	-0.0943225182877473	0.181767239750711	0.0293157026051853	0.187373751809103	1.95248705648011e-16	NA	15	30	30	Whole_Blood	0.811732580785389
Whole_Blood.1385	ENSG00000140395.4	WDR61	1.33517519021642	0.227474281167554	0.181819014874328	0.00615526303190522	0.0435082393468287	0.000230047656723641	NA	2	3	3	Whole_Blood	0.811732580785389
Whole_Blood.1386	ENSG00000103356.11	EARS2	-1.33511976281834	-0.267161167426582	0.181837152223044	0.00314896272104728	0.0361812899600904	0.000693981561835336	NA	5	14	14	Whole_Blood	0.811732580785389
Whole_Blood.1387	ENSG00000196652.7	ZKSCAN5	-1.3350748569582	-0.197067931857026	0.181851847623276	0.0112289536736451	0.0162767349455005	0.0259584690336752	NA	21	44	44	Whole_Blood	0.811732580785389
Whole_Blood.1388	ENSG00000167535.3	CACNB3	1.33465900899971	0.165339314759621	0.181987975334424	0.0133757919716976	0.186217457723216	7.30084732933832e-16	NA	3	6	6	Whole_Blood	0.811732580785389
Whole_Blood.1389	ENSG00000134283.13	PPHLN1	-1.33422240677794	-0.0948994322638951	0.182130978273788	0.0509892473734313	0.0682477928549941	3.43063999168783e-06	NA	18	37	37	Whole_Blood	0.811732580785389
Whole_Blood.1390	ENSG00000110880.6	CORO1C	1.33403951389005	0.415617691789783	0.182190907038865	0.00209432312537836	0.0928294337664414	3.42197230715822e-08	NA	12	44	44	Whole_Blood	0.811732580785389
Whole_Blood.1391	ENSG00000070614.10	NDST1	1.33292777155871	0.085368091035718	0.182555507857033	0.0692130863396595	0.376653760218012	6.15536201073154e-37	NA	7	11	11	Whole_Blood	0.81245167964599
Whole_Blood.1392	ENSG00000131018.18	SYNE1	-1.33215112425914	-0.262445857425067	0.182810533550339	0.00471005157062479	0.0228626958885926	0.00726627487550762	NA	17	31	31	Whole_Blood	0.81245167964599
Whole_Blood.1393	ENSG00000125835.13	SNRPB	-1.33214172054224	-0.693724502061292	0.182813623042191	0.00187812323635352	0.0350111245891272	0.00081302385156668	NA	10	25	25	Whole_Blood	0.81245167964599
Whole_Blood.1394	ENSG00000272379.1	RP1-257A7.5	-1.33177981230403	-0.0888726879333122	0.182932553579671	0.031913221206173	0.142012364322533	3.43937520175537e-12	NA	20	35	35	Whole_Blood	0.81245167964599
Whole_Blood.1395	ENSG00000160972.5	PPP1R16A	1.33097791598457	0.0942926684385177	0.183196277592435	0.0297256390843058	0.263141487728317	8.72583378134682e-23	NA	7	14	14	Whole_Blood	0.81245167964599
Whole_Blood.1396	ENSG00000140650.7	PMM2	1.33035910129547	0.360747924413675	0.183399983062451	0.00352629203484681	0.109997847391958	1.72700911802793e-09	NA	1	8	8	Whole_Blood	0.81245167964599
Whole_Blood.1397	ENSG00000071967.7	CYBRD1	-1.33019381563957	-0.101462470135226	0.183454421264185	0.0283918085775238	0.278309282226243	2.37023942789675e-24	NA	2	18	18	Whole_Blood	0.81245167964599
Whole_Blood.1398	ENSG00000108244.12	KRT23	1.32944951652226	0.0468279049927852	0.183699710685965	0.166777592889378	0.386421253522606	6.36867347782733e-37	NA	66	121	121	Whole_Blood	0.81245167964599
Whole_Blood.1399	ENSG00000228512.2	RP11-281A20.2	-1.32887937864582	-0.217221503039657	0.183887768194677	0.00982963075889676	0.0347701324925952	0.00100910775784452	NA	12	20	20	Whole_Blood	0.81245167964599
Whole_Blood.1400	ENSG00000052749.9	RRP12	-1.32879050634032	-0.048798104702672	0.183917095179186	0.117834699865152	0.295933853619194	3.96216946380764e-27	NA	16	36	36	Whole_Blood	0.81245167964599
Whole_Blood.1401	ENSG00000255455.2	RP11-890B15.3	-1.32870218413625	-0.0960601837242618	0.183946244067064	0.032946338782373	0.19711181654629	2.60995398577675e-17	NA	9	23	23	Whole_Blood	0.81245167964599
Whole_Blood.1402	ENSG00000204632.7	HLA-G	-1.32856710331151	-0.0821898706379163	0.183990831272343	0.0489894132594377	0.130040259502673	5.75758302593546e-11	NA	17	43	43	Whole_Blood	0.81245167964599
Whole_Blood.1403	ENSG00000068615.12	REEP1	1.32836438294771	0.170896460141346	0.184057759816458	0.0124188087168668	0.0623416149954253	9.45033237395931e-06	NA	7	11	11	Whole_Blood	0.81245167964599
Whole_Blood.1404	ENSG00000150753.7	CCT5	1.3278033085087	0.174360522258665	0.184243093684983	0.0143071443393591	0.0286803551571119	0.0028275081404527	NA	17	26	26	Whole_Blood	0.812609214132131
Whole_Blood.1405	ENSG00000072958.4	AP1M1	1.32744739968784	0.112587072145376	0.184360728929379	0.0371915508577347	0.273916206273761	3.34372188334656e-24	NA	14	29	29	Whole_Blood	0.812609214132131
Whole_Blood.1406	ENSG00000079308.12	TNS1	-1.32706527458463	-0.0876883153777929	0.184487091081831	0.0341632138924988	0.0715414196325499	1.49871114759588e-06	NA	10	20	20	Whole_Blood	0.812609214132131
Whole_Blood.1407	ENSG00000266786.1	RP1-66C13.3	-1.32534772225567	-0.0758438400772487	0.185055847579193	0.0654592394989981	0.082337615752924	2.49987623297589e-07	NA	15	27	27	Whole_Blood	0.813033109183061
Whole_Blood.1408	ENSG00000103260.4	METRN	-1.32482679738853	-0.123832380252469	0.185228604643533	0.0399722160041425	0.0531154564441846	4.38490045366739e-05	NA	31	83	83	Whole_Blood	0.813033109183061
Whole_Blood.1409	ENSG00000130158.9	DOCK6	-1.32467405101649	-0.212315909023298	0.185279283340883	0.00711556596413762	0.07072745128876	1.94795010354517e-06	NA	7	20	20	Whole_Blood	0.813033109183061
Whole_Blood.1410	ENSG00000160323.14	ADAMTS13	1.32395884070689	0.440662660715305	0.185516714631221	0.00198212731065499	0.0870009344029414	1.36057195698786e-07	NA	3	13	13	Whole_Blood	0.813033109183061
Whole_Blood.1411	ENSG00000066583.7	ISOC1	1.32378636327538	0.492444706943447	0.185574006328335	0.00116829082308989	0.0237529653659569	0.00662900300919379	NA	3	8	8	Whole_Blood	0.813033109183061
Whole_Blood.1412	ENSG00000151553.10	FAM160B1	1.32372956681011	0.0935488563123482	0.185592875230241	0.0299748261483795	0.0549250116012131	3.39557817733234e-05	NA	9	16	16	Whole_Blood	0.813033109183061
Whole_Blood.1413	ENSG00000184898.6	RBM43	1.32363456981592	0.0870344972971542	0.185624438269414	0.0349625733192925	0.203851868758185	2.58179717632482e-17	NA	9	17	17	Whole_Blood	0.813033109183061
Whole_Blood.1414	ENSG00000096996.11	IL12RB1	-1.32359711758822	-0.202995382917026	0.185636882976383	0.00723958572869467	0.229472010587507	1.27568795771535e-19	NA	6	15	15	Whole_Blood	0.813033109183061
Whole_Blood.1415	ENSG00000145736.10	GTF2H2	1.32292993685234	2.60673944929368	0.185858678625304	9.63714641021021e-05	0.178373591300646	3.50531911529124e-15	NA	2	7	7	Whole_Blood	0.813033109183061
Whole_Blood.1416	ENSG00000249947.2	XBP1P1	1.32280576229095	1.01658241222764	0.185899980475706	0.000859211843920439	0.0126161679552761	0.0495090407075273	NA	1	2	2	Whole_Blood	0.813033109183061
Whole_Blood.1417	ENSG00000085978.17	ATG16L1	1.3224226918841	0.156122150128331	0.186027436737025	0.0137115983566779	0.0375678115879959	0.000570303603456418	NA	16	25	25	Whole_Blood	0.813033109183061
Whole_Blood.1418	ENSG00000179837.6	RBM15B	1.3215106722369	0.168887208934879	0.186331146419077	0.01233056816263	0.0477039024421624	9.61116317772544e-05	NA	5	16	16	Whole_Blood	0.813044440945178
Whole_Blood.1419	ENSG00000204657.2	OR2H2	-1.32104649474203	-0.307464086532598	0.186485861790833	0.00544125165338118	0.0311588376800846	0.00176372386806902	NA	8	15	15	Whole_Blood	0.813044440945178
Whole_Blood.1420	ENSG00000272823.1	RP11-295M18.6	-1.31982789985034	-0.0645293807150832	0.18689248429352	0.0651500413038491	0.14738432178861	5.68851405697051e-13	NA	15	32	32	Whole_Blood	0.813044440945178
Whole_Blood.1421	ENSG00000251517.1	RP11-109E24.1	-1.31954465704628	-0.124091288343163	0.186987090890371	0.0194975698160713	0.0856251965766442	3.58350566339959e-08	NA	33	61	61	Whole_Blood	0.813044440945178
Whole_Blood.1422	ENSG00000068097.10	HEATR6	-1.31949314995503	-0.166838707440475	0.187004298695568	0.0182047612389246	0.204906935015814	1.61324084698534e-17	NA	10	18	18	Whole_Blood	0.813044440945178
Whole_Blood.1423	ENSG00000175920.11	DOK7	-1.31874708587787	-0.19631084691988	0.187253679537235	0.00909734840764926	0.107918382454997	2.49646221594137e-09	NA	3	16	16	Whole_Blood	0.813044440945178
Whole_Blood.1424	ENSG00000128923.6	FAM63B	1.31827914302659	0.171623129587161	0.18741022029568	0.0183164937583249	0.029945093556704	0.00241916429021186	NA	15	21	21	Whole_Blood	0.813044440945178
Whole_Blood.1425	ENSG00000271862.1	RP11-343L5.2	-1.31763990320768	-0.25425590261332	0.187624221083204	0.00693702510549941	0.0156389353704327	0.029135662354778	NA	7	22	22	Whole_Blood	0.813044440945178
Whole_Blood.1426	ENSG00000081307.8	UBA5	1.31722819464174	0.122727887586222	0.187762145819987	0.0217830379397598	0.0159334857151427	0.0238075988778865	NA	19	41	41	Whole_Blood	0.813044440945178
Whole_Blood.1427	ENSG00000159840.11	ZYX	1.31718732455298	0.0708900518671843	0.187775841616692	0.0391232476348465	0.373880014752143	2.28899408654503e-36	NA	13	25	25	Whole_Blood	0.813044440945178
Whole_Blood.1428	ENSG00000269202.1	RP4-614O4.12	1.31688931746788	0.146475552362689	0.18787572775719	0.0155680679639643	0.0620195228605737	1.02211657786857e-05	NA	12	24	24	Whole_Blood	0.813044440945178
Whole_Blood.1429	ENSG00000234534.1	RP11-39K24.2	-1.31652488751964	-0.283694237803778	0.187997930831154	0.00721020401833457	0.0327034262158509	0.00140282632088108	NA	17	32	32	Whole_Blood	0.813044440945178
Whole_Blood.1430	ENSG00000163374.15	YY1AP1	1.31542031665389	0.17844803013944	0.188368681179866	0.0123131891210248	0.0183672021228562	0.0147918125628063	NA	11	26	26	Whole_Blood	0.813044440945178
Whole_Blood.1431	ENSG00000163754.13	GYG1	-1.31485730645139	-0.210708378320544	0.188557863528933	0.0105635426247723	0.0360916489602547	0.000796053960526047	NA	5	9	9	Whole_Blood	0.813044440945178
Whole_Blood.1432	ENSG00000141295.9	SCRN2	-1.31482299220202	-0.0865234698109393	0.188569398311478	0.0396450085988888	0.30300829547991	7.30716527946001e-28	NA	5	10	10	Whole_Blood	0.813044440945178
Whole_Blood.1433	ENSG00000114473.9	IQCG	-1.31439066012673	-0.192089189278472	0.188714771926678	0.00673700590236698	0.0464306072852401	0.000111883476545229	NA	9	23	23	Whole_Blood	0.813044440945178
Whole_Blood.1434	ENSG00000198728.6	LDB1	1.31420746105747	0.14133206628677	0.188776398367328	0.0134742939189629	0.0702642338250869	2.15135639664102e-06	NA	16	38	38	Whole_Blood	0.813044440945178
Whole_Blood.1435	ENSG00000108352.7	RAPGEFL1	1.31403061897662	0.178221579168887	0.188835900452593	0.0167446866871747	0.260723154141182	3.31807313064456e-23	NA	4	6	6	Whole_Blood	0.813044440945178
Whole_Blood.1436	ENSG00000140262.13	TCF12	1.31367533404455	0.160750820635394	0.18895548503485	0.0149583782268286	0.042373773863345	0.000280099223487887	NA	13	35	35	Whole_Blood	0.813044440945178
Whole_Blood.1437	ENSG00000268555.1	RP11-678G14.3	-1.31227724999797	-0.0814099580296836	0.189426605287422	0.0672703746626731	0.512632714620368	3.30836368554158e-57	NA	8	16	16	Whole_Blood	0.813044440945178
Whole_Blood.1438	ENSG00000157578.9	LCA5L	-1.3118990894572	-0.108282182442667	0.18955418479838	0.0226388218332215	0.122935640532876	9.47437553068504e-11	NA	10	20	20	Whole_Blood	0.813044440945178
Whole_Blood.1439	ENSG00000176593.3	CTD-2368P22.1	1.31096777844352	0.070204214421721	0.189868649908737	0.0726141509297031	0.170143614383772	1.08962744816662e-14	NA	22	40	40	Whole_Blood	0.813044440945178
Whole_Blood.1440	ENSG00000168995.9	SIGLEC7	-1.3102833032608	-1.97277398265578	0.19010001371608	8.06488191950702e-05	0.028512260306329	0.00313161225774706	NA	1	3	3	Whole_Blood	0.813044440945178
Whole_Blood.1441	ENSG00000132881.7	RSG1	1.31028231902063	2.23731975467056	0.190100346554807	5.50863115970824e-05	0.0351018585821566	0.000919946407755534	NA	2	6	6	Whole_Blood	0.813044440945178
Whole_Blood.1442	ENSG00000226259.6	GTF2H2B	1.31021184163815	0.121192868347269	0.19012418088018	0.0431868669362543	0.277990800839809	1.07679932649009e-24	NA	5	14	14	Whole_Blood	0.813044440945178
Whole_Blood.1443	ENSG00000215302.4	CTD-3092A11.1	1.31010329271693	0.231244320136179	0.190160894697592	0.00820821584441788	0.0840636731505924	1.54871532382839e-07	NA	15	31	31	Whole_Blood	0.813044440945178
Whole_Blood.1444	ENSG00000152969.12	JAKMIP1	-1.30842959161892	-0.080463584763025	0.190727641190889	0.0714151255754701	0.133759332696879	2.52579959052337e-11	NA	39	75	75	Whole_Blood	0.813044440945178
Whole_Blood.1445	ENSG00000138185.12	ENTPD1	1.30762099731128	0.233947558714946	0.191001891410152	0.00594251145409917	0.0129090257585199	0.0476926978982997	NA	18	48	48	Whole_Blood	0.813044440945178
Whole_Blood.1446	ENSG00000159128.10	IFNGR2	-1.30675303329975	-0.197761678403848	0.191296600865989	0.00733300622067291	0.0338511831158552	0.00105726812385133	NA	9	18	18	Whole_Blood	0.813044440945178
Whole_Blood.1447	ENSG00000261795.1	RP11-90P13.1	1.30576624641281	0.566037927858364	0.191632061847036	0.00118244924822275	0.117584774897014	3.49458469991331e-10	NA	3	5	5	Whole_Blood	0.813044440945178
Whole_Blood.1448	ENSG00000227242.2	NBPF13P	-1.30531111173231	-0.0733911149009512	0.191786931901718	0.0612441262711773	0.190397410997555	3.16934481154163e-16	NA	18	31	31	Whole_Blood	0.813044440945178
Whole_Blood.1449	ENSG00000112167.5	SAYSD1	1.30416267940397	0.199221468625443	0.19217812159885	0.00674584985071595	0.211914689499007	2.20191569007729e-18	NA	20	46	46	Whole_Blood	0.813044440945178
Whole_Blood.1450	ENSG00000099984.6	GSTT2	-1.30414478527627	-0.200879671827892	0.192184221501219	0.00846222501666597	0.0274621953380641	0.00267521857181787	NA	6	15	15	Whole_Blood	0.813044440945178
Whole_Blood.1451	ENSG00000242551.2	POU5F1P6	1.30373973812419	0.0856856935741527	0.19232233550058	0.0436019778102462	0.0720158870740351	1.45308290109385e-06	NA	10	22	22	Whole_Blood	0.813044440945178
Whole_Blood.1452	ENSG00000136003.11	ISCU	-1.3032127362691	-0.272790917943246	0.192502143133532	0.00527697338964547	0.0553498960119856	2.65019225595502e-05	NA	19	39	39	Whole_Blood	0.813044440945178
Whole_Blood.1453	ENSG00000228570.3	NUTM2E	1.30316297614137	0.0763978302758304	0.192519127161456	0.103513459557948	0.328857285075601	4.30386648350924e-30	NA	30	68	68	Whole_Blood	0.813044440945178
Whole_Blood.1454	ENSG00000163435.11	ELF3	-1.30295021583263	-0.277514905112221	0.192591758509762	0.00331269424139937	0.0211548186654514	0.0105827306118392	NA	5	18	18	Whole_Blood	0.813044440945178
Whole_Blood.1455	ENSG00000108256.4	NUFIP2	1.30288868368292	0.134057755462537	0.192612767887541	0.0134773139666792	0.0192598127207736	0.0151307089120677	NA	8	13	13	Whole_Blood	0.813044440945178
Whole_Blood.1456	ENSG00000137507.7	LRRC32	1.30287999874138	0.258462204849045	0.192615733387126	0.00694534274031441	0.0141605327556797	0.0367265200499225	NA	8	13	13	Whole_Blood	0.813044440945178
Whole_Blood.1457	ENSG00000171084.11	FAM86JP	1.30260510275777	0.151803664844495	0.192709614794068	0.015192464781937	0.0877316093633067	9.38495296410349e-08	NA	4	10	10	Whole_Blood	0.813044440945178
Whole_Blood.1458	ENSG00000186153.12	WWOX	-1.30227624114989	-0.109953259255505	0.192821970503549	0.0286283324733999	0.0509195329217121	6.91005563229989e-05	NA	24	49	49	Whole_Blood	0.813044440945178
Whole_Blood.1459	ENSG00000101605.8	MYOM1	1.30076208084297	0.0784514187989959	0.193339905094433	0.0500046959925852	0.115707436887426	5.75513903779506e-10	NA	14	29	29	Whole_Blood	0.813044440945178
Whole_Blood.1460	ENSG00000243927.1	MRPS6	-1.30075495351744	-0.2372218796782	0.193342345485624	0.00655752079920712	0.0372459397526396	0.00070103478172883	NA	4	8	8	Whole_Blood	0.813044440945178
Whole_Blood.1461	ENSG00000272645.1	RP11-504P24.8	-1.30065302550827	-0.0558760570566347	0.193377248038858	0.146076927019422	0.309314912718367	1.18422261750191e-27	NA	12	20	20	Whole_Blood	0.813044440945178
Whole_Blood.1462	ENSG00000091879.9	ANGPT2	-1.30038910122964	-0.164968760709739	0.193467643437837	0.0130376266555247	0.0126224744435429	0.0479119322102258	NA	20	41	41	Whole_Blood	0.813044440945178
Whole_Blood.1463	ENSG00000078902.11	TOLLIP	1.30024057975924	0.300367647743042	0.193518526435591	0.0034028761420881	0.0249438729715834	0.00554200893111556	NA	5	28	28	Whole_Blood	0.813044440945178
Whole_Blood.1464	ENSG00000178467.13	P4HTM	1.30001388032073	0.214583564164979	0.193596211912101	0.00498899968019075	0.0533691418685655	3.2997879244688e-05	NA	5	8	8	Whole_Blood	0.813044440945178
Whole_Blood.1465	ENSG00000100201.14	DDX17	-1.29979887945038	-0.119221090491227	0.193669909673682	0.0233678600571459	0.103430163665199	5.8972610453144e-09	NA	14	40	40	Whole_Blood	0.813044440945178
Whole_Blood.1466	ENSG00000205213.9	LGR4	1.29934365065702	0.175826431505109	0.193826020479987	0.00920705886224244	0.0153700694720802	0.0303781506354315	NA	29	57	57	Whole_Blood	0.813044440945178
Whole_Blood.1467	ENSG00000249709.3	ZNF564	-1.29857396877619	-0.192619214954451	0.194090176247434	0.0104731181866192	0.0128986368274566	0.0451502908773251	NA	15	18	18	Whole_Blood	0.813044440945178
Whole_Blood.1468	ENSG00000204305.9	AGER	1.29813534283097	0.414977455135964	0.194240831365106	0.00165771273419588	0.0672354744226667	4.28223940205759e-06	NA	12	27	27	Whole_Blood	0.813044440945178
Whole_Blood.1469	ENSG00000226029.1	RP4-798A10.2	1.2976718469265	0.159359115370617	0.194400121825651	0.0191038140079003	0.0839724602015187	1.97223756238196e-07	NA	2	6	6	Whole_Blood	0.813044440945178
Whole_Blood.1470	ENSG00000085871.4	MGST2	-1.29760876317402	-0.100710704244258	0.194421809339902	0.0409552836528632	0.0976842622857787	1.24008711118718e-08	NA	11	20	20	Whole_Blood	0.813044440945178
Whole_Blood.1471	ENSG00000196204.7	RNF216P1	1.29701223517233	0.113652334905282	0.194626977015715	0.0380558734797704	0.450913407369785	1.78605355577848e-46	NA	6	21	21	Whole_Blood	0.813044440945178
Whole_Blood.1472	ENSG00000066827.11	ZFAT	-1.29691140561491	-0.125431346495209	0.194661671655669	0.0242613141713711	0.0144854002922262	0.034271271332493	NA	19	34	34	Whole_Blood	0.813044440945178
Whole_Blood.1473	ENSG00000155111.10	CDK19	1.2966106211219	0.111784361313638	0.194765196137616	0.0215744689217795	0.024680126550303	0.00600910600704185	NA	9	22	22	Whole_Blood	0.813044440945178
Whole_Blood.1474	ENSG00000205085.4	FAM71F2	1.29653722461726	0.80293682242784	0.194790463991555	0.000650891350411905	0.0494986430566395	6.98665918558817e-05	NA	3	11	11	Whole_Blood	0.813044440945178
Whole_Blood.1475	ENSG00000205572.5	SERF1B	-1.29621911048889	-0.193245977603123	0.194900007377145	0.0169335866438056	0.0237789990309818	0.00695997951419925	NA	1	2	2	Whole_Blood	0.813044440945178
Whole_Blood.1476	ENSG00000261584.1	RP11-457M11.5	1.29580880013987	0.0762077772832048	0.195041365477294	0.0461571405501491	0.368120908587481	1.05294353125381e-34	NA	17	33	33	Whole_Blood	0.813044440945178
Whole_Blood.1477	ENSG00000225978.2	HAR1A	-1.2951328543047	-0.210921464992495	0.195274402951825	0.010540010222108	0.157397198456789	1.12837127047177e-13	NA	15	32	32	Whole_Blood	0.813044440945178
Whole_Blood.1478	ENSG00000069011.11	PITX1	-1.29508453081232	-0.10898083152278	0.195291070660105	0.0435255731307551	0.101865949431984	3.91643246167609e-09	NA	6	16	16	Whole_Blood	0.813044440945178
Whole_Blood.1479	ENSG00000160746.8	ANO10	1.29500078840143	0.122495075270406	0.195319957509488	0.0248788286679002	0.111892588794405	1.57291129371348e-09	NA	22	47	47	Whole_Blood	0.813044440945178
Whole_Blood.1480	ENSG00000203896.5	LIME1	1.29498742314342	0.145516477149908	0.195324568129932	0.0109093886785635	0.0572684129846772	1.91950746055127e-05	NA	3	4	4	Whole_Blood	0.813044440945178
Whole_Blood.1481	ENSG00000228049.5	POLR2J2	-1.29498550064475	-0.0784831280648588	0.195325231341924	0.0664366863924651	0.274135373696801	3.31664417309221e-24	NA	11	40	40	Whole_Blood	0.813044440945178
Whole_Blood.1482	ENSG00000184887.9	BTBD6	1.29476881027222	0.616898968911818	0.195399994461139	0.00120372332746487	0.0637384942105669	6.31615958054816e-06	NA	1	10	10	Whole_Blood	0.813044440945178
Whole_Blood.1483	ENSG00000196502.7	SULT1A1	1.29437104636363	0.0377278548489549	0.195537286679766	0.0981023428985893	0.227383667151926	1.07817822097787e-19	NA	27	37	37	Whole_Blood	0.813044440945178
Whole_Blood.1484	ENSG00000164136.12	IL15	1.29425866010362	0.129659570117811	0.195576090739216	0.0284011238122326	0.101685694396569	9.08899910342417e-09	NA	16	26	26	Whole_Blood	0.813044440945178
Whole_Blood.1485	ENSG00000255328.1	RP11-326C3.12	-1.29425105487727	-0.0611575860904306	0.195578716830448	0.0980560329309555	0.435486720992642	1.62071951129739e-43	NA	6	30	30	Whole_Blood	0.813044440945178
Whole_Blood.1486	ENSG00000152766.5	ANKRD22	-1.29385943693268	-0.0970829102491545	0.195713977783113	0.0323678795721985	0.145204641615957	1.01968310499242e-12	NA	13	21	21	Whole_Blood	0.813044440945178
Whole_Blood.1487	ENSG00000101367.8	MAPRE1	-1.2936764404755	-0.0944002195624843	0.195777206444524	0.0685685603103492	0.195071513279405	1.58311383462885e-16	NA	22	42	42	Whole_Blood	0.813044440945178
Whole_Blood.1488	ENSG00000198929.8	NOS1AP	-1.2932463478026	-0.356541182907139	0.195925870361471	0.00463376417428088	0.0625028828421046	5.58578041648056e-06	NA	4	7	7	Whole_Blood	0.813044440945178
Whole_Blood.1489	ENSG00000120699.8	EXOSC8	1.29215964003392	0.82457642532674	0.196301865485029	0.000424754748755034	0.0308158646796529	0.00171909828578402	NA	4	16	16	Whole_Blood	0.813044440945178
Whole_Blood.1490	ENSG00000226942.2	IL9RP3	-1.29214201939238	-0.127461623900205	0.196307966485648	0.0246550217469477	0.200631559983633	2.88101149956831e-17	NA	8	22	22	Whole_Blood	0.813044440945178
Whole_Blood.1491	ENSG00000271892.1	CTD-2228A4.1	-1.29214108608196	-0.195650852709897	0.196308289640494	0.00966632471617726	0.138044975441011	4.00788211218179e-12	NA	4	7	7	Whole_Blood	0.813044440945178
Whole_Blood.1492	ENSG00000148700.9	ADD3	-1.29145668350872	-0.269582703758559	0.196545366118926	0.00412336061860622	0.0786919602717248	2.91101285229145e-07	NA	6	9	9	Whole_Blood	0.813044440945178
Whole_Blood.1493	ENSG00000162885.8	B3GALNT2	-1.29077801132731	-0.179238607264967	0.196780664607561	0.0121689219349008	0.0683271848245581	1.62517804305087e-06	NA	12	36	36	Whole_Blood	0.813044440945178
Whole_Blood.1494	ENSG00000250334.1	LINC00989	1.29065199592208	0.0835560100783074	0.196824377374135	0.0579594469734547	0.280692060550912	6.13703612592865e-25	NA	25	52	52	Whole_Blood	0.813044440945178
Whole_Blood.1495	ENSG00000237803.1	LINC00211	1.29055907124734	0.134646602381108	0.196856616040208	0.0180483051582061	0.294168451797459	3.05342973761188e-26	NA	14	43	43	Whole_Blood	0.813044440945178
Whole_Blood.1496	ENSG00000105499.9	PLA2G4C	1.29032654808299	0.0711368407376579	0.1969373030165	0.0681464772627831	0.242093965616165	6.45558969848884e-21	NA	28	72	72	Whole_Blood	0.813044440945178
Whole_Blood.1497	ENSG00000251247.5	ZNF345	-1.28940823673898	-1.64023778141059	0.19725619939365	0.000110096779954486	0.013531128273203	0.0395260169206964	NA	3	13	13	Whole_Blood	0.813044440945178
Whole_Blood.1498	ENSG00000229598.1	PRDX3P1	1.28845346376432	1.22322879465798	0.197588158203153	0.000290192612150837	0.013908537453259	0.0365877801125549	NA	2	6	6	Whole_Blood	0.813044440945178
Whole_Blood.1499	ENSG00000236481.1	AC002331.1	1.28841948509216	0.926180154036367	0.197599979555433	0.000523365864437258	0.0370235704134914	0.00067787260491482	NA	1	7	7	Whole_Blood	0.813044440945178
Whole_Blood.1500	ENSG00000137177.14	KIF13A	1.28787555017731	0.305930905237342	0.197789287729879	0.0036786206941423	0.0194816997046552	0.0139558275067109	NA	3	8	8	Whole_Blood	0.813044440945178
Whole_Blood.1501	ENSG00000132329.6	RAMP1	-1.28761662544082	-0.132886211692235	0.197879449101484	0.0240629417413514	0.083850527713081	1.39946424835329e-07	NA	12	21	21	Whole_Blood	0.813044440945178
Whole_Blood.1502	ENSG00000131979.14	GCH1	1.28744488400778	0.0719804528640759	0.197939268558455	0.0572860478668821	0.212138898765002	1.74600229500358e-18	NA	7	26	26	Whole_Blood	0.813044440945178
Whole_Blood.1503	ENSG00000136315.3	RP11-84C10.2	1.28743525849083	0.0920374480034872	0.19794262162484	0.0389085337667852	0.330825917074968	5.75350909182285e-30	NA	5	13	13	Whole_Blood	0.813044440945178
Whole_Blood.1504	ENSG00000215244.2	RP11-563J2.2	1.28731653344863	0.113739450000015	0.197983983127006	0.0364749737269082	0.0792911305754527	4.01680447260868e-07	NA	22	51	51	Whole_Blood	0.813044440945178
Whole_Blood.1505	ENSG00000140941.8	MAP1LC3B	1.28679621280702	0.188195639954341	0.198165327319414	0.00979990122540266	0.0453038074565893	0.000165005549318738	NA	22	42	42	Whole_Blood	0.813044440945178
Whole_Blood.1506	ENSG00000242086.4	LINC00969	-1.28678586092343	-0.11958596470697	0.198168936430674	0.057359646746399	0.45915991947975	5.11592112437634e-47	NA	25	63	63	Whole_Blood	0.813044440945178
Whole_Blood.1507	ENSG00000100034.9	PPM1F	-1.28662772760481	-0.0695990356058132	0.198224074474407	0.0574420379001162	0.300056642961196	1.02111960604345e-26	NA	16	31	31	Whole_Blood	0.813044440945178
Whole_Blood.1508	ENSG00000229559.2	RP1-153P14.3	1.2865842857676	0.144643214326152	0.198239223771086	0.0126361495049738	0.095157816200276	2.8278841975227e-08	NA	11	29	29	Whole_Blood	0.813044440945178
Whole_Blood.1509	ENSG00000119397.12	CNTRL	1.28567396471217	0.292740899438068	0.198556871167725	0.00383515335185725	0.0130769001701958	0.0457706216212029	NA	11	22	22	Whole_Blood	0.813044440945178
Whole_Blood.1510	ENSG00000111536.4	IL26	1.28567369853272	0.158482949457493	0.198556964102768	0.0215370554810313	0.0438791503275644	0.000211341317668636	NA	22	56	56	Whole_Blood	0.813044440945178
Whole_Blood.1511	ENSG00000250742.1	RP11-834C11.4	1.28558197382372	0.527903914256356	0.198588991156627	0.00142943842574562	0.0551182253213454	2.72911746266877e-05	NA	9	17	17	Whole_Blood	0.813044440945178
Whole_Blood.1512	ENSG00000136108.10	CKAP2	1.28546488665284	0.11217940578146	0.198629879381065	0.022964239476376	0.165610256729315	4.42540827169351e-14	NA	14	28	28	Whole_Blood	0.813044440945178
Whole_Blood.1513	ENSG00000112290.8	WASF1	-1.28545499406239	-0.470151465527678	0.198633334272575	0.00142808430059091	0.0392204832429757	0.000468404627505693	NA	7	12	12	Whole_Blood	0.813044440945178
Whole_Blood.1514	ENSG00000169962.4	TAS1R3	-1.28240304354424	-0.0671065063962938	0.199701297102752	0.0626934135217725	0.125221056312289	4.98858475596422e-11	NA	15	30	30	Whole_Blood	0.81431938226575
Whole_Blood.1515	ENSG00000066422.4	ZBTB11	-1.28224039912188	-0.112368554639368	0.199758328418132	0.0425806806694883	0.0313662565821676	0.0017277762447547	NA	35	56	56	Whole_Blood	0.81431938226575
Whole_Blood.1516	ENSG00000105048.12	TNNT1	-1.28220894308166	-0.0958352621275022	0.199769359860767	0.0253565432908898	0.102737778240325	7.45146090636798e-09	NA	9	19	19	Whole_Blood	0.81431938226575
Whole_Blood.1517	ENSG00000073670.9	ADAM11	1.28213623601954	0.150380896122398	0.199794859489515	0.013307373091283	0.0596782627027845	1.48839337636037e-05	NA	8	16	16	Whole_Blood	0.81431938226575
Whole_Blood.1518	ENSG00000213830.3	CFL1P5	1.28183008323777	0.0655380193340952	0.199902258664812	0.0647353604397291	0.0495551778603272	8.19749986969271e-05	NA	35	64	64	Whole_Blood	0.81431938226575
Whole_Blood.1519	ENSG00000173113.2	TRMT112	1.28138715107135	0.166292494317418	0.200057715011569	0.0077805656171403	0.103010687933876	4.35906836409059e-09	NA	8	23	23	Whole_Blood	0.81431938226575
Whole_Blood.1520	ENSG00000100731.11	PCNX	-1.28124055731643	-0.211249018505373	0.20010918460634	0.00878198489351195	0.0290870688495417	0.00234620526037869	NA	2	7	7	Whole_Blood	0.81431938226575
Whole_Blood.1521	ENSG00000089847.8	ANKRD24	-1.2805779951431	-0.069985236458467	0.200341933176315	0.0763531593941134	0.0987188998895435	1.21500151022236e-08	NA	32	90	90	Whole_Blood	0.81431938226575
Whole_Blood.1522	ENSG00000010292.8	NCAPD2	-1.28055962888694	-0.0918619301015541	0.200348387791987	0.0268657479178181	0.245767514290827	3.90306105663497e-21	NA	14	23	23	Whole_Blood	0.81431938226575
Whole_Blood.1523	ENSG00000134987.7	WDR36	1.28021453237908	0.390622546152139	0.200469696332691	0.00216755644457965	0.0234773665575438	0.00705818392003139	NA	4	10	10	Whole_Blood	0.81431938226575
Whole_Blood.1524	ENSG00000174038.8	C9orf131	1.27946282314955	0.152227148001516	0.20073412320243	0.00673891642203889	0.0491392760353352	8.80224399104544e-05	NA	21	39	39	Whole_Blood	0.81431938226575
Whole_Blood.1525	ENSG00000155265.6	GOLGA7B	1.27920423347322	0.24902548916755	0.200825145459059	0.0057204375571519	0.04243069255786	0.000256458397116964	NA	9	29	29	Whole_Blood	0.81431938226575
Whole_Blood.1526	ENSG00000166189.6	HPS6	-1.27875329051811	-0.0729882492250844	0.200983947144453	0.0433690399933284	0.198442941215174	1.17862844585624e-17	NA	11	25	25	Whole_Blood	0.81431938226575
Whole_Blood.1527	ENSG00000054611.9	TBC1D22A	1.27870774269104	2.83940505696619	0.200999992119169	5.2183280465822e-05	0.0265467572328599	0.00390725964412144	NA	1	5	5	Whole_Blood	0.81431938226575
Whole_Blood.1528	ENSG00000136699.15	SMPD4	-1.27819278181769	-0.186894004989481	0.201181460611293	0.0148235759338309	0.179351763758794	2.08110020715011e-15	NA	12	28	28	Whole_Blood	0.81431938226575
Whole_Blood.1529	ENSG00000136819.10	C9orf78	-1.27807347724546	-0.0654427603309348	0.201223519727326	0.0727353364293394	0.368712204308483	2.36664941993447e-36	NA	22	48	48	Whole_Blood	0.81431938226575
Whole_Blood.1530	ENSG00000197721.12	CR1L	-1.27805346605323	-0.109838693481511	0.20123057501427	0.0198960426082882	0.0890123063318874	7.54224091316425e-08	NA	8	10	10	Whole_Blood	0.81431938226575
Whole_Blood.1531	ENSG00000063438.12	AHRR	-1.27753305374774	-0.163583572517558	0.201414118613922	0.00901192004098733	0.030169569766665	0.00212114776738125	NA	5	7	7	Whole_Blood	0.81431938226575
Whole_Blood.1532	ENSG00000114670.9	NEK11	-1.27732052666545	-0.265537276218808	0.201489109641394	0.00482625051662225	0.0805308204708966	2.87176311619637e-07	NA	20	37	37	Whole_Blood	0.81431938226575
Whole_Blood.1533	ENSG00000213073.4	RP11-288H12.3	-1.27688300228636	-0.519576276164771	0.201643555965912	0.001005362150156	0.143733248859563	8.84587777735007e-13	NA	2	11	11	Whole_Blood	0.81431938226575
Whole_Blood.1534	ENSG00000145743.11	FBXL17	1.27670586829605	0.238002486517015	0.201706108896441	0.00516153166413053	0.0141943570977664	0.0349869249201237	NA	6	9	9	Whole_Blood	0.81431938226575
Whole_Blood.1535	ENSG00000226822.1	RP11-356N1.2	-1.27626041281135	-0.0748699667894435	0.201863479155738	0.0741355058853843	0.27910733648284	1.08741968676374e-24	NA	20	40	40	Whole_Blood	0.81437770878973
Whole_Blood.1536	ENSG00000111615.8	KRR1	1.27505299344739	0.277061256874367	0.20229048567355	0.00497066024527254	0.0403721402525034	0.000348857338932263	NA	12	25	25	Whole_Blood	0.81437770878973
Whole_Blood.1537	ENSG00000165055.11	METTL2B	1.27445666839097	0.238678764277159	0.202501620017532	0.0047331816874678	0.090514664252799	6.55880895939571e-08	NA	10	22	22	Whole_Blood	0.81437770878973
Whole_Blood.1538	ENSG00000268433.1	RP11-420K14.2	-1.27408536148189	-0.0750415826329509	0.202633165716249	0.0741959246567843	0.455850110218792	2.0192523252274e-46	NA	8	20	20	Whole_Blood	0.81437770878973
Whole_Blood.1539	ENSG00000198643.2	FAM3D	1.27389960450037	0.229896871156919	0.202698998601766	0.00623386145125963	0.0378611649221923	0.000620542525070253	NA	4	15	15	Whole_Blood	0.81437770878973
Whole_Blood.1540	ENSG00000231665.1	OGFOD1P1	1.27250246674914	0.142161466545186	0.203194648198434	0.0134515172383635	0.0560477991833676	2.66579996334711e-05	NA	9	17	17	Whole_Blood	0.81437770878973
Whole_Blood.1541	ENSG00000063046.13	EIF4B	1.27241090469704	0.305789126778303	0.203227161606057	0.0036646302022806	0.0936542239014356	3.92152273401834e-08	NA	22	35	35	Whole_Blood	0.81437770878973
Whole_Blood.1542	ENSG00000134287.5	ARF3	-1.27235278592262	-0.127926713115231	0.203247801372376	0.0167685129058951	0.0913161959270285	4.70891210635705e-08	NA	13	29	29	Whole_Blood	0.81437770878973
Whole_Blood.1543	ENSG00000139278.5	GLIPR1	1.27209956553145	0.235638218663419	0.203337745542759	0.00528847905349746	0.0957385528456672	2.1091632059603e-08	NA	7	19	19	Whole_Blood	0.81437770878973
Whole_Blood.1544	ENSG00000197043.9	ANXA6	1.27183085845117	0.16136671407792	0.203433222292951	0.0132351362839336	0.139207749493332	5.50671911141069e-12	NA	5	17	17	Whole_Blood	0.81437770878973
Whole_Blood.1545	ENSG00000243772.2	KIR2DL3	-1.27066160206997	-0.393467109934425	0.203849061409991	0.00436656659872199	0.215210074555388	1.19255817933482e-18	NA	12	35	35	Whole_Blood	0.81437770878973
Whole_Blood.1546	ENSG00000146842.12	TMEM209	1.27035116588178	0.133959245318094	0.203959570058081	0.0190393067252231	0.0490185118552448	9.08786182588008e-05	NA	7	10	10	Whole_Blood	0.81437770878973
Whole_Blood.1547	ENSG00000126858.12	RHOT1	-1.27026880631915	-0.0886644197900601	0.203988895618024	0.0468302691827791	0.140691636126417	4.88046285401724e-12	NA	15	27	27	Whole_Blood	0.81437770878973
Whole_Blood.1548	ENSG00000135341.13	MAP3K7	-1.27023889571687	-0.213429039038252	0.203999546569552	0.0106623880039847	0.0215581722653403	0.0099477042413172	NA	15	26	26	Whole_Blood	0.81437770878973
Whole_Blood.1549	ENSG00000177595.13	PIDD	1.27008879388917	0.0739018610530273	0.204053002867896	0.0442842924517936	0.217765751670791	6.31109911574407e-19	NA	3	11	11	Whole_Blood	0.81437770878973
Whole_Blood.1550	ENSG00000170448.7	NFXL1	-1.26973586106797	-0.0407453209766943	0.204178734247262	0.157968703217316	0.486908930151048	6.63206414010619e-52	NA	22	52	52	Whole_Blood	0.81437770878973
Whole_Blood.1551	ENSG00000204977.5	TRIM13	1.2693832305157	0.157226347119277	0.204304414228554	0.0127318329045237	0.105988028748473	2.95413322550541e-09	NA	17	38	38	Whole_Blood	0.81437770878973
Whole_Blood.1552	ENSG00000102606.13	ARHGEF7	1.26906431838446	0.11748747446088	0.204418125186186	0.0307718856128092	0.251171767320153	2.1001622291227e-22	NA	14	37	37	Whole_Blood	0.81437770878973
Whole_Blood.1553	ENSG00000204110.6	RP1-153P14.8	1.26889073016381	0.0537273974845503	0.204480038956531	0.0990608303506142	0.268217443411598	1.33378139467851e-23	NA	21	45	45	Whole_Blood	0.81437770878973
Whole_Blood.1554	ENSG00000113231.9	PDE8B	1.26864771716406	0.140863837570254	0.204566737398758	0.0133533638303211	0.0761866874397928	7.80810394238235e-07	NA	9	16	16	Whole_Blood	0.81437770878973
Whole_Blood.1555	ENSG00000102524.7	TNFSF13B	-1.26832036853667	-0.196087528627915	0.204683566069433	0.00881987042368887	0.0953427095623916	1.22621696042679e-08	NA	9	16	16	Whole_Blood	0.81437770878973
Whole_Blood.1556	ENSG00000204472.8	AIF1	1.26805011579334	0.125319812527609	0.204780054137383	0.0259574108666573	0.0288668161674633	0.002628983263878	NA	33	82	82	Whole_Blood	0.81437770878973
Whole_Blood.1557	ENSG00000184985.12	SORCS2	-1.26803967817022	-0.120200966815287	0.204783781334855	0.024236871900705	0.123601050365515	1.78200482725051e-10	NA	15	37	37	Whole_Blood	0.81437770878973
Whole_Blood.1558	ENSG00000178404.5	DDC8	-1.26748469715033	-0.137016079287369	0.204982031974641	0.019862151051939	0.0949323704433449	1.62758817241367e-08	NA	6	10	10	Whole_Blood	0.81437770878973
Whole_Blood.1559	ENSG00000127366.4	TAS2R5	-1.26741189405456	-0.500740246084177	0.205008049088195	0.0010038434548511	0.0180096807493096	0.0181752617900616	NA	2	9	9	Whole_Blood	0.81437770878973
Whole_Blood.1560	ENSG00000257534.1	RP11-834C11.10	1.26698772952321	0.162408985722716	0.205159677428338	0.0152461574432416	0.0601770493741118	1.24414445718585e-05	NA	7	15	15	Whole_Blood	0.814457616867754
Whole_Blood.1561	ENSG00000206562.7	METTL6	1.26540455847736	0.0956208782470279	0.20572634196275	0.0329540643798726	0.0580992007056133	9.76783405527356e-06	NA	18	42	42	Whole_Blood	0.814868679025495
Whole_Blood.1562	ENSG00000100227.13	POLDIP3	1.26511635790514	0.275032255482109	0.205829619851567	0.00390294375151649	0.0167997991876408	0.0230255739713105	NA	3	5	5	Whole_Blood	0.814868679025495
Whole_Blood.1563	ENSG00000134905.12	CARS2	1.26480392375181	0.4017150847875	0.205941624492628	0.00288677377005799	0.130117197795322	4.54924887740745e-11	NA	9	24	24	Whole_Blood	0.814868679025495
Whole_Blood.1564	ENSG00000124564.13	SLC17A3	1.2647451718684	0.160183115645558	0.20596269142299	0.00999253584616488	0.0367628546484508	0.000709469393950458	NA	9	11	11	Whole_Blood	0.814868679025495
Whole_Blood.1565	ENSG00000227920.2	RP1-153P14.5	1.26454902685663	0.0556678262283092	0.206033035370577	0.08668909387239	0.29410273316033	2.52059381951356e-26	NA	10	14	14	Whole_Blood	0.814868679025495
Whole_Blood.1566	ENSG00000140400.10	MAN2C1	1.26449421216671	0.0691190681271482	0.206052696811549	0.0409733212432335	0.582004591413608	5.85451662965366e-69	NA	7	26	26	Whole_Blood	0.814868679025495
Whole_Blood.1567	ENSG00000162946.16	DISC1	1.26400051681855	0.294505727382002	0.206229841452065	0.00337022690334987	0.170438935867594	2.364624864279e-14	NA	8	16	16	Whole_Blood	0.815048760761097
Whole_Blood.1568	ENSG00000124615.13	MOCS1	1.26306086337852	0.30675293769713	0.206567307495551	0.0052843088245128	0.0140741919201952	0.0370113148651161	NA	5	18	18	Whole_Blood	0.815223210413543
Whole_Blood.1569	ENSG00000233961.1	RP11-87H9.2	-1.26275541712541	-2.06843224652538	0.206677091407459	0.000846004193357558	0.0941582402709356	2.79979984979322e-08	NA	2	7	7	Whole_Blood	0.815223210413543
Whole_Blood.1570	ENSG00000137819.9	PAQR5	-1.26245028199073	-0.117539323034621	0.206786805784315	0.031167145536246	0.112030326219368	1.53980777919959e-09	NA	21	47	47	Whole_Blood	0.815223210413543
Whole_Blood.1571	ENSG00000166562.4	SEC11C	-1.26241212919371	-0.194115844643653	0.206800526975565	0.0107656302873012	0.0257360363452795	0.00470354306832192	NA	12	35	35	Whole_Blood	0.815223210413543
Whole_Blood.1572	ENSG00000109794.9	FAM149A	1.26001770257594	0.136948163381633	0.207662976245392	0.0170965685515254	0.0255945138325594	0.00462583677948812	NA	21	53	53	Whole_Blood	0.818102297638496
Whole_Blood.1573	ENSG00000003137.4	CYP26B1	1.25928460855875	0.0756434472899131	0.207927550540535	0.0691107768900552	0.270471390393308	1.72023670201941e-24	NA	30	59	59	Whole_Blood	0.818523870177014
Whole_Blood.1574	ENSG00000096433.6	ITPR3	-1.25898894618334	-0.0894683467222669	0.208034324504863	0.0332655227841198	0.238432243758042	3.60673586718428e-21	NA	14	29	29	Whole_Blood	0.818523870177014
Whole_Blood.1575	ENSG00000204869.4	IGFL4	1.25796022650631	0.494904086383351	0.208406140764621	0.00222984883455466	0.0389835023001849	0.000512212797186516	NA	10	20	20	Whole_Blood	0.818778140268952
Whole_Blood.1576	ENSG00000111490.8	TBC1D30	1.25789140477666	0.182035488887806	0.208431032591248	0.0113383066630627	0.0795328116813871	4.34179932603522e-07	NA	8	15	15	Whole_Blood	0.818778140268952
Whole_Blood.1577	ENSG00000007202.10	KIAA0100	1.2573993849797	0.202630329957583	0.208609051831719	0.00843423447729567	0.0203875340415956	0.0127150220795093	NA	5	14	14	Whole_Blood	0.818778140268952
Whole_Blood.1578	ENSG00000157856.6	DRC1	-1.25734761222238	-0.117410173823255	0.208627790302665	0.0142499843409008	0.0173648096258235	0.0205953422754754	NA	4	12	12	Whole_Blood	0.818778140268952
Whole_Blood.1579	ENSG00000187456.9	RDM1	1.25687193870544	0.231104253063281	0.208800011191304	0.00532355222437423	0.0207139915987639	0.0117189931437019	NA	1	12	12	Whole_Blood	0.818935066059369
Whole_Blood.1580	ENSG00000120784.11	ZFP30	1.25628127938303	0.0603629762122569	0.209014006839043	0.0690123882726907	0.119779217025074	2.39813448742045e-10	NA	11	14	14	Whole_Blood	0.819088876093735
Whole_Blood.1581	ENSG00000270000.1	RP3-449M8.9	-1.25603371025565	-0.161821207468779	0.209103748280994	0.0106799527976825	0.0320875228945848	0.00145935144106442	NA	16	30	30	Whole_Blood	0.819088876093735
Whole_Blood.1582	ENSG00000237470.2	DCLRE1CP1	1.25501406168547	0.068592090393789	0.209473655371023	0.0684005935687816	0.0669956676440875	3.24232004015729e-06	NA	51	96	96	Whole_Blood	0.819879820810296
Whole_Blood.1583	ENSG00000232561.2	GTF2IP1	1.25474748068041	0.0752087113584365	0.20957044345918	0.0655047461827958	0.182616274336351	1.37907091005709e-15	NA	9	17	17	Whole_Blood	0.819879820810296
Whole_Blood.1584	ENSG00000100485.7	SOS2	1.25343439877302	0.197297130899341	0.210047659307231	0.00889984330705283	0.0218158182917699	0.0095771409736741	NA	4	8	8	Whole_Blood	0.821228001319244
Whole_Blood.1585	ENSG00000090061.13	CCNK	1.25218108258336	0.0821691599407448	0.210503887604545	0.0438522787130601	0.041593008465781	0.000311166690354616	NA	61	135	135	Whole_Blood	0.822354274383156
Whole_Blood.1586	ENSG00000260274.1	RP11-817O13.8	1.25150937125891	0.181158207128427	0.210748696795198	0.00600950970136265	0.129869448677851	4.31719826892924e-11	NA	8	13	13	Whole_Blood	0.822354274383156
Whole_Blood.1587	ENSG00000198521.7	ZNF43	-1.25135839182564	-0.06457280737504	0.210803750485257	0.065214482038544	0.126568548402323	5.37061739589643e-11	NA	14	19	19	Whole_Blood	0.822354274383156
Whole_Blood.1588	ENSG00000212743.1	DKFZP667F0711	1.25102067501708	0.310617814425541	0.2109269344302	0.00496054930177906	0.0183168625382944	0.0175649156053601	NA	3	7	7	Whole_Blood	0.822354274383156
Whole_Blood.1589	ENSG00000113716.8	HMGXB3	1.25052134498803	0.108570664809664	0.211109163013548	0.0169937002378489	0.0359055757054555	0.000799873287267561	NA	6	11	11	Whole_Blood	0.822354274383156
Whole_Blood.1590	ENSG00000214892.4	USP8P1	1.25045754329901	0.0882714492360784	0.211132455396289	0.038259555758298	0.188259917661701	8.12839512260479e-17	NA	3	11	11	Whole_Blood	0.822354274383156
Whole_Blood.1591	ENSG00000132522.11	GPS2	1.24977435332706	0.172075507591096	0.211381987275767	0.00836191191685555	0.0292794692351793	0.00267193306945083	NA	3	14	14	Whole_Blood	0.822777418185117
Whole_Blood.1592	ENSG00000204228.3	HSD17B8	-1.24885222761938	-0.331399032868881	0.2117191273097	0.0023807593980976	0.0205115276259927	0.0120199507796873	NA	3	13	13	Whole_Blood	0.822777418185117
Whole_Blood.1593	ENSG00000140848.12	CPNE2	1.24880349735035	0.21110721616444	0.211736954476348	0.0093504163850515	0.167192455689815	1.5547053901688e-14	NA	3	14	14	Whole_Blood	0.822777418185117
Whole_Blood.1594	ENSG00000148824.14	MTG1	-1.24844679135307	-0.0652944611766425	0.21186748253079	0.0819795899467575	0.219776021373956	5.39119062855443e-19	NA	20	67	67	Whole_Blood	0.822777418185117
Whole_Blood.1595	ENSG00000116273.5	PHF13	-1.24834327123848	-0.173448430843136	0.211905374132934	0.0112654554184508	0.183133012092514	1.46460421130043e-15	NA	9	14	14	Whole_Blood	0.822777418185117
Whole_Blood.1596	ENSG00000159348.8	CYB5R1	-1.24775071547339	-0.13717028748014	0.212122362337142	0.0169456344778382	0.0620068189216527	1.01593276696675e-05	NA	30	70	70	Whole_Blood	0.82298693968886
Whole_Blood.1597	ENSG00000001167.10	NFYA	-1.24747026680357	-0.459099796573068	0.212225115886179	0.00123286534995255	0.0393012374747057	0.00046070705584989	NA	6	17	17	Whole_Blood	0.82298693968886
Whole_Blood.1598	ENSG00000262074.3	SNORD3B-2	-1.24679238607342	-0.742716849207851	0.21247363300792	0.00412441521198337	0.0232228630189871	0.00770970795156105	NA	4	16	16	Whole_Blood	0.823435049573247
Whole_Blood.1599	ENSG00000197363.5	ZNF517	-1.24591318307959	-0.133570685629862	0.212796269681861	0.0142238024551545	0.04970051123667	7.60120281143515e-05	NA	12	25	25	Whole_Blood	0.824169667379465
Whole_Blood.1600	ENSG00000237075.4	RP11-497H16.2	1.24469688011111	0.0650012854357808	0.21324319323309	0.140475442268761	0.412811024909693	2.20799912374152e-40	NA	7	19	19	Whole_Blood	0.824379362452909
Whole_Blood.1601	ENSG00000131558.10	EXOC4	1.24461295002929	0.20583085776471	0.213274057830484	0.00925786219891758	0.0704156721899577	2.04978193676584e-06	NA	14	22	22	Whole_Blood	0.824379362452909
Whole_Blood.1602	ENSG00000159733.9	ZFYVE28	-1.24457932308949	-0.0729047093217068	0.213286424765761	0.0481683329583996	0.192312637995741	3.27800072644846e-16	NA	4	18	18	Whole_Blood	0.824379362452909
Whole_Blood.1603	ENSG00000197150.8	ABCB8	1.24410376116708	0.144414996449814	0.213461376969513	0.0113315978549332	0.0535922329005846	4.29438111389886e-05	NA	2	5	5	Whole_Blood	0.824379362452909
Whole_Blood.1604	ENSG00000115756.8	HPCAL1	-1.2439553800915	-0.103754497360386	0.213515985366457	0.0258348601499516	0.127977266719159	4.37080869001035e-11	NA	6	13	13	Whole_Blood	0.824379362452909
Whole_Blood.1605	ENSG00000134864.6	GGACT	-1.24309341873359	-0.909098046372859	0.213833410705972	0.000870711482331878	0.0433685002024693	0.000228163006851707	NA	2	13	13	Whole_Blood	0.825090537384477
Whole_Blood.1606	ENSG00000204959.3	ARHGEF34P	-1.24211797194959	-0.125093402382436	0.214193038581562	0.0179603891060341	0.017286870619982	0.0208308421463584	NA	13	19	19	Whole_Blood	0.825755438421474
Whole_Blood.1607	ENSG00000074696.8	PTPLAD1	-1.24131768984177	-0.452219866481654	0.214488412293966	0.0025354251316007	0.0253483071007667	0.00515602741709607	NA	4	8	8	Whole_Blood	0.825755438421474
Whole_Blood.1608	ENSG00000126603.4	GLIS2	-1.2412208046898	-3.04026849222103	0.21452419126259	5.35110978651434e-05	0.0155959606216577	0.0285123110851565	NA	3	6	6	Whole_Blood	0.825755438421474
Whole_Blood.1609	ENSG00000180881.15	CAPS2	-1.2406685349565	-0.342871040584583	0.214728222558141	0.00263280816670285	0.0199105552784396	0.0129716181648178	NA	10	18	18	Whole_Blood	0.825755438421474
Whole_Blood.1610	ENSG00000015676.13	NUDCD3	1.24049794594433	0.192732764150235	0.214791273467542	0.0086568454282931	0.115523973810286	6.84683310936215e-10	NA	12	24	24	Whole_Blood	0.825755438421474
Whole_Blood.1611	ENSG00000188529.10	SRSF10	-1.24045878300864	-0.151278503241164	0.214805750249797	0.0155326794618435	0.0600326982188179	9.2172087325754e-06	NA	2	2	2	Whole_Blood	0.825755438421474
Whole_Blood.1612	ENSG00000196547.10	MAN2A2	-1.23989509697227	-0.133605407395303	0.215014197634249	0.013328368483567	0.0523258614500633	3.94471113802531e-05	NA	5	13	13	Whole_Blood	0.826043998727607
Whole_Blood.1613	ENSG00000109670.9	FBXW7	1.23904289045239	0.245323189221126	0.215329614725463	0.0052081405728165	0.0296466799093727	0.00227871119984802	NA	4	8	8	Whole_Blood	0.826742903902537
Whole_Blood.1614	ENSG00000271780.1	RP11-1017G21.5	-1.2381031309518	-0.364304104727267	0.215677823110341	0.00349135047239391	0.0553405968981647	2.49875026751394e-05	NA	7	19	19	Whole_Blood	0.827566764883731
Whole_Blood.1615	ENSG00000079459.8	FDFT1	1.23624032748287	0.142506627110921	0.216369244631273	0.0123275536160152	0.0609698032864319	1.1227663561065e-05	NA	7	13	13	Whole_Blood	0.829705716409583
Whole_Blood.1616	ENSG00000270081.1	RP5-935K16.1	1.23534744233048	0.060307608378798	0.216701224179648	0.110124499984462	0.237032515164661	1.85310251814353e-20	NA	5	10	10	Whole_Blood	0.830464530535
Whole_Blood.1617	ENSG00000248971.2	KRT8P46	1.23393518875203	0.188248644965372	0.217227055823076	0.00689337522668013	0.0503738648355261	6.02924186941082e-05	NA	8	13	13	Whole_Blood	0.831964846451644
Whole_Blood.1618	ENSG00000164916.9	FOXK1	-1.23288840719604	-0.22925828884436	0.217617401184957	0.00767709264974504	0.063347405256521	7.06862684623622e-06	NA	4	5	5	Whole_Blood	0.832224400904527
Whole_Blood.1619	ENSG00000226278.1	PSPHP1	1.23283237036452	0.217504165640003	0.217638311560194	0.0108391794336659	0.499810284115601	6.42138203821683e-54	NA	11	26	26	Whole_Blood	0.832224400904527
Whole_Blood.1620	ENSG00000133477.12	FAM83F	1.23267251496245	0.595835060462296	0.217697970202702	0.00122612541779879	0.0355506901966425	0.000921115720596889	NA	3	7	7	Whole_Blood	0.832224400904527
Whole_Blood.1621	ENSG00000128918.10	ALDH1A2	1.23204234112068	0.134640137686498	0.217933268006332	0.0227678255122917	0.0350437241761757	0.000969148855616152	NA	18	31	31	Whole_Blood	0.832609949884772
Whole_Blood.1622	ENSG00000076924.7	XAB2	-1.23134183651409	-0.120782071492513	0.218195040792463	0.0177958533277201	0.145586623909792	1.6105900832233e-12	NA	11	25	25	Whole_Blood	0.833096108278496
Whole_Blood.1623	ENSG00000230585.2	PHBP12	-1.23028576986283	-0.628643506771707	0.218590111178381	0.000904446097168113	0.0276058871482477	0.00347990976397577	NA	11	15	15	Whole_Blood	0.833850107271875
Whole_Blood.1624	ENSG00000144231.6	POLR2D	-1.22949816534115	-0.0942965188794687	0.218885085298018	0.0513029280064594	0.0739008696927224	1.09687274020472e-06	NA	18	36	36	Whole_Blood	0.833850107271875
Whole_Blood.1625	ENSG00000112293.10	GPLD1	1.22944370138073	0.216812977956592	0.218905493736486	0.0047940751881421	0.0138630774689381	0.0384172477057555	NA	5	8	8	Whole_Blood	0.833850107271875
Whole_Blood.1626	ENSG00000107614.17	TRDMT1	1.22901230961403	0.199112623595974	0.219067190791745	0.00556578819474501	0.0280078222814812	0.00320989965893694	NA	21	36	36	Whole_Blood	0.833850107271875
Whole_Blood.1627	ENSG00000159352.11	PSMD4	1.22847401135323	0.51807754195417	0.21926907949487	0.00110381239042459	0.0137333083421716	0.0390436534481457	NA	5	15	15	Whole_Blood	0.833850107271875
Whole_Blood.1628	ENSG00000131849.10	ZNF132	-1.22793559411004	-0.0651472524308634	0.219471146416822	0.0546103168911264	0.243766221662997	5.87345671230348e-21	NA	15	31	31	Whole_Blood	0.833850107271875
Whole_Blood.1629	ENSG00000247373.2	RP11-486O12.2	-1.22769337462253	-0.198600435403267	0.219562094491239	0.00576318964455953	0.0460983738192877	0.000144742175804011	NA	9	16	16	Whole_Blood	0.833850107271875
Whole_Blood.1630	ENSG00000138835.18	RGS3	1.22753232660642	0.18841959275735	0.219622579439781	0.00966295209410433	0.102841770004252	6.24513546457465e-09	NA	9	15	15	Whole_Blood	0.833850107271875
Whole_Blood.1631	ENSG00000122873.7	CISD1	1.22614143492897	0.0651182497425869	0.220145455593938	0.0773489157447273	0.26101581149281	5.69230411092899e-23	NA	49	101	101	Whole_Blood	0.833850107271875
Whole_Blood.1632	ENSG00000163875.11	MEAF6	1.2259919920235	0.132830825253354	0.220201688565732	0.0197094545286862	0.149867644450355	2.23562945183667e-13	NA	10	19	19	Whole_Blood	0.833850107271875
Whole_Blood.1633	ENSG00000225151.6	AC103965.1	-1.22598585226626	-0.107858009702541	0.220203999078395	0.0234895628307701	0.11637933049288	4.61893526664303e-10	NA	18	37	37	Whole_Blood	0.833850107271875
Whole_Blood.1634	ENSG00000079950.9	STX7	1.22539731597299	0.147349796681531	0.220425557724082	0.0184373416603367	0.0706609037772097	2.06683173534552e-06	NA	36	65	65	Whole_Blood	0.833850107271875
Whole_Blood.1635	ENSG00000133624.9	ZNF767	1.22504292896026	0.140535484106396	0.220559046319683	0.0160932758079919	0.122426451470315	1.15798611904831e-10	NA	22	45	45	Whole_Blood	0.833850107271875
Whole_Blood.1636	ENSG00000141564.9	RPTOR	1.22478813179404	0.16290276824813	0.220655057766544	0.0152075032163205	0.124624619495653	1.27851373358041e-10	NA	15	30	30	Whole_Blood	0.833850107271875
Whole_Blood.1637	ENSG00000133808.4	MICALCL	1.22434125000239	0.303509031744539	0.220823521993084	0.00386877745779826	0.0408762301857836	0.000350412366586325	NA	8	20	20	Whole_Blood	0.833850107271875
Whole_Blood.1638	ENSG00000167904.10	TMEM68	1.22414654874281	0.210288480294208	0.220896948754581	0.00501391634404021	0.0497626903707102	7.55995069130306e-05	NA	13	25	25	Whole_Blood	0.833850107271875
Whole_Blood.1639	ENSG00000267547.1	RP11-686D22.4	1.22390208813481	0.0938889794567383	0.220989165807206	0.0290324919519515	0.0888475845989706	5.70230009519382e-08	NA	7	12	12	Whole_Blood	0.833850107271875
Whole_Blood.1640	ENSG00000169762.12	TAPT1	-1.223686863112	-0.135012230808099	0.221070377260492	0.0207618699252995	0.0389712295021691	0.000522015081302192	NA	44	84	84	Whole_Blood	0.833850107271875
Whole_Blood.1641	ENSG00000224397.1	RP11-290F20.3	1.22364770026457	0.115487407730001	0.22108515698635	0.0401678355949189	0.0561668898668459	2.59702979145936e-05	NA	16	34	34	Whole_Blood	0.833850107271875
Whole_Blood.1642	ENSG00000242435.1	UPK3BP1	1.22355308347116	0.15208072288028	0.22112086748297	0.0165605182304136	0.176715769549003	3.20171288852123e-15	NA	16	36	36	Whole_Blood	0.833850107271875
Whole_Blood.1643	ENSG00000233121.1	VN1R20P	1.22329037030651	0.0979833342367656	0.221220042991715	0.0388998405658541	0.0129610441343727	0.0457433414556934	NA	42	90	90	Whole_Blood	0.833850107271875
Whole_Blood.1644	ENSG00000112137.12	PHACTR1	-1.22272540011719	-0.0496102242067061	0.221433430004357	0.107818068548804	0.151594138875801	3.27363216574897e-13	NA	22	42	42	Whole_Blood	0.834146734803518
Whole_Blood.1645	ENSG00000163738.14	MTHFD2L	1.22223409264331	0.150669369453138	0.221619114772073	0.0118851741325085	0.0260721280256359	0.00407142695267211	NA	9	22	22	Whole_Blood	0.834338709898752
Whole_Blood.1646	ENSG00000158882.8	TOMM40L	1.22169316115309	0.0215605679195256	0.221823683446629	0.0188040637992269	0.152023491025324	7.19518944070785e-13	NA	13	26	26	Whole_Blood	0.834601501570456
Whole_Blood.1647	ENSG00000172059.6	KLF11	-1.22122424424434	-0.182157569001836	0.222001127178758	0.0099867411927433	0.0318104789367145	0.0016807945703032	NA	9	13	13	Whole_Blood	0.83466946511179
Whole_Blood.1648	ENSG00000141086.13	CTRL	1.22093323509173	0.124996696967645	0.222111299613149	0.0162174834404609	0.0175007753201169	0.019812809468999	NA	15	33	33	Whole_Blood	0.83466946511179
Whole_Blood.1649	ENSG00000204001.5	LCN8	1.2201106810751	0.185024946993947	0.22242292004739	0.00631783351233295	0.415506547020791	5.64585878177667e-41	NA	9	18	18	Whole_Blood	0.835333622712849
Whole_Blood.1650	ENSG00000141551.10	CSNK1D	-1.21881181045257	-0.101947026962103	0.22291562781292	0.0284275764206476	0.068595552321715	3.14214398327579e-06	NA	8	18	18	Whole_Blood	0.836448977761578
Whole_Blood.1651	ENSG00000107537.9	PHYH	-1.21833026278647	-0.379895556132758	0.223098494278051	0.00160921048471796	0.0308300296810557	0.00211529719247882	NA	3	5	5	Whole_Blood	0.836448977761578
Whole_Blood.1652	ENSG00000213433.5	RP11-54C4.1	-1.21826023873433	-0.144382062332252	0.223125094665288	0.0135984708300484	0.0955657383298286	2.1856140854743e-08	NA	10	26	26	Whole_Blood	0.836448977761578
Whole_Blood.1653	ENSG00000234231.2	AC093616.4	1.21638013435737	0.0407398867252219	0.223840147957147	0.0712688554519293	0.124931701945983	1.15493118307329e-10	NA	19	31	31	Whole_Blood	0.838621921535759
Whole_Blood.1654	ENSG00000073803.9	MAP3K13	-1.21462791448222	-0.0584747990439061	0.224508037266257	0.0675751010707251	0.204555312494789	1.32403556356251e-18	NA	20	31	31	Whole_Blood	0.839120786791754
Whole_Blood.1655	ENSG00000154803.8	FLCN	1.21457460910495	0.0903895189349854	0.224528377843048	0.0310352894188043	0.0235305763974501	0.00722671214262002	NA	11	22	22	Whole_Blood	0.839120786791754
Whole_Blood.1656	ENSG00000116883.8	RP11-268J15.5	-1.21438902171394	-0.0686258206859551	0.224599205636726	0.0728964484196485	0.0866786888480146	1.12342772580475e-07	NA	16	31	31	Whole_Blood	0.839120786791754
Whole_Blood.1657	ENSG00000224203.2	RPS23P10	-1.21417124792713	-0.124582000746598	0.224682337442886	0.0257081434843321	0.155800574971028	2.06967413378761e-13	NA	20	49	49	Whole_Blood	0.839120786791754
Whole_Blood.1658	ENSG00000236008.1	AC011747.4	1.214090813189	0.857206161395045	0.224713047731024	0.000503060872489949	0.0758982352484665	8.31465370073939e-07	NA	4	10	10	Whole_Blood	0.839120786791754
Whole_Blood.1659	ENSG00000204610.8	TRIM15	-1.21333307629307	-0.295181339153331	0.225002501774129	0.00360037844350877	0.0259739133682138	0.00424584270260905	NA	5	13	13	Whole_Blood	0.839120786791754
Whole_Blood.1660	ENSG00000156232.6	WHAMM	-1.21293123966772	-0.137566090609071	0.225156110624029	0.0133912062083715	0.088419855359102	8.66521215532425e-08	NA	3	5	5	Whole_Blood	0.839120786791754
Whole_Blood.1661	ENSG00000153157.8	SYCP2L	-1.21258866524691	-0.0648711863401801	0.225287124628212	0.0661018223452381	0.365640425984811	4.63053440419945e-34	NA	7	12	12	Whole_Blood	0.839120786791754
Whole_Blood.1662	ENSG00000077232.12	DNAJC10	-1.21201068791518	-0.318966288128718	0.22550828941172	0.00347826468895345	0.0256996807200254	0.00459361940971944	NA	13	31	31	Whole_Blood	0.839120786791754
Whole_Blood.1663	ENSG00000108799.8	EZH1	-1.2119702829384	-0.32227781247397	0.225523756294512	0.00237670916950646	0.0229201091837669	0.0076749004768569	NA	5	11	11	Whole_Blood	0.839120786791754
Whole_Blood.1664	ENSG00000132963.7	POMP	1.21170477102172	0.208073113663037	0.225625412163582	0.007526459865569	0.0402032898480689	0.000415882596140141	NA	11	26	26	Whole_Blood	0.839120786791754
Whole_Blood.1665	ENSG00000154814.9	OXNAD1	-1.21106010809616	-0.260972276679532	0.2258723687437	0.00525106316641285	0.0512698051724244	5.60927596895239e-05	NA	4	6	6	Whole_Blood	0.839120786791754
Whole_Blood.1666	ENSG00000187837.2	HIST1H1C	1.21092080894857	0.194776418419172	0.225925756608217	0.00762649175462724	0.0132228756123222	0.0436991178627046	NA	7	17	17	Whole_Blood	0.839120786791754
Whole_Blood.1667	ENSG00000102886.10	GDPD3	1.20959116815305	0.156327263705676	0.226435808775286	0.00842987557340764	0.168305689401308	2.23267085784952e-14	NA	9	21	21	Whole_Blood	0.839120786791754
Whole_Blood.1668	ENSG00000175274.14	TP53I11	1.20956065697704	0.123405236097608	0.226447522541462	0.0243000357420686	0.0189524925857135	0.0153166605717663	NA	18	31	31	Whole_Blood	0.839120786791754
Whole_Blood.1669	ENSG00000153982.6	GDPD1	-1.209459663782	0.0129597238415974	0.226486298652893	0.0308250486710776	0.0443728617468169	0.000195814661947157	NA	21	36	36	Whole_Blood	0.839120786791754
Whole_Blood.1670	ENSG00000111639.3	MRPL51	-1.20865728022043	-0.24154679938157	0.226794540352821	0.00369252328103109	0.0388112811362716	0.000404505788674032	NA	3	7	7	Whole_Blood	0.839120786791754
Whole_Blood.1671	ENSG00000162076.8	FLYWCH2	1.20857195172669	0.0622976411229777	0.22682733752976	0.0848932412519809	0.321391933445974	3.15027022868824e-29	NA	10	23	23	Whole_Blood	0.839120786791754
Whole_Blood.1672	ENSG00000107201.5	DDX58	-1.20847710782883	-0.11716484471718	0.226863796052007	0.0274035853849069	0.0893471561601172	6.10902288976374e-08	NA	6	12	12	Whole_Blood	0.839120786791754
Whole_Blood.1673	ENSG00000122490.14	PQLC1	1.20826582107912	0.237229375373884	0.226945030879433	0.00474403009046986	0.0362548457396469	0.000733616837469578	NA	7	10	10	Whole_Blood	0.839120786791754
Whole_Blood.1674	ENSG00000156261.8	CCT8	1.20812822260857	0.17231381164491	0.226997945434079	0.00716402668634476	0.22917262398353	1.94282700940191e-20	NA	13	35	35	Whole_Blood	0.839120786791754
Whole_Blood.1675	ENSG00000101493.6	ZNF516	1.20808866692718	0.125342237049726	0.227013158504814	0.0298583858558337	0.0533759806334384	4.18230919897988e-05	NA	31	64	64	Whole_Blood	0.839120786791754
Whole_Blood.1676	ENSG00000110429.9	FBXO3	1.20788970999687	0.214568619287244	0.227089688141931	0.00939440751369662	0.0228668658555388	0.00722353263652825	NA	7	12	12	Whole_Blood	0.839120786791754
Whole_Blood.1677	ENSG00000116198.8	CEP104	1.20651498891435	0.0632810440008381	0.227618983213473	0.101127703265687	0.310701849790642	1.31020467879996e-28	NA	23	46	46	Whole_Blood	0.84003904690651
Whole_Blood.1678	ENSG00000010626.10	LRRC23	1.20647243446062	0.103845791271536	0.227635381545588	0.0234709809658161	0.174600052693395	5.52219337749483e-15	NA	5	9	9	Whole_Blood	0.84003904690651
Whole_Blood.1679	ENSG00000158545.11	ZC3H18	1.20618770091794	0.0823109713347441	0.227745125101894	0.0428448266690402	0.0937198145808698	3.51875960762663e-08	NA	15	44	44	Whole_Blood	0.84003904690651
Whole_Blood.1680	ENSG00000134248.9	LAMTOR5	-1.2057761675273	-0.244932291123012	0.227903807165164	0.00356780756509433	0.0730868883529967	1.33040673370574e-06	NA	4	10	10	Whole_Blood	0.840123974865393
Whole_Blood.1681	ENSG00000008517.12	IL32	1.20477553300607	0.308077910603677	0.228289967758404	0.00362350506995373	0.0431489065242001	0.000243830109060578	NA	6	13	13	Whole_Blood	0.840314194270655
Whole_Blood.1682	ENSG00000157335.15	CLEC18C	-1.20477477112146	-0.0567949109701942	0.228290261959102	0.0934146697055184	0.391782375343093	9.41709677592403e-38	NA	9	25	25	Whole_Blood	0.840314194270655
Whole_Blood.1683	ENSG00000136631.8	VPS45	-1.2044726751967	-0.282776292429748	0.228406937168958	0.00324337009716748	0.0234823188957166	0.00635817865871879	NA	3	9	9	Whole_Blood	0.840314194270655
Whole_Blood.1684	ENSG00000162407.8	PPAP2B	1.20371437072754	0.459084210384266	0.22869999589862	0.00173926548149471	0.0196956387327396	0.0136435596207746	NA	1	2	2	Whole_Blood	0.840314194270655
Whole_Blood.1685	ENSG00000140675.8	SLC5A2	1.20358317023733	0.182430262036345	0.228750727553848	0.00822914362254005	0.014454658760778	0.0335651306229173	NA	13	31	31	Whole_Blood	0.840314194270655
Whole_Blood.1686	ENSG00000125900.8	SIRPD	1.20353453578344	0.145373664977479	0.228769535207545	0.0118087163594462	0.0349130320889654	0.000952349568918086	NA	11	24	24	Whole_Blood	0.840314194270655
Whole_Blood.1687	ENSG00000123933.10	MXD4	1.20277415027093	0.208867937829436	0.229063730565509	0.00701094782426341	0.0125789814583817	0.047265734577737	NA	8	14	14	Whole_Blood	0.840810960613863
Whole_Blood.1688	ENSG00000102978.8	POLR2C	-1.20203302714938	-0.252455628339611	0.229350732291576	0.00497455183903221	0.0148857076288981	0.0321369282374145	NA	7	13	13	Whole_Blood	0.840810960613863
Whole_Blood.1689	ENSG00000104894.7	CD37	1.20160068966709	0.10541420300902	0.229518274156941	0.0194748758420006	0.0825241641810137	2.09525552348068e-07	NA	12	29	29	Whole_Blood	0.840810960613863
Whole_Blood.1690	ENSG00000002587.5	HS3ST1	-1.20142378163897	-0.123277503722006	0.229586855655914	0.0274565020767459	0.0153842102283651	0.0294660412900557	NA	25	47	47	Whole_Blood	0.840810960613863
Whole_Blood.1691	ENSG00000160471.8	COX6B2	1.2013578374686	0.133838505059999	0.229612423799602	0.0258275130865855	0.134888303396889	1.67739080094694e-11	NA	22	57	57	Whole_Blood	0.840810960613863
Whole_Blood.1692	ENSG00000187953.6	PMS2CL	1.20097364772631	0.52394748174127	0.229761423698972	0.00154932026985328	0.0821848127951342	2.74159449277168e-07	NA	10	22	22	Whole_Blood	0.840810960613863
Whole_Blood.1693	ENSG00000249109.1	RP11-1026M7.2	-1.20073206419565	-0.135199535413978	0.229855151997299	0.0142070193174053	0.0782106420418336	4.09951808751351e-07	NA	3	4	4	Whole_Blood	0.840810960613863
Whole_Blood.1694	ENSG00000170340.10	B3GNT2	-1.20009209744827	-0.0828036039830951	0.230103574339578	0.0534360695928208	0.292478109708659	1.70620606222439e-26	NA	12	23	23	Whole_Blood	0.840889301778919
Whole_Blood.1695	ENSG00000198231.8	DDX42	-1.1998703771835	-0.0776456469006749	0.230189686245495	0.0360338645661538	0.106153848703318	4.64881302990077e-09	NA	19	33	33	Whole_Blood	0.840889301778919
Whole_Blood.1696	ENSG00000271751.1	RP11-110I1.14	-1.19950791200171	-0.650945980575675	0.230330510127715	0.000654613123934811	0.0574365483914364	2.01258509747236e-05	NA	2	5	5	Whole_Blood	0.840889301778919
Whole_Blood.1697	ENSG00000117601.9	SERPINC1	1.19897225611072	1.17865466167211	0.230538733669657	0.000471357843050364	0.0131697473909564	0.0438530546596411	NA	7	22	22	Whole_Blood	0.840889301778919
Whole_Blood.1698	ENSG00000189266.7	PNRC2	-1.19853984028672	-0.0438455624575493	0.230706922661752	0.376933752784612	0.507664790759084	1.34086563749679e-54	NA	11	19	19	Whole_Blood	0.840889301778919
Whole_Blood.1699	ENSG00000164967.5	RPP25L	1.19818389618712	0.298324132686119	0.230845433248451	0.00249961997244657	0.0346240772963043	0.0010650876335124	NA	12	28	28	Whole_Blood	0.840889301778919
Whole_Blood.1700	ENSG00000110871.10	COQ5	-1.19811164963776	-0.114418011081751	0.230873554179344	0.0314068014063892	0.112318522285733	8.1815411722286e-10	NA	18	35	35	Whole_Blood	0.840889301778919
Whole_Blood.1701	ENSG00000061273.13	HDAC7	-1.19772441441194	-0.156090177525113	0.231024321416445	0.0144982770499828	0.036396254434549	0.000628666426754123	NA	7	11	11	Whole_Blood	0.840889301778919
Whole_Blood.1702	ENSG00000183826.12	BTBD9	1.19753371685084	0.204370506224033	0.231098593836222	0.00604069352451275	0.0671587582555062	3.31225979307833e-06	NA	7	21	21	Whole_Blood	0.840889301778919
Whole_Blood.1703	ENSG00000114354.8	TFG	-1.19574742729108	-0.0811507104151465	0.231795137339592	0.0532485413664017	0.12740656858712	7.63159373742646e-11	NA	8	10	10	Whole_Blood	0.842688636465109
Whole_Blood.1704	ENSG00000059588.5	TARBP1	1.19556785772069	0.456451904603121	0.231865240842329	0.00172329002765596	0.0133608257913937	0.0425902155502513	NA	12	22	22	Whole_Blood	0.842688636465109
Whole_Blood.1705	ENSG00000232210.1	PHBP15	1.19439843564559	0.164072372258859	0.232322148479745	0.0227296821840326	0.0315590214923456	0.00167673819595742	NA	10	19	19	Whole_Blood	0.843506729225764
Whole_Blood.1706	ENSG00000172123.8	SLFN12	1.1942946106646	0.136400256995763	0.232362745044268	0.0176794709484017	0.131193096028528	2.44394914327408e-11	NA	17	38	38	Whole_Blood	0.843506729225764
Whole_Blood.1707	ENSG00000171617.9	ENC1	-1.19344951445948	-0.0376730308119022	0.232693373046224	0.239336868973494	0.418530228527497	4.6699580643335e-43	NA	29	47	47	Whole_Blood	0.844158070983428
Whole_Blood.1708	ENSG00000267100.1	ILF3-AS1	-1.19276750720306	-0.628377466875656	0.232960438825918	0.000488805608754422	0.0412320277249032	0.000315697700116687	NA	6	13	13	Whole_Blood	0.844158070983428
Whole_Blood.1709	ENSG00000124783.8	SSR1	1.19203352398727	0.0730706774868629	0.233248100579625	0.0756143839371138	0.0316788883270006	0.00170079986082458	NA	94	198	198	Whole_Blood	0.844158070983428
Whole_Blood.1710	ENSG00000174628.12	IQCK	1.19200186033109	0.328849869554133	0.233260515823823	0.00324301076026423	0.0282410647860172	0.00282267696926845	NA	8	26	26	Whole_Blood	0.844158070983428
Whole_Blood.1711	ENSG00000161929.10	SCIMP	1.19176956255257	0.106850465791604	0.233351613559672	0.0207431051151189	0.0898466659602397	7.60692902181103e-08	NA	13	33	33	Whole_Blood	0.844158070983428
Whole_Blood.1712	ENSG00000117528.7	ABCD3	1.19153592769186	0.0921921100207273	0.233443261086426	0.0372900151178599	0.0404017073447532	0.000379058161669171	NA	37	72	72	Whole_Blood	0.844158070983428
Whole_Blood.1713	ENSG00000135605.8	TEC	-1.19124726114272	-0.0702876694920965	0.233556531035084	0.0488933383294445	0.134324079469687	1.59410810019388e-11	NA	21	33	33	Whole_Blood	0.844158070983428
Whole_Blood.1714	ENSG00000134108.8	ARL8B	-1.19072438756102	-0.19063345237524	0.233761800740882	0.011174504321415	0.0642706258166794	5.3367114992881e-06	NA	16	41	41	Whole_Blood	0.844158070983428
Whole_Blood.1715	ENSG00000198805.7	PNP	1.19051417873125	0.0658129242411986	0.233844360548662	0.0700026948867304	0.136961368495741	1.27914481512535e-11	NA	10	18	18	Whole_Blood	0.844158070983428
Whole_Blood.1716	ENSG00000175221.10	MED16	1.19035916433746	0.122260514436118	0.233905255903046	0.0196321740953001	0.200268556497867	5.62229218133716e-17	NA	22	51	51	Whole_Blood	0.844158070983428
Whole_Blood.1717	ENSG00000054282.11	SDCCAG8	1.18977595330129	0.0799880830438625	0.234134463323544	0.0622634905003021	0.221419248486872	8.01729138779847e-19	NA	27	44	44	Whole_Blood	0.844345861304718
Whole_Blood.1718	ENSG00000091844.3	RGS17	-1.18953306493573	-0.170488560716137	0.234229967660505	0.0117176279154135	0.062607628470427	7.59706489769573e-06	NA	10	30	30	Whole_Blood	0.844345861304718
Whole_Blood.1719	ENSG00000261159.1	RP11-723O4.9	-1.18898747495055	-0.0856418345143128	0.234444595684417	0.0325849991143605	0.140847606699361	6.62110041532278e-12	NA	21	41	41	Whole_Blood	0.844627912201045
Whole_Blood.1720	ENSG00000158865.8	SLC5A11	1.18730156508533	0.0613397879474177	0.23510869099041	0.0727751241995461	0.40459957050736	1.61435949879195e-39	NA	15	39	39	Whole_Blood	0.846527978664887
Whole_Blood.1721	ENSG00000237669.1	HCG4P3	-1.18629518315444	-0.14288217578938	0.235505748212189	0.0179626949592307	0.247326218339523	4.57398666889854e-22	NA	14	30	30	Whole_Blood	0.847390256832328
Whole_Blood.1722	ENSG00000197465.9	GYPE	-1.1858024186654	-0.169645318187402	0.235700336138159	0.00659478485169215	0.110543808070803	1.6103387603714e-09	NA	6	16	16	Whole_Blood	0.847390256832328
Whole_Blood.1723	ENSG00000011007.8	TCEB3	-1.18565476565188	-0.0988550367542911	0.235758665028597	0.0220365767049852	0.0569587075238505	1.98698108308572e-05	NA	16	41	41	Whole_Blood	0.847390256832328
Whole_Blood.1724	ENSG00000269385.1	CTC-312O10.2	1.18520380288928	0.0885960219348479	0.235936876720959	0.04373802950201	0.162487433909864	6.69962348152965e-14	NA	11	20	20	Whole_Blood	0.847538908081728
Whole_Blood.1725	ENSG00000126746.13	ZNF384	-1.18408981140049	-0.14834513584552	0.236377512845137	0.0119779998717747	0.151449503003912	7.62548132555532e-13	NA	16	41	41	Whole_Blood	0.847578773299308
Whole_Blood.1726	ENSG00000238142.1	RP11-108M9.4	-1.1832754611969	-1.72783496748133	0.236699994698407	0.000154895703696834	0.0572343597878446	2.04300750941187e-05	NA	1	5	5	Whole_Blood	0.847578773299308
Whole_Blood.1727	ENSG00000257698.1	RP11-620J15.3	1.18308461919848	0.134961051218902	0.236775612898522	0.00697825382315844	0.0391309045965645	0.000503938281191376	NA	10	20	20	Whole_Blood	0.847578773299308
Whole_Blood.1728	ENSG00000137312.10	FLOT1	1.18306495133783	0.141405406524744	0.236783406955662	0.00944216730757349	0.134656759943019	1.83451981232311e-11	NA	17	41	41	Whole_Blood	0.847578773299308
Whole_Blood.1729	ENSG00000138398.11	PPIG	-1.18267870335638	-0.114060097681795	0.236936507578687	0.017729412983053	0.0596314349030913	1.00449556869682e-05	NA	7	10	10	Whole_Blood	0.847578773299308
Whole_Blood.1730	ENSG00000136235.11	GPNMB	1.18233459683418	0.61163096564192	0.237072963129639	0.000453843984755135	0.0292945312581592	0.00257838589613216	NA	10	16	16	Whole_Blood	0.847578773299308
Whole_Blood.1731	ENSG00000169231.9	THBS3	-1.18225820053365	-0.0847421947421779	0.237103265639203	0.0336641944997766	0.260071796214271	7.94249115351319e-23	NA	10	27	27	Whole_Blood	0.847578773299308
Whole_Blood.1732	ENSG00000136933.12	RABEPK	1.18174985478575	0.0787199261350408	0.237304970130735	0.0345011144353993	0.18555766572584	7.01158166598417e-16	NA	11	24	24	Whole_Blood	0.847578773299308
Whole_Blood.1733	ENSG00000132010.11	ZNF20	-1.18111782789372	-0.314009054111184	0.237555918605225	0.00290575436161165	0.0141334650012856	0.036469905453082	NA	3	5	5	Whole_Blood	0.847578773299308
Whole_Blood.1734	ENSG00000116237.11	ICMT	-1.18100690841675	-1.85398751041917	0.237599978898349	7.67254648390706e-05	0.104167607066528	2.21668434493109e-09	NA	1	4	4	Whole_Blood	0.847578773299308
Whole_Blood.1735	ENSG00000214063.6	TSPAN4	1.18081335036853	0.205142417914463	0.237676879349206	0.0063245276686265	0.0292730825589283	0.00259319562376272	NA	4	14	14	Whole_Blood	0.847578773299308
Whole_Blood.1736	ENSG00000152256.9	PDK1	1.18079503347809	0.221617306573113	0.237684157544893	0.00881025756529774	0.0573800932925117	2.13625129482592e-05	NA	11	19	19	Whole_Blood	0.847578773299308
Whole_Blood.1737	ENSG00000120306.5	CYSTM1	-1.1804568619257	-0.122489285202271	0.23781855791115	0.0208982477803998	0.0292878600017751	0.00257513796885384	NA	22	50	50	Whole_Blood	0.847578773299308
Whole_Blood.1738	ENSG00000153310.14	FAM49B	1.18010905910342	0.224657985117081	0.237956842034362	0.00865537965122508	0.0123813434419357	0.0493833351144846	NA	8	14	14	Whole_Blood	0.847578773299308
Whole_Blood.1739	ENSG00000091592.11	NLRP1	1.17983106490974	0.131252813661899	0.238067411525508	0.0215078723295354	0.0709616415643411	1.48739563512001e-06	NA	4	7	7	Whole_Blood	0.847578773299308
Whole_Blood.1740	ENSG00000145384.3	FABP2	1.17910971770068	0.112583747998088	0.238354489550008	0.0232652674312787	0.268193475990584	1.32571901098173e-23	NA	12	26	26	Whole_Blood	0.847578773299308
Whole_Blood.1741	ENSG00000105122.8	RASAL3	-1.17907167169969	-0.146525390854802	0.238369637681556	0.00862574627951239	0.0224558537203247	0.00846789513746636	NA	10	17	17	Whole_Blood	0.847578773299308
Whole_Blood.1742	ENSG00000138592.9	USP8	-1.17896661894704	-0.194310186381919	0.23841146828474	0.00610758928681702	0.0868275534655859	1.32729336204005e-07	NA	8	14	14	Whole_Blood	0.847578773299308
Whole_Blood.1743	ENSG00000155957.12	TMBIM4	-1.17777709213246	-0.152712365724845	0.238885483503143	0.00934180085506641	0.157883188586764	2.0197276639181e-13	NA	8	17	17	Whole_Blood	0.848425773725083
Whole_Blood.1744	ENSG00000212670.1	AL161915.1	1.17746178798247	0.118844439774465	0.239011240645403	0.0225528506375778	0.069421774218589	1.84470675906132e-06	NA	19	35	35	Whole_Blood	0.848425773725083
Whole_Blood.1745	ENSG00000230847.4	RP11-195E2.1	1.17683603139381	0.2837834388139	0.239260958159488	0.00566476193519305	0.183476741259814	8.0214091485099e-16	NA	6	12	12	Whole_Blood	0.848425773725083
Whole_Blood.1746	ENSG00000151458.7	ANKRD50	1.17673228585088	0.334286121248553	0.23930237714521	0.00240191251577243	0.0232997343194604	0.00690327937284602	NA	2	16	16	Whole_Blood	0.848425773725083
Whole_Blood.1747	ENSG00000105270.10	CLIP3	-1.17602001430043	-0.122387291369362	0.239586878342518	0.0145131180145834	0.0508808266208069	4.57960986209177e-05	NA	6	10	10	Whole_Blood	0.848425773725083
Whole_Blood.1748	ENSG00000036448.5	MYOM2	-1.1756545663371	-0.0313680615889052	0.239732941027783	0.303953151208113	0.474246897899544	1.21581161548932e-48	NA	40	70	70	Whole_Blood	0.848425773725083
Whole_Blood.1749	ENSG00000152217.12	SETBP1	-1.1749501339979	-0.235114004478601	0.24001466651125	0.00698567432789574	0.0267965648486726	0.00409232502692718	NA	9	23	23	Whole_Blood	0.848425773725083
Whole_Blood.1750	ENSG00000142347.12	MYO1F	1.17493134351197	0.1739165392434	0.240022184633844	0.00994850528184164	0.0182626147773411	0.0164008624076597	NA	4	4	4	Whole_Blood	0.848425773725083
Whole_Blood.1751	ENSG00000138018.13	EPT1	-1.17473929308126	-0.12237538277934	0.240099034031564	0.0227146450707961	0.0584201187898048	1.39261958903054e-05	NA	30	71	71	Whole_Blood	0.848425773725083
Whole_Blood.1752	ENSG00000117650.8	NEK2	1.1745200414554	0.199034179103325	0.240186789244502	0.00879492718469349	0.0264767676899726	0.00429859225559997	NA	23	39	39	Whole_Blood	0.848425773725083
Whole_Blood.1753	ENSG00000248196.1	RP11-476C8.2	1.17435201535088	0.117926172302232	0.240254056798254	0.0195897656735936	0.0316913438910098	0.00155239102912126	NA	24	47	47	Whole_Blood	0.848425773725083
Whole_Blood.1754	ENSG00000249741.2	RP11-673E1.3	-1.17425303806225	-0.188693508530554	0.240293687568835	0.0057604752572943	0.0977521769994634	1.94018633811363e-08	NA	5	16	16	Whole_Blood	0.848425773725083
Whole_Blood.1755	ENSG00000220739.2	RP11-277I20.3	-1.17349625562992	-0.214126558234618	0.240596857542526	0.00792293861748777	0.0140147299925398	0.0321411700317542	NA	9	15	15	Whole_Blood	0.849012158838098
Whole_Blood.1756	ENSG00000105793.11	GTPBP10	1.17301266998638	0.0785027279176498	0.240790724873745	0.0446504848527344	0.151115970250217	9.88807810996794e-13	NA	32	71	71	Whole_Blood	0.849212391311563
Whole_Blood.1757	ENSG00000175509.8	RP11-395L14.13	-1.17266027431118	-0.241632476183838	0.240932068017238	0.00826487301831364	0.0460058871436372	0.000145326694989968	NA	6	12	12	Whole_Blood	0.849227260802934
Whole_Blood.1758	ENSG00000067606.11	PRKCZ	1.17179069016038	0.506497316982232	0.241281101367923	0.000905656299888888	0.0604731241431779	9.57582263060212e-06	NA	3	5	5	Whole_Blood	0.849490733207616
Whole_Blood.1759	ENSG00000105668.3	UPK1A	1.1714887597685	0.0767718024138015	0.241402373291506	0.0346126714812443	0.123010252415501	1.98452335651264e-10	NA	9	12	12	Whole_Blood	0.849490733207616
Whole_Blood.1760	ENSG00000105866.9	SP4	1.1713967677715	0.207429732165304	0.241439330885877	0.0097911570407236	0.0223782707933442	0.00863890504029105	NA	7	14	14	Whole_Blood	0.849490733207616
Whole_Blood.1761	ENSG00000249264.1	EEF1A1P9	-1.1704940754953	-0.262611908549668	0.241802196945954	0.00380942001123951	0.0176300093872207	0.0197595851750564	NA	5	11	11	Whole_Blood	0.849490733207616
Whole_Blood.1762	ENSG00000140961.8	OSGIN1	-1.17037472337014	-0.0544002069367069	0.241850203064123	0.073855944978497	0.184106959712755	8.6664118929472e-16	NA	16	38	38	Whole_Blood	0.849490733207616
Whole_Blood.1763	ENSG00000108064.6	TFAM	-1.17007710964951	-5.16454352309857	0.241969939230295	1.24647926713245e-05	0.0410464095639838	0.000336853861649512	NA	3	15	15	Whole_Blood	0.849490733207616
Whole_Blood.1764	ENSG00000172927.3	MYEOV	-1.16975390911102	-0.374456825289742	0.242100016738814	0.00341223497956511	0.0265443272877022	0.0035836984634713	NA	1	10	10	Whole_Blood	0.849490733207616
Whole_Blood.1765	ENSG00000273245.1	RP11-434P11.2	-1.16972012105874	-0.406725216044234	0.242113618150153	0.00126624089501388	0.0538791979220161	3.70513923456028e-05	NA	6	19	19	Whole_Blood	0.849490733207616
Whole_Blood.1766	ENSG00000183103.6	LYPD4	1.16940289844567	0.227110392615809	0.242241342619837	0.00701286726760982	0.0422433486895603	0.000264847474565633	NA	8	13	13	Whole_Blood	0.849490733207616
Whole_Blood.1767	ENSG00000117597.13	DIEXF	1.16865187555257	0.0611209806316572	0.242543918556115	0.060878252398397	0.160407597210759	1.23108357068814e-13	NA	8	17	17	Whole_Blood	0.849960301427831
Whole_Blood.1768	ENSG00000225402.1	AC010878.3	1.16838938273413	0.261184640706001	0.242649735657097	0.00457826577561981	0.0499639578611119	7.13074390335879e-05	NA	12	24	24	Whole_Blood	0.849960301427831
Whole_Blood.1769	ENSG00000269119.1	HNRNPA1P52	1.16558185006072	0.112086893260131	0.243783549573804	0.0277847725745015	0.112843992558522	6.05023297068358e-10	NA	13	24	24	Whole_Blood	0.85294255754518
Whole_Blood.1770	ENSG00000197548.8	ATG7	-1.16516396497289	-0.147075961013133	0.243952628923306	0.0145540245692063	0.0386651870524743	0.000514466730996577	NA	32	51	51	Whole_Blood	0.85294255754518
Whole_Blood.1771	ENSG00000157551.13	KCNJ15	-1.16483458213164	-0.185823963432892	0.24408595765169	0.00853845356147087	0.212710839492305	2.66318645690931e-18	NA	14	38	38	Whole_Blood	0.85294255754518
Whole_Blood.1772	ENSG00000119431.5	HDHD3	1.16453449919072	0.175379353034607	0.244207470805079	0.00938610853092337	0.1683345125305	1.43904963329597e-14	NA	11	30	30	Whole_Blood	0.85294255754518
Whole_Blood.1773	ENSG00000160183.9	TMPRSS3	-1.16428517167062	-0.111954312649011	0.244308463772988	0.0213623485975153	0.0628849750065585	3.32571946766431e-06	NA	8	18	18	Whole_Blood	0.85294255754518
Whole_Blood.1774	ENSG00000183617.4	MRPL54	1.16423822788508	0.186612643989317	0.244327482171024	0.00696898509733327	0.261485805353493	9.01103507685229e-23	NA	2	4	4	Whole_Blood	0.85294255754518
Whole_Blood.1775	ENSG00000168734.9	PKIG	-1.16379031404517	-0.328351961415415	0.244508998375595	0.00271853108427721	0.0375076760254517	0.000470787329118481	NA	3	9	9	Whole_Blood	0.852985857213121
Whole_Blood.1776	ENSG00000163945.11	UVSSA	-1.16352797870089	-0.038339261759983	0.244615353206928	0.146272171399457	0.260487533301234	3.93028963029846e-23	NA	29	54	54	Whole_Blood	0.852985857213121
Whole_Blood.1777	ENSG00000120029.8	C10orf76	-1.16310292822992	-0.0522666353521499	0.244787744205597	0.0676187213046596	0.0625038889376472	5.55031163813176e-06	NA	31	66	66	Whole_Blood	0.853106640329355
Whole_Blood.1778	ENSG00000163739.4	CXCL1	-1.16254162565988	-0.13106562208155	0.245015526637825	0.0237033198253228	0.022524635730839	0.00832353463818632	NA	12	29	29	Whole_Blood	0.853420222985406
Whole_Blood.1779	ENSG00000184304.10	PRKD1	1.16187019289356	0.226890586439547	0.24528819635962	0.00375682508894921	0.0189001637446086	0.0139596389703992	NA	10	14	14	Whole_Blood	0.853538869413693
Whole_Blood.1780	ENSG00000114859.10	CLCN2	1.16150292918056	0.153735271084591	0.245437432661794	0.0202049815160583	0.0177799608722767	0.0187127362155975	NA	18	32	32	Whole_Blood	0.853538869413693
Whole_Blood.1781	ENSG00000148218.11	ALAD	-1.16143987888381	-0.0931909976873676	0.245463059329208	0.0321974030239617	0.0400799469423189	0.000376037778733987	NA	23	41	41	Whole_Blood	0.853538869413693
Whole_Blood.1782	ENSG00000118762.3	PKD2	1.16041549514307	0.128715912048516	0.245879681021597	0.0141350798162141	0.118063175959407	3.21764727575611e-10	NA	8	19	19	Whole_Blood	0.854507780340489
Whole_Blood.1783	ENSG00000181274.5	FRAT2	-1.15879404906279	-0.0798997116128443	0.246540143783405	0.0339048594061794	0.112597694255962	1.42738527712948e-09	NA	18	47	47	Whole_Blood	0.855321191238372
Whole_Blood.1784	ENSG00000060982.10	BCAT1	-1.15825890137335	-0.057835345464491	0.246758397804407	0.0933964942705635	0.228517129954302	1.07275985988496e-20	NA	29	73	73	Whole_Blood	0.855321191238372
Whole_Blood.1785	ENSG00000204388.5	HSPA1B	-1.15788804215688	-0.163610478912442	0.24690972798657	0.00902503946913411	0.0193305620447827	0.0149273947403737	NA	5	8	8	Whole_Blood	0.855321191238372
Whole_Blood.1786	ENSG00000205565.6	RP11-497H16.6	-1.1575710532857	-0.0520019688925462	0.247039127738181	0.198234836285632	0.136260157645606	8.94668255031394e-12	NA	5	15	15	Whole_Blood	0.855321191238372
Whole_Blood.1787	ENSG00000130309.6	COLGALT1	-1.15749997801721	-0.135972313941756	0.247068148277959	0.0136200798399387	0.0204111486382575	0.0112177298732902	NA	22	45	45	Whole_Blood	0.855321191238372
Whole_Blood.1788	ENSG00000229515.1	FLT1P1	1.15713649927224	0.198472344491159	0.24721659657336	0.00474697160490296	0.0289317952752658	0.00271821145484993	NA	3	10	10	Whole_Blood	0.855321191238372
Whole_Blood.1789	ENSG00000236209.1	AC104135.2	-1.1569975912609	-0.0652131865053264	0.247273344464724	0.0852746441343991	0.270534069075203	5.15124411475946e-24	NA	14	31	31	Whole_Blood	0.855321191238372
Whole_Blood.1790	ENSG00000197070.9	ARRDC1	1.15641413940951	0.113544679319875	0.247511800833662	0.0285748153880666	0.184976926704495	6.82081731812981e-16	NA	11	27	27	Whole_Blood	0.855321191238372
Whole_Blood.1791	ENSG00000155428.8	TRIM74	-1.15606550952451	-0.0952565855102915	0.247654362441397	0.0212373254715581	0.0425438864552797	0.000249286274798906	NA	18	32	32	Whole_Blood	0.855321191238372
Whole_Blood.1792	ENSG00000152767.11	FARP1	-1.15553027852093	-0.342960391761032	0.247873340755278	0.00295679352027878	0.0445967204759065	0.000193601684696912	NA	8	21	21	Whole_Blood	0.855321191238372
Whole_Blood.1793	ENSG00000197894.6	ADH5	-1.15515989200603	-0.102435762077026	0.248024955785389	0.030365178322955	0.21763071394751	1.64009004845582e-18	NA	31	65	65	Whole_Blood	0.855321191238372
Whole_Blood.1794	ENSG00000218422.2	AC016773.1	-1.1542164031033	-0.032392419960974	0.248411459277651	0.191639474438924	0.400224737282302	1.48766357849282e-38	NA	12	17	17	Whole_Blood	0.855321191238372
Whole_Blood.1795	ENSG00000119326.10	CTNNAL1	-1.15395047463887	-0.147315371918502	0.24852047386458	0.00867812713843127	0.0418058784255469	0.000300054278347694	NA	3	4	4	Whole_Blood	0.855321191238372
Whole_Blood.1796	ENSG00000142733.10	MAP3K6	-1.15386607467644	-0.146993148507542	0.248555079739074	0.0113685510196712	0.0449339952266346	0.000178488708505999	NA	11	26	26	Whole_Blood	0.855321191238372
Whole_Blood.1797	ENSG00000224034.1	RP11-445P17.8	1.15361317720085	0.0688130525235961	0.248658793546877	0.0551521567443071	0.218755639781093	1.11173920655241e-18	NA	17	34	34	Whole_Blood	0.855321191238372
Whole_Blood.1798	ENSG00000160014.12	CALM3	-1.15302526950836	-0.332127610510828	0.248900012728293	0.00257941112635573	0.0482832494806146	0.000102292252577293	NA	1	8	8	Whole_Blood	0.855321191238372
Whole_Blood.1799	ENSG00000163755.4	HPS3	-1.1529104598805	-0.164858743579406	0.248947138336212	0.0157205559356882	0.0365685469288008	0.000766593595025124	NA	19	33	33	Whole_Blood	0.855321191238372
Whole_Blood.1800	ENSG00000228638.1	FCF1P2	-1.15225043968516	-0.394146278706446	0.249218176121497	0.00108004992201705	0.0442780526890417	0.000181794332083639	NA	12	34	34	Whole_Blood	0.855321191238372
Whole_Blood.1801	ENSG00000166667.8	SPDYE6	1.15213641607751	0.555199599295865	0.249265020888777	0.000938890990330029	0.131130773498725	3.28574138676783e-11	NA	4	8	8	Whole_Blood	0.855321191238372
Whole_Blood.1802	ENSG00000184221.8	OLIG1	-1.1518349021613	-0.114470379713308	0.249388922691809	0.0273473594648659	0.12594735943283	4.17524680015247e-11	NA	16	40	40	Whole_Blood	0.855321191238372
Whole_Blood.1803	ENSG00000204531.11	POU5F1	-1.15164199448892	-0.0774741184799184	0.2494682172588	0.0399934881753222	0.143594501150779	3.68368857272632e-12	NA	44	98	98	Whole_Blood	0.855321191238372
Whole_Blood.1804	ENSG00000214253.4	FIS1	1.15134154688817	0.258966751112706	0.249591751128225	0.00407591324977888	0.0388263343433277	0.000425344632758711	NA	9	16	16	Whole_Blood	0.855321191238372
Whole_Blood.1805	ENSG00000118495.14	PLAGL1	-1.15117661690481	-0.252107757744097	0.249659582917367	0.00529122396543311	0.0864608648381249	1.00638320929805e-07	NA	21	49	49	Whole_Blood	0.855321191238372
Whole_Blood.1806	ENSG00000125952.14	MAX	1.15094825787536	0.14200869294723	0.249753522831045	0.0123055372848639	0.0427768110940669	0.000256169916472339	NA	23	45	45	Whole_Blood	0.855321191238372
Whole_Blood.1807	ENSG00000248406.1	CTD-3105H18.4	1.15082042559428	0.187440412799075	0.249806119898384	0.00953987688006913	0.0567853651187711	2.49224163131989e-05	NA	10	22	22	Whole_Blood	0.855321191238372
Whole_Blood.1808	ENSG00000067191.11	CACNB1	1.15080664191515	0.220923787976097	0.249811791706581	0.00751824708161409	0.0372857803963552	0.00066309436119467	NA	2	6	6	Whole_Blood	0.855321191238372
Whole_Blood.1809	ENSG00000075413.13	MARK3	1.15050018772142	0.177856671293216	0.249937916936653	0.0107577000710786	0.0855463525811656	1.56077501544275e-07	NA	7	14	14	Whole_Blood	0.855321191238372
Whole_Blood.1810	ENSG00000239672.3	NME1	1.15039591406594	0.161640531732387	0.249980842264081	0.00987459059128648	0.0293872175880054	0.0025089099113838	NA	17	31	31	Whole_Blood	0.855321191238372
Whole_Blood.1811	ENSG00000109084.9	TMEM97	-1.14902255054757	-0.217870003042168	0.250546682147135	0.00642986017555518	0.0503722976243881	6.84744330841666e-05	NA	14	36	36	Whole_Blood	0.856662756459366
Whole_Blood.1812	ENSG00000106733.16	NMRK1	1.14845315671224	0.0405115759584227	0.250781540286987	0.216955671078375	0.415931005770538	6.2259200334625e-42	NA	41	89	89	Whole_Blood	0.856662756459366
Whole_Blood.1813	ENSG00000214113.6	LYRM4	1.14814997579877	0.246684674694788	0.250906656136792	0.00702027609373606	0.0493837776524647	7.40425084705013e-05	NA	17	27	27	Whole_Blood	0.856662756459366
Whole_Blood.1814	ENSG00000156256.10	USP16	1.14810251566127	0.197825759104879	0.25092624579643	0.0075818445327288	0.0161413685456407	0.0262941600662683	NA	9	13	13	Whole_Blood	0.856662756459366
Whole_Blood.1815	ENSG00000125457.9	MIF4GD	-1.14704517836149	-0.472647165282608	0.251362949455948	0.000969244846901411	0.138219766712495	5.26930765886138e-12	NA	3	12	12	Whole_Blood	0.857114747322186
Whole_Blood.1816	ENSG00000124140.8	SLC12A5	-1.14683541288126	-0.446712246604298	0.251449650226642	0.00191941348547173	0.0525644517651585	4.41575707547436e-05	NA	6	10	10	Whole_Blood	0.857114747322186
Whole_Blood.1817	ENSG00000176087.10	SLC35A4	1.14650509667215	0.154170686645357	0.251586219600279	0.00887092218442357	0.0564675028988407	2.28071169506624e-05	NA	13	32	32	Whole_Blood	0.857114747322186
Whole_Blood.1818	ENSG00000141480.13	ARRB2	-1.14644217286001	-0.119963072446868	0.251612241342117	0.0158501933156522	0.110238156726497	1.08883391669924e-09	NA	6	9	9	Whole_Blood	0.857114747322186
Whole_Blood.1819	ENSG00000127419.12	TMEM175	-1.14441176079859	-0.105283454625506	0.252452913088347	0.0272459474423907	0.0150710237929635	0.0315303996351746	NA	26	49	49	Whole_Blood	0.859505712345318
Whole_Blood.1820	ENSG00000198218.6	QRICH1	-1.14321752562248	-0.113241824525856	0.252948287535818	0.016550715225147	0.0610523246305519	8.56695603011418e-06	NA	15	25	25	Whole_Blood	0.860254174113903
Whole_Blood.1821	ENSG00000164209.12	SLC25A46	-1.14306763092934	-0.161041295611198	0.25301051236931	0.0145128718913929	0.0646369738541074	5.35967467099761e-06	NA	17	29	29	Whole_Blood	0.860254174113903
Whole_Blood.1822	ENSG00000108523.11	RNF167	1.14237058162689	1.40776999189884	0.253300014112708	0.000102411039550743	0.0312332476125607	0.00172549804806957	NA	1	12	12	Whole_Blood	0.860254174113903
Whole_Blood.1823	ENSG00000162994.11	CLHC1	1.14211165214147	0.116195423440752	0.253407612647583	0.0176597596470824	0.340465800899755	3.19862686844493e-31	NA	7	20	20	Whole_Blood	0.860254174113903
Whole_Blood.1824	ENSG00000167657.7	DAPK3	1.14151645832979	0.342805148909212	0.253655066985046	0.00186864748995936	0.0189787786941121	0.0152278497916795	NA	4	7	7	Whole_Blood	0.860254174113903
Whole_Blood.1825	ENSG00000063761.11	ADCK1	1.14137724242752	0.104703475142277	0.253712970852243	0.0272130093363247	0.35126617209521	1.29847873729522e-32	NA	7	17	17	Whole_Blood	0.860254174113903
Whole_Blood.1826	ENSG00000103275.14	UBE2I	-1.14020717144012	-0.294808592191222	0.254200000467957	0.00263136510160949	0.076331009826945	8.11011233524617e-07	NA	1	8	8	Whole_Blood	0.860254174113903
Whole_Blood.1827	ENSG00000160209.14	PDXK	-1.14005281068863	-0.0981882469543613	0.254264300032213	0.0331503808951741	0.227828740541356	1.07596917736631e-19	NA	6	9	9	Whole_Blood	0.860254174113903
Whole_Blood.1828	ENSG00000155906.12	RMND1	1.14000165761928	0.210218014036102	0.254285610536233	0.00723086988706604	0.0182046614750414	0.0180912620502575	NA	20	42	42	Whole_Blood	0.860254174113903
Whole_Blood.1829	ENSG00000049246.10	PER3	1.13896417172264	0.300110918981248	0.254718098139385	0.00459454736949778	0.0144005697657339	0.035390242202071	NA	7	17	17	Whole_Blood	0.860254174113903
Whole_Blood.1830	ENSG00000108294.4	PSMB3	-1.13875572779585	-0.0696314338622112	0.254805052007299	0.0645599049994898	0.177729479872937	2.55541236399474e-15	NA	14	32	32	Whole_Blood	0.860254174113903
Whole_Blood.1831	ENSG00000161267.7	BDH1	-1.13853594772948	-0.38412634742593	0.254896757183431	0.00228506276356097	0.0416617461478396	0.000330362278739575	NA	4	8	8	Whole_Blood	0.860254174113903
Whole_Blood.1832	ENSG00000072210.14	ALDH3A2	-1.13832720525092	-2.08747325949567	0.254983878078534	0.0001627212911447	0.0193394693139498	0.0135252169735436	NA	2	7	7	Whole_Blood	0.860254174113903
Whole_Blood.1833	ENSG00000123473.11	STIL	1.13809587478056	0.130475552821094	0.255080450498117	0.0218895208833073	0.0227195245485879	0.0067785310679703	NA	11	26	26	Whole_Blood	0.860254174113903
Whole_Blood.1834	ENSG00000109501.9	WFS1	1.13742302787105	0.0991475546255093	0.255361485211651	0.0383985110646415	0.0203189271268437	0.0121555773001792	NA	28	61	61	Whole_Blood	0.860254174113903
Whole_Blood.1835	ENSG00000174483.15	BBS1	-1.13701822446851	-0.180796770300979	0.255530667167318	0.0060862747506618	0.0601930559266724	1.18401440286414e-05	NA	6	16	16	Whole_Blood	0.860254174113903
Whole_Blood.1836	ENSG00000166225.4	FRS2	1.13671073492054	0.348217435270622	0.255659230201473	0.00311801674218471	0.0219260808568505	0.00937762633713408	NA	3	7	7	Whole_Blood	0.860254174113903
Whole_Blood.1837	ENSG00000163584.13	RPL22L1	-1.13644331556563	-0.105631683637946	0.255771076212644	0.0279659744286087	0.249326008216327	4.21077320665867e-22	NA	2	5	5	Whole_Blood	0.860254174113903
Whole_Blood.1838	ENSG00000196562.10	SULF2	1.13639308717948	0.127474635975524	0.255792087626588	0.0241984148366283	0.110274697018884	2.19150433566117e-09	NA	24	45	45	Whole_Blood	0.860254174113903
Whole_Blood.1839	ENSG00000182512.4	GLRX5	1.13617257564269	0.217195750405439	0.255884345656664	0.00679275005608539	0.040098685693318	0.000422446187188266	NA	4	6	6	Whole_Blood	0.860254174113903
Whole_Blood.1840	ENSG00000230207.1	RPL4P5	1.13593910834917	0.155132927983589	0.255982049334906	0.0127933108346403	0.0339977271369424	0.0011400771410447	NA	9	12	12	Whole_Blood	0.860254174113903
Whole_Blood.1841	ENSG00000237818.1	RPS3AP29	-1.1358154762296	-0.363615336680107	0.256033798609487	0.00273464845108874	0.0161652559554905	0.0256816767589911	NA	6	15	15	Whole_Blood	0.860254174113903
Whole_Blood.1842	ENSG00000127952.12	STYXL1	1.13578874133644	0.095745534430396	0.256044990114439	0.0287663473163175	0.470759288921064	3.65676864392945e-49	NA	16	38	38	Whole_Blood	0.860254174113903
Whole_Blood.1843	ENSG00000197798.4	FAM118B	1.13576437552398	0.156472753074769	0.256055190193522	0.0143985566221694	0.388530350449965	5.00735344700907e-37	NA	8	15	15	Whole_Blood	0.860254174113903
Whole_Blood.1844	ENSG00000100445.12	SDR39U1	-1.13543272080897	-0.12819514495009	0.256194056414416	0.0176646921646596	0.159489066163824	1.20231325647216e-13	NA	15	40	40	Whole_Blood	0.860254174113903
Whole_Blood.1845	ENSG00000138381.5	ASNSD1	1.13485231248566	0.0506716450210892	0.256437203426012	0.0810023239532321	0.410649387658422	1.02698655342338e-39	NA	21	56	56	Whole_Blood	0.860254174113903
Whole_Blood.1846	ENSG00000136271.6	DDX56	-1.13435350998548	-0.10205306163458	0.256646291797656	0.028778104930715	0.0267850649009354	0.00313349665233871	NA	17	40	40	Whole_Blood	0.860254174113903
Whole_Blood.1847	ENSG00000182718.12	ANXA2	1.13376147178888	0.380340676146885	0.256894616359907	0.00217543451855176	0.0325209698555278	0.00144613254355889	NA	2	6	6	Whole_Blood	0.860254174113903
Whole_Blood.1848	ENSG00000143771.7	CNIH4	1.13373569444571	0.189688649128592	0.256905432199156	0.0082964602023541	0.0725086169193922	1.27930242486101e-06	NA	16	44	44	Whole_Blood	0.860254174113903
Whole_Blood.1849	ENSG00000205221.8	VIT	-1.13349783308803	-0.212329898395624	0.257005250659309	0.00591636467863883	0.017190500647444	0.0196429096573307	NA	8	15	15	Whole_Blood	0.860254174113903
Whole_Blood.1850	ENSG00000189011.9	AC138783.12	-1.13262965296753	-0.0721894914265178	0.257369810656269	0.0605327392201927	0.112288212989138	9.7926346425025e-10	NA	4	11	11	Whole_Blood	0.860254174113903
Whole_Blood.1851	ENSG00000073737.12	DHRS9	1.13242183032993	0.0447634239170271	0.25745713125446	0.142267614755792	0.222662381490124	1.84527289070798e-19	NA	19	28	28	Whole_Blood	0.860254174113903
Whole_Blood.1852	ENSG00000270104.1	RP11-245P10.6	-1.13214062195918	-0.806579428924254	0.257575318972132	0.000536649430960544	0.031251487847775	0.00163895772377976	NA	3	8	8	Whole_Blood	0.860254174113903
Whole_Blood.1853	ENSG00000101104.8	PABPC1L	1.13177006610216	0.0913946985428727	0.257731115585023	0.0318971228247152	0.106584669350274	3.47678639702448e-09	NA	19	36	36	Whole_Blood	0.860254174113903
Whole_Blood.1854	ENSG00000100564.4	PIGH	1.13144806675329	0.407468342693568	0.257866550153249	0.00285853391649135	0.0154510609204047	0.0295933143818985	NA	11	19	19	Whole_Blood	0.860254174113903
Whole_Blood.1855	ENSG00000162302.8	RPS6KA4	1.13138068375712	1.19180967605724	0.257894898029251	0.000157748465092474	0.165046065825171	1.88423445724198e-14	NA	4	20	20	Whole_Blood	0.860254174113903
Whole_Blood.1856	ENSG00000214174.4	AMZ2P1	1.13116078861542	0.0413124386747927	0.257987422458787	0.136402763397261	0.378023275475335	5.12327040612165e-37	NA	8	13	13	Whole_Blood	0.860254174113903
Whole_Blood.1857	ENSG00000273270.1	RP11-212P7.2	-1.13091874295147	-0.119541688038957	0.258089293689782	0.0161574210932933	0.225086416246195	2.43988028565717e-19	NA	17	47	47	Whole_Blood	0.860254174113903
Whole_Blood.1858	ENSG00000125247.11	TMTC4	-1.13091420046101	-0.0557003099336423	0.258091205781982	0.0633800845077974	0.317498455650169	8.93278497974469e-29	NA	10	21	21	Whole_Blood	0.860254174113903
Whole_Blood.1859	ENSG00000184619.3	KRBA2	1.13058678907827	0.105749958011309	0.258229050488898	0.0194151402962166	0.0147147496919087	0.0333087023997548	NA	23	46	46	Whole_Blood	0.860254174113903
Whole_Blood.1860	ENSG00000255776.1	RP11-436I9.3	1.13018289824939	0.132662568802592	0.258399164406765	0.0185897887795089	0.0208444047012368	0.0101201997834041	NA	20	52	52	Whole_Blood	0.86034073668565
Whole_Blood.1861	ENSG00000065268.6	WDR18	1.12986556074744	0.0647531457722488	0.258532877599224	0.040436674143818	0.287576070463941	1.48489350752436e-25	NA	11	16	16	Whole_Blood	0.86034073668565
Whole_Blood.1862	ENSG00000172878.9	METAP1D	-1.12881360661787	-0.422958290216981	0.258976471498088	0.00201621566196165	0.0587478140599981	1.73152544636039e-05	NA	4	10	10	Whole_Blood	0.860685994298797
Whole_Blood.1863	ENSG00000269845.1	RP11-420K14.6	-1.12874807294617	-0.163603987233724	0.259004123541765	0.00600318225485749	0.0568738086547634	2.29506734540445e-05	NA	5	12	12	Whole_Blood	0.860685994298797
Whole_Blood.1864	ENSG00000164244.16	PRRC1	-1.12814815252236	-0.120800369402737	0.259257356057027	0.0331183169861594	0.0571655409064111	2.00993030134935e-05	NA	19	28	28	Whole_Blood	0.860685994298797
Whole_Blood.1865	ENSG00000255284.1	AP006621.5	1.12803254987454	0.0982665974828055	0.259306172811742	0.0208824499227555	0.298240401798562	7.65976548537745e-27	NA	8	17	17	Whole_Blood	0.860685994298797
Whole_Blood.1866	ENSG00000037474.10	NSUN2	1.12797254583188	0.0701446589577497	0.259331513864291	0.0615932977387271	0.231208558527058	1.08713879202551e-19	NA	10	13	13	Whole_Blood	0.860685994298797
Whole_Blood.1867	ENSG00000008838.13	MED24	1.12756251942681	0.117556137769093	0.259504723115068	0.0146518513145938	0.0520615110904258	4.42314819563668e-05	NA	6	8	8	Whole_Blood	0.860799544858926
Whole_Blood.1868	ENSG00000234956.1	RP11-356I2.1	-1.12697370339123	-0.132289271781983	0.259753599357648	0.0125226044345662	0.0295989813250234	0.00198800742084644	NA	12	41	41	Whole_Blood	0.861163833416441
Whole_Blood.1869	ENSG00000214413.3	BBIP1	-1.12619906635119	-0.294219133676821	0.260081268634363	0.00391666895835972	0.0200923116103641	0.0133515146915887	NA	5	7	7	Whole_Blood	0.861327918124393
Whole_Blood.1870	ENSG00000130270.12	ATP8B3	1.12557137663705	0.0546355733670189	0.260346989357538	0.0375286504286823	0.122267018895809	1.30640178309983e-10	NA	8	17	17	Whole_Blood	0.861327918124393
Whole_Blood.1871	ENSG00000227262.3	HCG4B	-1.12546629711702	-0.176887808195251	0.260391491161131	0.00742777791686111	0.026120782072196	0.00421325748694189	NA	8	13	13	Whole_Blood	0.861327918124393
Whole_Blood.1872	ENSG00000164465.14	DCBLD1	-1.12523608158474	-0.0621271316395284	0.26048900720971	0.0553745430681705	0.244456349708724	1.01464032112254e-21	NA	15	25	25	Whole_Blood	0.861327918124393
Whole_Blood.1873	ENSG00000170089.11	RP11-423H2.1	1.12470950944366	0.726138890068192	0.260712150717545	0.00106440591258057	0.108485143973669	2.14222445588299e-09	NA	5	6	6	Whole_Blood	0.861327918124393
Whole_Blood.1874	ENSG00000243335.4	KCTD7	-1.12467519065491	-0.0608281522924324	0.260726698450742	0.0613360253302316	0.063280416955853	6.99286662242313e-06	NA	28	48	48	Whole_Blood	0.861327918124393
Whole_Blood.1875	ENSG00000183160.8	TMEM119	1.12455734247719	0.0792263441944796	0.260776658563416	0.0282055808754529	0.0485303883317533	6.60527550303572e-05	NA	7	18	18	Whole_Blood	0.861327918124393
Whole_Blood.1876	ENSG00000123992.14	DNPEP	1.12369412578193	0.59251677890894	0.261142809292734	0.000894625382177474	0.099829973105339	1.29464239675307e-09	NA	6	14	14	Whole_Blood	0.861937555400271
Whole_Blood.1877	ENSG00000224051.2	GLTPD1	-1.12346609676978	-0.127958522360863	0.261239591714243	0.0149322822803877	0.0749403381925715	8.342942156753e-07	NA	3	7	7	Whole_Blood	0.861937555400271
Whole_Blood.1878	ENSG00000267270.1	AC139100.2	1.12247131488165	0.135419191774962	0.261662097358635	0.0130975602674061	0.06199924050955	6.20630017044369e-06	NA	15	22	22	Whole_Blood	0.862871868446235
Whole_Blood.1879	ENSG00000138095.14	LRPPRC	-1.12183155492221	-0.471052989277196	0.261934066816563	0.00145569840736649	0.0209035351621188	0.0112782834916848	NA	2	5	5	Whole_Blood	0.862908341474974
Whole_Blood.1880	ENSG00000254789.1	RP11-531H8.2	-1.12153810357472	-0.155182194738792	0.262058881746428	0.00946057063297279	0.0530238995076493	4.06791227444331e-05	NA	5	11	11	Whole_Blood	0.862908341474974
Whole_Blood.1881	ENSG00000235072.1	AC012074.2	1.12146221632793	0.14573693769863	0.262091165883163	0.01193099723177	0.0253719635086579	0.00484845355085649	NA	8	16	16	Whole_Blood	0.862908341474974
Whole_Blood.1882	ENSG00000163961.4	RNF168	-1.12111237048049	-0.461283101946539	0.262240033684545	0.0020472916686646	0.0156750647957669	0.0288948601045101	NA	5	11	11	Whole_Blood	0.862939707018271
Whole_Blood.1883	ENSG00000110917.3	MLEC	1.12041998940621	0.171400846026314	0.26253483060877	0.0075805121805457	0.0378016074865908	0.000466801964223417	NA	5	9	9	Whole_Blood	0.863243718938822
Whole_Blood.1884	ENSG00000150625.12	GPM6A	1.12024070853395	0.708863475191451	0.262611200788106	0.000631677282882333	0.0154258392926594	0.0296697098309496	NA	3	4	4	Whole_Blood	0.863243718938822
Whole_Blood.1885	ENSG00000198771.6	RCSD1	-1.11987164653375	-0.104311091956637	0.262768462344039	0.0265941395224834	0.117564266076906	5.47348840216254e-10	NA	29	55	55	Whole_Blood	0.86327657218747
Whole_Blood.1886	ENSG00000170802.11	FOXN2	-1.11956310272217	-0.0854848760712894	0.262899986298332	0.0472855931311957	0.142478239162219	3.72489451926524e-12	NA	1	10	10	Whole_Blood	0.86327657218747
Whole_Blood.1887	ENSG00000155749.8	ALS2CR12	1.11892790365673	0.140151344975225	0.263170897701552	0.00892737880299787	0.0280741038154132	0.00338631563059989	NA	8	10	10	Whole_Blood	0.863668059614282
Whole_Blood.1888	ENSG00000118785.9	SPP1	1.11862974960162	0.0939482826436892	0.263298126360692	0.0145145127193983	0.113804322259921	7.69993416341917e-10	NA	6	22	22	Whole_Blood	0.863668059614282
Whole_Blood.1889	ENSG00000260077.1	RP11-254F7.2	1.11727864430183	2.33036043288206	0.263875203616723	4.1644451345607e-05	0.134982309578531	9.6573296413298e-12	NA	2	4	4	Whole_Blood	0.864263409539807
Whole_Blood.1890	ENSG00000198945.3	L3MBTL3	-1.11665937644809	-0.0832837823876727	0.264139993512509	0.0285602040290191	0.318369503810309	3.37180232290395e-29	NA	6	14	14	Whole_Blood	0.864263409539807
Whole_Blood.1891	ENSG00000101639.14	CEP192	-1.11605031188589	-0.0343381682464527	0.264400599296065	0.167303355296421	0.383835501388537	7.86165089628169e-37	NA	14	29	29	Whole_Blood	0.864263409539807
Whole_Blood.1892	ENSG00000154099.13	DNAAF1	-1.11490311751097	-0.1437832856879	0.264891940634593	0.0107792758475463	0.232654097436254	5.66891477433926e-20	NA	16	42	42	Whole_Blood	0.864263409539807
Whole_Blood.1893	ENSG00000135472.4	FAIM2	-1.11418461799622	-2.38189848993173	0.265199992963058	4.74199072265859e-05	0.0141095552186427	0.0383620269738511	NA	1	4	4	Whole_Blood	0.864263409539807
Whole_Blood.1894	ENSG00000174080.6	CTSF	-1.11390400843121	-0.0511124071544134	0.265320369608221	0.0681743776895941	0.176716978505499	3.90672863386276e-15	NA	12	18	18	Whole_Blood	0.864263409539807
Whole_Blood.1895	ENSG00000166436.11	TRIM66	-1.11383829234346	-0.0828909356152263	0.265348566110567	0.0252081253083259	0.383571562030716	2.1163462558748e-36	NA	11	22	22	Whole_Blood	0.864263409539807
Whole_Blood.1896	ENSG00000129116.13	PALLD	1.11360505438654	1.55283539450787	0.265448657120536	0.000156369490218683	0.0200824486792655	0.0127090298633005	NA	2	6	6	Whole_Blood	0.864263409539807
Whole_Blood.1897	ENSG00000170571.7	EMB	-1.11287874696742	-0.0601584980464416	0.265760508976811	0.0866184410449878	0.170444621684283	1.54347475609267e-14	NA	12	26	26	Whole_Blood	0.864263409539807
Whole_Blood.1898	ENSG00000088833.13	NSFL1C	1.11253917219007	0.0552438270603201	0.265906397415954	0.0880269781651804	0.316993259977008	1.2024570551177e-28	NA	32	69	69	Whole_Blood	0.864263409539807
Whole_Blood.1899	ENSG00000243144.2	RP11-115N4.1	-1.11163262864486	-0.0970176247029915	0.266296137550823	0.0233076649962138	0.0731266590705003	1.19268958972322e-06	NA	17	32	32	Whole_Blood	0.864263409539807
Whole_Blood.1900	ENSG00000120314.14	WDR55	-1.11089253059746	-0.522960580314399	0.266614610986225	0.000744886717068002	0.0222931855079783	0.00873169131612964	NA	2	9	9	Whole_Blood	0.864263409539807
Whole_Blood.1901	ENSG00000176798.1	OR51L1	1.1108855589433	0.114909981675506	0.266617612221417	0.015122390665488	0.099279402439548	1.16629644541954e-08	NA	16	35	35	Whole_Blood	0.864263409539807
Whole_Blood.1902	ENSG00000040275.12	SPDL1	1.11049437480881	0.119539142750084	0.266786050760308	0.0180694270758889	0.10595920411195	1.69498005012931e-09	NA	21	33	33	Whole_Blood	0.864263409539807
Whole_Blood.1903	ENSG00000124116.14	WFDC3	-1.11047187784595	-0.171108114767949	0.266795739870332	0.00590929524876925	0.0559783633574601	2.43593479321234e-05	NA	6	11	11	Whole_Blood	0.864263409539807
Whole_Blood.1904	ENSG00000204710.2	SPDYC	1.11046145236151	0.0403346975012135	0.266800230054755	0.124549420135643	0.469054344065338	2.52566166960457e-48	NA	20	50	50	Whole_Blood	0.864263409539807
Whole_Blood.1905	ENSG00000173200.8	PARP15	-1.11011052413839	-0.0613209455408044	0.266951402751555	0.051910615580955	0.148229941220915	7.89520723760407e-13	NA	20	40	40	Whole_Blood	0.864263409539807
Whole_Blood.1906	ENSG00000268912.1	CTD-2619J13.17	-1.10996398273819	-0.141661793627078	0.267014547221787	0.00945572458106936	0.0742342095686954	6.31841433535219e-07	NA	4	8	8	Whole_Blood	0.864263409539807
Whole_Blood.1907	ENSG00000268658.1	LINC00664	-1.10987460639984	-0.0759124941762765	0.267053064395126	0.0571129503947585	0.265776566062622	1.538161806036e-23	NA	8	20	20	Whole_Blood	0.864263409539807
Whole_Blood.1908	ENSG00000232559.2	GS1-124K5.12	1.1096523656286	0.0535486482954651	0.267148856713684	0.103609147015552	0.0892129498469575	8.01902764199475e-08	NA	46	107	107	Whole_Blood	0.864263409539807
Whole_Blood.1909	ENSG00000198431.11	TXNRD1	1.10908271228063	0.161436157636404	0.267394501982013	0.0121320094686731	0.0621484164889078	9.52421230624668e-06	NA	4	6	6	Whole_Blood	0.864263409539807
Whole_Blood.1910	ENSG00000181315.6	ZNF322	-1.1087719437496	-0.46647292716342	0.267528576681134	0.000889333090396449	0.0261188087229148	0.0043769644694069	NA	7	17	17	Whole_Blood	0.864263409539807
Whole_Blood.1911	ENSG00000131591.13	C1orf159	1.10851302505272	0.400628627743881	0.267640317119782	0.00242461232545643	0.0935253547206854	1.88474480907141e-08	NA	2	5	5	Whole_Blood	0.864263409539807
Whole_Blood.1912	ENSG00000158113.8	LRRC43	1.10814309120178	0.384396433136706	0.267800023549372	0.00143101289316863	0.0352979043504773	0.000905090379408359	NA	1	3	3	Whole_Blood	0.864263409539807
Whole_Blood.1913	ENSG00000116396.9	KCNC4	-1.1079357439793	-0.0979187217042415	0.267889567337959	0.0211388684766044	0.0371150445506626	0.000631654384785711	NA	14	24	24	Whole_Blood	0.864263409539807
Whole_Blood.1914	ENSG00000075292.14	ZNF638	-1.1072971542489	-0.208690621997418	0.268165474309912	0.00866080767731977	0.026873935552729	0.00365958305721202	NA	7	9	9	Whole_Blood	0.864263409539807
Whole_Blood.1915	ENSG00000168961.12	LGALS9	-1.10725526097703	-0.061018667210254	0.268183581400117	0.0714532273433903	0.502886919145294	9.1257482373546e-56	NA	8	23	23	Whole_Blood	0.864263409539807
Whole_Blood.1916	ENSG00000072864.8	NDE1	1.10721731185913	2.93337588204831	0.268199984475	2.0145298144406e-05	0.153625153580071	6.09639196268175e-13	NA	1	18	18	Whole_Blood	0.864263409539807
Whole_Blood.1917	ENSG00000131669.5	NINJ1	1.10678158458921	0.113413396378255	0.268388372025511	0.0174053567181291	0.0693475072007335	2.80470188728123e-06	NA	12	19	19	Whole_Blood	0.864263409539807
Whole_Blood.1918	ENSG00000143320.4	CRABP2	1.10673246250484	0.404583827707366	0.268409615755874	0.00199874693957173	0.0869475219037461	1.15067032091374e-07	NA	10	16	16	Whole_Blood	0.864263409539807
Whole_Blood.1919	ENSG00000267350.2	RP1-178F10.3	-1.10653665006518	-0.326702576562752	0.268494309851307	0.00260345297120694	0.0721777369164473	8.96194170907199e-07	NA	6	11	11	Whole_Blood	0.864263409539807
Whole_Blood.1920	ENSG00000139190.12	VAMP1	1.1062607732621	0.0562018397251765	0.268613665059987	0.0593624483742516	0.30947897380812	4.57560725808917e-28	NA	8	17	17	Whole_Blood	0.864263409539807
Whole_Blood.1921	ENSG00000137364.4	TPMT	-1.10624051581383	-0.0843929517887899	0.268622430668532	0.0445458613638174	0.235308265621747	4.02345397364083e-20	NA	21	40	40	Whole_Blood	0.864263409539807
Whole_Blood.1922	ENSG00000213064.5	SFT2D2	1.10519206327062	0.16363713940433	0.26907637518892	0.00806582738970165	0.0204072435606798	0.0122602059109449	NA	9	13	13	Whole_Blood	0.864263409539807
Whole_Blood.1923	ENSG00000131067.12	GGT7	1.10493068172401	0.0707470136575428	0.269189626521807	0.0292480310838077	0.0240473546370426	0.00584813559606699	NA	22	48	48	Whole_Blood	0.864263409539807
Whole_Blood.1924	ENSG00000177963.8	RIC8A	1.10483583782224	0.083211892752657	0.269230728552936	0.0246738284306772	0.165748580417469	2.26815857115997e-14	NA	12	22	22	Whole_Blood	0.864263409539807
Whole_Blood.1925	ENSG00000257365.3	FNTB	1.10479267765915	0.220127294593888	0.269249434084666	0.00402936273104802	0.0772540332623446	7.2064485522497e-07	NA	8	19	19	Whole_Blood	0.864263409539807
Whole_Blood.1926	ENSG00000124102.4	PI3	1.10463912348567	0.132355699638862	0.269315991400156	0.0137149500869721	0.0248234456951276	0.00533069932726745	NA	20	47	47	Whole_Blood	0.864263409539807
Whole_Blood.1927	ENSG00000112514.11	CUTA	-1.10456145765641	-0.299380746505951	0.269349659578525	0.00216038685658116	0.0305746941268148	0.00197993827530192	NA	9	16	16	Whole_Blood	0.864263409539807
Whole_Blood.1928	ENSG00000237641.1	RP11-690I21.1	1.10375445542659	0.279855924189115	0.269699666415385	0.0037447102745563	0.0141152062907351	0.0376686643993284	NA	5	10	10	Whole_Blood	0.864263409539807
Whole_Blood.1929	ENSG00000180817.7	PPA1	-1.1029799507304	-0.0642289984353574	0.270035871983824	0.0578430532624444	0.232457626290353	1.47148575983873e-20	NA	7	16	16	Whole_Blood	0.864263409539807
Whole_Blood.1930	ENSG00000164663.9	USP49	-1.10293310098242	-0.0802422755977956	0.270056218256371	0.0430200182928049	0.11090176660384	1.66415043454976e-09	NA	11	25	25	Whole_Blood	0.864263409539807
Whole_Blood.1931	ENSG00000020922.8	MRE11A	-1.10289210565027	-0.0510383174777267	0.270074022890225	0.0619429460990257	0.264889798407935	1.69291154372885e-23	NA	11	18	18	Whole_Blood	0.864263409539807
Whole_Blood.1932	ENSG00000176731.7	C8orf59	1.10263408645557	0.0868817599319844	0.270186101377507	0.0354332100348755	0.0999599135813284	9.9201082111214e-09	NA	10	21	21	Whole_Blood	0.864263409539807
Whole_Blood.1933	ENSG00000218713.1	RP1-34L19.1	-1.10239997532874	-0.0612580787533449	0.270287822263409	0.0479674888698685	0.165783079927564	6.34638738346765e-14	NA	14	32	32	Whole_Blood	0.864263409539807
Whole_Blood.1934	ENSG00000101425.8	BPI	1.10188678326711	0.0698179143231181	0.270510895202632	0.0535763293642684	0.0550944458887041	2.7047426452322e-05	NA	25	63	63	Whole_Blood	0.864263409539807
Whole_Blood.1935	ENSG00000262870.1	CYCSP40	-1.10183170816711	-0.331665657545276	0.270534842595414	0.00344902485288754	0.0292438492425187	0.00249310687356378	NA	8	19	19	Whole_Blood	0.864263409539807
Whole_Blood.1936	ENSG00000162694.9	EXTL2	-1.10162475478732	-0.121060846889641	0.270624841693518	0.0203070109932996	0.0236186075775363	0.00688260390392565	NA	21	42	42	Whole_Blood	0.864263409539807
Whole_Blood.1937	ENSG00000198624.8	CCDC69	-1.10147215303459	-0.122221092208926	0.270691217707364	0.0134282775081094	0.044696513817228	0.000149772682194956	NA	9	18	18	Whole_Blood	0.864263409539807
Whole_Blood.1938	ENSG00000104381.8	GDAP1	1.10088086064819	0.252066911257771	0.270948513000945	0.00312792092792867	0.0169868708139881	0.0223747576533312	NA	9	19	19	Whole_Blood	0.864263409539807
Whole_Blood.1939	ENSG00000172349.12	IL16	1.1008535957604	0.104922264292435	0.270960381099814	0.0180961751573509	0.0230863872668977	0.00773972104614167	NA	17	30	30	Whole_Blood	0.864263409539807
Whole_Blood.1940	ENSG00000173209.18	AHSA2	1.10073423586274	0.0527245264116527	0.271012341313482	0.0808445551545368	0.494515870232653	1.36459050749577e-52	NA	51	111	111	Whole_Blood	0.864263409539807
Whole_Blood.1941	ENSG00000258733.1	CTD-2341M24.1	1.10021812478318	0.347825260184349	0.271237095376416	0.0023943729360702	0.020666122156461	0.0109142583164552	NA	7	11	11	Whole_Blood	0.864263409539807
Whole_Blood.1942	ENSG00000167895.10	TMC8	-1.100084733	-0.109107075352049	0.271295205076242	0.0239364075905623	0.147588808329433	1.3324092730817e-12	NA	6	29	29	Whole_Blood	0.864263409539807
Whole_Blood.1943	ENSG00000115107.15	STEAP3	-1.09983375095144	-0.0832045540931092	0.27140456395043	0.0440780041117586	0.183205009389612	1.14757720446816e-15	NA	12	33	33	Whole_Blood	0.864263409539807
Whole_Blood.1944	ENSG00000100427.11	MLC1	1.0994764431584	0.298569604007101	0.271560303577868	0.00222417304637063	0.0452378516694274	0.000157510669524293	NA	2	7	7	Whole_Blood	0.864263409539807
Whole_Blood.1945	ENSG00000010219.9	DYRK4	-1.09883388545572	-0.147004761834253	0.271840528965633	0.00982625613929189	0.207254566391117	4.38973663321286e-18	NA	16	32	32	Whole_Blood	0.864263409539807
Whole_Blood.1946	ENSG00000163807.4	KIAA1143	-1.09851411639639	-0.15411397753031	0.271980056981789	0.00742023903798781	0.104257234289901	6.46968043424832e-09	NA	7	22	22	Whole_Blood	0.864263409539807
Whole_Blood.1947	ENSG00000136045.7	PWP1	1.0983026706364	0.108908440464688	0.272072346138872	0.0236373458208095	0.184905161098443	1.46289170149876e-15	NA	14	33	33	Whole_Blood	0.864263409539807
Whole_Blood.1948	ENSG00000115350.7	POLE4	1.09748701246035	0.291895658202201	0.272428555081724	0.00570951014935784	0.0699324029667655	1.95523960511244e-06	NA	7	26	26	Whole_Blood	0.864263409539807
Whole_Blood.1949	ENSG00000145012.8	LPP	-1.09694697821439	-0.0745250272501012	0.272664570854925	0.0601215096779153	0.0564372082735593	2.41843134018542e-05	NA	32	60	60	Whole_Blood	0.864263409539807
Whole_Blood.1950	ENSG00000150764.9	DIXDC1	1.09677601286978	0.142310575949878	0.272739318443378	0.0192084996648561	0.0160559523800873	0.0258501826519017	NA	21	66	66	Whole_Blood	0.864263409539807
Whole_Blood.1951	ENSG00000226742.3	HSBP1L1	1.0956725292301	0.0492166036762337	0.273222108662864	0.0765600758987691	0.243089791610997	4.79798032052931e-21	NA	21	44	44	Whole_Blood	0.864263409539807
Whole_Blood.1952	ENSG00000231966.1	RP11-12M5.4	-1.0955942767953	-0.113047550625472	0.273256367423435	0.0286587133192165	0.0226163500744935	0.00836871679671617	NA	23	49	49	Whole_Blood	0.864263409539807
Whole_Blood.1953	ENSG00000140545.10	MFGE8	-1.09490936248692	-0.313591658257914	0.273556346914806	0.00226570406063815	0.125490714875567	1.12958741492924e-10	NA	7	20	20	Whole_Blood	0.864263409539807
Whole_Blood.1954	ENSG00000185651.10	UBE2L3	1.09474652521594	0.131041254206841	0.273627699665752	0.0120323732989384	0.0617609009317083	9.22850884484037e-06	NA	13	23	23	Whole_Blood	0.864263409539807
Whole_Blood.1955	ENSG00000109790.12	KLHL5	1.09466064965628	0.0865162991258139	0.273665334119086	0.0431932121377227	0.090769259330302	5.65490947838472e-08	NA	18	26	26	Whole_Blood	0.864263409539807
Whole_Blood.1956	ENSG00000168894.5	RNF181	-1.09463780296528	-0.785354691138004	0.273675347141386	0.000339289035025206	0.0291194141327772	0.0025697638103078	NA	3	8	8	Whole_Blood	0.864263409539807
Whole_Blood.1957	ENSG00000137267.5	TUBB2A	1.09432365775924	0.169459137368363	0.273813052997408	0.00963908039710096	0.52542949148598	1.63907581811718e-58	NA	7	13	13	Whole_Blood	0.864263409539807
Whole_Blood.1958	ENSG00000147650.7	LRP12	1.09429898584986	0.156916542375385	0.273823869958105	0.0134641054056537	0.0320484573566637	0.0016896479982644	NA	9	11	11	Whole_Blood	0.864263409539807
Whole_Blood.1959	ENSG00000100890.11	KIAA0391	-1.09398734203818	-0.0820016317593434	0.273960529798708	0.046375276545118	0.122433423803275	1.67554339438375e-10	NA	3	9	9	Whole_Blood	0.864263409539807
Whole_Blood.1960	ENSG00000144395.13	CCDC150	-1.09378149351353	-0.340025012640828	0.274050822593838	0.00304857642664504	0.0220091738473986	0.00893406399304175	NA	7	12	12	Whole_Blood	0.864263409539807
Whole_Blood.1961	ENSG00000156603.10	MED19	1.09339219108912	0.0779574186328028	0.274221640658364	0.0343855400690367	0.118330506960862	5.08501550498474e-10	NA	25	45	45	Whole_Blood	0.864263409539807
Whole_Blood.1962	ENSG00000131848.5	ZSCAN5A	1.09321741473884	0.0863719295975255	0.274298352655287	0.0290916509072597	0.0320574307404063	0.00151568278837465	NA	36	59	59	Whole_Blood	0.864263409539807
Whole_Blood.1963	ENSG00000107968.5	MAP3K8	1.09313602571674	0.105695823242781	0.274334080536733	0.0226180139679924	0.0332614616333673	0.00116973240924084	NA	13	21	21	Whole_Blood	0.864263409539807
Whole_Blood.1964	ENSG00000185885.11	IFITM1	-1.09311493974064	-0.111880572204751	0.274343337306651	0.0219495014198265	0.127144136381544	7.28495484474072e-11	NA	14	49	49	Whole_Blood	0.864263409539807
Whole_Blood.1965	ENSG00000260804.2	RP11-566E18.3	-1.09282657582354	-0.269582117885922	0.27446995083878	0.00356577150310633	0.0286552304222054	0.00296795979108908	NA	4	6	6	Whole_Blood	0.864263409539807
Whole_Blood.1966	ENSG00000142794.14	NBPF3	1.09281579716858	0.0265611303074942	0.27447468425582	0.250912887865288	0.682686263262889	2.50001125670286e-93	NA	16	25	25	Whole_Blood	0.864263409539807
Whole_Blood.1967	ENSG00000204872.2	AC092653.5	-1.09257121045425	-0.124324131316345	0.274582108834438	0.0169202758897875	0.0162210586675716	0.025403514044876	NA	23	47	47	Whole_Blood	0.864263409539807
Whole_Blood.1968	ENSG00000168427.7	KLHL30	1.09237080487795	1.10039850375087	0.27467015007884	0.000201787851371851	0.0198823190250203	0.0135399361583763	NA	2	4	4	Whole_Blood	0.864263409539807
Whole_Blood.1969	ENSG00000180730.4	SHISA2	1.09204727349767	0.116808815346421	0.274812323056272	0.0266615161451537	0.0144575550649888	0.0343009333496152	NA	29	57	57	Whole_Blood	0.864263409539807
Whole_Blood.1970	ENSG00000161544.5	CYGB	1.09162032604218	0.903439016994266	0.275000018201038	0.000389253568216476	0.0153227548833054	0.0289233755073321	NA	1	2	2	Whole_Blood	0.864263409539807
Whole_Blood.1971	ENSG00000128266.7	GNAZ	1.09118661289448	0.230830028609273	0.275190777276693	0.00372306658231678	0.0291210504933669	0.00242110786175019	NA	9	22	22	Whole_Blood	0.864263409539807
Whole_Blood.1972	ENSG00000140323.4	DISP2	1.09105238034064	0.182868544643442	0.275249834776464	0.00793728777032657	0.0990896232024372	1.34355776080282e-08	NA	13	28	28	Whole_Blood	0.864263409539807
Whole_Blood.1973	ENSG00000085365.13	SCAMP1	-1.09016100942229	-0.13133307950057	0.275642225390276	0.0226767934958086	0.0507584161164353	7.00388381127186e-05	NA	17	37	37	Whole_Blood	0.864263409539807
Whole_Blood.1974	ENSG00000133103.12	COG6	-1.08988558866487	-0.121994722297303	0.2757635455752	0.0220985187065168	0.11304243382516	9.42481031415923e-10	NA	30	64	64	Whole_Blood	0.864263409539807
Whole_Blood.1975	ENSG00000115232.9	ITGA4	-1.08984410438548	-0.0897026599994979	0.275781822155974	0.0269903435642345	0.258230112374519	1.61094647990951e-22	NA	6	15	15	Whole_Blood	0.864263409539807
Whole_Blood.1976	ENSG00000186594.8	MIR22HG	-1.08980286121368	-0.0753958033063303	0.275799993331973	0.0320760797984239	0.121286549488902	2.63779104199743e-10	NA	1	1	1	Whole_Blood	0.864263409539807
Whole_Blood.1977	ENSG00000169174.9	PCSK9	1.08957588672638	0.230287529513305	0.275900009794962	0.00609149666228587	0.0282034495947115	0.00268712392793987	NA	1	1	1	Whole_Blood	0.864263409539807
Whole_Blood.1978	ENSG00000261824.2	LINC00662	1.08924428149217	0.115319240704886	0.276046176339907	0.0217274781979859	0.196431971106321	9.15254742860999e-18	NA	15	44	44	Whole_Blood	0.864284110249264
Whole_Blood.1979	ENSG00000139055.2	ERP27	1.08844859642916	0.111297484448643	0.27639711758849	0.0171044817605891	0.0902320481714175	2.63289083484762e-08	NA	6	11	11	Whole_Blood	0.864346167306561
Whole_Blood.1980	ENSG00000100490.5	CDKL1	-1.08844283123609	-0.217201455856991	0.276399661467927	0.00389262040597845	0.139967732480644	7.06623104839789e-12	NA	6	19	19	Whole_Blood	0.864346167306561
Whole_Blood.1981	ENSG00000162736.11	NCSTN	1.08816705219522	0.163465093126702	0.27652136704111	0.011711070007061	0.342037233844548	3.26323242691873e-32	NA	7	17	17	Whole_Blood	0.864346167306561
Whole_Blood.1982	ENSG00000109272.3	PF4V1	1.0869420322963	-0.0944573815376316	0.277062428883986	0.0389430406209319	0.314384039068085	1.26408415445962e-28	NA	8	16	16	Whole_Blood	0.864346167306561
Whole_Blood.1983	ENSG00000170791.13	CHCHD7	1.08685708045959	0.109668021261298	0.277099976796839	0.024165950710468	0.0823376931535268	2.80503706060774e-07	NA	1	6	6	Whole_Blood	0.864346167306561
Whole_Blood.1984	ENSG00000173559.8	NABP1	1.08662028438403	0.11514392793747	0.277204656735945	0.0234106258756649	0.18216540289163	2.3860553502663e-15	NA	24	54	54	Whole_Blood	0.864346167306561
Whole_Blood.1985	ENSG00000119321.4	FKBP15	-1.08633840427465	-0.071779608323992	0.277329301998295	0.0404453311817702	0.129258491032369	5.02875196925185e-11	NA	16	41	41	Whole_Blood	0.864346167306561
Whole_Blood.1986	ENSG00000230521.1	HCG4P7	1.0862051078694	0.0646608504304747	0.27738825795938	0.03242208949181	0.153099346046628	5.97324767969944e-13	NA	52	116	116	Whole_Blood	0.864346167306561
Whole_Blood.1987	ENSG00000164398.8	ACSL6	-1.08617239257664	-0.153425420908243	0.277402728983072	0.00721159402029729	0.0658555733676617	5.10137857996928e-06	NA	31	49	49	Whole_Blood	0.864346167306561
Whole_Blood.1988	ENSG00000151552.7	QDPR	1.08599689461554	0.0569448914941067	0.277480366140563	0.078522612906036	0.432367215602192	3.57540077663927e-43	NA	8	19	19	Whole_Blood	0.864346167306561
Whole_Blood.1989	ENSG00000206077.6	ZDHHC11B	-1.08557437932274	-0.379519842384205	0.277667340046389	0.00316141440068991	0.0458242612961721	0.000140948862915415	NA	5	8	8	Whole_Blood	0.864346167306561
Whole_Blood.1990	ENSG00000154768.4	C17orf50	1.08521237168021	0.11681622947511	0.277827605989862	0.0140765379535094	0.100268223735523	1.2422971068632e-08	NA	4	8	8	Whole_Blood	0.864346167306561
Whole_Blood.1991	ENSG00000172247.3	C1QTNF4	-1.08509318782473	-0.0891630670515756	0.277880384160724	0.0182431956867042	0.20773771519709	9.90968605738013e-18	NA	7	19	19	Whole_Blood	0.864346167306561
Whole_Blood.1992	ENSG00000152684.10	PELO	-1.08462935953779	-0.0760164383908186	0.27808584615412	0.0462965093312211	0.133735747678329	1.52262531145435e-11	NA	39	74	74	Whole_Blood	0.864551026723126
Whole_Blood.1993	ENSG00000215568.3	GAB4	1.08348149637355	0.131578841862885	0.278594759595771	0.0153643011182075	0.0440741184602288	0.000195031823129724	NA	14	24	24	Whole_Blood	0.864941822103996
Whole_Blood.1994	ENSG00000224557.3	HLA-DPB2	-1.0834109775553	-0.0530654933744835	0.278626045272268	0.0732818066951725	0.372616223288841	9.59861214544162e-35	NA	38	91	91	Whole_Blood	0.864941822103996
Whole_Blood.1995	ENSG00000197520.6	FAM177B	-1.08340084643246	-0.171829828550191	0.278630540141688	0.00617516834121465	0.0501385853660273	7.24612890904539e-05	NA	10	20	20	Whole_Blood	0.864941822103996
Whole_Blood.1996	ENSG00000087206.12	UIMC1	-1.08258672106391	-0.148542261009597	0.278991903958585	0.0115006489862465	0.0441265045011098	0.00016156457615927	NA	6	18	18	Whole_Blood	0.865221281379981
Whole_Blood.1997	ENSG00000068079.3	IFI35	-1.08256852626801	-5.69779928484225	0.278999983677672	5.67924889158948e-06	0.0457317260084275	0.000136734811718442	NA	1	6	6	Whole_Blood	0.865221281379981
Whole_Blood.1998	ENSG00000121933.13	ADORA3	1.08173282090115	0.428499388902152	0.279371264879213	0.00196558475171896	0.124686422996767	7.86830983988615e-11	NA	2	6	6	Whole_Blood	0.865442810008254
Whole_Blood.1999	ENSG00000153487.11	ING1	1.0816776370306	0.153842160252049	0.279395793392697	0.0136994771194623	0.0442400508017493	0.000143173368034277	NA	12	23	23	Whole_Blood	0.865442810008254
[truncated: 4,194 more rows]
