# Supplementary material for: Transcriptomic imputation of genetic risk variants uncovers novel whole-blood biomarkers of Parkinson’s disease
Source: NPJ Parkinsons Dis. 2024 May 8;10:99. doi: 10.1038/s41531-024-00698-y (PMC11078960; doi:10.1038/s41531-024-00698-y)
Supplement: Supplementary file 4 — Data Set 2A (female) [file 41531_2024_698_MOESM4_ESM.csv]

	gene	gene_name	zscore	effect_size	pvalue	var_g	pred_perf_r2	pred_perf_pval	pred_perf_qval	n_snps_used	n_snps_in_cov	n_snps_in_model	tissue	pvalue_adjusted
Whole_Blood.1	ENSG00000214425.2	LRRC37A4P	10.7550486841282	0.669642556919641	5.6104386253782e-27	0.0550765822622098	0.681292095610175	2.76298909478358e-92	NA	205	413	413	Whole_Blood	3.46725107048372e-23
Whole_Blood.2	ENSG00000264070.1	DND1P1	-10.2018791227866	-1.10671878246289	1.94472878708754e-24	0.01992310961231	0.539522438723444	7.49497906238495e-60	NA	11	30	30	Whole_Blood	6.0092119521005e-21
Whole_Blood.3	ENSG00000262500.1	RP11-259G18.2	-10.1441483040106	-0.742263587916288	3.51833944701395e-24	0.0391437713247565	0.498923693710211	2.39128610851622e-53	NA	15	40	40	Whole_Blood	7.24777926084874e-21
Whole_Blood.4	ENSG00000263503.1	RP11-707O23.5	-9.87733028025692	-0.894480612731879	5.22052058830526e-23	0.025301071151123	0.573362244754119	4.27369574118847e-66	NA	7	31	31	Whole_Blood	6.76837457358678e-20
Whole_Blood.5	ENSG00000204650.9	CRHR1-IT1	-9.87253958355523	-1.09108648552333	5.47603120840354e-23	0.0173474105015506	0.455446322572068	1.38495040279997e-46	NA	10	47	47	Whole_Blood	6.76837457358678e-20
Whole_Blood.6	ENSG00000262539.1	RP11-259G18.3	-9.79222893903222	-0.460569599064522	1.21585532044864e-22	0.0944549428843459	0.558635421130722	1.02023873785107e-63	NA	16	38	38	Whole_Blood	1.2523309800621e-19
Whole_Blood.7	ENSG00000176681.10	LRRC37A	-7.10409652492888	-0.31995283183095	1.21112191247286e-12	0.10504566881536	0.284214747569255	2.97697660057136e-25	NA	21	53	53	Whole_Blood	1.06924763129747e-09
Whole_Blood.8	ENSG00000238083.3	LRRC37A2	-6.32061134704587	-0.28622060807925	2.60530524194431e-10	0.0991978002125835	0.497109757005082	2.38739956728603e-53	NA	218	440	440	Whole_Blood	2.01259829940198e-07
Whole_Blood.9	ENSG00000167394.8	ZNF668	5.60869679087514	0.792410252289112	2.03855810218582e-08	0.00914451103284004	0.196260153535657	8.24961857223741e-17	NA	8	22	22	Whole_Blood	1.39980989683426e-05
Whole_Blood.10	ENSG00000151006.7	PRSS53	5.57147316730035	0.747508890112081	2.52594272944471e-08	0.0105042841468188	0.0746481441215724	1.01118317720226e-06	NA	9	15	15	Whole_Blood	1.56103260679683e-05
Whole_Blood.11	ENSG00000263142.1	LRRC37A17P	5.55134612992973	0.805150750514004	2.83478167286698e-08	0.0110564927990068	0.0726620243504611	1.36545090038583e-06	NA	18	36	36	Whole_Blood	1.59263188530163e-05
Whole_Blood.12	ENSG00000260911.1	RP11-196G11.2	-5.37345721203945	-0.684609147923797	7.72411408471225e-08	0.0116439172961117	0.079365936498985	4.03182074221094e-07	NA	6	17	17	Whole_Blood	3.97791875362681e-05
Whole_Blood.13	ENSG00000099377.9	HSD3B7	5.24371926978557	0.557256056377618	1.573715859661e-07	0.0161438465214138	0.0908565077956881	4.3286305867605e-08	NA	5	9	9	Whole_Blood	7.48120308669615e-05
Whole_Blood.14	ENSG00000228696.4	ARL17B	5.15817284707879	0.218529606066722	2.49371362323593e-07	0.105277159279427	0.245548938450439	8.879832227036e-22	NA	13	36	36	Whole_Blood	0.0001100796442257
Whole_Blood.15	ENSG00000103507.9	BCKDK	4.51301755791381	0.470475639272821	6.39117288722207e-06	0.0179234932768663	0.0624503884670687	8.69231799142894e-06	NA	9	14	14	Whole_Blood	0.00263316322953549
Whole_Blood.16	ENSG00000127415.8	IDUA	-4.46684900311283	-0.598013989260174	7.93801158097066e-06	0.0102431641742254	0.0619287176298943	1.0050166821347e-05	NA	6	14	14	Whole_Blood	0.00306605697314992
Whole_Blood.17	ENSG00000145214.9	DGKQ	-4.37139345158818	-0.321693073148289	1.23456092663114e-05	0.0333476851714075	0.561536187666698	6.72280907630935e-66	NA	7	30	30	Whole_Blood	0.00448799207445907
Whole_Blood.18	ENSG00000103549.17	RNF40	-4.19179512809609	-0.411523889717768	2.76755864134239e-05	0.0198597289636126	0.135025807289891	1.36489934375518e-11	NA	6	16	16	Whole_Blood	0.00950195133527554
Whole_Blood.19	ENSG00000079459.8	FDFT1	4.09614549246163	0.506745121541478	4.20085976596795e-05	0.0123275536160152	0.0609698032864319	1.1227663561065e-05	NA	7	13	13	Whole_Blood	0.0136638491335168
Whole_Blood.20	ENSG00000169026.8	MFSD7	3.82745212467935	0.31347696902956	0.000129476557274933	0.0280320530683271	0.0755566943327914	7.6724991007497e-07	NA	11	25	25	Whole_Blood	0.0400082561979543
Whole_Blood.21	ENSG00000136243.12	NUPL2	3.81425252737004	0.538627247368239	0.000136595738477632	0.00972751920636534	0.0342520841637713	0.00109446745158208	NA	6	10	10	Whole_Blood	0.0401981744662746
Whole_Blood.22	ENSG00000229474.2	PATL2	-3.77293618276175	-0.386889499570842	0.000161337566486672	0.0214730644114005	0.0256874478130195	0.00431810282006025	NA	16	33	33	Whole_Blood	0.0453211891312561
Whole_Blood.23	ENSG00000184361.8	SPATA32	-3.71328162038708	-7.32650717030059	0.000204589007689673	4.80100621853322e-05	0.19375804704745	7.8205673867457e-17	NA	2	10	10	Whole_Blood	0.0549721768487904
Whole_Blood.24	ENSG00000135541.16	AHI1	-3.66230013780232	-0.642068268386638	0.000249960753770007	0.00782420304021106	0.20094031005951	3.01145206752354e-17	NA	8	19	19	Whole_Blood	0.0643648940957767
Whole_Blood.25	ENSG00000115107.15	STEAP3	-3.62679618021833	-0.26958316671628	0.000286959626514327	0.0440780041117586	0.183205009389612	1.14757720446816e-15	NA	12	33	33	Whole_Blood	0.0709364196743416
Whole_Blood.26	ENSG00000011295.11	TTC19	-3.61090282671699	-0.273654063227461	0.000305132978973795	0.0320159876736653	0.179046683440911	1.78290434530354e-15	NA	16	28	28	Whole_Blood	0.0725277619253097
Whole_Blood.27	ENSG00000132549.14	VPS13B	3.5746476650238	0.890890630452182	0.000350699841676724	0.0051855363813806	0.0234260428524638	0.00685840243426744	NA	1	5	5	Whole_Blood	0.0802712970948945
Whole_Blood.28	ENSG00000124613.4	ZNF391	3.49546007423493	0.363811533571946	0.000473245248392064	0.017615775167603	0.0900066889770677	6.19311218619547e-08	NA	27	56	56	Whole_Blood	0.0969975335437874
Whole_Blood.29	ENSG00000170425.3	ADORA2B	3.49477469498789	0.259311359000849	0.000474462089726463	0.0324483150801627	0.116046739557475	2.07351051628497e-10	NA	18	31	31	Whole_Blood	0.0969975335437874
Whole_Blood.30	ENSG00000188747.4	NOXA1	-3.49193224439441	-0.498629776819747	0.000479539874158314	0.0122579133644307	0.120588821688456	1.51937349215246e-10	NA	2	11	11	Whole_Blood	0.0969975335437874
Whole_Blood.31	ENSG00000167397.10	VKORC1	3.48804993115633	0.249184358057946	0.000486557207096668	0.037338998480859	0.0602196211212558	1.30196095895055e-05	NA	13	33	33	Whole_Blood	0.0969975335437874
Whole_Blood.32	ENSG00000077097.9	TOP2B	-3.46208882331848	-2.99726456833509	0.000536000228204442	0.000321151325570829	0.0443505419299351	0.000200978300018684	NA	1	3	3	Whole_Blood	0.103515044071983
Whole_Blood.33	ENSG00000163684.7	RPP14	3.41022652332857	0.837197084788213	0.000649089438934492	0.00299631721166459	0.0436804916597533	0.000178510188179743	NA	4	9	9	Whole_Blood	0.114372843603144
Whole_Blood.34	ENSG00000000457.9	SCYL3	-3.40550776671895	-3.09702885526498	0.00066041134986895	0.000230817236061307	0.0678483691018082	1.7864711235712e-06	NA	7	19	19	Whole_Blood	0.114372843603144
Whole_Blood.35	ENSG00000152128.13	TMEM163	3.39797501320819	0.508671874156993	0.000678866202031323	0.00887617345670857	0.150532617298731	8.61793541039286e-13	NA	5	10	10	Whole_Blood	0.114372843603144
Whole_Blood.36	ENSG00000269676.1	MUC8	-3.39550770425234	-0.453823694358317	0.000685014459697493	0.0108705403899929	0.060886917145834	1.22155655758336e-05	NA	11	32	32	Whole_Blood	0.114372843603144
Whole_Blood.37	ENSG00000237541.3	HLA-DQA2	-3.38848302994175	-0.13345217916779	0.000702803776440256	0.136779828446237	0.650232769217001	3.49830471106249e-84	NA	43	106	106	Whole_Blood	0.114372843603144
Whole_Blood.38	ENSG00000214975.4	PPIAP29	3.38830371657762	1.06989580880098	0.000703263439630983	0.00242445416928307	0.0449717288983918	0.000157107708612516	NA	3	8	8	Whole_Blood	0.114372843603144
Whole_Blood.39	ENSG00000072694.14	FCGR2B	-3.37608240715056	-0.535530144936133	0.00073525893235596	0.00985350089406277	0.378266834381702	1.87572066631118e-36	NA	18	41	41	Whole_Blood	0.116510261588714
Whole_Blood.40	ENSG00000173068.13	BNC2	-3.34669766428968	-0.507974456739073	0.000817803512838874	0.00860968626280921	0.052816815759237	4.85022774549608e-05	NA	7	12	12	Whole_Blood	0.12506108537389
Whole_Blood.41	ENSG00000226816.2	AC005082.12	-3.34269402825409	-0.220814859223453	0.000829693284842961	0.0459741439980892	0.148162550516228	1.30597229958103e-12	NA	14	33	33	Whole_Blood	0.12506108537389
Whole_Blood.42	ENSG00000136856.13	SLC2A8	3.32786826287566	1.1169304561701	0.000875132388845096	0.00179361742568017	0.0526576446641321	5.04684010544302e-05	NA	14	27	27	Whole_Blood	0.128769480072921
Whole_Blood.43	ENSG00000229648.1	AC016753.7	3.3130030632019	1.86589442743056	0.000922999689926832	0.000644782590520782	0.0684161869247838	2.61830661341067e-06	NA	1	3	3	Whole_Blood	0.131460082738294
Whole_Blood.44	ENSG00000141027.16	NCOR1	3.30611486569703	0.205478809915214	0.000945992987744613	0.0499033152935782	0.209716311545519	3.96417393036079e-18	NA	10	15	15	Whole_Blood	0.131460082738294
Whole_Blood.45	ENSG00000172992.7	DCAKD	-3.2985966519032	-0.568943988197955	0.00097169422309076	0.00679423042283459	0.177852027759979	4.64535695903635e-15	NA	6	18	18	Whole_Blood	0.131460082738294
Whole_Blood.46	ENSG00000167395.10	ZNF646	3.29663508238048	0.176027373553932	0.000978505470220309	0.0752133478481686	0.0286691516814723	0.00292768709846729	NA	22	49	49	Whole_Blood	0.131460082738294
Whole_Blood.47	ENSG00000162627.12	SNX7	-3.28660527595967	-0.368221071284669	0.00101402862561241	0.0175882370905531	0.026857173445792	0.00359995518580367	NA	34	67	67	Whole_Blood	0.133333976729462
Whole_Blood.48	ENSG00000164733.16	CTSB	-3.24408205737594	-0.237962134991504	0.00117829795991294	0.0355681062289692	0.079821296741178	4.76633746993949e-07	NA	25	56	56	Whole_Blood	0.151705862338792
Whole_Blood.49	ENSG00000169682.13	SPNS1	-3.22884126651058	-0.318147454278376	0.00124292862705535	0.0206051977513528	0.297338106600092	7.35458962565831e-27	NA	4	13	13	Whole_Blood	0.156761202351063
Whole_Blood.50	ENSG00000259982.1	CDC37P1	-3.21060999944527	-0.158135164959162	0.00132453563624934	0.0851806546202175	0.267506887997791	1.1284571645256e-23	NA	5	11	11	Whole_Blood	0.163712604640419
Whole_Blood.51	ENSG00000181513.10	ACBD4	3.18609220903098	0.689876113468055	0.00144208627119597	0.00422730326011469	0.0158878336344199	0.0270808622669397	NA	9	23	23	Whole_Blood	0.171817216741519
Whole_Blood.52	ENSG00000166582.5	CENPV	3.18536583655314	0.208219181729144	0.00144571120882832	0.0449050369372662	0.110508575893314	1.74234251662399e-09	NA	10	19	19	Whole_Blood	0.171817216741519
Whole_Blood.53	ENSG00000196152.6	ZNF79	3.13911283518522	0.269917677800557	0.00169460181958575	0.0313002679494244	0.0929940296379224	3.58823564414714e-08	NA	10	18	18	Whole_Blood	0.194793523208993
Whole_Blood.54	ENSG00000213347.6	MXD3	3.13782247055736	0.442937938402368	0.00170207932901062	0.0133498059002218	0.0520254903304591	5.09080941362871e-05	NA	13	31	31	Whole_Blood	0.194793523208993
Whole_Blood.55	ENSG00000151789.5	ZNF385D	-3.1049597012883	-1.4150195629187	0.00190304950639746	0.00119434992476811	0.0432619580847078	0.000233729566969343	NA	6	22	22	Whole_Blood	0.211528830810261
Whole_Blood.56	ENSG00000106991.9	ENG	3.10283478982017	0.397878222902561	0.00191676610442955	0.0120619663141763	0.0342919765037197	0.00108308390489713	NA	10	22	22	Whole_Blood	0.211528830810261
Whole_Blood.57	ENSG00000156603.10	MED19	3.08151515757687	0.242647926228287	0.0020594999072552	0.0343855400690367	0.118330506960862	5.08501550498474e-10	NA	25	45	45	Whole_Blood	0.220147523110287
Whole_Blood.58	ENSG00000140395.4	WDR61	3.08056112098217	0.572398803080112	0.00206610944019363	0.00615526303190522	0.0435082393468287	0.000230047656723641	NA	2	3	3	Whole_Blood	0.220147523110287
Whole_Blood.59	ENSG00000267198.1	RP11-798G7.6	3.06539110936467	0.11140511239352	0.00217385519614738	0.125639103222819	0.268771501059333	7.06167438260182e-24	NA	17	36	36	Whole_Blood	0.224378151014326
Whole_Blood.60	ENSG00000141279.11	NPEPPS	3.06476256410073	1.55086778852531	0.00217842865062452	0.000765671273848793	0.0177779952385153	0.0197115389338873	NA	4	19	19	Whole_Blood	0.224378151014326
Whole_Blood.61	ENSG00000204267.9	TAP2	3.05620764579786	0.242004584323048	0.00224155960805865	0.0354748763953369	0.157831033202825	1.35910694642333e-13	NA	14	35	35	Whole_Blood	0.225378389358422
Whole_Blood.62	ENSG00000233998.1	SETP5	3.05360740211712	0.95912478563195	0.00226107769259258	0.00250543241550287	0.0403210370948004	0.000296174532259664	NA	3	9	9	Whole_Blood	0.225378389358422
Whole_Blood.63	ENSG00000196917.4	HCAR1	-3.046818012827	-0.482111051512615	0.0023127768813257	0.0094974948218811	0.0778380599483401	4.56060310966885e-07	NA	10	23	23	Whole_Blood	0.226872398834807
Whole_Blood.64	ENSG00000225190.4	PLEKHM1	3.02680898853238	0.389805757698969	0.00247150080249682	0.00784603397575561	0.0517021721938831	4.58653088030323e-05	NA	13	27	27	Whole_Blood	0.238654296241099
Whole_Blood.65	ENSG00000204338.4	CYP21A1P	-3.00481944576942	-0.27622470359572	0.00265738545412108	0.0229923816887619	0.198502917593166	3.08327474754234e-17	NA	19	59	59	Whole_Blood	0.252656032407204
Whole_Blood.66	ENSG00000178952.4	TUFM	-2.98361533306767	-0.10466695876288	0.0028486465351609	0.159730599018054	0.455212507244577	1.38957102210876e-46	NA	17	28	28	Whole_Blood	0.266736902837793
Whole_Blood.67	ENSG00000121653.7	MAPK8IP1	-2.97786351787775	-0.221612273432503	0.00290265206923716	0.0351023584415535	0.237034811706404	1.46362563546174e-20	NA	4	10	10	Whole_Blood	0.267737161013219
Whole_Blood.68	ENSG00000159423.12	ALDH4A1	-2.95037588093461	-0.162856999696471	0.00317387539610319	0.0694475320715235	0.117105225205611	4.80417138328796e-10	NA	38	87	87	Whole_Blood	0.286966931861396
Whole_Blood.69	ENSG00000175575.8	PAAF1	2.94745635986328	27.0376140813244	0.00320399972466608	2.39920459228593e-06	0.0931406526359563	2.98192681110569e-08	NA	1	7	7	Whole_Blood	0.286966931861396
Whole_Blood.70	ENSG00000169696.11	ASPSCR1	2.92429982783451	0.193933366772585	0.00345232040185959	0.0462677900522089	0.134324732818614	1.92279170694882e-11	NA	2	5	5	Whole_Blood	0.29517620958681
Whole_Blood.71	ENSG00000167491.13	GATAD2A	2.9227324973012	0.319371152416274	0.00346974469164364	0.0175512687483871	0.13575829991891	1.56545696127928e-11	NA	6	11	11	Whole_Blood	0.29517620958681
Whole_Blood.72	ENSG00000170430.9	MGMT	-2.92140060709686	-0.180607662688025	0.00348461441498788	0.0629868485192471	0.310061015382736	1.59816343516404e-28	NA	7	17	17	Whole_Blood	0.29517620958681
Whole_Blood.73	ENSG00000196126.6	HLA-DRB1	2.91848756710173	0.226967231054602	0.00351733901402524	0.0485979712807428	0.158960130917636	7.77200780763648e-14	NA	14	21	21	Whole_Blood	0.29517620958681
Whole_Blood.74	ENSG00000235475.1	RP11-166O4.5	2.91697222848932	0.490639194697144	0.00353447241252814	0.00931023546860855	0.0469546511027011	0.000117074568040946	NA	8	14	14	Whole_Blood	0.29517620958681
Whole_Blood.75	ENSG00000233609.3	RP11-62H7.2	2.89702782328312	0.175523007627527	0.00376716343662536	0.0618826523192146	0.157721197198695	1.97625792395842e-13	NA	9	29	29	Whole_Blood	0.31041426717793
Whole_Blood.76	ENSG00000100422.9	CERK	2.88810785729359	0.363574821630789	0.00387566950788706	0.015579985927902	0.0557963125001368	2.39235934155455e-05	NA	12	25	25	Whole_Blood	0.31171366439051
Whole_Blood.77	ENSG00000123975.4	CKS2	2.88744775253124	0.604074112531969	0.0038838110288138	0.0053658800204477	0.0311198606086956	0.00183364253319602	NA	13	33	33	Whole_Blood	0.31171366439051
Whole_Blood.78	ENSG00000204856.7	FAM216A	-2.87875491644594	-0.297924439412816	0.00399248469949788	0.0209454490727648	0.0558685439324635	1.73960541761974e-05	NA	4	5	5	Whole_Blood	0.316327633883293
Whole_Blood.79	ENSG00000181804.10	SLC9A9	2.86863689473639	0.248764275736871	0.00412244759218426	0.0366475656784677	0.0868131704865511	1.12941603463195e-07	NA	12	30	30	Whole_Blood	0.322490204046819
Whole_Blood.80	ENSG00000165280.11	VCP	2.85956693443004	0.205685510957231	0.00424219883505399	0.0371301217505527	0.296885822109403	5.46727556533532e-27	NA	15	25	25	Whole_Blood	0.325257463580895
Whole_Blood.81	ENSG00000140545.10	MFGE8	-2.85658260865444	-0.879610514690851	0.00428228554021372	0.00226570406063815	0.125490714875567	1.12958741492924e-10	NA	7	20	20	Whole_Blood	0.325257463580895
Whole_Blood.82	ENSG00000140688.12	C16orf58	-2.85338902767253	-0.73506897404779	0.00432556325386664	0.00294671605767576	0.0179587101245558	0.0178188608565569	NA	5	15	15	Whole_Blood	0.325257463580895
Whole_Blood.83	ENSG00000182093.10	WRB	-2.8502604236783	-0.195013286280664	0.00436834457560102	0.041266893386226	0.156207237218934	7.75209547556828e-14	NA	12	24	24	Whole_Blood	0.325257463580895
Whole_Blood.84	ENSG00000196301.3	HLA-DRB9	-2.83822581059266	-0.167413798872921	0.0045365076478303	0.0527310166756901	0.150548095209275	5.09025083575904e-13	NA	13	30	30	Whole_Blood	0.329038535393163
Whole_Blood.85	ENSG00000073111.9	MCM2	2.83662298898947	0.271658880171395	0.00455934144218079	0.0202674040650344	0.0186619930805936	0.0162133748307826	NA	19	52	52	Whole_Blood	0.329038535393163
Whole_Blood.86	ENSG00000244227.1	RP11-298O21.5	2.83525909465763	0.121307055126763	0.00457885340514757	0.108296880481989	0.207748676713894	1.10600516364645e-17	NA	10	12	12	Whole_Blood	0.329038535393163
Whole_Blood.87	ENSG00000197958.8	RPL12	-2.82566118379728	-0.135230180549422	0.00471831426602668	0.0818882434437357	0.242751953779772	4.14966801854412e-21	NA	15	24	24	Whole_Blood	0.335163013379826
Whole_Blood.88	ENSG00000087206.12	UIMC1	-2.82149046375371	-0.428143744820903	0.00478010586750919	0.0115006489862465	0.0441265045011098	0.00016156457615927	NA	6	18	18	Whole_Blood	0.335693798422804
Whole_Blood.89	ENSG00000164430.11	MB21D1	2.79834928417204	0.263595103653293	0.00513645345637875	0.0237011803501042	0.0143184618653388	0.035246984436128	NA	32	53	53	Whole_Blood	0.356666093937311
Whole_Blood.90	ENSG00000175920.11	DOK7	-2.78641001156035	-0.456860629758669	0.00532954133891055	0.00909734840764926	0.107918382454997	2.49646221594137e-09	NA	3	16	16	Whole_Blood	0.358105320968767
Whole_Blood.91	ENSG00000108654.7	DDX5	-2.78511296542474	-0.128998393501916	0.00535090775484734	0.116948777576659	0.208519783029176	3.23898332450254e-18	NA	7	11	11	Whole_Blood	0.358105320968767
Whole_Blood.92	ENSG00000171084.11	FAM86JP	2.78462455146322	0.327273797130841	0.00535897349145827	0.015192464781937	0.0877316093633067	9.38495296410349e-08	NA	4	10	10	Whole_Blood	0.358105320968767
Whole_Blood.93	ENSG00000227671.3	MIR3916	2.7809185930981	0.188517238022688	0.00542053278710197	0.0470792295938131	0.341044644745146	3.69088563931689e-32	NA	20	45	45	Whole_Blood	0.358105320968767
Whole_Blood.94	ENSG00000170175.6	CHRNB1	2.77689117161492	0.195352962200543	0.0054881551430479	0.0355480246386627	0.0991161202388318	1.36174840843796e-08	NA	6	12	12	Whole_Blood	0.358105320968767
Whole_Blood.95	ENSG00000152904.7	GGPS1	2.77590345317478	0.368303421873429	0.00550485525761049	0.0117368941313113	0.133245132140552	1.39118727255858e-11	NA	11	33	33	Whole_Blood	0.358105320968767
Whole_Blood.96	ENSG00000204463.8	BAG6	-2.77204664095629	-1.06995341644709	0.00557050543396757	0.00137478848783165	0.0342352399330305	0.00113606034593051	NA	10	29	29	Whole_Blood	0.358358388628003
Whole_Blood.97	ENSG00000197070.9	ARRDC1	2.76889250016456	0.265613103503194	0.00562471904480846	0.0283555522217	0.184976926704495	6.82081731812981e-16	NA	10	27	27	Whole_Blood	0.358358388628003
Whole_Blood.98	ENSG00000181090.13	EHMT1	2.76297707240546	0.172178674877978	0.00572767896767871	0.0679709326225262	0.309667147506621	6.51786799414278e-28	NA	7	14	14	Whole_Blood	0.36119444918627
Whole_Blood.99	ENSG00000156958.10	GALK2	2.75902117753592	0.382761233057863	0.0057974777803603	0.0102977014571277	0.080048080878081	2.59236131518544e-07	NA	14	27	27	Whole_Blood	0.36190315841037
Whole_Blood.100	ENSG00000129933.16	MAU2	-2.74945073701063	-0.292612849465277	0.00596952353250067	0.0182076968278304	0.0496427692850187	7.85882527160193e-05	NA	14	25	25	Whole_Blood	0.362797455718934
Whole_Blood.101	ENSG00000198380.8	GFPT1	-2.74233908014667	-0.291796811355325	0.00610033322436446	0.015236478570299	0.116278808918033	1.71323130200966e-10	NA	11	23	23	Whole_Blood	0.362797455718934
Whole_Blood.102	ENSG00000188612.7	SUMO2	-2.74206657000101	-0.566088143416495	0.00610539666563827	0.00468994252135403	0.0264590506630424	0.00424954662939924	NA	6	12	12	Whole_Blood	0.362797455718934
Whole_Blood.103	ENSG00000255398.2	HCAR3	-2.74084177085583	-6.15826277382305	0.00612820111619474	3.92114459309332e-05	0.0129300644419848	0.0460011605975998	NA	2	5	5	Whole_Blood	0.362797455718934
Whole_Blood.104	ENSG00000174928.11	C3orf33	-2.7407342513887	-0.454947311398744	0.00613020667175591	0.00713961057346749	0.0430207166438865	0.000212475003780149	NA	6	9	9	Whole_Blood	0.362797455718934
Whole_Blood.105	ENSG00000255198.3	SNHG9	2.73849484359372	0.255016496423361	0.00617211283058792	0.0218692301466128	0.27037346632967	9.48514271782058e-24	NA	9	22	22	Whole_Blood	0.362797455718934
Whole_Blood.106	ENSG00000154319.10	FAM167A	2.73214526455807	0.622528898373798	0.00629233908647342	0.00398584074655824	0.228105068165806	1.72877880780134e-19	NA	6	14	14	Whole_Blood	0.362797455718934
Whole_Blood.107	ENSG00000064419.9	TNPO3	2.73118009548248	0.266291922309334	0.00631079752600935	0.0204135504192545	0.259541800992464	1.04185565413501e-22	NA	9	16	16	Whole_Blood	0.362797455718934
Whole_Blood.108	ENSG00000186088.11	GSAP	-2.72965052595898	-0.223450837704239	0.00634014971159301	0.0303033955941975	0.187488264586581	1.4177729859465e-16	NA	11	25	25	Whole_Blood	0.362797455718934
Whole_Blood.109	ENSG00000137094.10	DNAJB5	-2.72179976704886	-0.68382264175822	0.00649274692447213	0.00284142516294292	0.100086901946757	9.89533888378853e-09	NA	5	20	20	Whole_Blood	0.367547448914353
Whole_Blood.110	ENSG00000251468.2	RP11-369K16.1	-2.7192958399834	-0.250633337580001	0.00654210669588654	0.0255672257418445	0.0641827367634786	6.83930995374086e-06	NA	8	15	15	Whole_Blood	0.367547448914353
Whole_Blood.111	ENSG00000136827.11	TOR1A	-2.70767468183587	-0.22105335552043	0.00677564030795383	0.0315365075395604	0.164791172399029	5.97748858509613e-14	NA	13	28	28	Whole_Blood	0.372609705372139
Whole_Blood.112	ENSG00000148690.10	FRA10AC1	2.706860706642	0.119900886138824	0.0067922749855649	0.114498161816601	0.253174055836481	4.57458935823436e-22	NA	6	12	12	Whole_Blood	0.372609705372139
Whole_Blood.113	ENSG00000117868.11	ESYT2	-2.70584469299068	-0.306828744091518	0.00681309008204719	0.0165822935905979	0.16383487115534	8.05293132044359e-14	NA	8	22	22	Whole_Blood	0.372609705372139
Whole_Blood.114	ENSG00000236056.1	GAPDHP14	2.70163617706276	0.342597136769077	0.00689992184501402	0.0125053088555521	0.0714009737428423	1.8238092567605e-06	NA	19	38	38	Whole_Blood	0.374048394756023
Whole_Blood.115	ENSG00000167658.11	EEF2	-2.69545713629139	-0.376947928008474	0.00702921210260332	0.0116829822681025	0.0244284976597181	0.00567304511561453	NA	11	21	21	Whole_Blood	0.377743746035552
Whole_Blood.116	ENSG00000076685.14	NT5C2	-2.68811001375066	-0.238638135371193	0.00718577178775828	0.0260172323030381	0.0576466800479005	1.99247786746666e-05	NA	32	58	58	Whole_Blood	0.382828186623674
Whole_Blood.117	ENSG00000088448.10	ANKRD10	-2.68302687247716	-0.50485667537463	0.00729591276037458	0.00740283093548514	0.0425798663081674	0.00026342370189177	NA	3	11	11	Whole_Blood	0.384515515655259
Whole_Blood.118	ENSG00000259673.1	IQCH-AS1	2.67955862703073	0.43362688486804	0.00737192926284732	0.00779763247693133	0.0854373529143871	1.46181343376072e-07	NA	8	18	18	Whole_Blood	0.384515515655259
Whole_Blood.119	ENSG00000156261.8	CCT8	2.67810043305007	0.435905568787842	0.00740410135323233	0.00716402668634476	0.22917262398353	1.94282700940191e-20	NA	13	35	35	Whole_Blood	0.384515515655259
Whole_Blood.120	ENSG00000145390.7	USP53	-2.66365144846982	-0.157893496382796	0.00772976082679078	0.0601564040671463	0.305865813208723	1.01700986227355e-27	NA	22	46	46	Whole_Blood	0.397019579143977
Whole_Blood.121	ENSG00000142867.8	BCL10	-2.6617585897581	-2.67710944932694	0.00777336069197754	0.000249122314560651	0.0395147697591503	0.00042447471735833	NA	2	5	5	Whole_Blood	0.397019579143977
Whole_Blood.122	ENSG00000168036.12	CTNNB1	-2.6544406414032	-1.70027966538844	0.00794400147904914	0.000580045062220123	0.0391972301125693	0.000437311428727821	NA	1	5	5	Whole_Blood	0.402409255250194
Whole_Blood.123	ENSG00000240292.1	RP11-298O21.2	2.65104955963178	0.119883076968161	0.00802420661177418	0.0979822379219093	0.140028905266642	6.06955881720734e-12	NA	12	17	17	Whole_Blood	0.403167454152557
Whole_Blood.124	ENSG00000218510.3	LINC00339	2.64408442969388	0.124751183586237	0.0081912221483106	0.0883159684880223	0.215292661504656	4.05742413313516e-19	NA	5	10	10	Whole_Blood	0.407276771339893
Whole_Blood.125	ENSG00000126934.9	MAP2K2	-2.6413702518537	-0.719405167254247	0.0082571427458722	0.00313025996029026	0.0793943749396162	4.47545304652556e-07	NA	4	18	18	Whole_Blood	0.407276771339893
Whole_Blood.126	ENSG00000173226.12	IQCB1	-2.63728102117699	-0.148257303232447	0.00835735645822302	0.0594245734291818	0.386908079578372	1.09228726898501e-37	NA	29	59	59	Whole_Blood	0.407276771339893
Whole_Blood.127	ENSG00000008311.10	AASS	2.63678428915667	0.380820054607351	0.00836960355342498	0.0136594290349422	0.0218143459449646	0.00911114601961379	NA	13	25	25	Whole_Blood	0.407276771339893
Whole_Blood.128	ENSG00000063978.11	RNF4	-2.62867602965585	-0.220078115959459	0.00857179790298669	0.030796246864112	0.0380520799929249	0.000523986160739979	NA	20	38	38	Whole_Blood	0.412374842683181
Whole_Blood.129	ENSG00000111229.11	ARPC3	-2.62709413318954	-0.45916626091778	0.00861175071123927	0.00749655604878904	0.0368661041222784	0.000700024305060453	NA	6	10	10	Whole_Blood	0.412374842683181
Whole_Blood.130	ENSG00000184677.12	ZBTB40	-2.62462079382098	-0.354771638534701	0.00867455170692775	0.01034880810625	0.0703620011155187	2.21444238452661e-06	NA	5	17	17	Whole_Blood	0.412374842683181
Whole_Blood.131	ENSG00000163510.9	CWC22	-2.61407036788666	-0.238181045364376	0.00894706072438558	0.0281448413151239	0.0675292347393467	3.39101431593429e-06	NA	28	54	54	Whole_Blood	0.415778333025632
Whole_Blood.132	ENSG00000258890.2	CEP95	2.61328345408594	0.330751379123803	0.00896768923261615	0.016066323088857	0.0557280031954278	2.33934027158856e-05	NA	4	4	4	Whole_Blood	0.415778333025632
Whole_Blood.133	ENSG00000114867.15	EIF4G1	2.6089369779896	0.849559632674361	0.00908239676012687	0.0030858577622115	0.0293490571285536	0.00257100975567214	NA	6	16	16	Whole_Blood	0.415778333025632
Whole_Blood.134	ENSG00000136819.10	C9orf78	-2.60747536040564	-0.162713400796217	0.00912126348523831	0.0725663927632718	0.368712204308483	2.36664941993447e-36	NA	20	48	48	Whole_Blood	0.415778333025632
Whole_Blood.135	ENSG00000117280.8	RAB7L1	2.60709463694669	0.235953775027208	0.00913141186874388	0.0225135044130175	0.260160627721475	1.23413213128878e-22	NA	9	31	31	Whole_Blood	0.415778333025632
Whole_Blood.136	ENSG00000163697.12	APBB2	2.60605031473777	0.286753138760453	0.00915930058647952	0.0214500985942854	0.0396723278676029	0.000423962277022498	NA	37	66	66	Whole_Blood	0.415778333025632
Whole_Blood.137	ENSG00000063438.12	AHRR	-2.6038952401603	-0.381253979863709	0.00921709249587565	0.00901192004098733	0.030169569766665	0.00212114776738125	NA	5	7	7	Whole_Blood	0.415778333025632
Whole_Blood.138	ENSG00000153574.8	RPIA	-2.59528136988794	-0.359212247113334	0.00945135112926824	0.0110211007890485	0.0467302918690396	0.000108585608614383	NA	23	45	45	Whole_Blood	0.42325615926723
Whole_Blood.139	ENSG00000229160.1	AC009229.6	-2.58720147163002	-0.152336528880215	0.00967589984970584	0.072201405373765	0.180790917979993	1.38478698816123e-15	NA	28	59	59	Whole_Blood	0.425183082505448
Whole_Blood.140	ENSG00000111231.4	GPN3	-2.58470507971385	-0.124419294667025	0.00974623239827723	0.0972308837747105	0.392751235422152	8.21130143353449e-39	NA	13	34	34	Whole_Blood	0.425183082505448
Whole_Blood.141	ENSG00000131979.14	GCH1	2.58456583223757	0.157767043854946	0.00975016889506173	0.0572860478668821	0.212138898765002	1.74600229500358e-18	NA	7	26	26	Whole_Blood	0.425183082505448
Whole_Blood.142	ENSG00000198586.9	TLK1	-2.5838799644802	-0.610603877536086	0.00976957891840998	0.00364269638490221	0.0222842780593996	0.00871170971936413	NA	10	19	19	Whole_Blood	0.425183082505448
Whole_Blood.143	ENSG00000102886.10	GDPD3	2.5770132792493	0.379415673730956	0.00996581219733635	0.00842987557340764	0.168305689401308	2.23267085784952e-14	NA	9	21	21	Whole_Blood	0.43061815238374
Whole_Blood.144	ENSG00000091704.5	CPA1	2.5721363839215	2.03288452654626	0.0101073066533918	0.000403637381802112	0.038769112236713	0.0005219241584514	NA	2	7	7	Whole_Blood	0.43061815238374
Whole_Blood.145	ENSG00000163945.11	UVSSA	-2.56840917658187	-0.0924169818262604	0.0102166480798805	0.146272171399457	0.260487533301234	3.93028963029846e-23	NA	29	54	54	Whole_Blood	0.43061815238374
Whole_Blood.146	ENSG00000230658.1	KLHL7-AS1	-2.56802679801561	-0.13758249259385	0.0102279248852646	0.0735569894850547	0.174687915470683	6.55762714953785e-15	NA	26	50	50	Whole_Blood	0.43061815238374
Whole_Blood.147	ENSG00000101017.9	CD40	-2.56745815899253	-0.244200809197236	0.0102447152271232	0.0248917946670053	0.269802481116438	1.85832557277372e-23	NA	12	28	28	Whole_Blood	0.43061815238374
Whole_Blood.148	ENSG00000105258.4	POLR2I	-2.56516960440813	-0.696690259285573	0.010312538277151	0.00292101907651462	0.108283869376322	1.77770605538783e-09	NA	10	23	23	Whole_Blood	0.43061815238374
Whole_Blood.149	ENSG00000168297.11	PXK	-2.5594704333924	-0.172710581375312	0.0104831772828398	0.0441282347941363	0.125698900507854	9.17166725894772e-11	NA	34	75	75	Whole_Blood	0.43345563389248
Whole_Blood.150	ENSG00000115866.6	DARS	-2.55822605012813	-0.185988723969874	0.0105207678129243	0.0425897288320201	0.0774772956605299	6.40542092077858e-07	NA	36	66	66	Whole_Blood	0.43345563389248
Whole_Blood.151	ENSG00000137449.11	CPEB2	2.55134842963986	0.252367759031547	0.01073069875548	0.0223344622271642	0.0373010722505074	0.000561412484289375	NA	27	53	53	Whole_Blood	0.439176942442825
Whole_Blood.152	ENSG00000001460.13	STPG1	-2.54789665645557	-0.421643787142807	0.0108374570304665	0.00683447178410681	0.0471117489301862	0.000113246611220439	NA	6	11	11	Whole_Blood	0.439824372241508
Whole_Blood.153	ENSG00000187239.12	FNBP1	2.54511711103684	0.690411630928341	0.0109241094061966	0.00249306539198503	0.0156544187505521	0.0260426443732419	NA	3	6	6	Whole_Blood	0.439824372241508
Whole_Blood.154	ENSG00000117450.9	PRDX1	-2.54299217794623	-0.64128487933163	0.0109907689516451	0.00319102846614776	0.0378158571040478	0.000517651896657691	NA	4	11	11	Whole_Blood	0.439824372241508
Whole_Blood.155	ENSG00000116857.12	TMEM9	-2.53712059597834	-0.109668603875707	0.011176844475099	0.102942185282217	0.490046171124434	6.36494266143984e-52	NA	7	19	19	Whole_Blood	0.439824372241508
Whole_Blood.156	ENSG00000108474.12	PIGL	2.53493752530098	0.442110853023657	0.011246738192122	0.00653671642664277	0.029790068940889	0.00225496336573655	NA	10	15	15	Whole_Blood	0.439824372241508
Whole_Blood.157	ENSG00000082258.8	CCNT2	-2.53391149153419	-0.298589209371877	0.0112797218105551	0.0136858968282272	0.0788140579469575	4.93898696885726e-07	NA	7	10	10	Whole_Blood	0.439824372241508
Whole_Blood.158	ENSG00000157856.6	DRC1	-2.53335839681499	-0.286673365149264	0.0112975375974882	0.0142499843409008	0.0173648096258235	0.0205953422754754	NA	4	12	12	Whole_Blood	0.439824372241508
Whole_Blood.159	ENSG00000008516.12	MMP25	-2.53279007861534	-0.195958762281516	0.0113158697712621	0.0425565148945885	0.195160697786599	1.16528773011755e-16	NA	7	11	11	Whole_Blood	0.439824372241508
Whole_Blood.160	ENSG00000230510.2	PPP5D1	-2.52988024334237	-0.606922975662049	0.011410146413052	0.00369876107105672	0.0190433362526949	0.0155804236678663	NA	8	15	15	Whole_Blood	0.440716905204132
Whole_Blood.161	ENSG00000159247.8	TUBBP5	2.52409534179175	0.616524616113277	0.0115996464323839	0.004569432074046	0.220716547223765	2.08685660272387e-19	NA	2	10	10	Whole_Blood	0.44382983826736
Whole_Blood.162	ENSG00000197063.6	MAFG	-2.5230442982453	-0.532670268656364	0.0116343744011832	0.00478732455442472	0.0215953395523301	0.00971834454414745	NA	4	4	4	Whole_Blood	0.44382983826736
Whole_Blood.163	ENSG00000168291.8	PDHB	2.51454916490394	0.503861329230416	0.0119184683418448	0.00467112579658326	0.0396785827760619	0.000451187468614075	NA	25	54	54	Whole_Blood	0.450381688506925
Whole_Blood.164	ENSG00000137942.12	FNBP1L	-2.51356200729564	-0.284885755869366	0.0119518765234848	0.0183453153948484	0.0655315363979075	4.76331651260375e-06	NA	6	9	9	Whole_Blood	0.450381688506925
Whole_Blood.165	ENSG00000076003.4	MCM6	-2.50543216243191	-0.180359365339198	0.0122301856738137	0.0528454421190512	0.0370777172303637	0.000701161758587789	NA	25	45	45	Whole_Blood	0.45464968778548
Whole_Blood.166	ENSG00000260549.1	MT1L	2.49821190905335	0.466323638550264	0.0124821553246252	0.00725112241692397	0.0145974586000199	0.0339973242439886	NA	5	13	13	Whole_Blood	0.45464968778548
Whole_Blood.167	ENSG00000176087.10	SLC35A4	2.49624914420781	0.392448624326468	0.0125514410380865	0.00887092218442357	0.0564675028988407	2.28071169506624e-05	NA	13	32	32	Whole_Blood	0.45464968778548
Whole_Blood.168	ENSG00000170209.4	ANKK1	-2.49572578487744	-0.418647277743211	0.0125699730624045	0.00714052457474564	0.172626779511361	5.37655193042647e-15	NA	12	31	31	Whole_Blood	0.45464968778548
Whole_Blood.169	ENSG00000130813.13	C19orf66	-2.49366764154226	-0.347755553066146	0.0126430865812231	0.00959839106908141	0.220209128081338	6.83482186002232e-19	NA	4	16	16	Whole_Blood	0.45464968778548
Whole_Blood.170	ENSG00000105122.8	RASAL3	-2.49338005899154	-0.362574469241177	0.0126533325877382	0.00862574627951239	0.0224558537203247	0.00846789513746636	NA	10	17	17	Whole_Blood	0.45464968778548
Whole_Blood.171	ENSG00000203812.2	HIST2H2AA4	-2.49270673947555	-0.413088793907023	0.012677350407174	0.00844714667763862	0.0293957373612151	0.00250481001840432	NA	5	6	6	Whole_Blood	0.45464968778548
Whole_Blood.172	ENSG00000272666.1	CTA-384D8.35	2.49263262748718	7.06285338551747	0.0126799965019368	2.51747734478394e-05	0.0685958731257023	2.92285205736898e-06	NA	1	6	6	Whole_Blood	0.45464968778548
Whole_Blood.173	ENSG00000198929.8	NOS1AP	-2.49059418890423	-0.630399116124047	0.0127529688265495	0.00335804389721835	0.0625028828421046	5.58578041648056e-06	NA	3	7	7	Whole_Blood	0.45464968778548
Whole_Blood.174	ENSG00000270964.1	RP11-502I4.3	2.48926319012061	0.579102092990313	0.0128008164522126	0.0037629033338944	0.0697956318232989	2.32205394662605e-06	NA	7	14	14	Whole_Blood	0.45464968778548
Whole_Blood.175	ENSG00000136870.6	ZNF189	-2.48452663372774	-62.0598858326973	0.0129723803868221	2.17646786984654e-07	0.0262094892281753	0.00412261106378201	NA	3	9	9	Whole_Blood	0.458110347374631
Whole_Blood.176	ENSG00000110237.3	ARHGEF17	-2.47170600492796	-0.1668994003601	0.013447005087484	0.0496940233204146	0.190539836787536	1.40504855240772e-16	NA	20	34	34	Whole_Blood	0.47217324682188
Whole_Blood.177	ENSG00000162104.5	ADCY9	-2.46449132876209	-0.769186220042322	0.0137207883448777	0.00248754691902335	0.178763054704527	6.98065993326102e-16	NA	5	13	13	Whole_Blood	0.477156609898181
Whole_Blood.178	ENSG00000130812.6	ANGPTL6	-2.46264866311934	-0.586637964522252	0.0137914985087527	0.00348735946293831	0.098604489022332	1.5063185153751e-08	NA	4	13	13	Whole_Blood	0.477156609898181
Whole_Blood.179	ENSG00000157578.9	LCA5L	-2.46189387184065	-0.224028134471475	0.0138205555294133	0.0226388218332215	0.122935640532876	9.47437553068504e-11	NA	10	20	20	Whole_Blood	0.477156609898181
Whole_Blood.180	ENSG00000100266.13	PACSIN2	2.45659314387775	0.372850022325726	0.0140261436357207	0.00898049042066525	0.166511984308046	1.37359484700703e-14	NA	8	17	17	Whole_Blood	0.479264019026394
Whole_Blood.181	ENSG00000100290.2	BIK	-2.45501562247301	-0.402507888692906	0.0140878465861001	0.00781979555294252	0.0149723106417258	0.0308096349689146	NA	13	29	29	Whole_Blood	0.479264019026394
Whole_Blood.182	ENSG00000152749.7	GPR180	-2.45434250069854	-0.18301970146822	0.0141142478095152	0.0435836134208999	0.265510360698238	1.623525192105e-23	NA	12	32	32	Whole_Blood	0.479264019026394
Whole_Blood.183	ENSG00000108106.9	UBE2S	2.45229147667542	0.294281487478193	0.0141949626031129	0.0152253707800548	0.0312318641272064	0.00185862966611908	NA	14	42	42	Whole_Blood	0.47937086823627
Whole_Blood.184	ENSG00000060982.10	BCAT1	-2.44828977280943	-0.127441476311559	0.0143536165553182	0.0922280461660984	0.228517129954302	1.07275985988496e-20	NA	28	73	73	Whole_Blood	0.480541537536968
Whole_Blood.185	ENSG00000228264.1	RP11-350G8.7	2.44749923356978	0.327165845312485	0.0143851431139707	0.0156268941733541	0.0242762336083071	0.00614201873056406	NA	8	26	26	Whole_Blood	0.480541537536968
Whole_Blood.186	ENSG00000162194.8	C11orf48	-2.43528078039152	-0.268117129594052	0.0148802380643696	0.018104563078926	0.0967411377856668	1.82270963952436e-08	NA	14	27	27	Whole_Blood	0.490247354769106
Whole_Blood.187	ENSG00000147457.9	CHMP7	-2.43285158789137	-4.06625559118125	0.014980439742915	7.80407285707052e-05	0.063687115630481	7.73953147360327e-06	NA	3	10	10	Whole_Blood	0.490247354769106
Whole_Blood.188	ENSG00000254550.1	OMP	-2.43250392447981	-0.15760645851219	0.0149948290151171	0.0556758166683315	0.0322109313561483	0.00159042307506831	NA	45	83	83	Whole_Blood	0.490247354769106
Whole_Blood.189	ENSG00000164938.9	TP53INP1	2.43077729713875	0.289944287363023	0.0150664720900609	0.0146679040984403	0.065743727170126	4.71261423872185e-06	NA	7	21	21	Whole_Blood	0.490247354769106
Whole_Blood.190	ENSG00000228252.4	COL6A4P2	2.43063644691346	0.295653952211356	0.0150723296773673	0.0140528783800099	0.126775007018831	7.61238272085776e-11	NA	7	21	21	Whole_Blood	0.490247354769106
Whole_Blood.191	ENSG00000249264.1	EEF1A1P9	-2.42160304211957	-1.11597393378242	0.0154522195424085	0.00110013828007228	0.0176300093872207	0.0197595851750564	NA	4	11	11	Whole_Blood	0.49997233912086
Whole_Blood.192	ENSG00000144395.13	CCDC150	-2.41491019754897	-0.683358613425072	0.0157390896183341	0.00304857642664504	0.0220091738473986	0.00893406399304175	NA	7	12	12	Whole_Blood	0.504701726185611
Whole_Blood.193	ENSG00000090581.5	GNPTG	-2.41438678304611	-0.201471863511751	0.0157617205750522	0.0277689306827227	0.0384064847840658	0.000516828632388449	NA	16	34	34	Whole_Blood	0.504701726185611
Whole_Blood.194	ENSG00000115561.10	CHMP3	2.4050152459526	0.682927552560729	0.0161717910983657	0.00241887265283757	0.0181375073266065	0.0176609098259473	NA	5	17	17	Whole_Blood	0.509190651933417
Whole_Blood.195	ENSG00000253981.1	ALG1L13P	2.40470389872619	0.593634885755527	0.016185574190845	0.00379039181541339	0.0373757189078559	0.000673875175633738	NA	4	14	14	Whole_Blood	0.509190651933417
Whole_Blood.196	ENSG00000236279.2	CLEC2L	-2.40426976212575	-0.613562339106943	0.0162048103050065	0.00452457266418751	0.0254773043931796	0.00437217231462378	NA	4	7	7	Whole_Blood	0.509190651933417
Whole_Blood.197	ENSG00000160691.14	SHC1	2.40275568653994	0.150975231605853	0.016272054638388	0.0407720257081084	0.176325027389212	1.39889342845095e-15	NA	21	38	38	Whole_Blood	0.509190651933417
Whole_Blood.198	ENSG00000198793.8	MTOR	2.40181682288403	0.241997774533905	0.0163138752561192	0.0213165854409671	0.15158034299171	5.77299378791463e-13	NA	9	17	17	Whole_Blood	0.509190651933417
Whole_Blood.199	ENSG00000116685.11	KIAA2013	2.39537628181826	0.297246042167804	0.0166033164030375	0.0143517556038318	0.160398853314497	4.59109632278004e-14	NA	5	11	11	Whole_Blood	0.51331467579109
Whole_Blood.200	ENSG00000178950.12	GAK	2.3951818173994	0.551600011082544	0.0166121254301324	0.00324764954344892	0.03615146277129	0.000786141220072516	NA	3	7	7	Whole_Blood	0.51331467579109
Whole_Blood.201	ENSG00000183793.9	NPIPA5	2.39276059633045	0.229405035590468	0.0167221482721761	0.0251912174269687	0.297512834072348	1.95110761174168e-26	NA	27	72	72	Whole_Blood	0.513444193448933
Whole_Blood.202	ENSG00000161888.7	SPC24	-2.39143883366338	-0.377813051811325	0.0167824801094959	0.00777079226874621	0.056453784301079	1.70669147571624e-05	NA	4	16	16	Whole_Blood	0.513444193448933
Whole_Blood.203	ENSG00000116171.12	SCP2	-2.38370141155314	-0.173582754858503	0.0171395025640933	0.0379846380628882	0.0903165218393999	2.62323368481766e-08	NA	15	38	38	Whole_Blood	0.516099793233923
Whole_Blood.204	ENSG00000259974.2	LINC00261	-2.38176274299622	-0.581201135862784	0.0172299944338187	0.00382470164596658	0.0255288056054775	0.00476346115361283	NA	1	1	1	Whole_Blood	0.516099793233923
Whole_Blood.205	ENSG00000151376.12	ME3	2.37764177405105	0.979126267496901	0.017423743553147	0.00137889643654021	0.146809233797962	1.35916026470143e-12	NA	10	20	20	Whole_Blood	0.516099793233923
Whole_Blood.206	ENSG00000135709.8	KIAA0513	2.37695498215914	0.151380006651781	0.0174562184138391	0.0501404706830802	0.170096516334352	1.24069024254566e-14	NA	8	21	21	Whole_Blood	0.516099793233923
Whole_Blood.207	ENSG00000160471.8	COX6B2	2.37678110977006	0.234179910252862	0.0174644483596745	0.0258275130865855	0.134888303396889	1.67739080094694e-11	NA	22	57	57	Whole_Blood	0.516099793233923
Whole_Blood.208	ENSG00000108523.11	RNF167	2.37603092193604	3.34417198075561	0.0174999962069928	0.000102411039550743	0.0312332476125607	0.00172549804806957	NA	1	12	12	Whole_Blood	0.516099793233923
Whole_Blood.209	ENSG00000104731.9	KLHDC4	-2.37572538213208	-0.240661435454979	0.0175144924603964	0.0249927657423339	0.251995057059927	9.48293848414203e-22	NA	17	34	34	Whole_Blood	0.516099793233923
Whole_Blood.210	ENSG00000175984.10	DENND2C	-2.37297042575851	-0.268698081278458	0.0176456767355796	0.019096096942758	0.0660798643334266	3.59222514850169e-06	NA	9	21	21	Whole_Blood	0.516099793233923
Whole_Blood.211	ENSG00000183281.10	PLGLB1	-2.37071541952423	-0.534228278308142	0.0177536947722259	0.00452833139515509	0.367139287459715	2.54952445922575e-34	NA	4	13	13	Whole_Blood	0.516099793233923
Whole_Blood.212	ENSG00000158748.3	HTR6	-2.37009693868627	-0.158820971998055	0.0177834219648615	0.043281756920693	0.204190551533423	1.02203444198478e-17	NA	15	31	31	Whole_Blood	0.516099793233923
Whole_Blood.213	ENSG00000130158.9	DOCK6	-2.36751839420845	-0.403123692416015	0.0179078298305566	0.00711556596413762	0.07072745128876	1.94795010354517e-06	NA	7	20	20	Whole_Blood	0.516099793233923
Whole_Blood.214	ENSG00000189266.7	PNRC2	-2.36673531293297	-0.0832483720510378	0.0179457620354739	0.161866027235219	0.507664790759084	1.34086563749679e-54	NA	10	19	19	Whole_Blood	0.516099793233923
Whole_Blood.215	ENSG00000185019.12	UBOX5	2.36644172668457	0.530742060023667	0.0179600013890582	0.00426068993060134	0.0140883169828354	0.0364132816990159	NA	1	4	4	Whole_Blood	0.516099793233923
Whole_Blood.216	ENSG00000248489.1	CTD-2007H13.3	-2.36013503455486	-0.163641438915839	0.0182682839760381	0.0501045384486202	0.0416747719449513	0.000236443717395208	NA	24	43	43	Whole_Blood	0.516099793233923
Whole_Blood.217	ENSG00000181007.7	ZFP82	2.35869531483541	1.07672323294951	0.0183393061965362	0.00103904119216262	0.049787533652238	7.37503265023545e-05	NA	3	9	9	Whole_Blood	0.516099793233923
Whole_Blood.218	ENSG00000241852.5	C8orf58	2.35832275482779	0.291703877060058	0.0183577241212414	0.013077242724316	0.068527948443455	3.03220861188275e-06	NA	6	9	9	Whole_Blood	0.516099793233923
Whole_Blood.219	ENSG00000107959.11	PITRM1	-2.35802688047831	-0.365546618200498	0.0183723625371233	0.0115570210834493	0.15927460777761	1.38137916915551e-13	NA	18	49	49	Whole_Blood	0.516099793233923
Whole_Blood.220	ENSG00000170092.10	AC018720.10	2.35802441522357	0.153265458498576	0.0183724845487804	0.0494957137849269	0.178060390960433	4.430176737408e-15	NA	7	11	11	Whole_Blood	0.516099793233923
Whole_Blood.221	ENSG00000196372.8	ASB13	2.35589420684926	0.183058846719457	0.0184781793802884	0.0572727912375365	0.0189094754899745	0.0157605508992524	NA	65	159	159	Whole_Blood	0.516720129276843
Whole_Blood.222	ENSG00000258181.1	RP11-493L12.4	-2.34854639116382	-0.411567443365954	0.0188468512621677	0.00687146105759999	0.176729351720005	5.94304892526025e-15	NA	3	10	10	Whole_Blood	0.522227276075087
Whole_Blood.223	ENSG00000242247.6	ARFGAP3	-2.3473005452371	-0.483575974480456	0.018909994557353	0.00426440903624898	0.0540216200735317	3.75782294758908e-05	NA	7	12	12	Whole_Blood	0.522227276075087
Whole_Blood.224	ENSG00000220739.2	RP11-277I20.3	2.34348776756411	0.402602649776831	0.019104388697774	0.00714797849565195	0.0140147299925398	0.0321411700317542	NA	8	15	15	Whole_Blood	0.522227276075087
Whole_Blood.225	ENSG00000246067.3	RAB30-AS1	-2.34279298782349	-0.375933237733579	0.0191399995417752	0.00899900939409686	0.0220972666178798	0.00812895168060046	NA	1	3	3	Whole_Blood	0.522227276075087
Whole_Blood.226	ENSG00000181404.13	XXyac-YRM2039.2	2.3427527547693	0.216001103967305	0.0191420634578503	0.0246204083095951	0.378923026674079	7.63221494164226e-36	NA	9	15	15	Whole_Blood	0.522227276075087
Whole_Blood.227	ENSG00000198792.8	TMEM184B	-2.3419723769236	-0.258369545886014	0.0191821345742791	0.0184884315274861	0.0279642386899427	0.00298864578398994	NA	23	51	51	Whole_Blood	0.522227276075087
Whole_Blood.228	ENSG00000198515.9	CNGA1	-2.33786782627961	-0.226854794906875	0.0193941057492395	0.020707194862277	0.0194925952355831	0.0132777638476068	NA	20	46	46	Whole_Blood	0.522554396226192
Whole_Blood.229	ENSG00000035403.12	VCL	2.33786768303683	0.778047814854188	0.0193941131822931	0.00194019403476297	0.0230926515239637	0.00716696480863327	NA	5	11	11	Whole_Blood	0.522554396226192
Whole_Blood.230	ENSG00000072310.12	SREBF1	2.33683399741876	0.322943066535093	0.019447817335279	0.00925852717446619	0.133250186066695	1.62565824325607e-11	NA	6	15	15	Whole_Blood	0.522554396226192
Whole_Blood.231	ENSG00000163993.6	S100P	-2.33130302883415	-0.083485041031264	0.0197373866319031	0.199701284507062	0.527544155633296	1.18308130278293e-58	NA	13	28	28	Whole_Blood	0.527699709995498
Whole_Blood.232	ENSG00000115318.7	LOXL3	-2.32900404541974	-0.249659238360294	0.0198588513919609	0.0318339891793287	0.0757966205349114	6.19880532644703e-07	NA	14	38	38	Whole_Blood	0.527699709995498
Whole_Blood.233	ENSG00000141012.8	GALNS	-2.32831328272371	-0.363548590045883	0.0198954745030665	0.0103441170679706	0.117779123707623	3.53467571800614e-10	NA	5	16	16	Whole_Blood	0.527699709995498
Whole_Blood.234	ENSG00000205581.6	HMGN1	-2.32192016750267	-0.168662166718458	0.0202372346621861	0.0379155892633977	0.0593120121164361	1.1269184142426e-05	NA	36	69	69	Whole_Blood	0.534470556462864
Whole_Blood.235	ENSG00000176658.12	MYO1D	2.31574621904374	0.369390721681224	0.0205721292325119	0.00944649884833783	0.132280737472448	3.50222313167113e-11	NA	11	30	30	Whole_Blood	0.541003228327333
Whole_Blood.236	ENSG00000128805.10	ARHGAP22	-2.30986859516288	-0.131832583760379	0.0208954302117809	0.0664113432863997	0.194646700935492	1.13505667490247e-16	NA	27	66	66	Whole_Blood	0.544993806385844
Whole_Blood.237	ENSG00000004534.10	RBM6	-2.30904372149671	-0.164476009256737	0.0209411552092662	0.0336344524940308	0.484499445303472	6.45523914841883e-52	NA	16	41	41	Whole_Blood	0.544993806385844
Whole_Blood.238	ENSG00000176623.7	RMDN1	-2.30819245540404	-0.14068332073006	0.0209884346148594	0.0697222236713913	0.27126393875406	1.28494294004988e-23	NA	31	58	58	Whole_Blood	0.544993806385844
Whole_Blood.239	ENSG00000189269.8	C22orf43	2.30450564127851	0.271633240181065	0.0211942760439537	0.014111913801283	0.453325221155651	2.12667559894011e-46	NA	4	16	16	Whole_Blood	0.548036091847841
Whole_Blood.240	ENSG00000108771.8	DHX58	2.30128534733669	0.123816305143606	0.0213755074314169	0.065851671054328	0.156010624919389	3.82539740913953e-13	NA	11	21	21	Whole_Blood	0.548279251579431
Whole_Blood.241	ENSG00000166896.3	XRCC6BP1	2.30118606088519	0.168178553304077	0.0213811164450878	0.0360836340489889	0.411130155373106	2.15690916956041e-40	NA	8	17	17	Whole_Blood	0.548279251579431
Whole_Blood.242	ENSG00000162366.3	PDZK1IP1	-2.29773455257124	-0.122054830966511	0.0215769017217321	0.0788803024954644	0.143079457151064	4.09856965606231e-12	NA	4	9	9	Whole_Blood	0.549387495446626
Whole_Blood.243	ENSG00000095002.8	MSH2	2.29378640697911	0.259054312187303	0.0218027705913817	0.0176196260183644	0.136968937941404	4.66363324466276e-12	NA	18	38	38	Whole_Blood	0.549387495446626
Whole_Blood.244	ENSG00000100092.16	SH3BP1	2.29256740903339	0.0634377191447496	0.0218729225123284	0.27987538982265	0.438003177659723	1.19009941145639e-43	NA	7	16	16	Whole_Blood	0.549387495446626
Whole_Blood.245	ENSG00000197134.7	ZNF257	2.2867796807335	0.362864383070608	0.022208686079295	0.00905375123182679	0.0964770102051963	2.19627561383176e-08	NA	25	45	45	Whole_Blood	0.549387495446626
Whole_Blood.246	ENSG00000167608.7	TMC4	-2.28506614112139	-0.247160821908478	0.0223089497923752	0.0203767803005225	0.410038011951935	6.37776455500088e-40	NA	17	44	44	Whole_Blood	0.549387495446626
Whole_Blood.247	ENSG00000171522.5	PTGER4	2.28449279641345	0.179220673731653	0.0223425854658757	0.0310150180364966	0.0583343110130759	1.75416051850989e-05	NA	40	81	81	Whole_Blood	0.549387495446626
Whole_Blood.248	ENSG00000174123.6	TLR10	-2.28321640273288	-0.12845990325693	0.0224176243895297	0.049282411777962	0.0330804664049494	0.00133354651742883	NA	21	42	42	Whole_Blood	0.549387495446626
Whole_Blood.249	ENSG00000124587.9	PEX6	2.28274464902332	0.0529830295651795	0.022445414096333	0.350729529371119	0.706105716192976	1.4245492163083e-100	NA	29	67	67	Whole_Blood	0.549387495446626
Whole_Blood.250	ENSG00000239887.3	C1orf226	-2.28260183069609	-0.278631422668461	0.0224538330325026	0.0145551227891105	0.052325554715804	4.40454908205018e-05	NA	6	20	20	Whole_Blood	0.549387495446626
Whole_Blood.251	ENSG00000168679.13	SLC16A4	-2.28215908553735	-0.297388495421056	0.0224799496747731	0.0139641115208456	0.0160500444909239	0.0250491910858648	NA	13	26	26	Whole_Blood	0.549387495446626
Whole_Blood.252	ENSG00000174469.13	CNTNAP2	-2.28202326728723	-0.563017568541868	0.0224879666097604	0.00408862476737803	0.21955718721282	6.21926493772371e-20	NA	13	44	44	Whole_Blood	0.549387495446626
Whole_Blood.253	ENSG00000248538.2	RP11-10A14.5	2.28062636451684	0.0980320922136675	0.0225705658340526	0.111740276947235	0.251216098918785	7.86050002389874e-22	NA	36	78	78	Whole_Blood	0.549387495446626
Whole_Blood.254	ENSG00000083520.10	DIS3	-2.28046703338623	-2.27802588267174	0.0225800038581623	0.000215373157353885	0.0356423284589031	0.000850283467979505	NA	1	6	6	Whole_Blood	0.549387495446626
Whole_Blood.255	ENSG00000147439.7	BIN3	2.27503928360031	0.233644733395167	0.0229035733766927	0.0193033404918267	0.105269344168113	4.08503401643554e-09	NA	6	17	17	Whole_Blood	0.555074837129259
Whole_Blood.256	ENSG00000170667.10	RASA4B	-2.2720019483498	-0.246678887393463	0.0230863926526629	0.0199306509404314	0.114884893045212	5.10563555818618e-10	NA	13	27	27	Whole_Blood	0.557319947630691
Whole_Blood.257	ENSG00000175928.5	LRRN1	-2.26921485522211	-0.182630351346644	0.0232552633262976	0.0343061689843443	0.133870774851933	1.52402504426588e-11	NA	21	43	43	Whole_Blood	0.559212168702409
Whole_Blood.258	ENSG00000162069.10	CCDC64B	-2.26649979026675	-0.596794366389391	0.0234207999825914	0.00307340031378059	0.403028777047318	2.87293010463429e-39	NA	4	17	17	Whole_Blood	0.559775982184062
Whole_Blood.259	ENSG00000108582.7	CPD	2.26586145563461	0.366135444810328	0.02345986721451	0.00941230975241261	0.015509411979694	0.0288780961771144	NA	13	39	39	Whole_Blood	0.559775982184062
Whole_Blood.260	ENSG00000235174.1	RPL39P3	2.26182672444842	0.54909744521144	0.0237081110253014	0.00396035007760704	0.0261308833476741	0.00416736005816108	NA	3	5	5	Whole_Blood	0.56150560235369
Whole_Blood.261	ENSG00000156113.16	KCNMA1	2.26037670929815	0.0926715654991714	0.0237978807524616	0.139147723080484	0.330902884043542	1.45994048307291e-30	NA	17	34	34	Whole_Blood	0.56150560235369
Whole_Blood.262	ENSG00000260052.1	CTC-527H23.3	2.25937604904175	1.38473248056992	0.0238600029585914	0.000697120189134024	0.0423076018750861	0.000254574193142908	NA	1	4	4	Whole_Blood	0.56150560235369
Whole_Blood.263	ENSG00000156253.2	RWDD2B	2.25748899803059	0.256083034780201	0.0239775361885809	0.0135360765254577	0.0872005622978528	1.15916235971182e-07	NA	6	10	10	Whole_Blood	0.56150560235369
Whole_Blood.264	ENSG00000218713.1	RP1-34L19.1	-2.25734305349559	-0.161426050696239	0.0239866470908372	0.045890112823357	0.165783079927564	6.34638738346765e-14	NA	12	32	32	Whole_Blood	0.56150560235369
Whole_Blood.265	ENSG00000158941.12	CCAR2	2.25457525253296	2.77123695180785	0.0241600022633464	0.000132591015296075	0.0609929046775953	9.675712721899e-06	NA	1	16	16	Whole_Blood	0.563429486745211
Whole_Blood.266	ENSG00000165219.17	GAPVD1	2.25310407401551	0.208836126629136	0.0242525876643365	0.0259627244594529	0.0794509179188181	4.74488465791342e-07	NA	12	33	33	Whole_Blood	0.563462375058645
Whole_Blood.267	ENSG00000144130.7	NT5DC4	2.24604926071313	0.401108811415277	0.0247008527998232	0.00642574918966903	0.0128134763949869	0.0459816300141302	NA	12	24	24	Whole_Blood	0.57172760413074
Whole_Blood.268	ENSG00000143515.12	ATP8B2	2.24209627597615	0.206890805472516	0.0249551506408188	0.026483228405053	0.0770115142929777	4.38277383023155e-07	NA	13	22	22	Whole_Blood	0.574317258380456
Whole_Blood.269	ENSG00000133943.16	C14orf159	-2.24142437458446	-0.199638753514093	0.0249985991107351	0.0419613918162695	0.119058347529855	2.92590120992418e-10	NA	10	28	28	Whole_Blood	0.574317258380456
Whole_Blood.270	ENSG00000064547.9	LPAR2	-2.23627231710952	-0.161148835508959	0.0253339386440315	0.0413013272994049	0.252892837935916	2.83651895378959e-22	NA	13	44	44	Whole_Blood	0.579865706741165
Whole_Blood.271	ENSG00000124788.13	ATXN1	-2.22996139526367	-1.34797692199265	0.0257500058726318	0.000562933619465782	0.0808668568735521	3.40377226471253e-07	NA	1	7	7	Whole_Blood	0.58721415606223
Whole_Blood.272	ENSG00000105393.11	BABAM1	-2.2241160267493	-0.912183368388757	0.0261406388702728	0.00110355678852042	0.0305356169407525	0.00195473256295465	NA	6	13	13	Whole_Blood	0.59174968851237
Whole_Blood.273	ENSG00000156299.8	TIAM1	2.22322878779994	0.387339402030277	0.0262003765890273	0.00824696757174499	0.0704155937218883	1.62969756318621e-06	NA	15	30	30	Whole_Blood	0.59174968851237
Whole_Blood.274	ENSG00000266786.1	RP1-66C13.3	-2.2221094254279	-0.127014756968416	0.0262759114561469	0.0654592394989981	0.082337615752924	2.49987623297589e-07	NA	15	27	27	Whole_Blood	0.59174968851237
Whole_Blood.275	ENSG00000237135.1	DDX10P1	2.22128146262921	0.190974172289639	0.0263319036150327	0.0251692108907676	0.146955457212004	1.04617393961877e-12	NA	18	48	48	Whole_Blood	0.59174968851237
Whole_Blood.276	ENSG00000145817.12	YIPF5	2.21729125415116	0.271089399551127	0.0266031951560573	0.0152603107824606	0.366247948597713	3.84021895012266e-36	NA	5	13	13	Whole_Blood	0.594752524976
Whole_Blood.277	ENSG00000259687.1	RP11-293M10.5	2.21648942221967	0.293562943783479	0.0266580015240052	0.0107497454581834	0.0638890908354862	5.3335440523053e-06	NA	2	3	3	Whole_Blood	0.594752524976
Whole_Blood.278	ENSG00000108773.6	KAT2A	2.21500634948911	0.377239523143969	0.026759628706399	0.00611727951013892	0.0502982346732795	6.75232281468152e-05	NA	13	34	34	Whole_Blood	0.594872321602682
Whole_Blood.279	ENSG00000169203.12	RP11-231C14.4	-2.20850851708313	-0.199000459062116	0.0272088447537398	0.0247067441201897	0.0520326689064534	5.00934533077562e-05	NA	12	15	15	Whole_Blood	0.60037371941758
Whole_Blood.280	ENSG00000203747.5	FCGR3A	2.20783736192038	0.185385983497109	0.0272556125665587	0.0349988165899367	0.0240495049609445	0.00583708466663613	NA	27	51	51	Whole_Blood	0.60037371941758
Whole_Blood.281	ENSG00000182446.9	NPLOC4	-2.20722210544522	-0.417919128726863	0.0272985461418026	0.0065328273520819	0.0321758882353979	0.00153193601737831	NA	5	9	9	Whole_Blood	0.60037371941758
Whole_Blood.282	ENSG00000134539.12	KLRD1	-2.20026537001817	-0.910063373086364	0.0277880727354156	0.00120380077525158	0.0504820514301084	6.02216854502745e-05	NA	5	12	12	Whole_Blood	0.601423284050006
Whole_Blood.283	ENSG00000154328.11	NEIL2	2.19959781205738	0.13617450520228	0.0278354425610112	0.0524887664693285	0.113683982105042	8.51661999738552e-10	NA	6	8	8	Whole_Blood	0.601423284050006
Whole_Blood.284	ENSG00000188529.10	SRSF10	-2.19939279556274	-0.272820119644059	0.0278500044721815	0.0130802229039404	0.0600326982188179	9.2172087325754e-06	NA	1	2	2	Whole_Blood	0.601423284050006
Whole_Blood.285	ENSG00000230563.2	RP5-828H9.1	-2.19541029083749	-0.832227629293564	0.0281341795827657	0.0016495753675043	0.117803106302408	4.97442529162007e-10	NA	11	28	28	Whole_Blood	0.601423284050006
Whole_Blood.286	ENSG00000187764.7	SEMA4D	2.19405112909652	0.209294659448797	0.0282317340556535	0.0253056575743251	0.111957658177933	1.17175552824382e-09	NA	10	28	28	Whole_Blood	0.601423284050006
Whole_Blood.287	ENSG00000168487.13	BMP1	-2.19399771146206	-0.252666652018319	0.0282355740772632	0.0187020849464819	0.164653557969689	4.10310532309636e-14	NA	6	14	14	Whole_Blood	0.601423284050006
Whole_Blood.288	ENSG00000143442.17	POGZ	2.19178417536829	0.254374896876539	0.0283950942897612	0.0147980680027123	0.146546889711968	5.53367991748669e-13	NA	10	19	19	Whole_Blood	0.601423284050006
Whole_Blood.289	ENSG00000010292.8	NCAPD2	-2.19116140052136	-0.178865705713067	0.028440114759558	0.0268657479178181	0.245767514290827	3.90306105663497e-21	NA	14	23	23	Whole_Blood	0.601423284050006
Whole_Blood.290	ENSG00000003137.4	CYP26B1	2.1908633674304	0.121493283805159	0.0284616813537407	0.0691107768900552	0.270471390393308	1.72023670201941e-24	NA	30	59	59	Whole_Blood	0.601423284050006
Whole_Blood.291	ENSG00000188542.5	DUSP28	2.18917003047157	0.405621076827133	0.0285844840439847	0.0061346809731404	0.0467715588547752	0.000138180752783315	NA	5	11	11	Whole_Blood	0.601423284050006
Whole_Blood.292	ENSG00000115486.7	GGCX	-2.18892029294378	-0.0932794690429451	0.0286026338482205	0.091321126780779	0.277044323680628	6.3347672603994e-25	NA	10	14	14	Whole_Blood	0.601423284050006
Whole_Blood.293	ENSG00000230606.6	AC159540.1	-2.18833942786232	-0.138078509086142	0.0286448869125547	0.0495821737378614	0.282464762126726	7.56294915900125e-25	NA	31	63	63	Whole_Blood	0.601423284050006
Whole_Blood.294	ENSG00000103253.13	HAGHL	-2.18747465257605	-0.106011574251796	0.0287078916452403	0.0966412032042255	0.161471530513147	1.27877105391506e-13	NA	22	51	51	Whole_Blood	0.601423284050006
Whole_Blood.295	ENSG00000183421.7	RIPK4	-2.18697563042708	-0.249121466604195	0.0287443030578339	0.0178526769266228	0.0443631579793451	0.000196580382074666	NA	13	24	24	Whole_Blood	0.601423284050006
Whole_Blood.296	ENSG00000093134.9	VNN3	-2.18349284766104	-0.0905610291613836	0.028999535103475	0.136797178833976	0.368459294061385	2.31509810246472e-34	NA	26	66	66	Whole_Blood	0.601423284050006
Whole_Blood.297	ENSG00000165810.12	BTNL9	-2.18198479347956	-0.361441831634585	0.0291106550371909	0.00890565325347862	0.054020167634042	2.27906997727229e-05	NA	8	21	21	Whole_Blood	0.601423284050006
Whole_Blood.298	ENSG00000077458.8	FAM76B	2.18193884823732	0.208874860637195	0.0291140462250307	0.0214718963460484	0.0949187543484638	2.09438249152261e-08	NA	30	52	52	Whole_Blood	0.601423284050006
Whole_Blood.299	ENSG00000151725.7	MLF1IP	-2.18023562431335	-1.2493241098999	0.0292400001915779	0.000615613953045593	0.0672702363653062	4.16354826499793e-06	NA	1	7	7	Whole_Blood	0.601423284050006
Whole_Blood.300	ENSG00000156599.6	ZDHHC5	2.17867409209291	0.205069372801693	0.0293558877155379	0.0245293682251017	0.0478322617769954	9.86573363228837e-05	NA	14	25	25	Whole_Blood	0.601423284050006
Whole_Blood.301	ENSG00000184110.10	EIF3C	-2.17861530810223	-0.275993797143797	0.0293602580163117	0.01271645142843	0.0613703103523352	1.03842249557829e-05	NA	5	13	13	Whole_Blood	0.601423284050006
Whole_Blood.302	ENSG00000078902.11	TOLLIP	2.17736120028272	0.543779403443138	0.029453628210377	0.0034028761420881	0.0249438729715834	0.00554200893111556	NA	5	28	28	Whole_Blood	0.601423284050006
Whole_Blood.303	ENSG00000116497.13	S100PBP	2.1743600932825	0.136721759295127	0.0296781026332353	0.0579979850525822	0.308555869708399	1.03454935701488e-28	NA	8	15	15	Whole_Blood	0.601423284050006
Whole_Blood.304	ENSG00000100075.5	SLC25A1	2.17383998894773	0.323864223721467	0.029717154185657	0.00772781132783479	0.0251054770176784	0.00531870179625656	NA	6	10	10	Whole_Blood	0.601423284050006
Whole_Blood.305	ENSG00000254206.1	NPIPB11	-2.17024156114419	-0.237536679344033	0.0299885511051141	0.0162039069381581	0.0268633515882923	0.00391685169446093	NA	6	12	12	Whole_Blood	0.601423284050006
Whole_Blood.306	ENSG00000166130.10	IKBIP	2.16988344835888	0.222900570857901	0.0300156765173525	0.0195127404720573	0.0578192541848329	1.58383900406615e-05	NA	7	20	20	Whole_Blood	0.601423284050006
Whole_Blood.307	ENSG00000096717.7	SIRT1	2.16841310473883	0.1628049274532	0.0301272695108704	0.0455870837297914	0.123075115128579	1.68362480625981e-10	NA	37	53	53	Whole_Blood	0.601423284050006
Whole_Blood.308	ENSG00000144820.3	GPR128	2.16824921296848	0.774161025495583	0.0301397302759876	0.00177939440090056	0.0933501877207486	1.49172532532863e-08	NA	9	18	18	Whole_Blood	0.601423284050006
Whole_Blood.309	ENSG00000248487.4	ABHD14A	-2.16667932657361	-3.9354786320536	0.0302593140163936	5.98443441815233e-05	0.0316879260725647	0.00161024299339985	NA	2	5	5	Whole_Blood	0.601423284050006
Whole_Blood.310	ENSG00000232629.4	HLA-DQB2	-2.16125805705541	-0.0749575240363629	0.0306754109319003	0.157671357346022	0.557657360194672	1.60815733587625e-63	NA	21	47	47	Whole_Blood	0.601423284050006
Whole_Blood.311	ENSG00000148396.14	SEC16A	-2.15906682967228	-0.102386342114949	0.0308449825909473	0.0799813027145006	0.280967165782548	1.05558271306893e-24	NA	13	26	26	Whole_Blood	0.601423284050006
Whole_Blood.312	ENSG00000010295.15	IFFO1	-2.15861945515997	-0.130987189620856	0.0308797021399474	0.060897529605418	0.12346744441551	1.26741246726559e-10	NA	6	9	9	Whole_Blood	0.601423284050006
Whole_Blood.313	ENSG00000135823.9	STX6	-2.15685651144685	-0.161046356706447	0.0310168463189077	0.0422630140711529	0.0637832809222951	7.67107243932549e-06	NA	27	55	55	Whole_Blood	0.601423284050006
Whole_Blood.314	ENSG00000271303.1	SRXN1	-2.15673745359853	-0.283521292741226	0.0310261269684014	0.0140996696266815	0.294903989015039	4.34960547855854e-26	NA	8	17	17	Whole_Blood	0.601423284050006
Whole_Blood.315	ENSG00000137270.10	GCM1	2.15658570098912	0.249158007126473	0.0310379596543366	0.0180939828283142	0.158613170635135	1.68734008408498e-13	NA	9	15	15	Whole_Blood	0.601423284050006
Whole_Blood.316	ENSG00000167220.7	HDHD2	2.15393663253218	0.445222383423161	0.0312451416672219	0.00371201154387768	0.0166686072310532	0.0237528917204621	NA	9	17	17	Whole_Blood	0.601423284050006
Whole_Blood.317	ENSG00000105404.6	RABAC1	-2.15349245071411	-0.504497268364395	0.0312799967680814	0.00421125520356418	0.313744697249912	3.4876150060192e-28	NA	1	4	4	Whole_Blood	0.601423284050006
Whole_Blood.318	ENSG00000135686.8	KLHL36	-2.15349245071411	-0.965467474949866	0.0312799967680814	0.00121735507161999	0.135557706189431	1.65878045050854e-11	NA	1	7	7	Whole_Blood	0.601423284050006
Whole_Blood.319	ENSG00000066230.6	SLC9A3	-2.15238266676255	-0.209229452063747	0.0313672277360492	0.0251744155286127	0.134962645771685	1.82355261670544e-11	NA	10	18	18	Whole_Blood	0.601423284050006
Whole_Blood.320	ENSG00000172594.8	SMPDL3A	-2.15079243350414	-0.285515148131219	0.0314925865986179	0.0108755366538309	0.109192772602399	1.89416979735447e-09	NA	22	50	50	Whole_Blood	0.601423284050006
Whole_Blood.321	ENSG00000149547.10	EI24	2.14977758730121	1.13302988144028	0.0315728118520223	0.000706053807387879	0.0222209291305659	0.00885649327890218	NA	7	21	21	Whole_Blood	0.601423284050006
Whole_Blood.322	ENSG00000111639.3	MRPL51	-2.1495416969941	-0.47066259764433	0.0315914844530516	0.00369252328103109	0.0388112811362716	0.000404505788674032	NA	3	7	7	Whole_Blood	0.601423284050006
Whole_Blood.323	ENSG00000164713.5	BRI3	-2.14906539846444	-0.337692129031915	0.0316292161546469	0.00939642517588675	0.0436053421283938	0.00021128245974257	NA	17	42	42	Whole_Blood	0.601423284050006
Whole_Blood.324	ENSG00000269001.1	ZNF818P	-2.14874821759716	-0.309785849827898	0.0316543642106667	0.0125954636415964	0.0683953292566432	3.42703560963705e-06	NA	19	49	49	Whole_Blood	0.601423284050006
Whole_Blood.325	ENSG00000101574.10	METTL4	-2.14582146806569	-0.208045446724135	0.0318872251734604	0.0275688247184863	0.137533296330416	8.04714680064985e-12	NA	7	18	18	Whole_Blood	0.601423284050006
Whole_Blood.326	ENSG00000068097.10	HEATR6	-2.14435752192042	-0.252788774163009	0.0320042510884627	0.0182047612389246	0.204906935015814	1.61324084698534e-17	NA	10	18	18	Whole_Blood	0.601423284050006
Whole_Blood.327	ENSG00000021852.8	C8B	-2.14251107121654	-0.668550936437599	0.0321523787386038	0.00264526910046457	0.258678196201532	3.4445805140824e-23	NA	6	18	18	Whole_Blood	0.601423284050006
Whole_Blood.328	ENSG00000197165.6	SULT1A2	-2.1414172629173	-0.0760448233681789	0.0322404040425629	0.161618598308449	0.535100942981289	1.15487109291847e-59	NA	8	13	13	Whole_Blood	0.601423284050006
Whole_Blood.329	ENSG00000021762.15	OSBPL5	2.14099148899413	0.591067274891944	0.0322747244138597	0.00295002709057797	0.0328675198712087	0.00144469214514673	NA	15	37	37	Whole_Blood	0.601423284050006
Whole_Blood.330	ENSG00000073614.7	KDM5A	2.13980064734101	0.165608214669302	0.032370880887882	0.0346468738137024	0.172525054420209	7.62158819679384e-15	NA	7	13	13	Whole_Blood	0.601423284050006
Whole_Blood.331	ENSG00000254479.1	SLC25A1P1	2.13976805043227	0.353413976979872	0.0323735164265191	0.0076155925951135	0.0213061677135973	0.0095661652539562	NA	12	22	22	Whole_Blood	0.601423284050006
Whole_Blood.332	ENSG00000235821.1	IFITM4P	-2.1392433776303	-0.148748595830275	0.0324159627869874	0.0457115814060489	0.13749727030334	6.9726371997224e-12	NA	20	44	44	Whole_Blood	0.601423284050006
Whole_Blood.333	ENSG00000242612.2	DECR2	-2.13846133476619	-0.100505703981989	0.0324793190388861	0.103421532588756	0.22017508344494	4.52095002770452e-19	NA	23	47	47	Whole_Blood	0.601423284050006
Whole_Blood.334	ENSG00000169592.10	INO80E	2.13719363387054	0.272984715509309	0.0325822456201224	0.01080766599773	0.0430691989252997	0.000190680366311656	NA	5	18	18	Whole_Blood	0.601423284050006
Whole_Blood.335	ENSG00000205571.8	SMN2	-2.13657858850257	-0.118615405335018	0.0326322826641474	0.0571849429699019	0.102340331522972	5.97425430002591e-09	NA	11	31	31	Whole_Blood	0.601423284050006
Whole_Blood.336	ENSG00000148344.10	PTGES	2.1357629354157	0.303554429413987	0.0326987416570877	0.0133121714112251	0.0631452646871228	8.47016703098243e-06	NA	2	4	4	Whole_Blood	0.601423284050006
Whole_Blood.337	ENSG00000148290.5	SURF1	-2.13241842667412	-0.210965950751745	0.0329724639012344	0.0192066238806158	0.0724031246377697	1.19462866833523e-06	NA	14	28	28	Whole_Blood	0.602697529833826
Whole_Blood.338	ENSG00000175509.8	RP11-395L14.13	-2.12999124494489	-0.418691603249633	0.0331723361830775	0.00826487301831364	0.0460058871436372	0.000145326694989968	NA	6	12	12	Whole_Blood	0.602697529833826
Whole_Blood.339	ENSG00000269439.1	CTD-3131K8.2	-2.12758765740075	-0.389715624312772	0.03337128646304	0.00691394371995278	0.0638981778171688	6.8762203168472e-06	NA	6	16	16	Whole_Blood	0.602697529833826
Whole_Blood.340	ENSG00000114631.10	PODXL2	2.12623895250763	0.131886300771075	0.0334833682542667	0.0647855442127098	0.101732072317873	7.07205544390262e-09	NA	28	68	68	Whole_Blood	0.602697529833826
Whole_Blood.341	ENSG00000169330.4	KIAA1024	-2.12459160715397	-0.489502436099624	0.0336207047906928	0.00447620907838085	0.0391267974197934	0.000455174148353804	NA	15	35	35	Whole_Blood	0.602697529833826
Whole_Blood.342	ENSG00000006453.9	BAIAP2L1	-2.12416250203361	-0.390909574074887	0.0336565575905772	0.00637348094108255	0.0542069514509752	2.60591829126959e-05	NA	10	16	16	Whole_Blood	0.602697529833826
Whole_Blood.343	ENSG00000138814.12	PPP3CA	2.12369759238981	0.232783746721243	0.0336954388483248	0.0172638007888621	0.0223788856972163	0.00843586076942871	NA	19	40	40	Whole_Blood	0.602697529833826
Whole_Blood.344	ENSG00000104219.8	ZDHHC2	2.12184610641551	0.187834733943947	0.0338506634033885	0.0308556705388713	0.0842101643987829	1.1658846711289e-07	NA	25	33	33	Whole_Blood	0.602697529833826
Whole_Blood.345	ENSG00000100167.15	SEPT3	-2.12153621838451	-0.167302443411143	0.0338767033823382	0.034811057820493	0.0422463422525309	0.000300479910280969	NA	20	39	39	Whole_Blood	0.602697529833826
Whole_Blood.346	ENSG00000101188.4	NTSR1	2.12104024894071	1.20673198037806	0.0339184154766275	0.000759296827490413	0.2465939696438	5.71841233013204e-22	NA	8	23	23	Whole_Blood	0.602697529833826
Whole_Blood.347	ENSG00000128604.14	IRF5	-2.1207322200859	-0.141556984580734	0.0339443434623291	0.0427883869406648	0.334901748785563	5.30305019375652e-31	NA	7	14	14	Whole_Blood	0.602697529833826
Whole_Blood.348	ENSG00000259548.1	RP11-38G5.2	-2.11841918070767	-0.155603750537801	0.0341395828701455	0.0376133404991338	0.124103822293608	1.41016452731005e-10	NA	48	96	96	Whole_Blood	0.602697529833826
Whole_Blood.349	ENSG00000187010.14	RHD	-2.11710232133191	-0.093435425182472	0.0342511647332471	0.111012058471026	0.548373752982434	2.97010970250413e-62	NA	9	19	19	Whole_Blood	0.602697529833826
Whole_Blood.350	ENSG00000147912.8	FBXO10	-2.11489798758219	-0.35734740610371	0.0344386427533609	0.00882820360837281	0.0734556502855411	1.20171236853139e-06	NA	7	18	18	Whole_Blood	0.602697529833826
Whole_Blood.351	ENSG00000100299.13	ARSA	2.11432063822544	0.058268758433042	0.0344878908133969	0.228517947014545	0.345569004280189	2.6354720310012e-32	NA	17	26	26	Whole_Blood	0.602697529833826
Whole_Blood.352	ENSG00000140988.11	RPS2	2.11371126530211	0.300862304481777	0.0345399357448948	0.00975595686566826	0.0814106145565365	2.77806593316053e-07	NA	5	14	14	Whole_Blood	0.602697529833826
Whole_Blood.353	ENSG00000180771.10	SRSF8	-2.11328915206201	-0.202068498749748	0.034576026643832	0.0267699232381166	0.0908785603008541	4.29540238478209e-08	NA	6	15	15	Whole_Blood	0.602697529833826
Whole_Blood.354	ENSG00000133027.13	PEMT	2.11300589382805	0.307516866586394	0.034600263425942	0.00898254163370337	0.0202540820106545	0.0124831781649589	NA	15	34	34	Whole_Blood	0.602697529833826
Whole_Blood.355	ENSG00000116688.12	MFN2	2.1120646049263	0.154607486759707	0.0346809083845731	0.0408613631163164	0.587534529393426	7.42229235534039e-70	NA	10	21	21	Whole_Blood	0.602697529833826
Whole_Blood.356	ENSG00000134668.8	SPOCD1	-2.11162649152099	-0.25810905289824	0.0347184984823369	0.0123472976265866	0.0138847001266819	0.0392736601383632	NA	11	29	29	Whole_Blood	0.602697529833826
Whole_Blood.357	ENSG00000138411.6	HECW2	-2.10743347082482	-0.214035510152197	0.0350800228646992	0.0240973373022704	0.0275295591019219	0.00356355302920812	NA	22	51	51	Whole_Blood	0.605531317655027
Whole_Blood.358	ENSG00000272595.1	OR10AH1P	2.10547246881981	0.323487812794672	0.035250201382314	0.0107637115966294	0.0545643361910373	3.26685936544015e-05	NA	11	30	30	Whole_Blood	0.605531317655027
Whole_Blood.359	ENSG00000196345.8	ZKSCAN7	-2.10535979270935	-4.70577738894685	0.0352600009427506	4.50123011292623e-05	0.0345854287122398	0.000883242951785674	NA	1	2	2	Whole_Blood	0.605531317655027
Whole_Blood.360	ENSG00000175857.4	GAPT	2.10494680362721	0.0946889653657452	0.0352959389209347	0.116833077081551	0.230151166538231	4.30348247749299e-20	NA	7	11	11	Whole_Blood	0.605531317655027
Whole_Blood.361	ENSG00000105619.9	TFPT	2.10229678223039	0.244448095590137	0.0355272862843994	0.0190480695257659	0.0904924269887304	5.89194271604464e-08	NA	2	5	5	Whole_Blood	0.605531317655027
Whole_Blood.362	ENSG00000125257.9	ABCC4	2.10224770591916	0.350684653430685	0.0355315828276852	0.00892831491648621	0.085035565918742	9.49527933446646e-08	NA	4	10	10	Whole_Blood	0.605531317655027
Whole_Blood.363	ENSG00000167083.2	GNGT2	2.1018363215321	0.222924652521577	0.0355676162311933	0.016761273670214	0.0552551538056497	2.92436237874233e-05	NA	4	9	9	Whole_Blood	0.605531317655027
Whole_Blood.364	ENSG00000100055.16	CYTH4	2.09957156029712	0.476583578200723	0.0357665467218264	0.00483685200491268	0.100202975414946	1.28357894808778e-08	NA	8	14	14	Whole_Blood	0.606378289832435
Whole_Blood.365	ENSG00000112977.11	DAP	-2.09903739408301	-0.155524749968649	0.0358136044965758	0.0503580926207393	0.270196506824749	2.418804471145e-24	NA	37	72	72	Whole_Blood	0.606378289832435
Whole_Blood.366	ENSG00000115216.9	NRBP1	-2.0967539427998	-0.266932042809967	0.0360153626190797	0.0119039009696878	0.133139236487489	2.42133388714526e-11	NA	6	17	17	Whole_Blood	0.608128254059871
Whole_Blood.367	ENSG00000166401.9	SERPINB8	2.09404524941882	0.173097471657951	0.0362559495782051	0.0331284284587385	0.125301339975008	9.95162946983263e-11	NA	6	9	9	Whole_Blood	0.608880104992297
Whole_Blood.368	ENSG00000197782.10	ZNF780A	2.09278264122716	0.233470301304574	0.0363685620816578	0.0157137740867885	0.102470653564791	4.97549516953154e-09	NA	10	17	17	Whole_Blood	0.608880104992297
Whole_Blood.369	ENSG00000243789.6	JMJD7	-2.09145817341465	-0.133335911209294	0.0364870120900692	0.0418660065371948	0.0857184902705223	1.55931145582752e-07	NA	18	38	38	Whole_Blood	0.608880104992297
Whole_Blood.370	ENSG00000230387.1	RP4-737E23.2	-2.08676735074798	-0.12691853625193	0.036909169781366	0.0605589724280187	0.109931274861593	1.7591644851101e-09	NA	9	11	11	Whole_Blood	0.608880104992297
Whole_Blood.371	ENSG00000167904.10	TMEM68	2.08594389519475	0.409132144337861	0.0369837054977076	0.00501391634404021	0.0497626903707102	7.55995069130306e-05	NA	13	25	25	Whole_Blood	0.608880104992297
Whole_Blood.372	ENSG00000187513.8	GJA4	2.08584841031669	0.345471354288247	0.0369923566727834	0.00969179414115806	0.0434021447741873	0.000205160456554832	NA	2	10	10	Whole_Blood	0.608880104992297
Whole_Blood.373	ENSG00000104626.10	ERI1	-2.08560520635901	-0.149542279132833	0.0370143993603978	0.0433533161317752	0.095808096062334	7.08741001013533e-09	NA	13	20	20	Whole_Blood	0.608880104992297
Whole_Blood.374	ENSG00000196502.7	SULT1A1	2.08457112600623	0.105221129186712	0.037108247714824	0.0981023428985893	0.227383667151926	1.07817822097787e-19	NA	27	37	37	Whole_Blood	0.608880104992297
Whole_Blood.375	ENSG00000130758.3	MAP3K10	-2.08435075089058	-0.256181385141037	0.0371282741091077	0.0174253831151309	0.140054624133003	6.59473501205744e-12	NA	24	54	54	Whole_Blood	0.608880104992297
Whole_Blood.376	ENSG00000171714.10	ANO5	2.08430301923174	0.512911657459083	0.0371326128936559	0.00348191371865501	0.0850948844567995	1.46102320057184e-07	NA	9	20	20	Whole_Blood	0.608880104992297
Whole_Blood.377	ENSG00000070669.12	ASNS	2.08418154389097	0.42698175047225	0.0371436568903068	0.00595927062038713	0.219005791829246	8.66622156777581e-19	NA	6	18	18	Whole_Blood	0.608880104992297
Whole_Blood.378	ENSG00000002016.12	RAD52	-2.08204782873235	-0.193300851845023	0.0373381012060971	0.0229978442466866	0.12275792612474	5.05171032496591e-11	NA	8	22	22	Whole_Blood	0.610448321306032
Whole_Blood.379	ENSG00000130590.9	SAMD10	2.07898324841739	0.254672477127832	0.037618890180802	0.014840460509201	0.049124736315448	7.89522242123855e-05	NA	14	45	45	Whole_Blood	0.612641167701657
Whole_Blood.380	ENSG00000236897.1	AC113331.9	2.07842217001908	0.572468049937465	0.0376704925123996	0.00265096001183238	0.0129134433731882	0.0467308677019559	NA	12	30	30	Whole_Blood	0.612641167701657
Whole_Blood.381	ENSG00000242276.2	RPL5P3	2.07555322838792	0.478999299117862	0.037935291050596	0.00388787744653712	0.0441316658509617	0.000197691298018208	NA	2	7	7	Whole_Blood	0.613742681432592
Whole_Blood.382	ENSG00000166246.9	C16orf71	-2.07466213715684	-0.701341462993302	0.0380178588381428	0.00229153435009173	0.0193259768058791	0.0141098410701946	NA	2	7	7	Whole_Blood	0.613742681432592
Whole_Blood.383	ENSG00000237989.1	AP001046.5	-2.07228707659506	-0.311382345491722	0.0382386769117103	0.0110467657632797	0.0167285813740674	0.0233454644640916	NA	13	33	33	Whole_Blood	0.613742681432592
Whole_Blood.384	ENSG00000218809.1	RP1-229K20.5	2.07092201772212	0.275323301986933	0.0383660842115472	0.0102646620901975	0.112490266018844	9.62846261411727e-10	NA	9	19	19	Whole_Blood	0.613742681432592
Whole_Blood.385	ENSG00000138398.11	PPIG	-2.07070089438383	-0.204569193511959	0.0383867566068172	0.017729412983053	0.0596314349030913	1.00449556869682e-05	NA	7	10	10	Whole_Blood	0.613742681432592
Whole_Blood.386	ENSG00000261349.1	RP3-465N24.5	-2.07032370276783	-0.114094083649262	0.0384220413759371	0.0689961659194411	0.479818617522084	6.19980395728455e-50	NA	19	46	46	Whole_Blood	0.613742681432592
Whole_Blood.387	ENSG00000169660.11	HEXDC	2.07020233267214	0.0648957532123553	0.0384334009246623	0.178116487919358	0.336360609716878	5.92496004116085e-31	NA	31	52	52	Whole_Blood	0.613742681432592
Whole_Blood.388	ENSG00000166037.6	CEP57	-2.06808438363187	-0.237594367090127	0.0386320888954051	0.0138354755730721	0.0131996593086452	0.044641781499671	NA	22	52	52	Whole_Blood	0.614772907170848
Whole_Blood.389	ENSG00000175727.9	MLXIP	-2.06739583183702	-0.213040786180656	0.0386968706940874	0.0186370885440701	0.0341087303172122	0.00117317637556259	NA	17	35	35	Whole_Blood	0.614772907170848
Whole_Blood.390	ENSG00000184840.7	TMED9	-2.06530807139575	-0.103872977133597	0.038893860357712	0.067872178954932	0.198122214656869	8.7232963724477e-17	NA	6	13	13	Whole_Blood	0.616318094899129
Whole_Blood.391	ENSG00000132256.14	TRIM5	2.05916474807676	0.335370658238408	0.0394784589177476	0.00849664944816313	0.0218727213192771	0.00943076292868325	NA	22	39	39	Whole_Blood	0.623981780336778
Whole_Blood.392	ENSG00000119139.12	TJP2	-2.05702471708956	-0.189463887995252	0.0396838483586275	0.0264516914843962	0.333038703959475	3.92008129924583e-30	NA	20	41	41	Whole_Blood	0.625581419651247
Whole_Blood.393	ENSG00000174038.8	C9orf131	2.05600411662258	0.308743780744345	0.0397821194050065	0.00673891642203889	0.0491392760353352	8.80224399104544e-05	NA	21	39	39	Whole_Blood	0.625581419651247
Whole_Blood.394	ENSG00000269119.1	HNRNPA1P52	2.05266917430651	0.184214989559829	0.040104673634283	0.0277847725745015	0.112843992558522	6.05023297068358e-10	NA	13	24	24	Whole_Blood	0.626784608820987
Whole_Blood.395	ENSG00000188056.7	TREML4	-2.05245369696823	-0.0556940081975921	0.0401255905913979	0.234246805244428	0.603783623266816	9.21269471728513e-74	NA	20	30	30	Whole_Blood	0.626784608820987
Whole_Blood.396	ENSG00000007520.3	TSR3	2.05199596613405	0.635696963283092	0.0401700544462609	0.00334989989229671	0.0156520875179797	0.0278814911881325	NA	6	20	20	Whole_Blood	0.626784608820987
Whole_Blood.397	ENSG00000125912.6	NCLN	2.05066777912262	0.118111540431968	0.0402993108166215	0.0731151434580957	0.146375477535178	1.11826271770323e-12	NA	11	20	20	Whole_Blood	0.626784608820987
Whole_Blood.398	ENSG00000186166.4	CCDC84	2.04998658233093	2.43378383696317	0.0403657401797335	0.000216785308400283	0.0743892668913827	1.00842814005638e-06	NA	2	15	15	Whole_Blood	0.626784608820987
Whole_Blood.399	ENSG00000127951.5	FGL2	2.04717387938914	0.463670983978082	0.0406410151309977	0.00442040670924074	0.0368617427909763	0.000726241383190285	NA	7	14	14	Whole_Blood	0.629477377216956
Whole_Blood.400	ENSG00000161643.8	SIGLEC16	-2.04302853029009	-0.293259121278589	0.0410496139298436	0.00980253303577138	0.0363361379005218	0.000812738439037569	NA	7	16	16	Whole_Blood	0.633137573505241
Whole_Blood.401	ENSG00000102882.7	MAPK3	2.04269916374818	0.220726740561613	0.041082227665955	0.0177945795843679	0.290194145301071	9.05437496105535e-26	NA	4	12	12	Whole_Blood	0.633137573505241
Whole_Blood.402	ENSG00000183103.6	LYPD4	2.0377597109528	0.364699258896602	0.041573969385176	0.00701286726760982	0.0422433486895603	0.000264847474565633	NA	8	13	13	Whole_Blood	0.637126604959498
Whole_Blood.403	ENSG00000204469.8	PRRC2A	-2.03753894577878	-0.25892135784037	0.0415960632693647	0.0118571449254271	0.114928720917786	6.9141264428271e-10	NA	15	27	27	Whole_Blood	0.637126604959498
Whole_Blood.404	ENSG00000127084.13	FGD3	-2.03519024433617	-0.305441789625304	0.0418317342931267	0.0100038885420449	0.268662141319436	9.47774978469173e-24	NA	8	21	21	Whole_Blood	0.637126604959498
Whole_Blood.405	ENSG00000187017.10	ESPN	2.03509579345715	0.371935641595239	0.041841235178538	0.00762244929032822	0.0765010638860339	7.73854541047818e-07	NA	4	15	15	Whole_Blood	0.637126604959498
Whole_Blood.406	ENSG00000171421.8	MRPL36	2.0349437073058	0.677663378613327	0.0418565374779217	0.00182722260480439	0.0777368507399464	5.31512363801577e-07	NA	9	22	22	Whole_Blood	0.637126604959498
Whole_Blood.407	ENSG00000234147.1	RP3-460G2.2	2.03238173067089	0.0969266010537917	0.0421150261419778	0.108573987974847	0.246301129062372	4.05807803701575e-21	NA	7	14	14	Whole_Blood	0.639486146332734
Whole_Blood.408	ENSG00000242689.1	CNTF	-2.02912508452421	-0.228640401113216	0.0424455515328744	0.0154612407228721	0.0136180154975774	0.0415308859928459	NA	16	36	36	Whole_Blood	0.641582296348511
Whole_Blood.409	ENSG00000243317.3	C7orf73	2.02897628964861	0.147287567668992	0.0424607053732267	0.0395088912942513	0.10126969731692	6.8758321658185e-09	NA	36	75	75	Whole_Blood	0.641582296348511
Whole_Blood.410	ENSG00000181409.7	AATK	-2.0260179477098	-0.0889199274070085	0.0427629454727842	0.113420014835117	0.213773371960563	1.14469802119769e-18	NA	3	5	5	Whole_Blood	0.643852335929953
Whole_Blood.411	ENSG00000123268.4	ATF1	2.02210004755296	0.37627326796718	0.0431660171196994	0.00534715989284758	0.0825898013355434	2.40348161355037e-07	NA	2	5	5	Whole_Blood	0.643852335929953
Whole_Blood.412	ENSG00000182919.10	C11orf54	2.02080296893995	0.145399145557849	0.0433001653731631	0.0408781634082504	0.128573482075169	5.30485668675024e-11	NA	20	37	37	Whole_Blood	0.643852335929953
Whole_Blood.413	ENSG00000166147.9	FBN1	2.01977705588448	0.269844444136447	0.0434065181015655	0.0115738777364764	0.148025360369465	1.31598498194919e-12	NA	14	23	23	Whole_Blood	0.643852335929953
Whole_Blood.414	ENSG00000243753.1	HLA-L	-2.01961982766259	-0.0996062670576551	0.0434228368742757	0.0788110503362854	0.445313855248776	1.38277963605408e-44	NA	40	100	100	Whole_Blood	0.643852335929953
Whole_Blood.415	ENSG00000139190.12	VAMP1	2.01904830804493	0.115533211133411	0.043482198765565	0.0593624483742516	0.30947897380812	4.57560725808917e-28	NA	8	17	17	Whole_Blood	0.643852335929953
Whole_Blood.416	ENSG00000103245.9	NARFL	-2.01833120991551	-0.220819130620681	0.0435567783821756	0.0211616169959447	0.147566755183628	6.25157681493472e-13	NA	5	6	6	Whole_Blood	0.643852335929953
Whole_Blood.417	ENSG00000125107.12	CNOT1	2.01750037707726	0.515445067606947	0.0436433217177834	0.00376967386439378	0.0423784263242944	0.000267252507609478	NA	10	23	23	Whole_Blood	0.643852335929953
Whole_Blood.418	ENSG00000112305.10	SMAP1	-2.01644192332563	-0.232138106360359	0.0437537854086442	0.0178487302678159	0.101089582200809	9.11079707337004e-09	NA	18	41	41	Whole_Blood	0.643852335929953
Whole_Blood.419	ENSG00000153157.8	SYCP2L	-2.01608227772598	-0.117384688013816	0.0437913729006638	0.0661018223452381	0.365640425984811	4.63053440419945e-34	NA	7	12	12	Whole_Blood	0.643852335929953
Whole_Blood.420	ENSG00000245937.3	CTC-228N24.3	2.01405421266541	0.577378576881344	0.0440038420080525	0.0023255609559601	0.0900523626440638	5.05128772198195e-08	NA	30	59	59	Whole_Blood	0.643852335929953
Whole_Blood.421	ENSG00000196421.3	LINC00176	2.0138810669669	0.15303120341766	0.0440220217746826	0.0389890802271246	0.336026884266074	6.76309154577628e-31	NA	3	12	12	Whole_Blood	0.643852335929953
Whole_Blood.422	ENSG00000271751.1	RP11-110I1.14	2.01261333193416	1.16007858172811	0.0441553233249735	0.000654613123934811	0.0574365483914364	2.01258509747236e-05	NA	2	5	5	Whole_Blood	0.643852335929953
Whole_Blood.423	ENSG00000132405.14	TBC1D14	2.01135149620515	0.512519779950136	0.0442883427406037	0.00392982180981509	0.0460984876070792	0.000115700192657406	NA	10	23	23	Whole_Blood	0.643852335929953
Whole_Blood.424	ENSG00000171604.7	CXXC5	2.01080087683273	0.244002355789222	0.0443464934889501	0.0152889250849741	0.0127755749906817	0.0476116178115857	NA	14	32	32	Whole_Blood	0.643852335929953
Whole_Blood.425	ENSG00000226380.3	MIR29B1	2.01060671456206	0.17512940370509	0.0443670142689503	0.0283501254883519	0.0559306129739699	2.01729153739033e-05	NA	21	41	41	Whole_Blood	0.643852335929953
Whole_Blood.426	ENSG00000231412.2	CTC-490G23.2	2.00757697579908	0.235716102780173	0.0446882632503532	0.0293023002247871	0.469310967633741	7.89567102732981e-48	NA	18	54	54	Whole_Blood	0.643852335929953
Whole_Blood.427	ENSG00000198563.9	DDX39B	2.00731135811968	0.107612345546957	0.0447165205153884	0.0625547453290818	0.186758507830993	6.00594883621588e-16	NA	6	15	15	Whole_Blood	0.643852335929953
Whole_Blood.428	ENSG00000204252.8	HLA-DOA	-2.00683705830056	-0.151536785615236	0.0447670155440263	0.0322407242984637	0.0713238989278461	1.99368429567313e-06	NA	19	42	42	Whole_Blood	0.643852335929953
Whole_Blood.429	ENSG00000181929.7	PRKAG1	2.00680164032429	0.50183916406523	0.0447707881507178	0.00309827733222422	0.0342208965066942	0.00110303009871678	NA	5	11	11	Whole_Blood	0.643852335929953
Whole_Blood.430	ENSG00000073849.10	ST6GAL1	-2.00446004992783	-1.71394131641407	0.0450208022787826	0.000313145900479013	0.0472803155699312	0.000104998757443541	NA	4	15	15	Whole_Blood	0.643852335929953
Whole_Blood.431	ENSG00000155827.7	RNF20	-2.00428534643047	-0.771842210648671	0.045039502660396	0.00151824384941065	0.0225201526688718	0.0085143580746544	NA	5	11	11	Whole_Blood	0.643852335929953
Whole_Blood.432	ENSG00000100083.14	GGA1	2.00391628961147	0.122105066837171	0.04507902828688	0.0570244577240683	0.138750064776354	5.88419631366971e-12	NA	27	60	60	Whole_Blood	0.643852335929953
Whole_Blood.433	ENSG00000225690.1	TREML5P	-2.00336404088517	-0.0621742650567222	0.0451382282113282	0.177343667183846	0.508692356851281	1.33906124755184e-54	NA	19	28	28	Whole_Blood	0.643852335929953
Whole_Blood.434	ENSG00000176148.11	TCP11L1	2.00028354535832	0.1273032766318	0.0454696548007639	0.0458962997265399	0.284105388403403	1.86703725339381e-25	NA	5	9	9	Whole_Blood	0.643852335929953
Whole_Blood.435	ENSG00000164880.11	INTS1	1.99689569177047	0.323027555169356	0.045836515308376	0.00926851570277735	0.339815681206803	3.46360908240011e-32	NA	7	15	15	Whole_Blood	0.643852335929953
Whole_Blood.436	ENSG00000197162.8	ZNF785	1.99636340210439	0.512588585549692	0.0458943814091949	0.00327319212278606	0.0222946214692805	0.00814051795204493	NA	4	13	13	Whole_Blood	0.643852335929953
Whole_Blood.437	ENSG00000149532.11	CPSF7	-1.99607496963691	-0.212317379366403	0.0459257630839399	0.0152499220807736	0.0233826239344197	0.00736008584354547	NA	10	42	42	Whole_Blood	0.643852335929953
Whole_Blood.438	ENSG00000007933.8	FMO3	1.9958028562689	0.195153015298133	0.0459553857957518	0.0203712241809488	0.0224953061803481	0.00722715490179499	NA	11	23	23	Whole_Blood	0.643852335929953
Whole_Blood.439	ENSG00000229390.1	MICD	-1.99577554358756	-0.177952913827636	0.0459583599880166	0.0466567650962076	0.209547829992969	2.98391857573645e-18	NA	19	48	48	Whole_Blood	0.643852335929953
Whole_Blood.440	ENSG00000198874.8	TYW1	-1.99562009324942	-0.401544711584815	0.0459752907139014	0.00753213104266365	0.0794094820557666	2.838711364824e-07	NA	15	25	25	Whole_Blood	0.643852335929953
Whole_Blood.441	ENSG00000162383.7	SLC1A7	-1.99403554322656	-0.297557214654385	0.0461481703652707	0.0124397756134753	0.115832383002972	1.92823807630649e-10	NA	22	54	54	Whole_Blood	0.643852335929953
Whole_Blood.442	ENSG00000127527.9	EPS15L1	-1.99346549551238	-0.169612201296857	0.0462104982047312	0.0297550729065458	0.037661226327168	0.000648395081356752	NA	23	58	58	Whole_Blood	0.643852335929953
Whole_Blood.443	ENSG00000171368.10	TPPP	1.99240760365782	0.602704980349452	0.0463263537517675	0.00201786449729635	0.0183884563896833	0.0173517653749898	NA	2	4	4	Whole_Blood	0.643852335929953
Whole_Blood.444	ENSG00000083444.12	PLOD1	1.99156518713304	0.306389007715015	0.0464187862299474	0.00932747838846891	0.31652167931686	7.60221254244353e-29	NA	10	25	25	Whole_Blood	0.643852335929953
Whole_Blood.445	ENSG00000117595.6	IRF6	-1.99141490345245	-0.126373533720648	0.0464352921162321	0.0500003945433332	0.224777759292809	7.8453311887309e-20	NA	7	14	14	Whole_Blood	0.643852335929953
Whole_Blood.446	ENSG00000140105.13	WARS	-1.99007390802781	-0.134063003814618	0.046582794553022	0.0380269111632083	0.331719123419795	3.2955564309147e-31	NA	11	28	28	Whole_Blood	0.643852335929953
Whole_Blood.447	ENSG00000139343.6	SNRPF	1.98890377562142	1.35986944614496	0.0467118249586954	0.000463133257342609	0.0241712724787881	0.00644597493676221	NA	2	10	10	Whole_Blood	0.643852335929953
Whole_Blood.448	ENSG00000105583.5	WDR83OS	1.98840372183657	0.135244541754378	0.04676705750985	0.0461130211248984	0.0842358053308445	1.75954052135327e-07	NA	27	56	56	Whole_Blood	0.643852335929953
Whole_Blood.449	ENSG00000198168.4	SVIP	-1.98699788851409	-0.311697829661807	0.0469226308347041	0.00980127196098254	0.0310378573699507	0.00183403325434756	NA	30	58	58	Whole_Blood	0.643852335929953
Whole_Blood.450	ENSG00000226259.6	GTF2H2B	-1.98671532559925	-0.639919293794588	0.0469539525081989	0.00212835120134354	0.277990800839809	1.07679932649009e-24	NA	4	14	14	Whole_Blood	0.643852335929953
Whole_Blood.451	ENSG00000257074.2	RPL29P33	1.98630563751207	0.390194040409338	0.0469993970548845	0.00446945959250388	0.0135016572398825	0.0412443452706659	NA	5	7	7	Whole_Blood	0.643852335929953
Whole_Blood.452	ENSG00000086730.12	LAT2	1.98548247425954	0.240355462864273	0.0470908180971422	0.0161156516111749	0.116469091388046	6.43101077809028e-10	NA	12	21	21	Whole_Blood	0.643852335929953
Whole_Blood.453	ENSG00000167525.9	PROCA1	1.98195618458635	0.207241813404622	0.0474841447688038	0.0172961589521477	0.0864001365389913	8.06396636403843e-08	NA	16	32	32	Whole_Blood	0.646613945206136
Whole_Blood.454	ENSG00000123179.9	EBPL	1.98179615445737	0.128922328306143	0.0475020600523601	0.0510916266841305	0.308902585449978	1.5365053867217e-28	NA	13	32	32	Whole_Blood	0.646613945206136
Whole_Blood.455	ENSG00000133895.10	MEN1	1.9792542932905	1.11749247270988	0.0477873828570851	0.00057825275963711	0.0655076494992231	5.12810954602073e-06	NA	3	12	12	Whole_Blood	0.649068189135793
Whole_Blood.456	ENSG00000135441.3	BLOC1S1	-1.97762744633398	-0.444753300510036	0.0479707506382222	0.00469433190579303	0.229190843189077	9.44946502782476e-20	NA	8	19	19	Whole_Blood	0.65012990996538
Whole_Blood.457	ENSG00000178222.8	RNF212	1.97548829081137	1.5593876527166	0.0482127621059168	0.000310993753341817	0.0291213254126447	0.00258379884338922	NA	3	8	8	Whole_Blood	0.650753820761067
Whole_Blood.458	ENSG00000256673.1	RP11-599J14.2	1.97440856280482	0.226500231005703	0.048335305179171	0.0123349928604998	0.086303348509585	1.10249427483662e-07	NA	6	22	22	Whole_Blood	0.650753820761067
Whole_Blood.459	ENSG00000114544.11	SLC41A3	1.97411386476848	0.118085618976192	0.0483687971661038	0.0572184208721129	0.110528377418738	1.47372285402621e-09	NA	16	37	37	Whole_Blood	0.650753820761067
Whole_Blood.460	ENSG00000182544.8	MFSD5	-1.97350560456859	-0.495621678922312	0.0484379866585907	0.00405851796395187	0.0159363924083916	0.0249450309571468	NA	25	53	53	Whole_Blood	0.650753820761067
Whole_Blood.461	ENSG00000160746.8	ANO10	1.96977659273624	0.180402722278985	0.0488639803607842	0.0248788286679002	0.111892588794405	1.57291129371348e-09	NA	22	47	47	Whole_Blood	0.65322847641547
Whole_Blood.462	ENSG00000246898.1	LINC00920	1.96895780031103	0.711951831325476	0.0489579372219385	0.00162702196690351	0.244333673323861	3.05227968491789e-21	NA	3	9	9	Whole_Blood	0.65322847641547
Whole_Blood.463	ENSG00000137574.6	TGS1	1.96892143636951	0.226248315351021	0.0489621135178301	0.0146461270172789	0.138590966968522	5.07597940398643e-12	NA	15	28	28	Whole_Blood	0.65322847641547
Whole_Blood.464	ENSG00000119900.7	OGFRL1	1.96783816922636	0.267067140288438	0.0490866608908892	0.00987816494330887	0.0429285554619728	0.000226987449809604	NA	3	4	4	Whole_Blood	0.65322847641547
Whole_Blood.465	ENSG00000159658.6	EFCAB14	-1.96728219697906	-0.279961290177235	0.0491506863322319	0.00880942966306079	0.133854299407546	2.71892733692028e-11	NA	15	31	31	Whole_Blood	0.65322847641547
Whole_Blood.466	ENSG00000142025.11	DMRTC2	1.96550361895627	0.213113971496166	0.0493559772227289	0.0193499386905849	0.178217888867287	4.35867420468435e-15	NA	9	22	22	Whole_Blood	0.653815290049713
Whole_Blood.467	ENSG00000231081.1	RP4-760C5.3	1.96506745747668	0.370371868133327	0.0494064304940479	0.00667646969138625	0.0362255729544476	0.000694960883305192	NA	5	6	6	Whole_Blood	0.653815290049713
Whole_Blood.468	ENSG00000104774.8	MAN2B1	-1.9614000076512	-0.147799308844831	0.0498323791153393	0.0384752350801886	0.102042485880669	6.62072461321297e-09	NA	11	18	18	Whole_Blood	0.656892247218587
Whole_Blood.469	ENSG00000101294.12	HM13	-1.96032713502926	-0.309826295574094	0.049957566392654	0.0114323586033499	0.170165834498883	2.75053754353851e-14	NA	11	23	23	Whole_Blood	0.656892247218587
Whole_Blood.470	ENSG00000054967.8	RELT	-1.9603249242583	-0.23462015903884	0.0499578246266563	0.0173376854746581	0.0318874322910217	0.00148285983699018	NA	9	9	9	Whole_Blood	0.656892247218587
Whole_Blood.471	ENSG00000198885.5	ITPRIPL1	-1.95889378201205	-0.129424950919078	0.0501252273889851	0.0401223998279354	0.116381584728549	3.34282640702935e-10	NA	6	10	10	Whole_Blood	0.657694066377767
Whole_Blood.472	ENSG00000104936.13	DMPK	-1.95789317461151	-0.796452176323053	0.0502425489738373	0.00182097277177386	0.0840647961182444	1.5844174051167e-07	NA	8	22	22	Whole_Blood	0.657836764106599
Whole_Blood.473	ENSG00000054267.16	ARID4B	1.9539054572877	0.371343355326335	0.0507123990699113	0.00736517228541493	0.0362826155061888	0.00070342899053272	NA	20	46	46	Whole_Blood	0.661782527338194
Whole_Blood.474	ENSG00000177303.5	CASKIN2	1.95285731911773	0.353659690431836	0.0508365043266393	0.00556268035977356	0.0331004603654256	0.00137132235356287	NA	4	5	5	Whole_Blood	0.661782527338194
Whole_Blood.475	ENSG00000091640.3	SPAG7	1.95261559462653	0.0964492056391335	0.0508651618908806	0.0720684331217983	0.280427012558227	3.01164062741471e-25	NA	20	43	43	Whole_Blood	0.661782527338194
Whole_Blood.476	ENSG00000272541.1	XXbac-BPGBPG55C20.1	-1.95163584128627	-0.507672729895997	0.0509814548127613	0.00368367060295813	0.0305943272931713	0.00214517215712902	NA	5	22	22	Whole_Blood	0.661902081392573
Whole_Blood.477	ENSG00000065665.16	SEC61A2	1.94980128970912	0.272918467911184	0.0511998077950994	0.00890176165588047	0.055300011466897	2.71190761042124e-05	NA	2	2	2	Whole_Blood	0.663343421747829
Whole_Blood.478	ENSG00000163755.4	HPS3	-1.94772073815024	-0.24951709929599	0.0514483872959534	0.0157205559356882	0.0365685469288008	0.000766593595025124	NA	19	33	33	Whole_Blood	0.663470529051496
Whole_Blood.479	ENSG00000163875.11	MEAF6	1.94699202196039	0.218946969173331	0.0515356911505679	0.0196942540172275	0.149867644450355	2.23562945183667e-13	NA	9	19	19	Whole_Blood	0.663470529051496
Whole_Blood.480	ENSG00000172269.12	DPAGT1	-1.94679188683119	-0.821063719070102	0.051559690033755	0.00120190246721042	0.0248989903407256	0.00472568933403326	NA	3	10	10	Whole_Blood	0.663470529051496
Whole_Blood.481	ENSG00000204789.3	ZNF204P	1.94563496930634	0.265986397848757	0.0516986033188271	0.0101940627093183	0.0577762235943598	2.05345822212302e-05	NA	21	33	33	Whole_Blood	0.663470529051496
Whole_Blood.482	ENSG00000188895.7	MSL1	-1.94289407494436	-0.374438882027062	0.052028957979681	0.00689028945320833	0.0393845114968063	0.000484610383943188	NA	9	28	28	Whole_Blood	0.663470529051496
Whole_Blood.483	ENSG00000174606.8	ANGEL2	1.94245092949384	0.428920853951181	0.0520825349057445	0.00478055146772511	0.0185606121255691	0.0172048839705275	NA	5	10	10	Whole_Blood	0.663470529051496
Whole_Blood.484	ENSG00000133985.2	TTC9	-1.94169280365925	-0.327878634251372	0.0521743004164648	0.00704656471527689	0.0226107653843299	0.00830733664207411	NA	5	11	11	Whole_Blood	0.663470529051496
Whole_Blood.485	ENSG00000225449.2	AC079776.7	-1.94098539723568	-0.279864805911404	0.0522600486350133	0.0108251578968294	0.0411429134349586	0.0002878778977411	NA	14	24	24	Whole_Blood	0.663470529051496
Whole_Blood.486	ENSG00000147872.5	PLIN2	1.94049143791199	0.537410741041727	0.052319993729169	0.00250823448512743	0.0155194116472717	0.0271222532177991	NA	1	4	4	Whole_Blood	0.663470529051496
Whole_Blood.487	ENSG00000064201.11	TSPAN32	-1.93878343162217	-0.138757634491523	0.0525277144212652	0.0423855175540326	0.0199329550382481	0.0128688045410806	NA	29	79	79	Whole_Blood	0.663470529051496
Whole_Blood.488	ENSG00000109084.9	TMEM97	-1.93859236981737	-0.36785906554575	0.0525509933876913	0.00642986017555518	0.0503722976243881	6.84744330841666e-05	NA	14	36	36	Whole_Blood	0.663470529051496
Whole_Blood.489	ENSG00000213672.3	NCKIPSD	1.93859020900854	0.141437216213694	0.0525512567099088	0.0343016022531272	0.141474566427664	3.32802276309666e-12	NA	4	10	10	Whole_Blood	0.663470529051496
Whole_Blood.490	ENSG00000259392.2	RP11-758N13.3	1.93806812871934	0.280889083307043	0.0526149112137522	0.011569671760701	0.0200614643398307	0.0131326283031617	NA	6	18	18	Whole_Blood	0.663470529051496
Whole_Blood.491	ENSG00000168405.10	CMAHP	-1.93726771843098	-0.337467950970853	0.0527126261754506	0.00739883968851682	0.0126629146263571	0.0496386335954215	NA	14	41	41	Whole_Blood	0.663470529051496
Whole_Blood.492	ENSG00000235888.1	AF064858.8	-1.93375514679337	-0.135708575906767	0.0531432399246492	0.0397625621426356	0.121055499162842	1.83327670434722e-10	NA	14	41	41	Whole_Blood	0.666890544535228
Whole_Blood.493	ENSG00000186704.8	DTX2P1	-1.93329255832523	-0.136128340358959	0.05320016803493	0.0408936197076623	0.230910675321381	4.35287532829191e-20	NA	9	24	24	Whole_Blood	0.666890544535228
Whole_Blood.494	ENSG00000243554.1	AC004967.7	1.93208026116122	0.733683900644332	0.0533496002317619	0.00172316755358691	0.123874594765459	1.2084345590888e-10	NA	4	15	15	Whole_Blood	0.667409978607872
Whole_Blood.495	ENSG00000124731.8	TREM1	1.92949202998441	0.148376357203254	0.0536698085622944	0.0332320603775023	0.247389205308163	1.38871017865468e-21	NA	20	54	54	Whole_Blood	0.669256784892075
Whole_Blood.496	ENSG00000138639.13	ARHGAP24	-1.92913735105163	-0.186159360728895	0.0537138131563866	0.0220382411800126	0.0398212558294576	0.000445032466363224	NA	44	86	86	Whole_Blood	0.669256784892075
Whole_Blood.497	ENSG00000172367.11	PDZD3	-1.92704557944672	-0.213286679942464	0.0539739499019849	0.0164372481476979	0.132574898591894	1.42694522791773e-11	NA	13	36	36	Whole_Blood	0.669624252871379
Whole_Blood.498	ENSG00000256249.1	RP11-324E6.6	-1.92676454046556	-1.52534075455908	0.0540089804500947	0.000292789989579189	0.0622369771680366	7.60757729640921e-06	NA	2	4	4	Whole_Blood	0.669624252871379
Whole_Blood.499	ENSG00000215375.2	MYL5	1.92543775470279	0.16694285556676	0.0541746161184316	0.0237656845550308	0.126971979815743	5.183705518069e-11	NA	6	26	26	Whole_Blood	0.669624252871379
Whole_Blood.500	ENSG00000138293.15	NCOA4	1.92524993244311	0.151673177044027	0.0541980980271225	0.0332062424299111	0.107285805376998	1.80043386775147e-09	NA	10	21	21	Whole_Blood	0.669624252871379
Whole_Blood.501	ENSG00000127337.2	YEATS4	1.92320745458245	0.184389909596688	0.0544540014379965	0.0239482907505702	0.139812387660366	3.91539739299514e-12	NA	9	15	15	Whole_Blood	0.669624252871379
Whole_Blood.502	ENSG00000152380.5	FAM151B	1.92317442395671	0.0972460658600791	0.0544581481350919	0.0822540100742509	0.118496962361074	3.55905747898959e-10	NA	60	127	127	Whole_Blood	0.669624252871379
Whole_Blood.503	ENSG00000272369.1	RP11-446N19.1	1.92135313242651	0.296592784749548	0.0546872029093283	0.00884942928995133	0.0399330142470486	0.000305641700506887	NA	11	24	24	Whole_Blood	0.669624252871379
Whole_Blood.504	ENSG00000164597.9	COG5	-1.92126982744418	-0.0694772545199464	0.054697698949987	0.125805280575214	0.373369040958245	9.50698527897954e-36	NA	18	29	29	Whole_Blood	0.669624252871379
Whole_Blood.505	ENSG00000204869.4	IGFL4	1.92110487869425	0.693250572695474	0.0547184866828554	0.00222984883455466	0.0389835023001849	0.000512212797186516	NA	10	20	20	Whole_Blood	0.669624252871379
Whole_Blood.506	ENSG00000108064.6	TFAM	-1.91944361468809	-8.28025331322888	0.0549282157216714	1.24647926713245e-05	0.0410464095639838	0.000336853861649512	NA	3	15	15	Whole_Blood	0.670466841082312
Whole_Blood.507	ENSG00000010626.10	LRRC23	1.91826035244869	0.175191786886538	0.0550780070002598	0.0234709809658161	0.174600052693395	5.52219337749483e-15	NA	5	9	9	Whole_Blood	0.670466841082312
Whole_Blood.508	ENSG00000121350.11	PYROXD1	-1.91798582697407	-1.30769694261261	0.0551128082960865	0.000533718958586628	0.0143602967978013	0.0349478233564772	NA	7	13	13	Whole_Blood	0.670466841082312
Whole_Blood.509	ENSG00000120071.8	KANSL1	1.91692914539651	0.0711562835824073	0.0552469337862634	0.107523664293306	0.317162972232739	7.94939045553994e-29	NA	22	58	58	Whole_Blood	0.67077809587251
Whole_Blood.510	ENSG00000174837.10	EMR1	1.91522512974923	0.0690597095635996	0.0554637990078745	0.175883261679045	0.338235905170892	5.31841000585159e-31	NA	15	37	37	Whole_Blood	0.67209074091895
Whole_Blood.511	ENSG00000116299.12	KIAA1324	1.91202453636581	0.115771333228152	0.0558730469904262	0.0476898102388778	0.441037438423834	9.85400847764426e-45	NA	14	24	24	Whole_Blood	0.6743024617102
Whole_Blood.512	ENSG00000204136.6	GGTA1P	-1.91181684535401	-0.157744732702286	0.0558996903445442	0.0315262261970163	0.389202530752268	1.19290452190859e-37	NA	11	30	30	Whole_Blood	0.6743024617102
Whole_Blood.513	ENSG00000141574.3	SECTM1	-1.91124073741403	-0.218065905522638	0.0559736509477885	0.0142336270051529	0.0723679783803306	1.68538789503964e-06	NA	13	32	32	Whole_Blood	0.6743024617102
Whole_Blood.514	ENSG00000261556.4	RP11-296I10.6	1.90869043373453	0.0848022031279471	0.0563020379563456	0.0989490384012919	0.236305216098169	2.17265777519308e-20	NA	14	33	33	Whole_Blood	0.676424826612677
Whole_Blood.515	ENSG00000197576.9	HOXA4	-1.90817396386916	-0.212863931925022	0.0563687355510564	0.018257254326467	0.0617677332835014	1.00668181382756e-05	NA	14	27	27	Whole_Blood	0.676424826612677
Whole_Blood.516	ENSG00000101413.7	RPRD1B	-1.90693955126931	-0.314694524761946	0.0565284157297252	0.00811685737564898	0.0212445410714631	0.0104669493742447	NA	11	18	18	Whole_Blood	0.677026374437406
Whole_Blood.517	ENSG00000219891.2	ZSCAN12P1	1.90452471942909	0.352457983660485	0.0568418804232063	0.00463520192244258	0.0251392779667493	0.00542545618247998	NA	27	45	45	Whole_Blood	0.677463339923934
Whole_Blood.518	ENSG00000230666.1	CEACAM22P	1.90419531032976	0.66709174113573	0.056884752278951	0.00171837871051598	0.308056992824014	9.8064203186759e-28	NA	5	17	17	Whole_Blood	0.677463339923934
Whole_Blood.519	ENSG00000204209.6	DAXX	1.90412607958467	0.179903331988558	0.0568937659256508	0.0254585654604349	0.0456392808535781	0.000107256840080752	NA	8	13	13	Whole_Blood	0.677463339923934
Whole_Blood.520	ENSG00000163602.9	RYBP	-1.90124130985261	-0.0660486724361461	0.0572704125059604	0.177166282443919	0.312082017544026	2.69403616644793e-28	NA	4	5	5	Whole_Blood	0.680636825551606
Whole_Blood.521	ENSG00000165097.9	KDM1B	-1.90016092082928	-0.771693251390961	0.0574120049575058	0.00160154260375129	0.0861411688241288	1.15895668914215e-07	NA	4	15	15	Whole_Blood	0.681009962835673
Whole_Blood.522	ENSG00000006015.13	C19orf60	1.89806437549965	0.0880913569826656	0.0576876022975235	0.103958969486519	0.129414523894358	1.38250864799381e-11	NA	31	57	57	Whole_Blood	0.6829681651316
Whole_Blood.523	ENSG00000183255.7	PTTG1IP	-1.89509608808342	-0.166831409174148	0.0580796728290219	0.0311087210234852	0.136433323926451	4.24549200999254e-12	NA	16	30	30	Whole_Blood	0.685751438728218
Whole_Blood.524	ENSG00000170145.4	SIK2	1.89401885916913	0.285908485507171	0.0582225066644727	0.00825472721092925	0.0586157866376747	1.85284925613753e-05	NA	10	16	16	Whole_Blood	0.685751438728218
Whole_Blood.525	ENSG00000146842.12	TMEM209	1.89306529090843	0.203361393756999	0.0583491872650342	0.0190393067252231	0.0490185118552448	9.08786182588008e-05	NA	7	10	10	Whole_Blood	0.685751438728218
Whole_Blood.526	ENSG00000100360.10	IFT27	1.89293475674879	0.308332738913943	0.0583665464030813	0.0102323006428319	0.108048918219731	2.86599002806293e-09	NA	8	13	13	Whole_Blood	0.685751438728218
Whole_Blood.527	ENSG00000118762.3	PKD2	1.8892899571971	0.227955162556481	0.0588529864936515	0.0141350798162141	0.118063175959407	3.21764727575611e-10	NA	8	19	19	Whole_Blood	0.690154566472043
Whole_Blood.528	ENSG00000167995.11	BEST1	-1.88629404889279	-0.455330620623995	0.0592553407844573	0.00332416373594315	0.0732505191530571	1.12978260996925e-06	NA	3	7	7	Whole_Blood	0.693556829636262
Whole_Blood.529	ENSG00000077809.8	GTF2I	1.8797832069902	0.305181666626956	0.0601376300416374	0.00756873906197767	0.0445880042435187	0.000182651226250806	NA	3	4	4	Whole_Blood	0.69892211851719
Whole_Blood.530	ENSG00000021300.9	PLEKHB1	-1.87942914762024	-0.551141494778988	0.060185919514344	0.00257640709023042	0.0152122568391214	0.0304098044481884	NA	5	9	9	Whole_Blood	0.69892211851719
Whole_Blood.531	ENSG00000188994.8	ZNF292	1.87928719385487	0.34897605529729	0.0602052893402802	0.0063732220045083	0.0147266498944832	0.032444334404829	NA	7	12	12	Whole_Blood	0.69892211851719
Whole_Blood.532	ENSG00000164904.11	ALDH7A1	1.87905049745158	0.319425651146711	0.0602375984491626	0.0079683404447169	0.0597450758022448	1.39299594441499e-05	NA	9	21	21	Whole_Blood	0.69892211851719
Whole_Blood.533	ENSG00000113520.6	IL4	-1.8787458403274	-0.363478821671514	0.0602792053672592	0.00548339890616202	0.0193911224315623	0.0147451982217421	NA	4	4	4	Whole_Blood	0.69892211851719
Whole_Blood.534	ENSG00000105996.5	HOXA2	-1.87637075930488	-0.119539514276276	0.0606043868669119	0.0533438395799226	0.121929176452914	2.14658072355703e-10	NA	12	23	23	Whole_Blood	0.700776710557879
Whole_Blood.535	ENSG00000183726.6	TMEM50A	-1.87538375487843	-0.125523448466786	0.0607399483831858	0.0515680346662466	0.226505302106394	1.57608366063389e-19	NA	12	28	28	Whole_Blood	0.700776710557879
Whole_Blood.536	ENSG00000165178.8	NCF1C	-1.87509729741656	-0.185691559536134	0.0607793392975766	0.0335385058408106	0.120874732037767	1.21280893710178e-10	NA	14	22	22	Whole_Blood	0.700776710557879
Whole_Blood.537	ENSG00000247373.2	RP11-486O12.2	-1.87232865607995	-0.334239839345656	0.0611611486002557	0.00576318964455953	0.0460983738192877	0.000144742175804011	NA	9	16	16	Whole_Blood	0.701169207849691
Whole_Blood.538	ENSG00000180776.11	ZDHHC20	1.87207971306287	0.388610989414565	0.0611955761952429	0.00546900647918605	0.0546035647568134	3.24376947048904e-05	NA	11	22	22	Whole_Blood	0.701169207849691
Whole_Blood.539	ENSG00000257135.1	RP11-320M2.1	1.87079443955737	0.301125333351856	0.0613735786380308	0.0102152464739645	0.0235000925539783	0.0067223420525259	NA	23	45	45	Whole_Blood	0.701169207849691
Whole_Blood.540	ENSG00000163281.7	GNPDA2	-1.87055684012394	-0.118160878299601	0.0614065316010433	0.0480503857026332	0.145006287548672	1.36910017163944e-12	NA	26	38	38	Whole_Blood	0.701169207849691
Whole_Blood.541	ENSG00000176927.10	EFCAB5	1.87037989193096	0.105164688644201	0.0614310822844489	0.0819813660348564	0.0738904034115346	8.84440854338728e-07	NA	26	57	57	Whole_Blood	0.701169207849691
Whole_Blood.542	ENSG00000152760.5	TCTEX1D1	1.86992576068439	0.148961436651107	0.0614941279376266	0.0287795677631636	0.266129587653105	2.6809671944342e-23	NA	20	40	40	Whole_Blood	0.701169207849691
Whole_Blood.543	ENSG00000188603.12	CLN3	1.86749926298589	0.260409440129513	0.0618318996476473	0.0107335921444578	0.0755534324895367	6.52874151613381e-07	NA	7	17	17	Whole_Blood	0.703246551895635
Whole_Blood.544	ENSG00000183844.12	FAM3B	1.86685651418261	0.0747600126842903	0.0619216279319643	0.121467359930231	0.372508399083319	4.96339997508217e-35	NA	19	37	37	Whole_Blood	0.703246551895635
Whole_Blood.545	ENSG00000158411.6	MITD1	1.86610610351687	0.696971724361591	0.0620265222216865	0.00130500793778049	0.0147365456092572	0.0334968324472118	NA	4	14	14	Whole_Blood	0.703246551895635
Whole_Blood.546	ENSG00000223496.1	EXOSC6	1.86499981456214	0.163286247739028	0.0621814302014021	0.0259403881439466	0.215658997426231	1.45820262122197e-18	NA	11	19	19	Whole_Blood	0.703246551895635
Whole_Blood.547	ENSG00000272573.1	MUSTN1	1.86320760994653	0.20982833700771	0.0624330626343708	0.0184041127099494	0.114093417441243	7.06416405651068e-10	NA	16	29	29	Whole_Blood	0.703246551895635
Whole_Blood.548	ENSG00000134899.13	ERCC5	-1.86123793560751	-0.588320834332634	0.0627105833875142	0.00250481926096087	0.0466399645603388	0.000120436321590346	NA	7	14	14	Whole_Blood	0.703246551895635
Whole_Blood.549	ENSG00000121570.8	DPPA4	-1.8606630693576	-0.224624482057158	0.0627917722194365	0.0130837288462484	0.0430132893928334	0.000258230820070567	NA	15	25	25	Whole_Blood	0.703246551895635
Whole_Blood.550	ENSG00000116353.11	MECR	-1.86021289844359	-0.380069441993724	0.0628554108854459	0.00572189855269921	0.0558422284343813	2.48559629282843e-05	NA	9	19	19	Whole_Blood	0.703246551895635
Whole_Blood.551	ENSG00000102837.6	OLFM4	1.85979441662762	0.277845557676746	0.0629146176203548	0.0115656097068151	0.2996077407706	1.12129063786954e-27	NA	20	37	37	Whole_Blood	0.703246551895635
Whole_Blood.552	ENSG00000131873.5	CHSY1	-1.85853877471744	-0.454979827934864	0.0630925423860871	0.00370809182512928	0.119284077415479	2.33692902302464e-10	NA	4	10	10	Whole_Blood	0.703246551895635
Whole_Blood.553	ENSG00000105352.6	CEACAM4	-1.85779794738161	-0.388352473609163	0.0631977127404036	0.00522892953452043	0.183392545704517	2.49161164925496e-16	NA	7	27	27	Whole_Blood	0.703246551895635
Whole_Blood.554	ENSG00000167645.12	YIF1B	1.85663636660255	0.224432279150747	0.063362906336852	0.0141429249203006	0.104651172939506	4.24987862927217e-09	NA	6	16	16	Whole_Blood	0.703246551895635
Whole_Blood.555	ENSG00000023191.12	RNH1	-1.85579789826622	-0.133859303040062	0.0634823702705657	0.0419767047728005	0.0784400428066594	5.34936061307762e-07	NA	34	79	79	Whole_Blood	0.703246551895635
Whole_Blood.556	ENSG00000124713.5	GNMT	-1.85323011096243	-0.124648353971525	0.0638493835593352	0.0428277772163726	0.124373403802102	8.14355665604302e-11	NA	14	30	30	Whole_Blood	0.703246551895635
Whole_Blood.557	ENSG00000225892.3	RP11-384K6.2	-1.85269469748271	-0.14007354408696	0.0639261304711239	0.0450962178028024	0.269451486357804	3.15203445540991e-24	NA	3	7	7	Whole_Blood	0.703246551895635
Whole_Blood.558	ENSG00000176160.5	HSF5	-1.85215793966206	-0.459855955062169	0.064003146537222	0.00291186629445187	0.0309549006682172	0.00205552671854119	NA	11	18	18	Whole_Blood	0.703246551895635
Whole_Blood.559	ENSG00000154001.9	PPP2R5E	1.85187943368271	0.100493936075521	0.0640431378230578	0.0802663003973921	0.0424149851033285	0.000254189432961392	NA	50	86	86	Whole_Blood	0.703246551895635
Whole_Blood.560	ENSG00000213676.6	ATF6B	-1.8518278235664	-0.601055849193883	0.0640505508987208	0.00286726481497583	0.0246597063898935	0.00585945453223841	NA	3	15	15	Whole_Blood	0.703246551895635
Whole_Blood.561	ENSG00000182010.6	RTKN2	-1.85163048781214	-0.198264968622745	0.0640789019704408	0.0179370464254467	0.0397138071498711	0.000429081249300813	NA	31	70	70	Whole_Blood	0.703246551895635
Whole_Blood.562	ENSG00000227262.3	HCG4B	-1.85162735915657	-0.308339623681602	0.0640793515453436	0.00742777791686111	0.026120782072196	0.00421325748694189	NA	8	13	13	Whole_Blood	0.703246551895635
Whole_Blood.563	ENSG00000116096.5	SPR	-1.8510874558519	-0.431330660972516	0.0641569724367239	0.00441408427948931	0.0184416036445344	0.017895844759401	NA	8	35	35	Whole_Blood	0.703246551895635
Whole_Blood.564	ENSG00000101751.6	POLI	1.84958022310869	0.146138736706497	0.0643740754260466	0.0301354885282521	0.196293099404855	7.76273654068596e-17	NA	44	91	91	Whole_Blood	0.703246551895635
Whole_Blood.565	ENSG00000111237.14	VPS29	1.84925329519182	0.63275574480761	0.0644212463267774	0.00202948249178346	0.101448825304813	7.90491312288454e-09	NA	6	13	13	Whole_Blood	0.703246551895635
Whole_Blood.566	ENSG00000185189.11	NRBP2	1.84865895103385	0.180205378457345	0.0645070745464003	0.0204566989484234	0.0320404278978215	0.00147737958059677	NA	14	30	30	Whole_Blood	0.703246551895635
Whole_Blood.567	ENSG00000162946.16	DISC1	1.84732553454426	0.444451321201829	0.0646999743454645	0.00337022690334987	0.170438935867594	2.364624864279e-14	NA	8	16	16	Whole_Blood	0.703246551895635
Whole_Blood.568	ENSG00000251301.2	RP11-81H14.2	-1.84732524893513	-0.0799000269914981	0.0647000157142776	0.129397085575722	0.345613933430074	1.58920676251428e-32	NA	7	12	12	Whole_Blood	0.703246551895635
Whole_Blood.569	ENSG00000166200.10	COPS2	1.84656699731506	0.161088261490571	0.0648099210045516	0.0363615086613997	0.0683823936841479	2.59970459978298e-06	NA	24	49	49	Whole_Blood	0.703246551895635
Whole_Blood.570	ENSG00000180011.6	ZADH2	-1.84588452147611	-0.207429110695182	0.0649089745970866	0.0204531586253193	0.407943308839051	1.07787479219406e-39	NA	10	32	32	Whole_Blood	0.703246551895635
Whole_Blood.571	ENSG00000135250.12	SRPK2	-1.84482346007694	-0.0970417040234467	0.0650632235833368	0.0892079288763418	0.0986690700948634	8.84703257145357e-09	NA	19	32	32	Whole_Blood	0.703246551895635
Whole_Blood.572	ENSG00000256771.2	ZNF253	-1.84463855946891	-0.257951775406111	0.0650901339294989	0.013207976492978	0.0458932250036735	0.000136248855755718	NA	7	17	17	Whole_Blood	0.703246551895635
Whole_Blood.573	ENSG00000257103.4	LSM14A	-1.84300479821601	-1.11417058144141	0.065328309924513	0.000615696594952594	0.0289168434618866	0.00278657800082265	NA	2	4	4	Whole_Blood	0.703551330101758
Whole_Blood.574	ENSG00000173535.9	TNFRSF10C	1.84288344644479	0.303919947191458	0.065346029689063	0.0107457894385819	0.070779142786301	1.74972408665917e-06	NA	9	18	18	Whole_Blood	0.703551330101758
Whole_Blood.575	ENSG00000111554.10	MDM1	1.84056051306416	0.155642071324809	0.0656859887882909	0.0290707871464751	0.10938803388245	2.11890919797088e-09	NA	10	13	13	Whole_Blood	0.705981583846326
Whole_Blood.576	ENSG00000006025.7	OSBPL7	-1.83824573630863	-0.625231947011789	0.0660262031109874	0.00180320600690349	0.0233952232917011	0.00746167566846848	NA	5	15	15	Whole_Blood	0.707230440406992
Whole_Blood.577	ENSG00000165502.6	RPL36AL	-1.8381879147903	-0.1987559156787	0.0660347199826251	0.0168247035998896	0.193789827222472	9.54490915472884e-17	NA	12	32	32	Whole_Blood	0.707230440406992
Whole_Blood.578	ENSG00000175662.13	TOM1L2	1.83524666813674	0.628069284460959	0.0664691492327112	0.00154652887181404	0.0466527817224595	0.000127300407735344	NA	9	20	20	Whole_Blood	0.707230440406992
Whole_Blood.579	ENSG00000112659.9	CUL9	-1.83518847484489	-0.183000168442433	0.0664777682146071	0.0176214730388662	0.0511192387364759	4.35716647532062e-05	NA	5	8	8	Whole_Blood	0.707230440406992
Whole_Blood.580	ENSG00000143919.10	CAMKMT	1.83500111318136	0.519948884452374	0.0665055245183944	0.00235871455070999	0.0369662223038769	0.000586846014840689	NA	4	8	8	Whole_Blood	0.707230440406992
Whole_Blood.581	ENSG00000269202.1	RP4-614O4.12	1.8344907102004	0.212118602951814	0.0665811855281641	0.0155680679639643	0.0620195228605737	1.02211657786857e-05	NA	12	24	24	Whole_Blood	0.707230440406992
Whole_Blood.582	ENSG00000226125.1	AC098823.3	-1.83434192088645	-0.199370205046551	0.0666032550674546	0.0217809793639229	0.0324695508844738	0.00145553776216193	NA	8	18	18	Whole_Blood	0.707230440406992
Whole_Blood.583	ENSG00000142252.6	GEMIN7	1.83332558292324	0.80851602590474	0.0667541670618023	0.00115031481601026	0.0213941182654279	0.010278895761376	NA	3	9	9	Whole_Blood	0.707617071083942
Whole_Blood.584	ENSG00000146085.7	MUT	1.83021107037608	0.140564569073685	0.0672183830479884	0.0289739005508508	0.169865630227569	1.94564241509214e-14	NA	20	41	41	Whole_Blood	0.710553433909253
Whole_Blood.585	ENSG00000184106.4	TREML3P	-1.82992519072082	-0.0660209749787242	0.0672611260253905	0.132030360469858	0.467819745084956	2.85953024811875e-48	NA	23	57	57	Whole_Blood	0.710553433909253
Whole_Blood.586	ENSG00000124209.3	RAB22A	1.82705221955765	0.343283729776274	0.0676919182957567	0.00712950767884856	0.0195936342651134	0.0142186215589836	NA	7	14	14	Whole_Blood	0.713057551378241
Whole_Blood.587	ENSG00000149403.7	GRIK4	-1.82467319012767	-1.08309496965232	0.0680503613382779	0.000616111135089416	0.421473009537167	1.04484092869055e-41	NA	3	10	10	Whole_Blood	0.713057551378241
Whole_Blood.588	ENSG00000182670.9	TTC3	-1.82363558916938	-0.34142454943196	0.0682071824421207	0.00580541490309803	0.019010478018088	0.0149628815690949	NA	6	11	11	Whole_Blood	0.713057551378241
Whole_Blood.589	ENSG00000008838.13	MED24	1.82356211022816	0.207793495275739	0.0682182991714083	0.0146518513145938	0.0520615110904258	4.42314819563668e-05	NA	6	8	8	Whole_Blood	0.713057551378241
Whole_Blood.590	ENSG00000233929.1	MT1XP1	-1.82339452545164	-0.117714227512883	0.0682436588743029	0.0527301774973634	0.0489309931668152	6.6215767699823e-05	NA	27	68	68	Whole_Blood	0.713057551378241
Whole_Blood.591	ENSG00000139044.6	B4GALNT3	1.8220186582147	0.0925774922936934	0.0684521546331188	0.0833612631668341	0.586784887410943	2.88363306128425e-70	NA	12	31	31	Whole_Blood	0.713057551378241
Whole_Blood.592	ENSG00000139921.8	TMX1	1.82123496029395	0.254176585984455	0.0685711482951586	0.0115039450717312	0.0437439455860099	0.000208621327713629	NA	2	7	7	Whole_Blood	0.713057551378241
Whole_Blood.593	ENSG00000160791.12	CCR5	1.82078349075209	0.149442932491025	0.0686397748308773	0.0257254664851352	0.0759249947749022	7.92717346769588e-07	NA	22	38	38	Whole_Blood	0.713057551378241
Whole_Blood.594	ENSG00000162877.8	PM20D1	-1.82069954022291	-0.298724836930114	0.0686525421217785	0.0076697959492598	0.371904066739304	2.20135696299542e-35	NA	3	10	10	Whole_Blood	0.713057551378241
Whole_Blood.595	ENSG00000165929.8	TC2N	-1.81912398203113	-0.713823001773734	0.0688925170310811	0.00156822141918308	0.0980627471780646	6.1022851368924e-09	NA	7	16	16	Whole_Blood	0.713057551378241
Whole_Blood.596	ENSG00000115290.5	GRB14	1.8190530665195	0.228030619395908	0.0689033344349861	0.0160614213196941	0.0444633612167605	0.000180676668059063	NA	9	17	17	Whole_Blood	0.713057551378241
Whole_Blood.597	ENSG00000187950.4	OVCH1	1.81884138694051	0.231279231629739	0.0689356321942862	0.0133677342698207	0.0318094842012526	0.00155171714599524	NA	20	36	36	Whole_Blood	0.713057551378241
Whole_Blood.598	ENSG00000172661.13	FAM21C	-1.81843203680318	-0.232122469191378	0.0689981255217132	0.020962560276267	0.185560412625951	2.41882196669711e-16	NA	16	34	34	Whole_Blood	0.713057551378241
Whole_Blood.599	ENSG00000237419.1	RP11-885N19.6	1.81516034835522	0.427626403130739	0.0694992712563935	0.00499996661015323	0.0744768847944345	1.17344956339443e-06	NA	6	21	21	Whole_Blood	0.714846387377478
Whole_Blood.600	ENSG00000214435.3	AS3MT	1.81340176184179	0.13413334418296	0.0697698780218742	0.031938383811181	0.192258871531493	1.00031229945335e-16	NA	3	6	6	Whole_Blood	0.714846387377478
Whole_Blood.601	ENSG00000196735.7	HLA-DQA1	1.81211656393017	0.16370435512139	0.0699681875167334	0.0238716456233802	0.225984907520743	1.29428716099228e-19	NA	3	10	10	Whole_Blood	0.714846387377478
Whole_Blood.602	ENSG00000226232.4	RP11-419C5.2	1.81132661521663	0.105847439224941	0.0700903081277691	0.0647190670810782	0.416965468251872	4.25327939905172e-41	NA	17	37	37	Whole_Blood	0.714846387377478
Whole_Blood.603	ENSG00000121310.12	ECHDC2	-1.81129825849308	-0.108755924963637	0.0700946951313566	0.0773132339269169	0.254016118623377	6.04049732729708e-23	NA	27	65	65	Whole_Blood	0.714846387377478
Whole_Blood.604	ENSG00000072042.8	RDH11	-1.81109702177375	-0.159354086697459	0.0701258344762464	0.023553724517194	0.0477130482441623	6.95060051352128e-05	NA	12	21	21	Whole_Blood	0.714846387377478
Whole_Blood.605	ENSG00000151806.9	GUF1	1.80988189778058	0.114824171655444	0.0703141039199728	0.0508317558797222	0.112852795922841	4.90653609657873e-10	NA	15	30	30	Whole_Blood	0.714846387377478
Whole_Blood.606	ENSG00000159086.10	PAXBP1	-1.80945037220284	-0.201003179405292	0.0703810635358816	0.0199461502450579	0.0256078706256364	0.00496009004078895	NA	14	32	32	Whole_Blood	0.714846387377478
Whole_Blood.607	ENSG00000134780.5	DAGLA	-1.80821269005744	-0.150605635682558	0.0705734043188779	0.0368771353425272	0.0322044999446299	0.00155735143089455	NA	26	50	50	Whole_Blood	0.714846387377478
Whole_Blood.608	ENSG00000259962.1	RP11-44F14.4	1.80736291326928	0.24717350602478	0.0707057125203275	0.0139172172548366	0.0313959337567158	0.00166007888808422	NA	11	27	27	Whole_Blood	0.714846387377478
Whole_Blood.609	ENSG00000180185.7	FAHD1	-1.80607496655684	-0.115976607660861	0.0709066304819102	0.0460993161365974	0.125852444906099	6.86892272833319e-11	NA	32	62	62	Whole_Blood	0.714846387377478
Whole_Blood.610	ENSG00000204622.6	HLA-J	-1.80589872259667	-0.140204168438679	0.0709341606818425	0.0369281934861495	0.225207716944203	2.84161318311323e-19	NA	10	33	33	Whole_Blood	0.714846387377478
Whole_Blood.611	ENSG00000130529.11	TRPM4	-1.80559440530752	-0.133888557902733	0.0709817172162268	0.0340690027688137	0.0746567199709852	1.04596868651379e-06	NA	8	14	14	Whole_Blood	0.714846387377478
Whole_Blood.612	ENSG00000085117.7	CD82	-1.80523825217692	-0.317004423569261	0.0710374074825452	0.00820362796143096	0.0393492105803044	0.00044542393064265	NA	4	12	12	Whole_Blood	0.714846387377478
Whole_Blood.613	ENSG00000176476.4	CCDC101	1.80498215535259	0.111987535956188	0.0710774744733226	0.0536060152805984	0.116017156824303	6.79318897100781e-10	NA	7	11	11	Whole_Blood	0.714846387377478
Whole_Blood.614	ENSG00000138018.13	EPT1	1.80393826636547	0.172718146798518	0.0712409852420776	0.0227146450707961	0.0584201187898048	1.39261958903054e-05	NA	30	71	71	Whole_Blood	0.714846387377478
Whole_Blood.615	ENSG00000056972.14	TRAF3IP2	1.80253942805644	0.218545830109655	0.0714605771923779	0.0135253715183543	0.0214350901641392	0.00887900863916	NA	2	2	2	Whole_Blood	0.714846387377478
Whole_Blood.616	ENSG00000196821.5	C6orf106	1.80164290207798	0.438952399827376	0.0716016067799494	0.00330512356853597	0.0422059849697492	0.00025797258321874	NA	2	6	6	Whole_Blood	0.714846387377478
Whole_Blood.617	ENSG00000127328.17	RAB3IP	-1.80156063468442	-0.261329185454887	0.0716145594120846	0.0118525427092794	0.140109261549586	5.05048946542794e-12	NA	16	32	32	Whole_Blood	0.714846387377478
Whole_Blood.618	ENSG00000237721.1	AF064858.11	-1.80138402577383	-0.38354642265965	0.0716423721778424	0.00458450779328653	0.047908349525718	0.000111296430732408	NA	11	42	42	Whole_Blood	0.714846387377478
Whole_Blood.619	ENSG00000062282.10	DGAT2	-1.79960549022366	-0.171295505868317	0.0719229535658128	0.0273288506854406	0.040919676380414	0.000333326404081284	NA	33	77	77	Whole_Blood	0.714846387377478
Whole_Blood.620	ENSG00000160932.6	LY6E	-1.79955361239447	-0.132459022210367	0.0719311512924999	0.0454503851160439	0.0468078149878571	0.000130065738673888	NA	12	22	22	Whole_Blood	0.714846387377478
Whole_Blood.621	ENSG00000117533.10	VAMP4	-1.79946492702315	-0.329710331884828	0.071945167113946	0.00563200886397928	0.10321309247829	3.93396516666174e-09	NA	7	19	19	Whole_Blood	0.714846387377478
Whole_Blood.622	ENSG00000166689.10	PLEKHA7	-1.79809896668873	-0.420663529501485	0.0721613259688905	0.00417404695454893	0.0594521283568611	1.15966479226782e-05	NA	13	23	23	Whole_Blood	0.714846387377478
Whole_Blood.623	ENSG00000109743.6	BST1	-1.79774245924015	-0.169285587736283	0.072217829568578	0.0170111639679472	0.0484967111877574	9.5744997425724e-05	NA	26	67	67	Whole_Blood	0.714846387377478
Whole_Blood.624	ENSG00000126870.11	WDR60	1.79728746414185	0.830660689308202	0.0722899952996105	0.000944319375852192	0.0789651268585412	3.36675931966413e-07	NA	1	6	6	Whole_Blood	0.714846387377478
Whole_Blood.625	ENSG00000089639.6	GMIP	-1.79672228227574	-0.194703956567007	0.072379719720805	0.0180839589057403	0.0740558067798573	7.40758357111039e-07	NA	6	15	15	Whole_Blood	0.714846387377478
Whole_Blood.626	ENSG00000141956.9	PRDM15	1.79653163444295	0.337029064606965	0.0724100062294986	0.00586472272093951	0.137699677693114	8.9593223891671e-12	NA	9	22	22	Whole_Blood	0.714846387377478
Whole_Blood.627	ENSG00000140451.8	PIF1	1.79537465089658	0.221404384333917	0.0725940284349808	0.0131446994701732	0.0172570940616584	0.0203802841869428	NA	9	18	18	Whole_Blood	0.715520088880672
Whole_Blood.628	ENSG00000259577.1	RP11-430B1.2	-1.79401884308802	-0.271916494481659	0.0728101613001254	0.00974224576126379	0.0560999420860742	2.41716995427739e-05	NA	2	7	7	Whole_Blood	0.716507638271935
Whole_Blood.629	ENSG00000213262.3	AL365331.2	-1.78966874074743	-0.312279970840877	0.0735071804976777	0.00663568678916673	0.0166680141341724	0.0234140248260181	NA	8	16	16	Whole_Blood	0.7199441401301
Whole_Blood.630	ENSG00000153310.14	FAM49B	1.78940643898377	0.325726336610656	0.07354938309941	0.00865537965122508	0.0123813434419357	0.0493833351144846	NA	8	14	14	Whole_Blood	0.7199441401301
Whole_Blood.631	ENSG00000198131.9	ZNF544	-1.78919321897608	-0.110825690125737	0.0735837033729591	0.0465024155512056	0.0493353039736496	7.85187281140011e-05	NA	37	79	79	Whole_Blood	0.7199441401301
Whole_Blood.632	ENSG00000086570.8	FAT2	-1.78835842115669	-0.260072134650795	0.0737181999577818	0.0103291487759849	0.0343182828315291	0.00107904021027335	NA	9	16	16	Whole_Blood	0.7199441401301
Whole_Blood.633	ENSG00000106305.5	AIMP2	1.78760445333004	0.422312287372154	0.0738398464928824	0.00399092496076951	0.0455038202877675	0.000161530746395876	NA	6	24	24	Whole_Blood	0.7199441401301
Whole_Blood.634	ENSG00000196189.8	SEMA4A	1.78748987539204	0.109005466918503	0.0738583470618905	0.0499791737656103	0.261001845350944	9.00239134195874e-23	NA	2	4	4	Whole_Blood	0.7199441401301
Whole_Blood.635	ENSG00000174004.5	NRROS	1.7859355757267	0.359655232405269	0.0741096899345189	0.00637050807090825	0.0566711694277513	1.86459802927848e-05	NA	2	10	10	Whole_Blood	0.720161389409709
Whole_Blood.636	ENSG00000037637.6	FBXO42	1.78575789553987	0.396196392933057	0.0741384667371885	0.00419677966754819	0.0434598320799697	0.000239761445702216	NA	9	20	20	Whole_Blood	0.720161389409709
Whole_Blood.637	ENSG00000134470.15	IL15RA	1.78464119461137	0.190080927520064	0.0743195349942548	0.0279329255850853	0.104856181131301	5.60880064727029e-09	NA	23	49	49	Whole_Blood	0.720161389409709
Whole_Blood.638	ENSG00000173578.6	XCR1	1.78447349268936	0.241140586573796	0.0743467583241738	0.00945654165851382	0.0181656832330273	0.0176088265026562	NA	23	55	55	Whole_Blood	0.720161389409709
Whole_Blood.639	ENSG00000110888.13	CAPRIN2	1.78053696593707	0.201505392499635	0.0749881252276583	0.0164846275702723	0.0212960628239752	0.0104117284926115	NA	9	17	17	Whole_Blood	0.724048424723157
Whole_Blood.640	ENSG00000123992.14	DNPEP	1.78024046939481	0.907663758840711	0.0750366149671548	0.000894625382177474	0.099829973105339	1.29464239675307e-09	NA	6	14	14	Whole_Blood	0.724048424723157
Whole_Blood.641	ENSG00000240065.3	PSMB9	-1.77879466422735	-0.121446740709793	0.0752734323021278	0.0390726792056779	0.324802103001821	1.04388973112034e-29	NA	27	67	67	Whole_Blood	0.724048424723157
Whole_Blood.642	ENSG00000128928.4	IVD	1.77708464675676	0.110030016428431	0.075554313856994	0.041290597438396	0.134767018159567	7.21110868978252e-12	NA	11	28	28	Whole_Blood	0.724048424723157
Whole_Blood.643	ENSG00000105991.7	HOXA1	-1.77706602731259	-0.168211288760042	0.0755573769239613	0.0238520985015767	0.0688016111883383	2.25630941022634e-06	NA	8	16	16	Whole_Blood	0.724048424723157
Whole_Blood.644	ENSG00000153048.6	CARHSP1	1.77702996283749	0.225549690714392	0.0755633101445736	0.0132156357615739	0.170776057813073	2.4116055536334e-14	NA	5	11	11	Whole_Blood	0.724048424723157
Whole_Blood.645	ENSG00000123965.12	PMS2P5	1.77700048014224	0.281677032149454	0.0755681608327567	0.0124884242171506	0.0731244446898571	1.07136334763836e-06	NA	17	40	40	Whole_Blood	0.724048424723157
Whole_Blood.646	ENSG00000251584.1	RP11-440I14.3	1.77611000140775	0.949958199329067	0.0757147880866772	0.00087732692380089	0.100775951101312	4.16999041085712e-09	NA	6	19	19	Whole_Blood	0.724330325658924
Whole_Blood.647	ENSG00000262814.2	MRPL12	-1.77343582351619	-0.241353393072031	0.0761565173307304	0.00812365670376613	0.0483725847943371	9.98016938417217e-05	NA	3	7	7	Whole_Blood	0.72459867477701
Whole_Blood.648	ENSG00000106785.10	TRIM14	-1.77338458250532	-0.170524792211427	0.0761650019665602	0.0236952144747714	0.212343527587646	5.85986656125832e-19	NA	9	15	15	Whole_Blood	0.72459867477701
Whole_Blood.649	ENSG00000117593.8	DARS2	1.77018720226782	0.642763957275228	0.0766959605453088	0.00153966404222137	0.013620551998103	0.041137181004116	NA	9	13	13	Whole_Blood	0.72459867477701
Whole_Blood.650	ENSG00000188707.4	ZBED6CL	1.76859561169133	0.201941539409812	0.0769613836182135	0.0169980358022433	0.0870705416875733	9.43764858358303e-08	NA	11	15	15	Whole_Blood	0.72459867477701
Whole_Blood.651	ENSG00000163682.11	RPL9	1.76717579071516	0.0794417670307868	0.0771987927551975	0.0963680768626165	0.182453600773818	1.83951854858856e-15	NA	10	14	14	Whole_Blood	0.72459867477701
Whole_Blood.652	ENSG00000229191.1	RP11-168O16.1	1.76710960887819	1.75425343618342	0.0772098736013538	0.00026745659256862	0.0382915593140274	0.000542485029023982	NA	7	13	13	Whole_Blood	0.72459867477701
Whole_Blood.653	ENSG00000109046.10	WSB1	-1.76696072860862	-0.142762761601413	0.0772348054096168	0.040671075973964	0.112694634154523	1.21657874286111e-09	NA	25	45	45	Whole_Blood	0.72459867477701
Whole_Blood.654	ENSG00000197062.7	RP5-874C20.3	-1.76681880898979	-1.38787484845519	0.0772585776791172	0.000295086437758052	0.015228353712297	0.0314984963401814	NA	9	14	14	Whole_Blood	0.72459867477701
Whole_Blood.655	ENSG00000267321.1	RP11-1094M14.11	-1.76671865744666	-0.27922357311447	0.0772753571679907	0.00932866971997412	0.0748282732753386	9.52744847716121e-07	NA	15	41	41	Whole_Blood	0.72459867477701
Whole_Blood.656	ENSG00000232677.2	LINC00665	1.76594882451833	0.173624414245625	0.0774044348968939	0.0213545164025633	0.0548982749094577	1.47771327381111e-05	NA	4	8	8	Whole_Blood	0.72459867477701
Whole_Blood.657	ENSG00000136816.11	TOR1B	-1.76583642655761	-0.113788862464799	0.0774232953265867	0.0546191560859404	0.295355578128598	1.75021910966415e-26	NA	7	16	16	Whole_Blood	0.72459867477701
Whole_Blood.658	ENSG00000273344.1	PAXIP1-AS1	1.76566803371477	0.331228526916417	0.0774515587293937	0.00721899941137373	0.0680016448566184	2.59922515768533e-06	NA	5	15	15	Whole_Blood	0.72459867477701
Whole_Blood.659	ENSG00000259268.1	AC007950.1	1.76551797496082	0.364994703853506	0.0774767519826623	0.0054147522705767	0.0641197293061055	3.34047814961566e-06	NA	4	16	16	Whole_Blood	0.72459867477701
Whole_Blood.660	ENSG00000143036.12	SLC44A3	-1.76527430766722	-0.340765363530017	0.0775176753254569	0.00602681965293031	0.0174175834912717	0.0210256762713185	NA	17	31	31	Whole_Blood	0.72459867477701
Whole_Blood.661	ENSG00000240563.1	L1TD1	-1.76512541311445	-0.310993731830659	0.0775426904777147	0.00604489887513495	0.0247170327660868	0.00575796349625036	NA	15	31	31	Whole_Blood	0.72459867477701
Whole_Blood.662	ENSG00000248098.6	BCKDHA	-1.76437341690427	-0.239612158589073	0.0776691307110256	0.00993854366061621	0.171200426077036	2.04542612150487e-14	NA	10	34	34	Whole_Blood	0.72459867477701
Whole_Blood.663	ENSG00000135698.5	MPHOSPH6	1.7639756943904	0.128944314142007	0.077736071420252	0.0402743088676419	0.139915251231094	4.53362105179552e-12	NA	17	35	35	Whole_Blood	0.72459867477701
Whole_Blood.664	ENSG00000065802.7	ASB1	-1.76293475405489	-0.166466872322208	0.077911494618633	0.0205118499294032	0.196459684609653	4.16998751570355e-17	NA	6	13	13	Whole_Blood	0.725140115577036
Whole_Blood.665	ENSG00000261019.1	RP11-111K18.2	1.76121399310961	0.123076402458354	0.0782021905292369	0.0479414904717084	0.0606948654302586	1.18356820419569e-05	NA	34	66	66	Whole_Blood	0.725727917500992
Whole_Blood.666	ENSG00000105185.7	PDCD5	-1.76097494853078	-0.182805007909965	0.0782426431665863	0.0203213731003858	0.259608427061076	5.1122748904595e-23	NA	13	33	33	Whole_Blood	0.725727917500992
Whole_Blood.667	ENSG00000260814.2	RP11-107F6.3	-1.75951540470123	-0.79952904929966	0.0784900060725101	0.000865875255245896	0.0236925733457236	0.00702585556916972	NA	1	6	6	Whole_Blood	0.725727917500992
Whole_Blood.668	ENSG00000101310.10	SEC23B	1.75888683869116	0.400543735474144	0.0785967310731915	0.00429287246982693	0.0325433186684678	0.00152127363141166	NA	10	21	21	Whole_Blood	0.725727917500992
Whole_Blood.669	ENSG00000033178.8	UBA6	1.7581247933754	0.137003884475761	0.0787262780238648	0.0410009860231737	0.199902080310642	3.20859245996609e-17	NA	13	32	32	Whole_Blood	0.725727917500992
Whole_Blood.670	ENSG00000215012.4	C22orf29	1.75805693985014	0.347270942377052	0.0787378214746168	0.00522537145158719	0.0620281675202804	8.84156913328242e-06	NA	6	12	12	Whole_Blood	0.725727917500992
Whole_Blood.671	ENSG00000125249.6	RAP2A	1.75771113680532	0.32286942770631	0.0787966719487323	0.00763298746433506	0.0157508956533805	0.0258521782274571	NA	6	15	15	Whole_Blood	0.725727917500992
Whole_Blood.672	ENSG00000172890.7	NADSYN1	-1.75594489512963	-0.167931799920587	0.079097818130545	0.0196047135810454	0.287707281657476	8.36285070698578e-27	NA	10	30	30	Whole_Blood	0.726528087691549
Whole_Blood.673	ENSG00000167535.3	CACNB3	1.75524249040118	0.237430608697252	0.0792178387860601	0.0133757919716976	0.186217457723216	7.30084732933832e-16	NA	3	6	6	Whole_Blood	0.726528087691549
Whole_Blood.674	ENSG00000183048.7	SLC25A10	-1.75483177845284	-0.3012852792003	0.0792880861724789	0.00604647168030911	0.0303700476561488	0.00186597378107768	NA	9	18	18	Whole_Blood	0.726528087691549
Whole_Blood.675	ENSG00000173960.8	UBXN2A	-1.75444786387676	-0.122586524554863	0.0793537959857275	0.0436824212352202	0.184314650061134	6.93193435934816e-16	NA	7	11	11	Whole_Blood	0.726528087691549
Whole_Blood.676	ENSG00000229391.3	HLA-DRB6	-1.75357254199961	-0.0888246674382895	0.0795037793669273	0.0771081427231759	0.560793420733947	7.40495084360492e-65	NA	23	80	80	Whole_Blood	0.726824491845578
Whole_Blood.677	ENSG00000163633.6	C4orf36	-1.75198083339664	-0.269984797500841	0.0797771036988211	0.00707641624756329	0.0292986899798062	0.00253455773898323	NA	8	20	20	Whole_Blood	0.727137634624386
Whole_Blood.678	ENSG00000197888.2	UGT2B17	1.75086935240419	0.806818335210192	0.0799684170102738	0.00120519740680197	0.0824978174431465	1.9534986096176e-07	NA	6	21	21	Whole_Blood	0.727137634624386
Whole_Blood.679	ENSG00000135862.5	LAMC1	-1.7505892762111	-0.20846168455093	0.0800166838015259	0.0121357411813449	0.196233082939455	1.09089840814971e-16	NA	12	30	30	Whole_Blood	0.727137634624386
Whole_Blood.680	ENSG00000118518.11	RNF146	1.74995430112025	0.721355494408571	0.080126199596592	0.00180863236002891	0.0392922773332973	0.000411791348091418	NA	2	6	6	Whole_Blood	0.727137634624386
Whole_Blood.681	ENSG00000237674.1	GSTA7P	1.74954961645997	0.150497669288874	0.0801960601282723	0.0302178998396278	0.141967212515656	2.32683203155195e-12	NA	42	105	105	Whole_Blood	0.727137634624386
Whole_Blood.682	ENSG00000168883.15	USP39	1.74927212821741	0.336390632524548	0.0802439913938238	0.00547883968393785	0.32246348469324	4.5304940241152e-29	NA	9	17	17	Whole_Blood	0.727137634624386
Whole_Blood.683	ENSG00000005001.5	PRSS22	-1.74584855823745	-0.190217593714047	0.0808372706524065	0.0243416899856899	0.0556558088049127	2.87549917563024e-05	NA	9	18	18	Whole_Blood	0.729768379963288
Whole_Blood.684	ENSG00000254838.4	GVINP1	1.7443626358981	0.240655518347678	0.0810958759690457	0.0108363692325758	0.0201797012416592	0.0125384135319131	NA	5	6	6	Whole_Blood	0.729768379963288
Whole_Blood.685	ENSG00000140650.7	PMM2	1.74279177188873	0.458017652724168	0.0813699941129387	0.00352629203484681	0.109997847391958	1.72700911802793e-09	NA	1	8	8	Whole_Blood	0.729768379963288
Whole_Blood.686	ENSG00000141298.13	SSH2	1.74181907853481	0.158044254007317	0.0815401072125194	0.0253234265948828	0.0762581219293949	8.33869300979881e-07	NA	11	17	17	Whole_Blood	0.729768379963288
Whole_Blood.687	ENSG00000040633.8	PHF23	-1.74157960298394	-0.252208543811835	0.0815820330248356	0.0107618904960636	0.0182230665845536	0.0182469106320131	NA	10	23	23	Whole_Blood	0.729768379963288
Whole_Blood.688	ENSG00000232931.1	LINC00342	-1.74153455114909	-0.34687031001009	0.0815899223597261	0.00453695046186947	0.01277790755078	0.0474917870869568	NA	6	10	10	Whole_Blood	0.729768379963288
Whole_Blood.689	ENSG00000204315.3	FKBPL	1.74106819441446	0.287948983803422	0.0816716256518701	0.00740325237313771	0.0357242324494141	0.000787642590489011	NA	40	90	90	Whole_Blood	0.729768379963288
Whole_Blood.690	ENSG00000163660.7	CCNL1	-1.74067909115528	-0.25958104430817	0.0817398453189061	0.00890844623925388	0.108978349398361	1.59469321110709e-09	NA	18	36	36	Whole_Blood	0.729768379963288
Whole_Blood.691	ENSG00000270810.1	RP11-274B21.8	-1.74022865276598	-0.243248132758954	0.0818188763150116	0.00888107004354676	0.0429783593222658	0.000258233803875794	NA	4	8	8	Whole_Blood	0.729768379963288
Whole_Blood.692	ENSG00000185298.8	CCDC137	-1.74007713232379	-0.245339818331884	0.0818454750365556	0.0101329196049037	0.0414159568639728	0.000262792494214617	NA	8	17	17	Whole_Blood	0.729768379963288
Whole_Blood.693	ENSG00000099337.3	KCNK6	1.73939720801505	0.303349248656978	0.0819649190144309	0.00679659362299849	0.0647242007387277	5.03681287692293e-06	NA	5	7	7	Whole_Blood	0.729768379963288
Whole_Blood.694	ENSG00000264469.1	RP11-173M1.8	-1.73904112192822	-0.211812964395226	0.0820275299232187	0.0149674577047664	0.190141211646029	5.54040240773267e-17	NA	8	14	14	Whole_Blood	0.729768379963288
Whole_Blood.695	ENSG00000104325.2	DECR1	1.73817491531372	0.121021278877675	0.0821799976970179	0.0628674705594337	0.247904227997731	1.64422491811997e-22	NA	1	2	2	Whole_Blood	0.729768379963288
Whole_Blood.696	ENSG00000038219.8	BOD1L1	-1.73809518263309	-0.106672323332309	0.0821940436101179	0.0532678240486078	0.0945847404598495	3.45523630007003e-08	NA	10	32	32	Whole_Blood	0.729768379963288
Whole_Blood.697	ENSG00000232561.2	GTF2IP1	-1.73695543384023	-0.104353851894629	0.0823950375621524	0.0655047461827958	0.182616274336351	1.37907091005709e-15	NA	9	17	17	Whole_Blood	0.729768379963288
Whole_Blood.698	ENSG00000051009.6	FAM160A2	1.73679321074458	0.0788682297484091	0.0824236778664037	0.0925791681816079	0.295542799769668	1.13863570277743e-26	NA	9	13	13	Whole_Blood	0.729768379963288
Whole_Blood.699	ENSG00000143198.8	MGST3	1.73456496369693	0.240687470429645	0.0828178897714761	0.0103889924272297	0.278494438866421	3.05526954814884e-25	NA	7	21	21	Whole_Blood	0.732209669224209
Whole_Blood.700	ENSG00000167232.9	ZNF91	1.73277581702247	0.322258025062852	0.0831355227214127	0.00798772424693886	0.0147919614653498	0.0323975638434432	NA	7	13	13	Whole_Blood	0.733003247230895
Whole_Blood.701	ENSG00000170858.6	LILRP2	-1.73272326856428	-0.195988188858168	0.0831448667166435	0.022792384618826	0.321150162244072	1.95438329438704e-30	NA	23	51	51	Whole_Blood	0.733003247230895
Whole_Blood.702	ENSG00000230869.1	CTGLF10P	-1.73171926693382	-0.265779001857966	0.0833235584918449	0.014833901804631	0.0783110567166226	6.02602442578189e-07	NA	15	29	29	Whole_Blood	0.733532181594874
Whole_Blood.703	ENSG00000215915.5	ATAD3C	-1.72982121067275	-0.168875167302085	0.0836622236069794	0.0391176687802793	0.0291920264872686	0.00198022445858143	NA	29	62	62	Whole_Blood	0.734199222860125
Whole_Blood.704	ENSG00000170340.10	B3GNT2	-1.72823709412438	-0.110725375392927	0.0839457258680363	0.0534360695928208	0.292478109708659	1.70620606222439e-26	NA	12	23	23	Whole_Blood	0.734199222860125
Whole_Blood.705	ENSG00000185163.5	DDX51	1.7279313524757	0.599420243265247	0.0840005325200483	0.00179468733394492	0.0347134499219374	0.000867207502632098	NA	5	16	16	Whole_Blood	0.734199222860125
Whole_Blood.706	ENSG00000169258.6	GPRIN1	-1.72645750987883	-0.44056563249309	0.0842651371649533	0.00338512249032871	0.0335015018268266	0.00111653166470058	NA	10	26	26	Whole_Blood	0.734199222860125
Whole_Blood.707	ENSG00000141161.7	UNC45B	1.72616664127911	0.295751769695166	0.0843174375420366	0.00651337914942989	0.074618894710063	3.98383945583379e-07	NA	12	18	18	Whole_Blood	0.734199222860125
Whole_Blood.708	ENSG00000237595.2	RP11-112L6.3	-1.72599559943902	-0.557743743323695	0.0843482044236193	0.00209281501270873	0.0509785141481661	3.17203362395849e-05	NA	8	24	24	Whole_Blood	0.734199222860125
Whole_Blood.709	ENSG00000182551.9	ADI1	-1.72544876390315	-0.152212334234645	0.0844466297585158	0.0359052981326769	0.0792904533856815	3.22194336365115e-07	NA	10	24	24	Whole_Blood	0.734199222860125
Whole_Blood.710	ENSG00000136235.11	GPNMB	1.72532388667719	1.07981533497018	0.0844691195326999	0.000453843984755135	0.0292945312581592	0.00257838589613216	NA	10	16	16	Whole_Blood	0.734199222860125
Whole_Blood.711	ENSG00000139192.7	TAPBPL	-1.72365806087106	-0.0929211097095696	0.0847695903319522	0.06385840806057	0.48066146252876	4.97292920073054e-50	NA	6	16	16	Whole_Blood	0.734199222860125
Whole_Blood.712	ENSG00000268802.1	CTD-2587H19.1	-1.72305185290344	-0.193258154221406	0.0848791485009457	0.0209545521871809	0.102364475677221	2.52705307341708e-09	NA	3	7	7	Whole_Blood	0.734199222860125
Whole_Blood.713	ENSG00000168566.11	SNRNP48	-1.72299273943367	-0.140788630537574	0.0848898380286657	0.0382643683969926	0.0174767578041851	0.0204484753973463	NA	37	86	86	Whole_Blood	0.734199222860125
Whole_Blood.714	ENSG00000111877.13	MCM9	1.72273561258491	0.34182891122997	0.0849363471153621	0.00463123012462152	0.0130399194392628	0.0461408101163963	NA	10	22	22	Whole_Blood	0.734199222860125
Whole_Blood.715	ENSG00000111647.8	UHRF1BP1L	1.72233120692349	1.72477580344748	0.0850095376770165	0.000129864478414637	0.0345940066289395	0.00100481161934063	NA	5	13	13	Whole_Blood	0.734199222860125
Whole_Blood.716	ENSG00000182831.7	C16orf72	-1.72203839395211	-0.593191128241579	0.085062563684118	0.0025386904667645	0.014185509219167	0.0371552793380893	NA	7	18	18	Whole_Blood	0.734199222860125
Whole_Blood.717	ENSG00000136810.8	TXN	-1.72064123005773	-0.195933639676566	0.0853159469187468	0.0171156004602223	0.0812843991834736	3.63447457335099e-07	NA	16	41	41	Whole_Blood	0.735359207751542
Whole_Blood.718	ENSG00000237276.4	ANO7P1	-1.71997866662991	-0.285024094716438	0.085436319504924	0.00754878814422782	0.237097917762232	2.87810799548095e-20	NA	13	39	39	Whole_Blood	0.735368935695685
Whole_Blood.719	ENSG00000223891.1	OSER1-AS1	-1.71932583097496	-0.151246082551543	0.0855550590234947	0.0290708808508485	0.126975254474137	3.34037537869474e-11	NA	5	13	13	Whole_Blood	0.735368935695685
Whole_Blood.720	ENSG00000185950.7	IRS2	-1.71363465239106	-0.646020323569632	0.0865958452589361	0.0018128824865673	0.019689979127907	0.0139044174621748	NA	2	4	4	Whole_Blood	0.743281005139201
Whole_Blood.721	ENSG00000100106.15	TRIOBP	1.7118374515981	0.189784938476333	0.0869266281143227	0.0198261890524978	0.183626134645564	1.1556756221184e-15	NA	5	19	19	Whole_Blood	0.743998223154632
Whole_Blood.722	ENSG00000169871.8	TRIM56	-1.70996785569632	-0.220654859357808	0.0872718172803527	0.0117065433817862	0.0341019956042228	0.00105635695673964	NA	3	6	6	Whole_Blood	0.743998223154632
Whole_Blood.723	ENSG00000125388.15	GRK4	-1.70928729204705	-0.192476919202233	0.0873977460988299	0.0140721138468941	0.0768678106212575	6.04131974598005e-07	NA	16	26	26	Whole_Blood	0.743998223154632
Whole_Blood.724	ENSG00000167107.8	ACSF2	1.70908961894729	0.283527291437663	0.0874343502157146	0.00924871995992145	0.0175639122786483	0.0196532520969659	NA	6	10	10	Whole_Blood	0.743998223154632
Whole_Blood.725	ENSG00000244071.1	RPL9P33	1.70893359425081	0.235240431105117	0.0874632508233129	0.0128733785657264	0.0345616297869518	0.00099272489059153	NA	24	49	49	Whole_Blood	0.743998223154632
Whole_Blood.726	ENSG00000131148.4	EMC8	1.70883405113334	0.453354193233066	0.0874816933195571	0.00325682923601491	0.0152152362189731	0.0308210389506269	NA	7	15	15	Whole_Blood	0.743998223154632
Whole_Blood.727	ENSG00000213003.2	BTF3P12	-1.70811940943995	-0.644707158411507	0.0876141881472231	0.00154355624864007	0.024546138942386	0.00585097942900158	NA	3	5	5	Whole_Blood	0.743998223154632
Whole_Blood.728	ENSG00000183873.11	SCN5A	-1.70790760255085	-0.414359580141455	0.0876534883053191	0.00343845785094847	0.274222794556142	4.64545244384036e-24	NA	6	19	19	Whole_Blood	0.743998223154632
Whole_Blood.729	ENSG00000050405.9	LIMA1	-1.70731835020064	-0.173070532263362	0.0877628971973667	0.0187583809141081	0.0849873991457925	1.8811210105939e-07	NA	15	33	33	Whole_Blood	0.743998223154632
Whole_Blood.730	ENSG00000157837.11	SPPL3	1.70505427022957	0.183578577560694	0.0881843032879836	0.0190623952348208	0.0202788017391939	0.0128961209245212	NA	21	40	40	Whole_Blood	0.746546567561286
Whole_Blood.731	ENSG00000130811.6	EIF3G	-1.70403783558462	-0.396145138011878	0.0883740189514027	0.00341118615452637	0.115542976739232	5.51905068401267e-10	NA	4	16	16	Whole_Blood	0.747129188946196
Whole_Blood.732	ENSG00000152684.10	PELO	-1.7026599708927	-0.1250556863649	0.0886317200317177	0.0448869675804446	0.133735747678329	1.52262531145435e-11	NA	38	74	74	Whole_Blood	0.747486322242896
Whole_Blood.733	ENSG00000257698.1	RP11-620J15.3	1.70249725906802	0.267365281444621	0.0886621918531394	0.00697825382315844	0.0391309045965645	0.000503938281191376	NA	10	20	20	Whole_Blood	0.747486322242896
Whole_Blood.734	ENSG00000146166.12	LGSN	1.70187331119678	0.123443962215638	0.0887791198262598	0.0448401461549774	0.201372119695045	1.60101686375876e-17	NA	17	45	45	Whole_Blood	0.747486322242896
Whole_Blood.735	ENSG00000157349.11	DDX19B	1.70007196788598	0.258769081699481	0.0891173893186066	0.00880582891972732	0.0178677516081959	0.0194516352765153	NA	11	21	21	Whole_Blood	0.748527368415625
Whole_Blood.736	ENSG00000117592.8	PRDX6	-1.69731474981342	-0.0945438312643148	0.0896371701198281	0.0658082671020129	0.19751943401475	7.53896580178852e-18	NA	33	57	57	Whole_Blood	0.748527368415625
Whole_Blood.737	ENSG00000158882.8	TOMM40L	1.6970557300372	0.190668826036822	0.0896861247619363	0.0165633941036038	0.152023491025324	7.19518944070785e-13	NA	11	26	26	Whole_Blood	0.748527368415625
Whole_Blood.738	ENSG00000127578.6	WFIKKN1	-1.69704469409796	-0.09387239177644	0.0896882110283987	0.0705797700321402	0.190260816096867	3.30108482056453e-16	NA	11	16	16	Whole_Blood	0.748527368415625
Whole_Blood.739	ENSG00000115718.13	PROC	-1.69699709338445	-0.187954900964682	0.0896972100552286	0.0167854079194674	0.0644818797369539	6.61021763233227e-06	NA	28	58	58	Whole_Blood	0.748527368415625
Whole_Blood.740	ENSG00000196460.8	RFX8	-1.69619093198262	-0.398625924110626	0.0898497272052926	0.00406939217523178	0.02485234909778	0.00551307758098421	NA	15	35	35	Whole_Blood	0.748527368415625
Whole_Blood.741	ENSG00000171130.13	ATP6V0E2	-1.69346210707839	-0.120901306585939	0.0903675417312617	0.0500464676574476	0.216643667101307	5.92689471391731e-19	NA	5	11	11	Whole_Blood	0.748527368415625
Whole_Blood.742	ENSG00000205837.3	LINC00487	1.69297717591938	2.19024852519138	0.0904598117467222	0.000161458673768294	0.0708938379067475	1.5563039880688e-06	NA	8	18	18	Whole_Blood	0.748527368415625
Whole_Blood.743	ENSG00000256424.1	RP11-495K9.7	1.6926554759126	0.318790663153953	0.090521064852461	0.00667550031166949	0.0266642246541373	0.00393147314573705	NA	13	48	48	Whole_Blood	0.748527368415625
Whole_Blood.744	ENSG00000145901.10	TNIP1	-1.69248316691425	-0.679811562232023	0.0905538869686691	0.0012932790636271	0.114277725823733	7.92708747691514e-10	NA	2	5	5	Whole_Blood	0.748527368415625
Whole_Blood.745	ENSG00000250334.1	LINC00989	1.69222149715395	0.107737978791018	0.090603749193401	0.0580029117256674	0.280692060550912	6.13703612592865e-25	NA	24	52	52	Whole_Blood	0.748527368415625
Whole_Blood.746	ENSG00000203880.7	PCMTD2	-1.69076498279325	-0.430859954520032	0.0908816976135683	0.00421656404034234	0.111494692542754	1.21506261899879e-09	NA	4	5	5	Whole_Blood	0.748527368415625
Whole_Blood.747	ENSG00000250490.1	CTD-2324F15.2	1.69057156821341	0.128253283627519	0.0909186586766168	0.0417001488977647	0.24759395541419	1.59782185318418e-21	NA	6	13	13	Whole_Blood	0.748527368415625
Whole_Blood.748	ENSG00000006432.11	MAP3K9	-1.68979054932433	-0.229772796256732	0.0910680324967776	0.0114619237557497	0.0621800071289735	8.06658858208736e-06	NA	11	28	28	Whole_Blood	0.748527368415625
Whole_Blood.749	ENSG00000112308.8	C6orf62	1.6892798250188	0.175544510665779	0.0911658177732376	0.0193832423073728	0.174838331303874	9.3377761273302e-15	NA	3	11	11	Whole_Blood	0.748527368415625
Whole_Blood.750	ENSG00000100418.7	DESI1	-1.68914729389646	-0.116061651535324	0.0911912064918808	0.0455621572055706	0.057062536699683	2.04566038117825e-05	NA	28	57	57	Whole_Blood	0.748527368415625
Whole_Blood.751	ENSG00000231584.4	FAHD2CP	-1.68847835437311	-0.122155925296463	0.0913194406511378	0.0301761172643402	0.0162083896591205	0.0249369737640995	NA	13	25	25	Whole_Blood	0.748527368415625
Whole_Blood.752	ENSG00000242485.1	MRPL20	-1.68791115373645	-0.364873975666458	0.0914282852325391	0.00557121353675005	0.0256099247066014	0.00489862857681302	NA	3	8	8	Whole_Blood	0.748527368415625
Whole_Blood.753	ENSG00000168246.5	UBTD2	-1.68640428584422	-0.330193502163034	0.0917179565141437	0.00582357862643195	0.0225131127047981	0.00863682634936279	NA	5	7	7	Whole_Blood	0.748527368415625
Whole_Blood.754	ENSG00000132481.2	TRIM47	-1.68637569658835	-0.348421830980717	0.0917234594625614	0.00447390712360614	0.0570485616632695	1.39141879574587e-05	NA	5	11	11	Whole_Blood	0.748527368415625
Whole_Blood.755	ENSG00000166225.4	FRS2	-1.68628723652841	-0.529216534078189	0.0917404882091281	0.00311801674218471	0.0219260808568505	0.00937762633713408	NA	3	7	7	Whole_Blood	0.748527368415625
Whole_Blood.756	ENSG00000232210.1	PHBP15	1.68608126623399	0.290197872296458	0.0917801477657023	0.00810412110354238	0.0315590214923456	0.00167673819595742	NA	9	19	19	Whole_Blood	0.748527368415625
Whole_Blood.757	ENSG00000167670.11	CHAF1A	1.68559412186842	0.111006157365638	0.0918740021819069	0.0489842310106096	0.109264673020113	1.60015967764467e-09	NA	17	34	34	Whole_Blood	0.748527368415625
Whole_Blood.758	ENSG00000141959.12	PFKL	-1.68516563829576	-0.230363996567273	0.0919566185970885	0.0113904258144772	0.102283530892065	7.59713872376267e-09	NA	4	10	10	Whole_Blood	0.748527368415625
Whole_Blood.759	ENSG00000101460.8	MAP1LC3A	1.68425818304797	0.0804499117830993	0.0921317831528341	0.0671249946613176	0.167629862581615	4.49263570815292e-14	NA	26	40	40	Whole_Blood	0.748527368415625
Whole_Blood.760	ENSG00000260910.1	LINC00565	-1.68309528878847	-0.0774549776658924	0.0923566463721337	0.101762876074678	0.264436720758539	1.13725975535083e-23	NA	14	27	27	Whole_Blood	0.748527368415625
Whole_Blood.761	ENSG00000172375.8	C2CD2L	-1.68289815527237	-0.116158003881067	0.0923948087788235	0.0418464284193505	0.312538234984482	3.8885207229171e-28	NA	10	23	23	Whole_Blood	0.748527368415625
Whole_Blood.762	ENSG00000198805.7	PNP	1.68059502325968	0.0977372210964039	0.0928416031532977	0.0700026948867304	0.136961368495741	1.27914481512535e-11	NA	10	18	18	Whole_Blood	0.748527368415625
Whole_Blood.763	ENSG00000216937.7	CCDC7	-1.67947350101359	-0.239221550978102	0.0930597990726191	0.00984836913517957	0.0398337259975261	0.000367264561712517	NA	4	9	9	Whole_Blood	0.748527368415625
Whole_Blood.764	ENSG00000272316.1	XXbac-BPGBPG55C20.2	1.67929964507056	1.9120081275724	0.0930936601454821	0.00019327967130202	0.0156962753996885	0.0283766318199681	NA	2	8	8	Whole_Blood	0.748527368415625
Whole_Blood.765	ENSG00000140675.8	SLC5A2	1.67906674683113	0.268577512757851	0.0931390360926336	0.00822914362254005	0.014454658760778	0.0335651306229173	NA	13	31	31	Whole_Blood	0.748527368415625
Whole_Blood.766	ENSG00000165475.9	CRYL1	1.67843310050615	0.237249805017107	0.0932625802913533	0.0119588743769101	0.0593604387171961	1.12235653707856e-05	NA	9	24	24	Whole_Blood	0.748527368415625
Whole_Blood.767	ENSG00000130332.10	LSM7	-1.67805450709308	-0.060535134226671	0.0933364586815901	0.137491014880285	0.209425919499957	8.79865594300804e-18	NA	16	40	40	Whole_Blood	0.748527368415625
Whole_Blood.768	ENSG00000271952.1	RP11-245G13.2	1.67782753977002	0.698355608688194	0.0933807713971139	0.00148941542566561	0.33015741805483	2.4396467991665e-30	NA	2	9	9	Whole_Blood	0.748527368415625
Whole_Blood.769	ENSG00000197150.8	ABCB8	1.67768622429078	0.208282566819876	0.0934083701173608	0.0113315978549332	0.0535922329005846	4.29438111389886e-05	NA	2	5	5	Whole_Blood	0.748527368415625
Whole_Blood.770	ENSG00000129566.8	TEP1	1.67755528018839	0.0996548081031317	0.0934339491630169	0.0555864740535255	0.0974534520395947	1.2815638877547e-08	NA	13	27	27	Whole_Blood	0.748527368415625
Whole_Blood.771	ENSG00000178809.7	TRIM73	-1.67722419312684	-0.138040353094053	0.0934986498524928	0.0323881111470683	0.102960404978599	4.51771301611801e-09	NA	6	13	13	Whole_Blood	0.748527368415625
Whole_Blood.772	ENSG00000235192.1	AC009495.2	-1.67718986341513	-0.14815830058656	0.0935053605852529	0.0242602057579092	0.111267252920322	1.78345179095254e-09	NA	13	26	26	Whole_Blood	0.748527368415625
Whole_Blood.773	ENSG00000224383.3	C17orf72	1.67611442076897	0.15527182090848	0.0937157826091143	0.0298287679730895	0.0623886429719967	8.33789669593158e-06	NA	11	30	30	Whole_Blood	0.749241315037938
Whole_Blood.774	ENSG00000049167.9	ERCC8	1.67517775019686	0.808846834185285	0.0938993616755965	0.000798878461547026	0.0169476697454517	0.0225368395508307	NA	8	15	15	Whole_Blood	0.749739089347786
Whole_Blood.775	ENSG00000089154.6	GCN1L1	-1.67389569460116	-0.183999184617605	0.0941511005044128	0.0141816568587682	0.0385129659196777	0.000265900981994044	NA	8	18	18	Whole_Blood	0.750018588913246
Whole_Blood.776	ENSG00000128944.9	KNSTRN	-1.67289970987568	-0.084718708232569	0.0943470409391104	0.0603437293284759	0.344096460921499	5.08769541560493e-32	NA	6	14	14	Whole_Blood	0.750018588913246
Whole_Blood.777	ENSG00000126231.9	PROZ	1.67201414993398	0.158953623534295	0.0945215318689525	0.0245565695976646	0.147493615368816	4.48045469077141e-13	NA	7	18	18	Whole_Blood	0.750018588913246
Whole_Blood.778	ENSG00000160392.9	C19orf47	-1.67191984652731	-0.133789022361518	0.0945401286618556	0.0372744645338777	0.09655738222345	2.05445999702919e-08	NA	14	27	27	Whole_Blood	0.750018588913246
Whole_Blood.779	ENSG00000130299.12	GTPBP3	-1.67152538422606	-0.359489996306641	0.0946179490910296	0.00450426209977117	0.0260685852755596	0.00414332677914983	NA	3	5	5	Whole_Blood	0.750018588913246
Whole_Blood.780	ENSG00000262874.1	CTD-2616J11.4	1.67040043255287	0.0878765636124575	0.0948401641346106	0.0987085296068639	0.267123051086163	2.08069848377618e-23	NA	12	18	18	Whole_Blood	0.750018588913246
Whole_Blood.781	ENSG00000108852.10	MPP2	-1.67002153120025	-0.170789645755558	0.0949151037142408	0.0195048576419299	0.0134318678353442	0.0421521062950507	NA	10	17	17	Whole_Blood	0.750018588913246
Whole_Blood.782	ENSG00000142082.10	SIRT3	-1.66938800370062	-0.342345591794294	0.0950405095394192	0.00506825286357908	0.0345507053422072	0.00105312245491394	NA	18	46	46	Whole_Blood	0.750018588913246
Whole_Blood.783	ENSG00000166831.4	RBPMS2	-1.66843600129114	-0.0752881784964013	0.0952292065564948	0.0894882978064736	0.281121086485627	1.77453181373406e-25	NA	25	45	45	Whole_Blood	0.750018588913246
Whole_Blood.784	ENSG00000127580.11	WDR24	-1.66731103875161	-0.331529765101417	0.0954525727879311	0.00527726533775316	0.124506181845924	7.31324451967135e-11	NA	6	12	12	Whole_Blood	0.750018588913246
Whole_Blood.785	ENSG00000239998.1	LILRA2	1.6660636852164	0.0829911552700474	0.095700730578318	0.0860058877029192	0.274799335893082	4.67365327012101e-24	NA	9	17	17	Whole_Blood	0.750018588913246
Whole_Blood.786	ENSG00000213760.6	ATP6V1G2	-1.66558889671493	-0.559772157978358	0.0957953241473385	0.00171506723585003	0.0175262993969523	0.0200247807990414	NA	4	19	19	Whole_Blood	0.750018588913246
Whole_Blood.787	ENSG00000224183.1	SDHDP6	-1.66552436688032	-0.0747460838569729	0.0958081863999783	0.10669957027683	0.394987881694529	5.21430691651978e-38	NA	20	43	43	Whole_Blood	0.750018588913246
Whole_Blood.788	ENSG00000112303.9	VNN2	-1.66438298096963	-0.0969716194060568	0.096035918944381	0.0716540104081887	0.27518277473036	1.77150551863377e-24	NA	9	13	13	Whole_Blood	0.750018588913246
Whole_Blood.789	ENSG00000127957.12	PMS2P3	-1.66428114164226	-0.14002370575212	0.0960562592495192	0.0275364945250861	0.0672812276956089	2.72079275651873e-06	NA	15	29	29	Whole_Blood	0.750018588913246
Whole_Blood.790	ENSG00000273356.1	RP11-804H8.6	1.6641308565635	0.492807049168152	0.0960862818924329	0.00243661191861824	0.0288215719747878	0.00258833410300291	NA	9	19	19	Whole_Blood	0.750018588913246
Whole_Blood.791	ENSG00000101247.13	NDUFAF5	-1.66360212629637	-0.128528346390717	0.0961919667080543	0.0301869906916406	0.149991512280451	1.1748056825011e-12	NA	5	13	13	Whole_Blood	0.750018588913246
Whole_Blood.792	ENSG00000161692.13	DBF4B	-1.66332630429622	-0.116618205808706	0.0962471360713162	0.0405117583622805	0.30288195982176	1.0970486123793e-27	NA	9	21	21	Whole_Blood	0.750018588913246
Whole_Blood.793	ENSG00000135297.11	MTO1	1.6625091653538	0.234876699475801	0.0964107271914242	0.0114461438857112	0.100199957509715	1.18790390808481e-08	NA	6	16	16	Whole_Blood	0.750018588913246
Whole_Blood.794	ENSG00000178252.13	WDR6	-1.66220788131188	-0.0742940403412926	0.0964711003254232	0.0889649906222497	0.300144153923994	8.39113631532126e-27	NA	21	56	56	Whole_Blood	0.750018588913246
Whole_Blood.795	ENSG00000233430.2	RP11-403I13.9	1.66131603717804	3.12544417545833	0.0966499907885326	6.84168889898577e-05	0.0524920741900335	4.49971365218264e-05	NA	1	4	4	Whole_Blood	0.750018588913246
Whole_Blood.796	ENSG00000141013.10	GAS8	-1.66114344255009	-0.184555167670702	0.0966846412893488	0.0206255944303911	0.0308557698359715	0.00204949805178525	NA	12	19	19	Whole_Blood	0.750018588913246
Whole_Blood.797	ENSG00000164818.11	HEATR2	1.66093900114402	0.320715364624964	0.0967256982789412	0.00583089570273319	0.0659891346273197	4.18118921897755e-06	NA	7	12	12	Whole_Blood	0.750018588913246
Whole_Blood.798	ENSG00000267352.1	SH3GL1P3	-1.65952527523041	-1.16015279235135	0.0970099918506161	0.00047983636828672	0.0152615835093441	0.0305961087260692	NA	1	2	2	Whole_Blood	0.750658864051657
Whole_Blood.799	ENSG00000272379.1	RP1-257A7.5	-1.65888849915854	-0.130860071829677	0.0971382625651646	0.031823523792983	0.142012364322533	3.43937520175537e-12	NA	19	35	35	Whole_Blood	0.750658864051657
Whole_Blood.800	ENSG00000143390.13	RFX5	1.6579386113885	0.239397924368742	0.0973298577614831	0.0107152658821092	0.0144919440562572	0.0350674958714763	NA	6	15	15	Whole_Blood	0.750658864051657
Whole_Blood.801	ENSG00000149577.11	SIDT2	-1.65769453702169	-0.141004132879364	0.0973791370418268	0.0257389465032168	0.268119721244458	2.79419748892843e-24	NA	3	6	6	Whole_Blood	0.750658864051657
Whole_Blood.802	ENSG00000119599.12	DCAF4	-1.65736075576872	-0.265690640120455	0.0974465606720585	0.00859593237619006	0.252210012985857	6.21227030486355e-22	NA	13	32	32	Whole_Blood	0.750658864051657
Whole_Blood.803	ENSG00000214870.4	AC004540.5	1.65652732250074	0.149013313088439	0.0976150766483421	0.0339431721661678	0.040324986282239	0.000362738033733468	NA	30	73	73	Whole_Blood	0.750658864051657
Whole_Blood.804	ENSG00000174307.5	PHLDA3	-1.65590368433754	-0.246434889457749	0.0977413253914129	0.010881346693918	0.0139006177782957	0.0345789286973926	NA	10	19	19	Whole_Blood	0.750658864051657
Whole_Blood.805	ENSG00000120029.8	C10orf76	-1.65571278148626	-0.0883391586586744	0.0977799976636868	0.0676187213046596	0.0625038889376472	5.55031163813176e-06	NA	31	66	66	Whole_Blood	0.750658864051657
Whole_Blood.806	ENSG00000188573.7	FBLL1	1.65450526170778	0.21121845426147	0.0980248951210186	0.0115492458357196	0.0916631952830955	5.17798846396156e-08	NA	13	25	25	Whole_Blood	0.751605275245527
Whole_Blood.807	ENSG00000198898.8	CAPZA2	-1.65376498961562	-0.526011172190939	0.0981752720483037	0.00205033847131558	0.0143565146816861	0.0352526001453085	NA	6	17	17	Whole_Blood	0.751629175326798
Whole_Blood.808	ENSG00000065618.12	COL17A1	1.65280551706286	0.138483264391659	0.0983704509062991	0.0280412845095953	0.1592748601941	8.24625607418691e-14	NA	19	36	36	Whole_Blood	0.751629175326798
Whole_Blood.809	ENSG00000111885.5	MAN1A1	1.65239808679415	0.207415233340912	0.0984534253040808	0.0160647279209115	0.0360780536227311	0.000774512718114769	NA	22	38	38	Whole_Blood	0.751629175326798
Whole_Blood.810	ENSG00000079277.15	MKNK1	-1.65209834860363	-0.132588739781683	0.0985145035622502	0.0281823057854134	0.261116383476238	1.075980429383e-22	NA	6	13	13	Whole_Blood	0.751629175326798
Whole_Blood.811	ENSG00000168237.13	GLYCTK	-1.6502053285485	-0.263238769986958	0.0989009473636678	0.00726541716248132	0.120658086176821	3.14154451154579e-10	NA	3	10	10	Whole_Blood	0.752228708709553
Whole_Blood.812	ENSG00000124205.11	EDN3	1.64987348134093	0.281065944494795	0.098968815610637	0.0063884680709803	0.0158282846996805	0.0271230716655193	NA	4	14	14	Whole_Blood	0.752228708709553
Whole_Blood.813	ENSG00000197563.5	PIGN	-1.64985472718148	-0.144170252333525	0.098972652256191	0.0304062450607402	0.138953544303082	7.11703224872775e-12	NA	26	49	49	Whole_Blood	0.752228708709553
Whole_Blood.814	ENSG00000224034.1	RP11-445P17.8	-1.64923445980791	-0.100116535615056	0.0990996108023203	0.0551521567443071	0.218755639781093	1.11173920655241e-18	NA	17	34	34	Whole_Blood	0.752228708709553
Whole_Blood.815	ENSG00000168159.9	RNF187	-1.64870709499645	-0.145771698676466	0.0992076559210434	0.026401990211506	0.0729340909448649	1.34167105139217e-06	NA	15	36	36	Whole_Blood	0.752228708709553
Whole_Blood.816	ENSG00000135424.11	ITGA7	-1.64814264875431	-0.291383551899539	0.0993234023150477	0.00686944555162355	0.310757502702186	2.28245320801466e-28	NA	8	21	21	Whole_Blood	0.752228708709553
Whole_Blood.817	ENSG00000196683.6	TOMM7	-1.64691782027074	-0.323577977094206	0.0995749385155248	0.00545450709654902	0.217632170235476	1.49358894394091e-18	NA	14	36	36	Whole_Blood	0.752501182630073
Whole_Blood.818	ENSG00000095203.10	EPB41L4B	-1.64641156266523	-0.116366896207768	0.0996790541346613	0.0368734694262089	0.214070836253176	2.73925682486337e-18	NA	11	17	17	Whole_Blood	0.752501182630073
Whole_Blood.819	ENSG00000105854.8	PON2	-1.64618988413932	-0.215997417097953	0.0997246712902961	0.0111261217916573	0.1285262120188	6.13606960198618e-11	NA	16	28	28	Whole_Blood	0.752501182630073
Whole_Blood.820	ENSG00000160294.6	MCM3AP	-1.64403870660801	-0.145928040316504	0.100168207353803	0.0255081841894132	0.0864955822254489	1.08393971025305e-07	NA	20	28	28	Whole_Blood	0.753723507171086
Whole_Blood.821	ENSG00000153187.12	HNRNPU	-1.64393404542067	-0.348733753732324	0.100189826760976	0.00543257384379536	0.0179575451205866	0.018742636740099	NA	15	34	34	Whole_Blood	0.753723507171086
Whole_Blood.822	ENSG00000255776.1	RP11-436I9.3	1.64356086915022	0.207253883692446	0.100266942445322	0.0181207031556482	0.0208444047012368	0.0101201997834041	NA	19	52	52	Whole_Blood	0.753723507171086
Whole_Blood.823	ENSG00000127838.9	PNKD	1.64304073281846	0.288693770996474	0.10037450589026	0.00743737156917528	0.179730784024176	1.80256721345837e-15	NA	15	33	33	Whole_Blood	0.753723507171086
Whole_Blood.824	ENSG00000108591.5	DRG2	1.64100890914157	0.18163980717126	0.100795565836862	0.0154900305507795	0.0256567305048869	0.00475400584546355	NA	13	18	18	Whole_Blood	0.755966743776461
Whole_Blood.825	ENSG00000123213.18	NLN	-1.63975304596171	-0.477359100521227	0.101056524571654	0.00285246817731534	0.100687236507876	1.18798268020381e-08	NA	15	42	42	Whole_Blood	0.756615295172952
Whole_Blood.826	ENSG00000135643.4	KCNMB4	-1.63847724016256	-0.159857370152734	0.101322178062328	0.0285497421072487	0.096824460913693	1.79468463759339e-08	NA	4	9	9	Whole_Blood	0.756615295172952
Whole_Blood.827	ENSG00000249846.2	RP11-77P16.4	1.63730047926501	0.467729028850444	0.101567700840821	0.00326006700009151	0.0976596622118535	1.85714994848277e-08	NA	4	16	16	Whole_Blood	0.756615295172952
Whole_Blood.828	ENSG00000169683.3	LRRC45	1.63682413830794	0.117389016060459	0.101667220584756	0.0451703545034875	0.0772667605465038	3.67139139784241e-07	NA	19	32	32	Whole_Blood	0.756615295172952
Whole_Blood.829	ENSG00000049449.4	RCN1	1.63668674496871	0.357531669109741	0.101695939970672	0.00531917485332594	0.0416388591388977	0.000323635522596107	NA	3	9	9	Whole_Blood	0.756615295172952
Whole_Blood.830	ENSG00000236675.1	MTX1P1	1.63650395363056	0.660810850767773	0.101734158931708	0.00116187464233732	0.0571438965806284	2.20573126930428e-05	NA	8	17	17	Whole_Blood	0.756615295172952
Whole_Blood.831	ENSG00000197119.8	SLC25A29	-1.63648057934886	-0.0989698283434196	0.101739046972285	0.0431566208181629	0.453594913770668	1.37066915976759e-46	NA	15	33	33	Whole_Blood	0.756615295172952
Whole_Blood.832	ENSG00000206077.6	ZDHHC11B	1.63536053596526	0.653538286982909	0.101973490185725	0.00164728421665638	0.0458242612961721	0.000140948862915415	NA	4	8	8	Whole_Blood	0.757333892821582
Whole_Blood.833	ENSG00000238078.1	RP11-295M18.2	1.63417362347762	0.151408328272834	0.10222239927072	0.0227309854634894	0.0615377903162355	9.38080993390081e-06	NA	12	16	16	Whole_Blood	0.757333892821582
Whole_Blood.834	ENSG00000120696.8	KBTBD7	1.63387974791039	0.175788199269931	0.102284102945354	0.016903331758609	0.0229043543346804	0.00732749090478943	NA	9	10	10	Whole_Blood	0.757333892821582
Whole_Blood.835	ENSG00000258597.1	SERPINA2P	-1.63359745030518	-0.251098179383508	0.102343403555783	0.00772617535346976	0.043409131867334	0.000240936415586006	NA	3	4	4	Whole_Blood	0.757333892821582
Whole_Blood.836	ENSG00000167363.9	FN3K	1.63225460280235	0.155367170148033	0.102625862358511	0.0191036514240278	0.168003087204646	4.38263447294518e-14	NA	6	13	13	Whole_Blood	0.757333892821582
Whole_Blood.837	ENSG00000131669.5	NINJ1	1.6321570205859	0.184254365996349	0.102646412257191	0.0174053567181291	0.0693475072007335	2.80470188728123e-06	NA	12	19	19	Whole_Blood	0.757333892821582
Whole_Blood.838	ENSG00000253203.2	GUSBP3	-1.6316667307772	-0.116069711067091	0.102749712232964	0.0461907211677295	0.255937632286092	3.20729210002882e-22	NA	15	43	43	Whole_Blood	0.757333892821582
Whole_Blood.839	ENSG00000272334.1	RP11-129K12.1	-1.63122646562399	-0.304662246468588	0.102842542879278	0.00824647183827409	0.0600331154313569	1.40360133630515e-05	NA	9	30	30	Whole_Blood	0.757333892821582
Whole_Blood.840	ENSG00000156535.9	CD109	1.6307712907983	0.172767840417621	0.102938587373807	0.0168910654993829	0.0399631435888506	0.000355984259943579	NA	22	47	47	Whole_Blood	0.757333892821582
Whole_Blood.841	ENSG00000213064.5	SFT2D2	1.62940008997533	0.255450304203911	0.103228349764937	0.00806582738970165	0.0204072435606798	0.0122602059109449	NA	9	13	13	Whole_Blood	0.757708277366122
Whole_Blood.842	ENSG00000255513.1	AC005363.9	-1.6293701324379	-0.0781075534779865	0.1032346876282	0.0905018531193014	0.405358322666282	3.40621033149792e-39	NA	6	8	8	Whole_Blood	0.757708277366122
Whole_Blood.843	ENSG00000142961.10	MOB3C	-1.62866302819904	-0.0946912634477517	0.103384373553201	0.053929517541763	0.266565469592702	1.8419666178698e-23	NA	7	14	14	Whole_Blood	0.757906795443393
Whole_Blood.844	ENSG00000100151.11	PICK1	-1.62693173265725	-0.254881836344532	0.103751597537321	0.00832368155073927	0.246829530052943	2.65249181903096e-21	NA	4	11	11	Whole_Blood	0.758051933750732
Whole_Blood.845	ENSG00000120217.9	CD274	-1.62670385837555	-0.619044577364191	0.103800008905305	0.00169345085741962	0.0880289374805265	1.08344452271302e-07	NA	1	7	7	Whole_Blood	0.758051933750732
Whole_Blood.846	ENSG00000130731.11	C16orf13	-1.62591620156113	-0.101980043807867	0.103967483055705	0.0549137008255284	0.173584586226073	1.22849640369451e-14	NA	28	55	55	Whole_Blood	0.758051933750732
Whole_Blood.847	ENSG00000151498.7	ACAD8	1.62440282678281	0.0953060257528964	0.104289864182521	0.0678840430476765	0.200548763904437	2.95117869075124e-17	NA	29	54	54	Whole_Blood	0.758051933750732
Whole_Blood.848	ENSG00000198000.7	NOL8	-1.62405401995954	-0.129058151093663	0.104364279955663	0.0352776789512206	0.0429904995587878	0.00022772643063036	NA	22	44	44	Whole_Blood	0.758051933750732
Whole_Blood.849	ENSG00000140043.7	PTGR2	1.6236995830082	0.106117048941744	0.104439940075306	0.0477579786761465	0.115169352105653	6.77417202332386e-10	NA	23	41	41	Whole_Blood	0.758051933750732
Whole_Blood.850	ENSG00000225241.3	RP11-640M9.2	1.62346510731019	1.40946891529893	0.104490016522649	0.000658893848718023	0.178872570897103	2.38874993852537e-15	NA	2	10	10	Whole_Blood	0.758051933750732
Whole_Blood.851	ENSG00000204237.4	OXLD1	-1.6233488849169	-0.157737204131122	0.104514844944763	0.0218483608523886	0.114058417385321	8.68445174052657e-10	NA	5	8	8	Whole_Blood	0.758051933750732
Whole_Blood.852	ENSG00000099804.4	CDC34	-1.62238637219836	-0.186344670309419	0.104720645252897	0.0204646349202731	0.0694997593944535	2.26488136166086e-06	NA	9	16	16	Whole_Blood	0.758051933750732
Whole_Blood.853	ENSG00000158555.10	GDPD5	1.62218106024762	0.184503039684773	0.104764585775293	0.0175752942371739	0.0625965120564071	7.75559113188943e-06	NA	4	7	7	Whole_Blood	0.758051933750732
Whole_Blood.854	ENSG00000158373.7	HIST1H2BD	-1.62192770041406	-0.0859340989550522	0.104818829601897	0.0726557620992425	0.131719727898549	1.78806036784414e-11	NA	23	50	50	Whole_Blood	0.758051933750732
Whole_Blood.855	ENSG00000264247.1	LINC00909	-1.62107616484186	-0.143230401973174	0.105001305064588	0.0418152059213774	0.0974668136929312	1.72224938278535e-08	NA	28	69	69	Whole_Blood	0.758051933750732
Whole_Blood.856	ENSG00000154222.10	CC2D1B	-1.62009677144541	-0.179147209118762	0.105211490855622	0.0170634308797351	0.255877409745035	1.00036156571905e-22	NA	26	68	68	Whole_Blood	0.758051933750732
Whole_Blood.857	ENSG00000163161.8	ERCC3	-1.61840312630648	-0.113725153170214	0.1055757487125	0.0651588900499818	0.128007487303393	3.00365157954791e-11	NA	10	20	20	Whole_Blood	0.758051933750732
Whole_Blood.858	ENSG00000156265.11	MAP3K7CL	-1.61830952989366	-0.157890849000231	0.105595907939592	0.024561289318076	0.0575985384388826	1.8795474008539e-05	NA	15	35	35	Whole_Blood	0.758051933750732
Whole_Blood.859	ENSG00000133678.9	TMEM254	-1.61769436302256	-0.105655587351264	0.105728481423819	0.0727239340546974	0.0520386921991341	4.83009361439847e-05	NA	40	90	90	Whole_Blood	0.758051933750732
Whole_Blood.860	ENSG00000176593.3	CTD-2368P22.1	1.61694389646673	0.0873687587772597	0.105890391838926	0.0726141509297031	0.170143614383772	1.08962744816662e-14	NA	22	40	40	Whole_Blood	0.758051933750732
Whole_Blood.861	ENSG00000166411.9	IDH3A	1.61680327017031	0.260984973813069	0.105920753314331	0.00977945790682058	0.0195151577970092	0.0136119038012502	NA	5	13	13	Whole_Blood	0.758051933750732
Whole_Blood.862	ENSG00000162076.8	FLYWCH2	-1.61582510632165	-0.0832779018230324	0.106132131763423	0.0848932412519809	0.321391933445974	3.15027022868824e-29	NA	10	23	23	Whole_Blood	0.758051933750732
Whole_Blood.863	ENSG00000229590.2	MSX2P1	-1.61525123785509	-0.209705798972359	0.106256298721297	0.0158614387757779	0.0139522114170545	0.0379346690018584	NA	14	34	34	Whole_Blood	0.758051933750732
Whole_Blood.864	ENSG00000110171.14	TRIM3	-1.61225952301414	-0.310441819950796	0.106905477443088	0.00499358599644063	0.0157505406980965	0.0272478601280896	NA	8	11	11	Whole_Blood	0.758051933750732
Whole_Blood.865	ENSG00000218274.2	RP3-407E4.3	1.61184872046674	0.162806117465217	0.106994863266249	0.0230808244010073	0.160268504139337	1.33982576891206e-13	NA	10	25	25	Whole_Blood	0.758051933750732
Whole_Blood.866	ENSG00000134545.9	KLRC1	-1.61149992800419	-0.177348673857161	0.107070802895593	0.0188622524202271	0.164219500913105	7.48080028569153e-14	NA	9	20	20	Whole_Blood	0.758051933750732
Whole_Blood.867	ENSG00000125450.6	NUP85	1.61090695858002	1.0783266197505	0.10720000310851	0.000378696960680774	0.358642190819279	7.54742580320807e-34	NA	1	7	7	Whole_Blood	0.758051933750732
Whole_Blood.868	ENSG00000145725.15	PPIP5K2	1.61086629374768	0.096233206653815	0.107208867962198	0.0517053339448693	0.403838688821865	2.87363065695102e-39	NA	20	44	44	Whole_Blood	0.758051933750732
Whole_Blood.869	ENSG00000114315.3	HES1	-1.61018862115183	-0.225533213743605	0.107356684752946	0.0133654443849426	0.0256255259604932	0.00475426626013472	NA	14	32	32	Whole_Blood	0.758051933750732
Whole_Blood.870	ENSG00000170448.7	NFXL1	-1.60965524724477	-0.0585428283144309	0.107473139998578	0.157968703217316	0.486908930151048	6.63206414010619e-52	NA	22	52	52	Whole_Blood	0.758051933750732
Whole_Blood.871	ENSG00000213590.2	RP11-229P13.2	-1.60944565326553	-0.292594437998844	0.10751892948686	0.00803617468231237	0.0430491578358496	0.000229335456826735	NA	8	12	12	Whole_Blood	0.758051933750732
Whole_Blood.872	ENSG00000169567.7	HINT1	1.60927978001622	0.23644894531198	0.107555178364192	0.00925722924195433	0.0327441184484205	0.00147405252831339	NA	8	20	20	Whole_Blood	0.758051933750732
Whole_Blood.873	ENSG00000104660.13	LEPROTL1	-1.60836736185732	-0.173847508488366	0.107754745450856	0.0234856286315045	0.108064633227401	2.95295198014448e-09	NA	7	13	13	Whole_Blood	0.758051933750732
Whole_Blood.874	ENSG00000204577.7	LILRB3	1.60770404338837	0.0676450307842946	0.107900012604504	0.22617558953336	0.42845255836091	1.76915451806952e-42	NA	1	8	8	Whole_Blood	0.758051933750732
Whole_Blood.875	ENSG00000203871.4	C6orf164	1.60765517929796	0.105005051860229	0.107910719998818	0.0440566048304413	0.0730051221842179	1.37547249391617e-06	NA	55	101	101	Whole_Blood	0.758051933750732
Whole_Blood.876	ENSG00000151458.7	ANKRD50	1.60759521214732	0.491224141958799	0.107923861512274	0.00240191251577243	0.0232997343194604	0.00690327937284602	NA	2	16	16	Whole_Blood	0.758051933750732
Whole_Blood.877	ENSG00000205726.9	ITSN1	1.60708763128674	0.194929813106038	0.108035146177582	0.0165385494607516	0.0767877106556391	5.69233034010456e-07	NA	19	38	38	Whole_Blood	0.758051933750732
Whole_Blood.878	ENSG00000113231.9	PDE8B	1.60703796113474	0.202287776195481	0.108046040997303	0.0133533638303211	0.0761866874397928	7.80810394238235e-07	NA	9	16	16	Whole_Blood	0.758051933750732
Whole_Blood.879	ENSG00000165716.5	FAM69B	-1.60700407126599	-0.38582870069362	0.108053475015258	0.00380721606512513	0.0571326633910045	1.39072365695881e-05	NA	2	5	5	Whole_Blood	0.758051933750732
Whole_Blood.880	ENSG00000241527.1	CA15P1	-1.60644883566895	-0.121808989982752	0.108175328117878	0.0376764265080832	0.138825970762906	6.69692871439213e-12	NA	38	73	73	Whole_Blood	0.758051933750732
Whole_Blood.881	ENSG00000273270.1	RP11-212P7.2	-1.60624624242315	-0.176666452735544	0.108219816705379	0.0161574210932933	0.225086416246195	2.43988028565717e-19	NA	17	47	47	Whole_Blood	0.758051933750732
Whole_Blood.882	ENSG00000134444.9	KIAA1468	1.6058407770348	0.733664894181909	0.108308898616401	0.00143868400045552	0.0459594115339293	0.000132928087556108	NA	3	5	5	Whole_Blood	0.758051933750732
Whole_Blood.883	ENSG00000243896.3	OR2A7	-1.60507374756173	-0.150490070996434	0.108477575913102	0.0243728880832953	0.0419309032381393	0.000275975800419937	NA	14	34	34	Whole_Blood	0.758051933750732
Whole_Blood.884	ENSG00000225603.3	RP11-325P15.1	-1.60426536567542	-0.116450547983236	0.10865557191267	0.0452003636519454	0.109980060861887	1.83228217902173e-09	NA	7	10	10	Whole_Blood	0.758051933750732
Whole_Blood.885	ENSG00000072818.7	ACAP1	1.6037912359779	0.186369972046372	0.108760077044109	0.0212998201007249	0.18440207439619	9.24443240420196e-16	NA	12	29	29	Whole_Blood	0.758051933750732
Whole_Blood.886	ENSG00000127946.12	HIP1	-1.60299807603172	-0.0693792906914323	0.108935078864474	0.132361489454482	0.191088769750494	2.60084434001923e-16	NA	8	11	11	Whole_Blood	0.758051933750732
Whole_Blood.887	ENSG00000137513.5	NARS2	1.60274011780892	0.200644351542039	0.108992042416518	0.0109084419433568	0.0489535692939708	8.61992283481253e-05	NA	12	20	20	Whole_Blood	0.758051933750732
Whole_Blood.888	ENSG00000086102.14	NFX1	-1.60272500926334	-0.221337097822214	0.108995379487024	0.0108110295608995	0.0989106721221079	1.69885522784568e-08	NA	10	21	21	Whole_Blood	0.758051933750732
Whole_Blood.889	ENSG00000005020.8	SKAP2	-1.60249302228492	-0.0425728605140818	0.109046629304919	0.300775389826215	0.450602873560856	6.866836941988e-46	NA	15	27	27	Whole_Blood	0.758051933750732
Whole_Blood.890	ENSG00000187145.10	MRPS21	-1.60067608793473	-0.211531763810214	0.109448680027371	0.0122151145976696	0.0471644057668434	0.000117171524828734	NA	10	20	20	Whole_Blood	0.758122105994285
Whole_Blood.891	ENSG00000095383.15	TBC1D2	1.59976498393287	0.203003566134146	0.109650729558828	0.0145553738561842	0.0206018451819058	0.0113918152512847	NA	20	39	39	Whole_Blood	0.758122105994285
Whole_Blood.892	ENSG00000229413.1	AC018638.1	1.59954297542572	2.71972320133201	0.109700007568233	5.95085233949757e-05	0.0162372047579395	0.0253011306460562	NA	1	4	4	Whole_Blood	0.758122105994285
Whole_Blood.893	ENSG00000059691.7	PET112	-1.5994948099952	-0.139221937378838	0.109710700894762	0.0347461141357036	0.133454739599211	9.83747828397491e-12	NA	25	55	55	Whole_Blood	0.758122105994285
Whole_Blood.894	ENSG00000107611.10	CUBN	-1.59857819138133	-0.137668046524734	0.109914358731748	0.0254178142298953	0.117697616858007	2.93653127786153e-10	NA	19	50	50	Whole_Blood	0.758122105994285
Whole_Blood.895	ENSG00000157778.4	PSMG3	-1.59774386882782	-0.897922798037022	0.11009999132883	0.000803562403762379	0.0725157291958694	1.54832894796677e-06	NA	1	6	6	Whole_Blood	0.758122105994285
Whole_Blood.896	ENSG00000130363.7	RSPH3	1.59607620177949	0.174174151937773	0.110471781243129	0.0132078623058257	0.141592147576256	1.93179878815138e-12	NA	8	25	25	Whole_Blood	0.758122105994285
Whole_Blood.897	ENSG00000173581.3	CCDC106	1.59563862195667	0.279851992146287	0.110569499397715	0.00700053099236894	0.0130476095943949	0.0445144124475977	NA	7	12	12	Whole_Blood	0.758122105994285
Whole_Blood.898	ENSG00000131558.10	EXOC4	-1.59383736940107	-0.261446841141135	0.110972465233912	0.00925786219891758	0.0704156721899577	2.04978193676584e-06	NA	14	22	22	Whole_Blood	0.758122105994285
Whole_Blood.899	ENSG00000157823.12	AP3S2	-1.593623636787	-0.070169631594057	0.111020357113371	0.0922989970822098	0.336904155839783	5.01493661858702e-31	NA	17	33	33	Whole_Blood	0.758122105994285
Whole_Blood.900	ENSG00000107736.15	CDH23	-1.59306224443241	-0.320635122135637	0.111146228148205	0.004989223224798	0.0426601593608643	0.000212919331848413	NA	7	18	18	Whole_Blood	0.758122105994285
Whole_Blood.901	ENSG00000118785.9	SPP1	1.59259153027743	0.17164817599406	0.111251854822318	0.0145145127193983	0.113804322259921	7.69993416341917e-10	NA	6	22	22	Whole_Blood	0.758122105994285
Whole_Blood.902	ENSG00000072778.15	ACADVL	-1.59228095226397	-0.134998313115963	0.111321590857148	0.0245385560382201	0.112819765023057	1.13269491627909e-09	NA	14	20	20	Whole_Blood	0.758122105994285
Whole_Blood.903	ENSG00000197415.7	VEPH1	-1.59207036091573	-0.386906114444553	0.111368895881214	0.00383392132934192	0.0936415045477205	4.06338450299354e-08	NA	7	17	17	Whole_Blood	0.758122105994285
Whole_Blood.904	ENSG00000038945.10	MSR1	-1.59203877743959	-0.170872083841057	0.111375991828729	0.019205847393765	0.168972472854495	3.10857395530504e-14	NA	28	57	57	Whole_Blood	0.758122105994285
Whole_Blood.905	ENSG00000134852.10	CLOCK	1.5915378781502	0.159082295456162	0.111488577976304	0.0223208464082395	0.0167339380755218	0.0234565514150308	NA	33	57	57	Whole_Blood	0.758122105994285
Whole_Blood.906	ENSG00000075826.12	SEC31B	1.59103797251366	0.0789027140649577	0.111601030304935	0.0790720888212766	0.447785216404708	2.73668457334e-45	NA	32	58	58	Whole_Blood	0.758122105994285
Whole_Blood.907	ENSG00000122550.13	KLHL7	-1.59103619640661	-0.144315155418609	0.111601429994575	0.0239436696190539	0.0417346453270365	0.000305341716553326	NA	10	20	20	Whole_Blood	0.758122105994285
Whole_Blood.908	ENSG00000261097.1	LINC00563	1.59064969225319	0.156227945383243	0.111688434563559	0.0320043740846631	0.0613374509426134	7.42512119780724e-06	NA	17	38	38	Whole_Blood	0.758122105994285
Whole_Blood.909	ENSG00000258701.1	LINC00638	1.59041691893625	0.337457382926155	0.111740859147686	0.00589622201959543	0.121821712037528	1.27456680084291e-10	NA	2	6	6	Whole_Blood	0.758122105994285
Whole_Blood.910	ENSG00000137074.14	APTX	1.59005054884855	0.491340626329515	0.111823411361083	0.00262740587107836	0.0341437612858414	0.00111627741809445	NA	31	55	55	Whole_Blood	0.758122105994285
Whole_Blood.911	ENSG00000162078.7	ZG16B	-1.58956273856287	-0.197402147577682	0.111933401712958	0.0170968972618407	0.0302729494377977	0.00214760929701267	NA	12	25	25	Whole_Blood	0.758122105994285
Whole_Blood.912	ENSG00000153283.8	CD96	1.58937955463048	0.317639190073016	0.1119747276422	0.00679901004480509	0.0244292687294767	0.00556013849352707	NA	22	43	43	Whole_Blood	0.758122105994285
Whole_Blood.913	ENSG00000075413.13	MARK3	-1.5892636257654	-0.24813325324842	0.112000887180062	0.0107577000710786	0.0855463525811656	1.56077501544275e-07	NA	7	14	14	Whole_Blood	0.758122105994285
Whole_Blood.914	ENSG00000163362.6	C1orf106	1.58825997226132	0.425573085983361	0.112227564795005	0.00344123683895713	0.0279142438797024	0.00292730301592475	NA	6	23	23	Whole_Blood	0.758825328701455
Whole_Blood.915	ENSG00000189337.11	KAZN	1.58670949479122	0.0700894938588529	0.112578454912095	0.150595713424339	0.425360569840234	1.08504426984923e-43	NA	19	52	52	Whole_Blood	0.759215742290947
Whole_Blood.916	ENSG00000142733.10	MAP3K6	1.58585279543023	0.217514643141816	0.112772706042999	0.0113685510196712	0.0449339952266346	0.000178488708505999	NA	11	26	26	Whole_Blood	0.759215742290947
Whole_Blood.917	ENSG00000269549.1	AL031663.2	1.58569603473011	0.167122995988062	0.112808279111212	0.0204089199421088	0.0406333123903552	0.000333244371294774	NA	8	24	24	Whole_Blood	0.759215742290947
Whole_Blood.918	ENSG00000101605.8	MYOM1	1.58506515451787	0.105803816903091	0.112951531619326	0.0500046959925852	0.115707436887426	5.75513903779506e-10	NA	14	29	29	Whole_Blood	0.759215742290947
Whole_Blood.919	ENSG00000255533.1	RP11-326C3.4	1.58479086020291	0.280336405802201	0.113013859692057	0.00932985704672616	0.0274452854979058	0.00334353836026658	NA	4	9	9	Whole_Blood	0.759215742290947
Whole_Blood.920	ENSG00000170684.4	ZNF296	-1.58475324893333	-0.184140564038252	0.113022408237487	0.0185127947745002	0.0221281754076404	0.00924569491595474	NA	14	28	28	Whole_Blood	0.759215742290947
Whole_Blood.921	ENSG00000196455.3	PIK3R4	1.58322480333445	0.143494416785841	0.113370235062382	0.0261724080621986	0.053709460049737	4.2419583939722e-05	NA	14	24	24	Whole_Blood	0.759950082847227
Whole_Blood.922	ENSG00000134077.11	THUMPD3	-1.5822172164917	-1.96135531180258	0.113599991389453	0.000153707194480856	0.0993176367026356	7.91035304699588e-09	NA	1	5	5	Whole_Blood	0.759950082847227
Whole_Blood.923	ENSG00000273340.1	MICE	-1.5819142439512	-0.256322731455524	0.113669148773934	0.00708824448802923	0.0744334216287406	1.0181744328257e-06	NA	14	29	29	Whole_Blood	0.759950082847227
Whole_Blood.924	ENSG00000182180.9	MRPS16	-1.58154179168372	-0.231903818284837	0.113754211231663	0.00815149544995101	0.0371724108322302	0.000620700801947797	NA	4	6	6	Whole_Blood	0.759950082847227
Whole_Blood.925	ENSG00000140319.6	SRP14	-1.58127463120739	-0.171527542429674	0.113815257507633	0.0108243643898728	0.0400612749878276	0.000366353729148876	NA	10	20	20	Whole_Blood	0.759950082847227
Whole_Blood.926	ENSG00000189068.5	VSTM1	1.58025978814659	0.0703511881196005	0.114047384704943	0.1147711702361	0.29384428432002	5.87065237144643e-26	NA	15	47	47	Whole_Blood	0.759950082847227
Whole_Blood.927	ENSG00000143554.9	SLC27A3	-1.58022295224002	-0.290953478022324	0.114055817264452	0.00704947118062653	0.0265951936701943	0.00385255711004343	NA	13	32	32	Whole_Blood	0.759950082847227
Whole_Blood.928	ENSG00000235621.4	LINC00494	-1.57996238164427	-0.304195776253117	0.114115481696153	0.00604320267323243	0.0278787701248994	0.0034368092577932	NA	12	35	35	Whole_Blood	0.759950082847227
Whole_Blood.929	ENSG00000072163.14	LIMS2	-1.5792745794187	-0.160914555110865	0.114273089980009	0.0238238809936322	0.180577969411359	1.4142824993739e-15	NA	16	34	34	Whole_Blood	0.760180512461203
Whole_Blood.930	ENSG00000228638.1	FCF1P2	-1.57851080977602	-0.642978802682879	0.114448306741055	0.00108004992201705	0.0442780526890417	0.000181794332083639	NA	12	34	34	Whole_Blood	0.760527457698625
Whole_Blood.931	ENSG00000250412.1	KLHL2P1	1.57696891518089	0.235834466603113	0.114802677764782	0.0100662782913751	0.032095622954352	0.00157897804018348	NA	14	23	23	Whole_Blood	0.762062887847856
Whole_Blood.932	ENSG00000162073.9	PAQR4	1.57557299263684	0.126408622029963	0.115124244309863	0.0315101562818059	0.141026455677165	3.37463808625552e-12	NA	15	23	23	Whole_Blood	0.763377499822913
Whole_Blood.933	ENSG00000187134.8	AKR1C1	-1.57492647894688	-0.329573217272883	0.11527341588905	0.00524076726922228	0.257166402148753	6.48027182449611e-23	NA	4	12	12	Whole_Blood	0.763547384988561
Whole_Blood.934	ENSG00000163946.9	FAM208A	1.57393803708027	0.162367612045523	0.115501775144619	0.0151489793943544	0.0862466469765517	9.76746976133027e-08	NA	5	7	7	Whole_Blood	0.763788218088407
Whole_Blood.935	ENSG00000167555.9	ZNF528	1.57369942291015	0.323881965939888	0.115556955325673	0.00503977633975568	0.0635710088593359	6.8955692103961e-06	NA	2	4	4	Whole_Blood	0.763788218088407
Whole_Blood.936	ENSG00000123815.7	ADCK4	-1.57140848574808	-0.370656534385803	0.116087796172981	0.00369561296471237	0.0241103067750704	0.00653403923162747	NA	8	21	21	Whole_Blood	0.765756259701675
Whole_Blood.937	ENSG00000161036.6	LRWD1	-1.57134503084327	-0.110713687699599	0.116102526754121	0.0437490576989028	0.272986593987217	2.86825696639394e-24	NA	11	19	19	Whole_Blood	0.765756259701675
Whole_Blood.938	ENSG00000272761.1	RP11-572C15.6	1.57002715237826	0.208182588071201	0.116408794545192	0.0133706527900555	0.0838991849855057	1.2394984704918e-07	NA	27	43	43	Whole_Blood	0.766298957621393
Whole_Blood.939	ENSG00000177030.12	DEAF1	-1.56979559266536	-0.201483491611892	0.116462673263921	0.0145178986839303	0.0422811916029555	0.000295067536040074	NA	23	46	46	Whole_Blood	0.766298957621393
Whole_Blood.940	ENSG00000142606.11	MMEL1	-1.56939125972817	-0.352099667148785	0.116556799379306	0.00378716509026154	0.121952646636616	1.20825341299201e-10	NA	4	15	15	Whole_Blood	0.766298957621393
Whole_Blood.941	ENSG00000169692.8	AGPAT2	-1.56744816471335	-0.362893687100249	0.117009973321193	0.00316312509297298	0.0170596220630843	0.0223008434106515	NA	2	4	4	Whole_Blood	0.768313049238061
Whole_Blood.942	ENSG00000218048.2	RP3-407E4.4	1.56599920033216	0.104568505411239	0.11734880436466	0.0533000066593581	0.136528065848937	1.05035215804516e-11	NA	17	36	36	Whole_Blood	0.768313049238061
Whole_Blood.943	ENSG00000109854.9	HTATIP2	1.56559706883366	0.546156160338607	0.117442976647774	0.00185066408219931	0.135729402809278	6.27284638320041e-12	NA	9	16	16	Whole_Blood	0.768313049238061
Whole_Blood.944	ENSG00000105085.6	MED26	-1.56532488635728	-0.534884592314458	0.117506750758886	0.00213043331093355	0.0577613912657185	1.93969768282617e-05	NA	5	14	14	Whole_Blood	0.768313049238061
Whole_Blood.945	ENSG00000197548.8	ATG7	1.56509366536761	0.219621938244054	0.117560948678837	0.0143903828806267	0.0386651870524743	0.000514466730996577	NA	31	51	51	Whole_Blood	0.768313049238061
Whole_Blood.946	ENSG00000141994.11	DUS3L	1.56411950012032	0.15818091087461	0.117789507310901	0.0193860688857762	0.152115360650613	4.47607011961632e-13	NA	10	22	22	Whole_Blood	0.768313049238061
Whole_Blood.947	ENSG00000066739.7	ATG2B	-1.56254147973591	-0.208185913061515	0.118160482099861	0.0128772124085559	0.0138266765454628	0.0385225673733929	NA	11	17	17	Whole_Blood	0.768313049238061
Whole_Blood.948	ENSG00000136280.11	CCM2	1.56236204326716	0.13399689179083	0.118202723555777	0.0266132379149445	0.273203219157232	6.18947042449254e-24	NA	6	17	17	Whole_Blood	0.768313049238061
Whole_Blood.949	ENSG00000100726.10	TELO2	1.56195639863671	0.146417728324094	0.118298260729298	0.023940044675894	0.217628770051723	3.40186650714236e-19	NA	7	12	12	Whole_Blood	0.768313049238061
Whole_Blood.950	ENSG00000273038.1	RP11-479G22.8	1.56177369172512	0.105453582978273	0.118341311525804	0.0472196849783484	0.121916908113448	2.46023147311938e-10	NA	37	74	74	Whole_Blood	0.768313049238061
Whole_Blood.951	ENSG00000138131.3	LOXL4	1.56176667378402	0.143305149021974	0.118342965391643	0.0232366363662411	0.0986406685844599	1.5870216012111e-08	NA	11	25	25	Whole_Blood	0.768313049238061
Whole_Blood.952	ENSG00000051620.6	HEBP2	1.5614680837741	0.519307759810106	0.118413348666509	0.00258781636486421	0.100359609499558	1.17786358315252e-08	NA	16	40	40	Whole_Blood	0.768313049238061
Whole_Blood.953	ENSG00000165895.13	ARHGAP42	-1.5611882421851	-0.441481161462511	0.118479342382504	0.00236661277279337	0.0449873953867915	0.000175187704651134	NA	6	10	10	Whole_Blood	0.768313049238061
Whole_Blood.954	ENSG00000268885.1	AC026740.1	1.55988362173563	0.231291455167174	0.118787385568003	0.0092675401708404	0.0430498835124205	0.000222687282543099	NA	7	14	14	Whole_Blood	0.769060934435944
Whole_Blood.955	ENSG00000125735.6	TNFSF14	-1.55964600430268	-0.217461001226762	0.118843558638564	0.0111185947732694	0.0445312515588234	0.000175977120478337	NA	10	23	23	Whole_Blood	0.769060934435944
Whole_Blood.956	ENSG00000139053.2	PDE6H	-1.55767449487192	-0.192040524620984	0.119310429517475	0.0195778661340316	0.104658798115977	5.85165567417473e-09	NA	16	32	32	Whole_Blood	0.769092004121157
Whole_Blood.957	ENSG00000266970.1	RP11-806H10.4	1.55733331424538	0.423133845499891	0.119391369787987	0.00339302088884731	0.0178007059892345	0.0194880220009395	NA	4	9	9	Whole_Blood	0.769092004121157
Whole_Blood.958	ENSG00000162585.12	C1orf86	-1.55727968158318	-0.201772263534626	0.119404097289621	0.0144714079859402	0.128340564660613	1.3614834206877e-11	NA	12	31	31	Whole_Blood	0.769092004121157
Whole_Blood.959	ENSG00000174885.8	NLRP6	1.55640139049573	0.152232342757062	0.119612674761325	0.0249010231104027	0.0946647063291215	2.8677500762915e-08	NA	8	16	16	Whole_Blood	0.769092004121157
Whole_Blood.960	ENSG00000178209.10	PLEC	-1.55624956614295	-0.0611440280798647	0.119648759081628	0.116279891617442	0.389632248387562	6.15377573536042e-38	NA	14	26	26	Whole_Blood	0.769092004121157
Whole_Blood.961	ENSG00000134028.10	ADAMDEC1	-1.55587147235576	-0.192226454768915	0.119738658256679	0.0170817978123162	0.0238185726263481	0.0063607639913887	NA	23	56	56	Whole_Blood	0.769092004121157
Whole_Blood.962	ENSG00000249601.2	CTB-27N1.1	1.55579512257727	0.113925560223798	0.119756818325327	0.0398828822399477	0.0669015592414945	3.81440878875911e-06	NA	35	88	88	Whole_Blood	0.769092004121157
Whole_Blood.963	ENSG00000182923.12	CEP63	1.55417790735693	0.11011527658647	0.120141985792844	0.0400585511175018	0.187356845288846	1.68545022379185e-16	NA	20	39	39	Whole_Blood	0.769092004121157
Whole_Blood.964	ENSG00000103550.9	KNOP1	-1.55334712486301	-0.148550955511438	0.120340227638932	0.0235787475323915	0.0861405230538552	1.03040687190638e-07	NA	11	18	18	Whole_Blood	0.769092004121157
Whole_Blood.965	ENSG00000224081.3	LINC01057	-1.55299784948271	-0.183874428282379	0.120423648376757	0.0160156764844808	0.0162331098538625	0.0251546570028527	NA	22	44	44	Whole_Blood	0.769092004121157
Whole_Blood.966	ENSG00000085662.9	AKR1B1	1.55281997856621	0.24194911653617	0.120466148360805	0.00902305451308393	0.0364377298433953	0.000760606010928271	NA	6	10	10	Whole_Blood	0.769092004121157
Whole_Blood.967	ENSG00000143575.10	HAX1	1.55246113535794	0.296411621036063	0.120551925098964	0.00520932064191381	0.0409526160150628	0.000313778023801783	NA	9	21	21	Whole_Blood	0.769092004121157
Whole_Blood.968	ENSG00000165092.8	ALDH1A1	-1.55175201099594	-0.209232823150586	0.120721572502378	0.0139520949051575	0.064388244633051	6.02750800185822e-06	NA	37	99	99	Whole_Blood	0.769092004121157
Whole_Blood.969	ENSG00000100036.11	SLC35E4	-1.55161809718487	-0.278778609802456	0.12075363034288	0.00578109890641576	0.0165510059030556	0.0235302863330424	NA	7	12	12	Whole_Blood	0.769092004121157
Whole_Blood.970	ENSG00000259942.1	RP11-292F22.7	1.55131706328524	0.111405074968155	0.12082571964864	0.0605850323178088	0.114247919307655	7.54577727524963e-10	NA	13	61	61	Whole_Blood	0.769092004121157
Whole_Blood.971	ENSG00000157557.7	ETS2	-1.55119526175417	-0.190670657772351	0.120854897319871	0.0135389621476106	0.0575178381615777	1.85634364440962e-05	NA	12	34	34	Whole_Blood	0.769092004121157
Whole_Blood.972	ENSG00000182179.6	UBA7	-1.55074008095087	-0.227167260892146	0.120963985114201	0.00857405797031024	0.210464911814573	2.39753187345249e-18	NA	8	26	26	Whole_Blood	0.769092004121157
Whole_Blood.973	ENSG00000105443.9	CYTH2	1.55005664277131	0.133547158222098	0.121127921316153	0.0407692680070327	0.0702924094252843	2.20878709118312e-06	NA	12	22	22	Whole_Blood	0.769342809592829
Whole_Blood.974	ENSG00000164082.10	GRM2	-1.54925028064046	-0.370020542387083	0.121321566724597	0.00349174594600847	0.0503887290960188	5.71783057106787e-05	NA	8	16	16	Whole_Blood	0.769636083476089
Whole_Blood.975	ENSG00000267795.1	SMIM22	-1.54831604420699	-0.130122649579697	0.12154622345691	0.0306716463278963	0.106378766198437	1.80584131963495e-09	NA	13	22	22	Whole_Blood	0.769636083476089
Whole_Blood.976	ENSG00000212743.1	DKFZP667F0711	1.54763148950695	0.360814205948382	0.121711045412971	0.00496054930177906	0.0183168625382944	0.0175649156053601	NA	3	7	7	Whole_Blood	0.769636083476089
Whole_Blood.977	ENSG00000269302.1	AC110771.1	1.54704142785965	0.224418481910441	0.121853256236283	0.0133849671187227	0.0231368636369481	0.00744494886191825	NA	15	23	23	Whole_Blood	0.769636083476089
Whole_Blood.978	ENSG00000141141.10	DDX52	1.54688800989774	0.180847801196593	0.121890252787652	0.0178089091086535	0.0490160168672964	6.71649977620326e-05	NA	13	27	27	Whole_Blood	0.769636083476089
Whole_Blood.979	ENSG00000105270.10	CLIP3	-1.54537950412431	-0.175358331288262	0.122254494928204	0.0145131180145834	0.0508808266208069	4.57960986209177e-05	NA	6	10	10	Whole_Blood	0.769636083476089
Whole_Blood.980	ENSG00000163444.7	TMEM183A	-1.54499098431099	-0.238319246710582	0.122348444118246	0.011358506093925	0.0371795571696353	0.000654378803405256	NA	9	12	12	Whole_Blood	0.769636083476089
Whole_Blood.981	ENSG00000168522.8	FNTA	-1.54462899516791	-0.201466386147631	0.122436028607821	0.0156914645888214	0.0642450797134384	4.33917787533803e-06	NA	13	33	33	Whole_Blood	0.769636083476089
Whole_Blood.982	ENSG00000126522.12	ASL	1.54459401167981	0.347750921849304	0.122444495575867	0.00510974949712973	0.03347077334316	0.00131501035032634	NA	8	15	15	Whole_Blood	0.769636083476089
Whole_Blood.983	ENSG00000110871.10	COQ5	-1.54450658234824	-0.163926055697183	0.122465657883674	0.0314068014063892	0.112318522285733	8.1815411722286e-10	NA	18	35	35	Whole_Blood	0.769636083476089
Whole_Blood.984	ENSG00000258581.2	RP11-638I2.10	-1.54415876009989	-0.202425743619462	0.122549876713071	0.0102332079652199	0.0698032585748036	2.24206942524879e-06	NA	8	23	23	Whole_Blood	0.769636083476089
Whole_Blood.985	ENSG00000105656.8	ELL	-1.54366902302925	-0.186602552613984	0.122668534340445	0.0142309000819562	0.213520211461547	1.48322744152143e-18	NA	18	51	51	Whole_Blood	0.769636083476089
Whole_Blood.986	ENSG00000150457.7	LATS2	-1.54305710594018	-0.811667141330469	0.122816920890336	0.00074475713402143	0.0327610348640337	0.0012086913446716	NA	3	10	10	Whole_Blood	0.769785569069246
Whole_Blood.987	ENSG00000121417.9	ZNF211	1.5407943630165	0.14338463680082	0.123366841815411	0.0198072513634725	0.140584841529612	4.71711868731858e-12	NA	18	38	38	Whole_Blood	0.771804683791034
Whole_Blood.988	ENSG00000064687.8	ABCA7	1.54070401412688	0.163589482672928	0.123388839415136	0.0160370352226953	0.284599015716293	1.60770786769373e-26	NA	17	34	34	Whole_Blood	0.771804683791034
Whole_Blood.989	ENSG00000130338.8	TULP4	1.5369764051554	0.166735385222527	0.124299087446822	0.020287687110038	0.034232843632521	0.00103796047958151	NA	42	68	68	Whole_Blood	0.775933389690919
Whole_Blood.990	ENSG00000001084.6	GCLC	1.53697264194489	0.438749408714663	0.124300009028157	0.00263265094314287	0.026528815323138	0.00387533385387271	NA	1	2	2	Whole_Blood	0.775933389690919
Whole_Blood.991	ENSG00000145384.3	FABP2	1.53635052829399	0.151762798701695	0.124452433171296	0.0232652674312787	0.268193475990584	1.32571901098173e-23	NA	12	26	26	Whole_Blood	0.776100945508181
Whole_Blood.992	ENSG00000134709.6	HOOK1	-1.53475794391894	-0.807284159231923	0.124843296811803	0.00096745282128009	0.0137592797391863	0.0388226261393897	NA	2	6	6	Whole_Blood	0.777023559619643
Whole_Blood.993	ENSG00000156171.10	DRAM2	-1.53462449038272	-0.193158057915507	0.124876093366045	0.0159085983937925	0.194228403211954	7.21816678204876e-17	NA	6	14	14	Whole_Blood	0.777023559619643
Whole_Blood.994	ENSG00000176720.3	BOK	1.53378066842002	0.120814549122923	0.125083620363178	0.036344527215362	0.247294291381857	2.64253784207838e-22	NA	5	10	10	Whole_Blood	0.777023559619643
Whole_Blood.995	ENSG00000028528.10	SNX1	1.53345455253135	0.163296963816072	0.125163896304868	0.0199115514633564	0.136740035389969	1.49657973984216e-11	NA	7	19	19	Whole_Blood	0.777023559619643
Whole_Blood.996	ENSG00000090432.5	MUL1	-1.5331900314421	-0.147926715377591	0.12522903970569	0.0220088858582323	0.127908324078307	4.3217422351499e-11	NA	16	36	36	Whole_Blood	0.777023559619643
Whole_Blood.997	ENSG00000131196.13	NFATC1	-1.53171066379432	-0.340102304143086	0.125593849733669	0.00518809007489755	0.0260814393425203	0.00350052707741711	NA	5	16	16	Whole_Blood	0.778237802687191
Whole_Blood.998	ENSG00000130595.12	TNNT3	1.53005119586369	0.246533015873027	0.126004057138453	0.0127412372035795	0.0528943906907893	4.08528166189464e-05	NA	14	38	38	Whole_Blood	0.778237802687191
Whole_Blood.999	ENSG00000197465.9	GYPE	-1.52898437751283	-0.248145312463016	0.126268316849861	0.00659478485169215	0.110543808070803	1.6103387603714e-09	NA	6	16	16	Whole_Blood	0.778237802687191
Whole_Blood.1000	ENSG00000139278.5	GLIPR1	1.52856512888616	0.304610884191316	0.126372286253405	0.00528847905349746	0.0957385528456672	2.1091632059603e-08	NA	7	19	19	Whole_Blood	0.778237802687191
Whole_Blood.1001	ENSG00000189129.9	PLAC9	1.5283240283716	0.311075249879586	0.12643210691752	0.00556874432154039	0.0268268049527238	0.00390679821359801	NA	6	12	12	Whole_Blood	0.778237802687191
Whole_Blood.1002	ENSG00000270000.1	RP3-449M8.9	-1.52685958950109	-0.225635347545908	0.126795930040512	0.0106799527976825	0.0320875228945848	0.00145935144106442	NA	16	30	30	Whole_Blood	0.778237802687191
Whole_Blood.1003	ENSG00000233013.4	FAM157B	1.52662805042489	0.285696675440274	0.126853527816714	0.00688531444390874	0.143154622115905	2.86789639636006e-12	NA	4	20	20	Whole_Blood	0.778237802687191
Whole_Blood.1004	ENSG00000153982.6	GDPD1	-1.52628275483068	-0.167160242035521	0.126939461549556	0.0166875769263201	0.0443728617468169	0.000195814661947157	NA	19	36	36	Whole_Blood	0.778237802687191
Whole_Blood.1005	ENSG00000224997.1	AL049840.1	1.5261703306282	0.219915451327401	0.126967450341911	0.00921408518651344	0.133324810026975	4.83810015093233e-12	NA	7	16	16	Whole_Blood	0.778237802687191
Whole_Blood.1006	ENSG00000243708.4	PLA2G4B	1.5261101448848	0.503301613911372	0.126982435977856	0.0015537864180562	0.0251774528485061	0.00375617673141536	NA	3	7	7	Whole_Blood	0.778237802687191
Whole_Blood.1007	ENSG00000198156.6	NPIPB6	-1.52596395281267	-0.327301548597271	0.127018842044652	0.00536154805936695	0.039644004716566	0.000409557190835057	NA	13	24	24	Whole_Blood	0.778237802687191
Whole_Blood.1008	ENSG00000109452.8	INPP4B	-1.52556336062672	-0.280356002924872	0.12711864274545	0.00713766883629891	0.0912383780139396	4.70536970742784e-08	NA	17	32	32	Whole_Blood	0.778237802687191
Whole_Blood.1009	ENSG00000205221.8	VIT	-1.52501700531148	-0.310084463599709	0.127254856192271	0.00591636467863883	0.017190500647444	0.0196429096573307	NA	8	15	15	Whole_Blood	0.778237802687191
Whole_Blood.1010	ENSG00000107779.7	BMPR1A	-1.52491619355693	-0.215092035376558	0.1272800022729	0.00974375833091155	0.0349806914543693	0.000942818910865843	NA	8	14	14	Whole_Blood	0.778237802687191
Whole_Blood.1011	ENSG00000187037.4	GPR141	-1.5246856840888	-0.126061626219101	0.12733751415875	0.0298771358016687	0.0361049101277794	0.000762993756496003	NA	36	79	79	Whole_Blood	0.778237802687191
Whole_Blood.1012	ENSG00000197562.5	RAB40C	-1.52427676665497	-0.138566998139937	0.127439588401203	0.0259933303193228	0.114152765465804	7.69641563295873e-10	NA	5	17	17	Whole_Blood	0.778237802687191
Whole_Blood.1013	ENSG00000167476.6	JSRP1	-1.52363467216492	-0.967862194269548	0.127599996891544	0.000490879264676174	0.0190402363696661	0.0139322126386361	NA	1	3	3	Whole_Blood	0.778289887927382
Whole_Blood.1014	ENSG00000051596.5	THOC3	-1.52323472499847	-7.73883414723864	0.127699991320124	9.18633529546244e-06	0.0713346825547845	1.7058611761902e-06	NA	1	4	4	Whole_Blood	0.778289887927382
Whole_Blood.1015	ENSG00000142089.11	IFITM3	1.5210450597892	0.0483226475969283	0.128248530069378	0.261227800758332	0.457467969632032	2.12202557259168e-46	NA	13	39	39	Whole_Blood	0.779547790450823
Whole_Blood.1016	ENSG00000145244.7	CORIN	-1.52100491963836	-0.0726843494962019	0.128258602753715	0.0915409549846838	0.261205403969236	7.38214990163454e-23	NA	22	46	46	Whole_Blood	0.779547790450823
Whole_Blood.1017	ENSG00000142208.11	AKT1	1.52090050870388	0.201655849511742	0.128284806292635	0.0145055677134831	0.0749136914818526	9.73724824393257e-07	NA	9	28	28	Whole_Blood	0.779547790450823
Whole_Blood.1018	ENSG00000105499.9	PLA2G4C	1.51926121699506	0.0864187811955152	0.128696757709421	0.0681464772627831	0.242093965616165	6.45558969848884e-21	NA	28	72	72	Whole_Blood	0.780062851219862
Whole_Blood.1019	ENSG00000123609.6	NMI	-1.51912810208969	-0.25112323508791	0.128730254349809	0.00835150028132122	0.106573815398227	3.9091329786093e-09	NA	4	13	13	Whole_Blood	0.780062851219862
Whole_Blood.1020	ENSG00000150165.13	ANXA8L1	-1.51905664823583	-0.173247253448151	0.128748237579977	0.0307859159709032	0.147051812420666	1.67050433044177e-12	NA	7	35	35	Whole_Blood	0.780062851219862
Whole_Blood.1021	ENSG00000100325.10	ASCC2	1.51775880658096	0.392038826975185	0.129075213204004	0.00284813015610956	0.0491800578768847	8.80540949761931e-05	NA	6	17	17	Whole_Blood	0.780383057219581
Whole_Blood.1022	ENSG00000133056.9	PIK3C2B	1.51610475371733	0.687412006037647	0.129492866485831	0.00119255616847678	0.0461055702545163	0.000149147662641157	NA	2	7	7	Whole_Blood	0.780383057219581
Whole_Blood.1023	ENSG00000230191.1	RP4-725G10.3	-1.51578610650691	-0.21129665333385	0.129573446281715	0.0117032146679538	0.0208504334555652	0.011352674635656	NA	15	33	33	Whole_Blood	0.780383057219581
Whole_Blood.1024	ENSG00000164978.13	NUDT2	-1.51573913560143	-0.0920705896746689	0.129585327618877	0.0509174906487051	0.45826641717699	1.4804206377699e-46	NA	30	61	61	Whole_Blood	0.780383057219581
Whole_Blood.1025	ENSG00000255029.1	CTD-3012A18.1	1.51546330379805	0.0991686903155101	0.12965511661822	0.0583264427348995	0.106082104493151	3.55943170631957e-09	NA	14	23	23	Whole_Blood	0.780383057219581
Whole_Blood.1026	ENSG00000137312.10	FLOT1	1.51468152859926	0.206900867205994	0.129853074382619	0.00944216730757349	0.134656759943019	1.83451981232311e-11	NA	17	41	41	Whole_Blood	0.780383057219581
Whole_Blood.1027	ENSG00000120370.8	GORAB	1.51440902594605	0.43185396383507	0.129922131455334	0.00310552602107277	0.0631299283639268	6.87087218303259e-06	NA	3	4	4	Whole_Blood	0.780383057219581
Whole_Blood.1028	ENSG00000115310.13	RTN4	-1.51430660284347	-0.34659978187329	0.129948094681307	0.00426992393193737	0.0149687882915652	0.0307234058842206	NA	5	19	19	Whole_Blood	0.780383057219581
Whole_Blood.1029	ENSG00000143630.5	HCN3	-1.51385052053731	-0.264068543978211	0.130063755855209	0.00729924175341151	0.0135901485572087	0.0391660310179457	NA	2	3	3	Whole_Blood	0.780383057219581
Whole_Blood.1030	ENSG00000119138.3	KLF9	-1.51374523758849	-0.336999357631961	0.13009046665887	0.00507911279134775	0.0291450454574206	0.00246522437188934	NA	7	25	25	Whole_Blood	0.780383057219581
Whole_Blood.1031	ENSG00000133687.11	TMTC1	1.51296909418467	0.0518093776517566	0.130287509471047	0.209251989219797	0.490864278705356	6.1470552310161e-52	NA	35	76	76	Whole_Blood	0.780383057219581
Whole_Blood.1032	ENSG00000155506.12	LARP1	-1.51285539571566	-0.976321763749726	0.130316394021134	0.0004873146692621	0.316980960920719	1.6422666157148e-28	NA	3	7	7	Whole_Blood	0.780383057219581
Whole_Blood.1033	ENSG00000004939.9	SLC4A1	1.51201943335956	0.182022125602255	0.130528918845456	0.0173461969474302	0.0513716724891463	5.90609257382582e-05	NA	14	30	30	Whole_Blood	0.780899049820829
Whole_Blood.1034	ENSG00000179115.6	FARSA	-1.51145780222074	-0.375002505233841	0.130671852009656	0.00382899670554677	0.0471201151172762	0.000117718572228247	NA	4	5	5	Whole_Blood	0.780998109690206
Whole_Blood.1035	ENSG00000248333.3	CDK11B	-1.51030542152712	-0.235650303186838	0.130965508987946	0.00813663943849463	0.024978451563455	0.00536569885039805	NA	3	5	5	Whole_Blood	0.781622871511402
Whole_Blood.1036	ENSG00000135269.13	TES	-1.50959565718985	-0.156092817397254	0.131146630175944	0.0169285869406422	0.0523361982505946	3.72772574889161e-05	NA	10	20	20	Whole_Blood	0.781622871511402
Whole_Blood.1037	ENSG00000140718.14	FTO	-1.50899529457092	-0.21111608386886	0.131299985266753	0.0126974236460701	0.0696748441501447	1.62977609661059e-06	NA	1	2	2	Whole_Blood	0.781622871511402
Whole_Blood.1038	ENSG00000147526.15	TACC1	-1.50860404968262	-0.53008381047769	0.131399998659744	0.00196309842714151	0.0842539183803711	2.05421653022993e-07	NA	1	7	7	Whole_Blood	0.781622871511402
Whole_Blood.1039	ENSG00000253214.1	RP11-1149M10.2	1.50746324514197	0.130517062654481	0.131691958133891	0.0330332814037677	0.126918678606502	9.5442477947113e-11	NA	9	11	11	Whole_Blood	0.781622871511402
Whole_Blood.1040	ENSG00000025708.8	TYMP	1.50724313094993	0.0576457496206802	0.131748348498272	0.122931169704348	0.284801956926484	4.9830625711612e-25	NA	13	35	35	Whole_Blood	0.781622871511402
Whole_Blood.1041	ENSG00000166321.9	NUDT13	1.5060514604217	0.130377870024614	0.132053963789451	0.0200069256473645	0.117912476916273	4.76515865176384e-10	NA	40	67	67	Whole_Blood	0.781622871511402
Whole_Blood.1042	ENSG00000164265.4	SCGB3A2	-1.50569272251377	-0.111242013432941	0.132146073036143	0.0433020848769399	0.0993066976018088	8.09825118537535e-09	NA	30	68	68	Whole_Blood	0.781622871511402
Whole_Blood.1043	ENSG00000112799.4	LY86	1.50554256707644	0.209375703342661	0.132184641595064	0.0124217539915359	0.0966278465434173	1.61586904243733e-08	NA	6	10	10	Whole_Blood	0.781622871511402
Whole_Blood.1044	ENSG00000138678.6	AGPAT9	1.5050052854875	0.248875521911173	0.132322717862803	0.00887936033840408	0.113157668724799	1.17125975136013e-09	NA	21	48	48	Whole_Blood	0.781622871511402
Whole_Blood.1045	ENSG00000215302.4	CTD-3092A11.1	1.50472148200118	0.339091397300898	0.132395697743686	0.0060688807924663	0.0840636731505924	1.54871532382839e-07	NA	14	31	31	Whole_Blood	0.781622871511402
Whole_Blood.1046	ENSG00000242550.1	SERPINB10	-1.50403195259875	-0.0795565183868048	0.13257313966616	0.0697224374218295	0.356081535388908	4.24885190365726e-33	NA	42	103	103	Whole_Blood	0.781622871511402
Whole_Blood.1047	ENSG00000137411.12	VARS2	-1.50393450077386	-0.0573065377192507	0.132598232543309	0.131162250716238	0.488770770658028	4.47435894749854e-51	NA	50	94	94	Whole_Blood	0.781622871511402
Whole_Blood.1048	ENSG00000176393.6	RNPEP	1.50378322071697	0.145901642579213	0.132637192942014	0.0206362706477423	0.497394103942097	8.52920287679213e-56	NA	6	20	20	Whole_Blood	0.781622871511402
Whole_Blood.1049	ENSG00000196453.7	ZNF777	1.50357034569717	0.510102641123696	0.132692031411609	0.00208035307118106	0.0281458597445708	0.00258957327018044	NA	8	19	19	Whole_Blood	0.781622871511402
Whole_Blood.1050	ENSG00000182272.7	B4GALNT4	-1.50315141677856	-0.235499077883369	0.132800002441258	0.00809485461499819	0.0531634377430037	3.88964639778649e-05	NA	1	1	1	Whole_Blood	0.781622871511402
Whole_Blood.1051	ENSG00000104805.11	NUCB1	-1.5008282661438	-0.328121668798892	0.133399985706439	0.00344990215833784	0.164939628033463	5.07712546613538e-14	NA	1	12	12	Whole_Blood	0.781982408876856
Whole_Blood.1052	ENSG00000188906.9	LRRK2	1.5005220347686	0.14656415463475	0.133479230098133	0.0218200557641235	0.113127082372461	1.11183762516785e-09	NA	15	31	31	Whole_Blood	0.781982408876856
Whole_Blood.1053	ENSG00000218537.1	AP000350.4	1.50036651942273	0.148181346639839	0.133519487204674	0.0249902299391698	0.437766590102278	2.75273004515759e-44	NA	11	24	24	Whole_Blood	0.781982408876856
Whole_Blood.1054	ENSG00000126545.9	CSN1S1	-1.50036012099355	-0.279276159957389	0.133521143719876	0.00722091184087956	0.0810354068158502	1.35355418097688e-07	NA	8	15	15	Whole_Blood	0.781982408876856
Whole_Blood.1055	ENSG00000214659.4	KRT8P26	1.49868663631463	0.164418794243119	0.133954945185512	0.0168251515097033	0.156205930126255	2.76487224597629e-13	NA	2	9	9	Whole_Blood	0.781982408876856
Whole_Blood.1056	ENSG00000272908.1	RP11-121A8.1	-1.49859983088856	-0.110182979613899	0.133977476633213	0.0440965818412854	0.244207162642368	2.06891844526144e-21	NA	16	33	33	Whole_Blood	0.781982408876856
Whole_Blood.1057	ENSG00000206527.5	PTPLB	-1.49818504493153	-1.0420592197162	0.134085180052107	0.000419394397735891	0.0365614360511839	0.000659968183482249	NA	3	11	11	Whole_Blood	0.781982408876856
Whole_Blood.1058	ENSG00000077684.11	PHF17	1.49812793731689	1.72270413431278	0.134100013871611	0.000154351877726128	0.0275412304405792	0.00346226535809002	NA	1	10	10	Whole_Blood	0.781982408876856
Whole_Blood.1059	ENSG00000136381.8	IREB2	1.49723791148808	0.0697898364673636	0.134331363960786	0.10673576581762	0.26847635110826	8.75056112385817e-24	NA	30	70	70	Whole_Blood	0.781982408876856
Whole_Blood.1060	ENSG00000146535.9	GNA12	-1.49716311810609	-0.306245253892736	0.134350819529958	0.00592319198562041	0.0442973937783593	0.000213006155177945	NA	14	30	30	Whole_Blood	0.781982408876856
Whole_Blood.1061	ENSG00000156042.13	TTC18	1.4970675021881	0.241179651293972	0.134375694717796	0.00568085464501287	0.0128120439953312	0.0460512808472637	NA	7	16	16	Whole_Blood	0.781982408876856
Whole_Blood.1062	ENSG00000135956.4	TMEM127	-1.49637039319018	-0.289176320996767	0.134557160416563	0.00530647565486487	0.0174711574856538	0.0208942000763	NA	10	14	14	Whole_Blood	0.781982408876856
Whole_Blood.1063	ENSG00000048392.7	RRM2B	-1.49635465535788	-0.676895356921772	0.134561259345725	0.00100230889466874	0.0525238768058879	4.05620182158556e-05	NA	9	23	23	Whole_Blood	0.781982408876856
Whole_Blood.1064	ENSG00000127507.13	EMR2	-1.49608091722347	-0.150646723267151	0.134632570072002	0.0193846667210142	0.314537332526849	1.35560426411648e-28	NA	21	63	63	Whole_Blood	0.781982408876856
Whole_Blood.1065	ENSG00000157322.12	CLEC18A	1.49429006154304	0.0414352904080382	0.13509982164228	0.284850486741012	0.549119285958261	2.66259801409677e-61	NA	13	20	20	Whole_Blood	0.782453190992977
Whole_Blood.1066	ENSG00000110921.7	MVK	1.49421527552522	0.287176161814295	0.135119361259737	0.00472061633570077	0.054865002430113	2.9370047391034e-05	NA	10	33	33	Whole_Blood	0.782453190992977
Whole_Blood.1067	ENSG00000013288.4	MAN2B2	-1.49363692141746	-0.131847816488816	0.135270543711152	0.0248269094857514	0.190097507518055	1.26038568528031e-16	NA	4	10	10	Whole_Blood	0.782453190992977
Whole_Blood.1068	ENSG00000204839.4	MROH6	1.49336268644692	0.146296412128296	0.135342274718571	0.0211970605283872	0.1629004200622	4.87903526606255e-14	NA	9	30	30	Whole_Blood	0.782453190992977
Whole_Blood.1069	ENSG00000067704.8	IARS2	1.49284202673507	0.202321271593945	0.135478543329984	0.0156717914755586	0.0151093002456197	0.0319008005603166	NA	13	22	22	Whole_Blood	0.782453190992977
Whole_Blood.1070	ENSG00000229320.3	KRT8P12	1.49237279968738	0.400612967140216	0.135601441604303	0.00253323003466347	0.0387693664880791	0.000466152564778257	NA	2	4	4	Whole_Blood	0.782453190992977
Whole_Blood.1071	ENSG00000187630.10	DHRS4L2	1.4918300681519	0.120032713911737	0.135743699290666	0.0417710053582746	0.0629774045129765	8.01568081380722e-06	NA	18	45	45	Whole_Blood	0.782453190992977
Whole_Blood.1072	ENSG00000079308.12	TNS1	-1.49112297963479	-0.115455976852155	0.135929210150009	0.0341632138924988	0.0715414196325499	1.49871114759588e-06	NA	10	20	20	Whole_Blood	0.782453190992977
Whole_Blood.1073	ENSG00000204625.6	HCG9	-1.49102362055789	-0.268207781455237	0.135955293552246	0.00737291471583373	0.0829040436846106	2.54890940432733e-07	NA	14	37	37	Whole_Blood	0.782453190992977
Whole_Blood.1074	ENSG00000157601.9	MX1	1.49042641788159	0.156631845150393	0.136112150569322	0.0241622612293678	0.15193020499804	8.34243535772589e-13	NA	18	42	42	Whole_Blood	0.782453190992977
Whole_Blood.1075	ENSG00000061337.11	LZTS1	-1.48993091996594	-0.496209468028748	0.136242400555484	0.00195970475157581	0.130845604688331	2.4030829628822e-11	NA	4	12	12	Whole_Blood	0.782453190992977
Whole_Blood.1076	ENSG00000189409.8	MMP23B	1.48951905676557	0.283489662572276	0.136350738953313	0.00742702911267283	0.014044958105229	0.0363774225573887	NA	4	6	6	Whole_Blood	0.782453190992977
Whole_Blood.1077	ENSG00000189430.8	NCR1	1.48948552984748	0.150751673252087	0.136359560954601	0.0251519675685673	0.0692852784520939	2.73876943487802e-06	NA	8	21	21	Whole_Blood	0.782453190992977
Whole_Blood.1078	ENSG00000093072.11	CECR1	1.48867379637451	0.23832875036841	0.136573288405687	0.00950014770662547	0.13098528055101	3.93551438835178e-11	NA	18	27	27	Whole_Blood	0.782600001367235
Whole_Blood.1079	ENSG00000093144.14	ECHDC1	-1.48782348384233	-0.2105551039964	0.136797450773008	0.00938892452496791	0.0676078940669746	2.60571044498295e-06	NA	22	40	40	Whole_Blood	0.782600001367235
Whole_Blood.1080	ENSG00000090382.2	LYZ	1.48758477637495	0.0449479739202611	0.136860430676117	0.242525359564706	0.514171696073988	2.44752766567426e-55	NA	18	42	42	Whole_Blood	0.782600001367235
Whole_Blood.1081	ENSG00000129255.10	MPDU1	1.48682926583813	0.309650772096257	0.137059909890592	0.00460648662343095	0.014194448310176	0.034592714074862	NA	5	6	6	Whole_Blood	0.782600001367235
Whole_Blood.1082	ENSG00000160766.10	GBAP1	1.48645233383535	0.205784746830578	0.137159515952757	0.0107887058077951	0.142587729038962	2.9208317203604e-12	NA	3	13	13	Whole_Blood	0.782600001367235
Whole_Blood.1083	ENSG00000164209.12	SLC25A46	-1.48638358561739	-0.206281641734312	0.137177689012937	0.0145128718913929	0.0646369738541074	5.35967467099761e-06	NA	17	29	29	Whole_Blood	0.782600001367235
Whole_Blood.1084	ENSG00000204514.5	ZNF814	-1.48561810062916	-0.188644707064656	0.137380164540655	0.0132984950643275	0.188890249675297	1.91430781192236e-16	NA	11	35	35	Whole_Blood	0.782600001367235
Whole_Blood.1085	ENSG00000228960.4	OR2A9P	1.4852023291786	0.835674726042477	0.13749023521069	0.000793515426374992	0.095222591654474	2.15597587064016e-08	NA	8	15	15	Whole_Blood	0.782600001367235
Whole_Blood.1086	ENSG00000089012.10	SIRPG	-1.48464119260102	-0.412007367221309	0.137638897419136	0.00253931889969388	0.0448185802591804	0.000170251304416734	NA	8	24	24	Whole_Blood	0.782600001367235
Whole_Blood.1087	ENSG00000180822.7	PSMG4	-1.48292073645132	-0.244871840857777	0.138095471313355	0.00709884856088923	0.0711345456062838	1.59923751900902e-06	NA	16	31	31	Whole_Blood	0.782600001367235
Whole_Blood.1088	ENSG00000166796.7	LDHC	1.48228324584863	0.315190517296856	0.13826494435564	0.00517234973213047	0.343160640717114	3.39732178984128e-32	NA	8	27	27	Whole_Blood	0.782600001367235
Whole_Blood.1089	ENSG00000198576.2	ARC	-1.48179538649614	-0.230841479681928	0.138394747047694	0.00824932496823667	0.0647217855232403	6.2607575092458e-06	NA	3	11	11	Whole_Blood	0.782600001367235
Whole_Blood.1090	ENSG00000182502.2	ABHD17AP5	-1.4806341695059	-0.147359688208447	0.138704084874035	0.0244012051698611	0.0738909810063363	8.55133634198444e-07	NA	16	42	42	Whole_Blood	0.782600001367235
Whole_Blood.1091	ENSG00000112339.10	HBS1L	1.48056713647215	0.127334169020387	0.138721958121499	0.0352704180002043	0.0352966475813886	0.000809214990472212	NA	43	72	72	Whole_Blood	0.782600001367235
Whole_Blood.1092	ENSG00000259959.1	RP11-121C2.2	-1.47895014000671	-0.0560352292153587	0.139153641170863	0.147554448154358	0.373538508081904	1.49762935769001e-35	NA	4	13	13	Whole_Blood	0.782600001367235
Whole_Blood.1093	ENSG00000090238.7	YPEL3	-1.47869636679571	-0.0905616767953541	0.139221483786128	0.0445661743577745	0.143929579881344	1.01047993368378e-12	NA	14	25	25	Whole_Blood	0.782600001367235
Whole_Blood.1094	ENSG00000163041.5	H3F3A	-1.47793445817386	-0.0598578542344981	0.139425322095062	0.131130910053217	0.23181918896192	5.73321818543641e-20	NA	25	56	56	Whole_Blood	0.782600001367235
Whole_Blood.1095	ENSG00000166265.7	CYYR1	1.4777567398225	32.2451332581324	0.13947290125472	4.4452750602693e-07	0.0584259489567955	1.72064280143981e-05	NA	2	9	9	Whole_Blood	0.782600001367235
Whole_Blood.1096	ENSG00000198276.9	UCKL1	1.47765552997589	0.532957097037395	0.139500002969122	0.00214883542425867	0.0523292857983683	3.7308547963384e-05	NA	1	4	4	Whole_Blood	0.782600001367235
Whole_Blood.1097	ENSG00000104497.9	SNX16	1.47757968927739	0.126538110767128	0.139520314054518	0.0341288532336438	0.203468767027996	1.4535965953542e-17	NA	38	69	69	Whole_Blood	0.782600001367235
Whole_Blood.1098	ENSG00000145020.10	AMT	-1.4775780040452	-0.0956438087684748	0.139520765406577	0.0458976223300146	0.289538257691042	6.95556493867459e-26	NA	17	38	38	Whole_Blood	0.782600001367235
Whole_Blood.1099	ENSG00000139714.8	MORN3	-1.47751707773716	-0.0988838382864504	0.139537083921512	0.0552896517381438	0.0187406823222321	0.0157174134401481	NA	35	67	67	Whole_Blood	0.782600001367235
Whole_Blood.1100	ENSG00000105520.6	DKFZP761J1410	-1.47702302474488	-0.125068627230944	0.139669465439362	0.0362663257041966	0.0985230313442956	1.22941170766015e-08	NA	8	14	14	Whole_Blood	0.782600001367235
Whole_Blood.1101	ENSG00000168995.9	SIGLEC7	-1.47616350650787	-2.3307677169601	0.139900003711984	8.06488191950702e-05	0.028512260306329	0.00313161225774706	NA	1	3	3	Whole_Blood	0.782600001367235
Whole_Blood.1102	ENSG00000114166.7	KAT2B	-1.47573901330759	-0.223528609090862	0.140013968392782	0.00836870634285236	0.0679559464694375	3.12806993075918e-06	NA	5	10	10	Whole_Blood	0.782600001367235
Whole_Blood.1103	ENSG00000197417.7	SHPK	1.47569591956908	0.569344736543999	0.140025541861921	0.00142914559745464	0.0277569228596213	0.00319908446939911	NA	6	16	16	Whole_Blood	0.782600001367235
Whole_Blood.1104	ENSG00000116641.11	DOCK7	-1.47549769237419	-0.252360225256888	0.140078788225049	0.00618798290208871	0.0728281236772109	1.37279031149712e-06	NA	6	19	19	Whole_Blood	0.782600001367235
Whole_Blood.1105	ENSG00000155265.6	GOLGA7B	1.47533946541442	0.32145291104658	0.140121301191131	0.00508437143811588	0.04243069255786	0.000256458397116964	NA	8	29	29	Whole_Blood	0.782600001367235
Whole_Blood.1106	ENSG00000238005.2	RP11-443B7.1	-1.47523955991489	-0.0746178868051326	0.140148149257688	0.0794338184728823	0.181837044882724	4.36620315429985e-16	NA	11	18	18	Whole_Blood	0.782600001367235
Whole_Blood.1107	ENSG00000149503.8	INCENP	1.47439838935289	0.719339384880926	0.140374357867546	0.000895264381419629	0.0398431216065148	0.000322674858738803	NA	2	6	6	Whole_Blood	0.782600001367235
Whole_Blood.1108	ENSG00000224203.2	RPS23P10	-1.47419916827817	-0.143125140285844	0.140427973750131	0.0257081434843321	0.155800574971028	2.06967413378761e-13	NA	20	49	49	Whole_Blood	0.782600001367235
Whole_Blood.1109	ENSG00000144182.12	LIPT1	-1.47374653050631	-0.214440388547354	0.140549849595054	0.0102116801646155	0.0847814282798068	1.82257718173746e-07	NA	15	26	26	Whole_Blood	0.782600001367235
Whole_Blood.1110	ENSG00000167193.7	CRK	1.47369370726759	0.584901928198152	0.140564077915474	0.0019664892941706	0.0744833765401701	7.45809284877373e-07	NA	2	9	9	Whole_Blood	0.782600001367235
Whole_Blood.1111	ENSG00000130768.10	SMPDL3B	1.47179518148788	0.313105758859855	0.141076195206203	0.00499717651987269	0.0918379512537134	5.00743686482046e-08	NA	8	23	23	Whole_Blood	0.783522967716991
Whole_Blood.1112	ENSG00000157653.7	C9orf43	-1.47159320431819	-0.206255011261799	0.141130761775991	0.0132646417204953	0.0188898012287067	0.0141371326520945	NA	21	50	50	Whole_Blood	0.783522967716991
Whole_Blood.1113	ENSG00000180921.6	FAM83H	1.47159142872074	0.132800392774864	0.141131241546993	0.0230070690893705	0.0345001138720766	0.00104772401618258	NA	17	36	36	Whole_Blood	0.783522967716991
Whole_Blood.1114	ENSG00000231130.1	HLA-T	-1.47084068497808	-0.094594043846158	0.141334206781094	0.0494265192086028	0.127668993963334	3.87939685145261e-11	NA	25	58	58	Whole_Blood	0.783522967716991
Whole_Blood.1115	ENSG00000150054.14	MPP7	-1.47015064597399	-0.272885680852565	0.14152095812924	0.00721364934992089	0.0628840414171835	7.74664801068963e-06	NA	13	25	25	Whole_Blood	0.783522967716991
Whole_Blood.1116	ENSG00000205763.9	RP9P	-1.46980966039601	-0.731051786416128	0.1416133120361	0.000783827714528187	0.040837496582009	0.00036391931812272	NA	2	6	6	Whole_Blood	0.783522967716991
Whole_Blood.1117	ENSG00000188511.8	C22orf34	1.469794796129	0.265268331122227	0.141617338987035	0.00648189294302982	0.192723176895816	1.92574482665476e-16	NA	14	50	50	Whole_Blood	0.783522967716991
Whole_Blood.1118	ENSG00000233232.2	NPIPB7	1.4660655507584	0.113361743919866	0.142630429648405	0.0309016243948461	0.146692732429267	2.11141262129697e-12	NA	12	24	24	Whole_Blood	0.787391427588261
Whole_Blood.1119	ENSG00000182154.7	MRPL41	-1.46583374960282	-0.319559559457868	0.142693584165614	0.0051378892487222	0.0127200904867682	0.0479014511848119	NA	9	21	21	Whole_Blood	0.787391427588261
Whole_Blood.1120	ENSG00000204169.6	AGAP7	1.46560033758443	0.0567965061175923	0.142757199251089	0.133368932837432	0.200838886422771	1.61307343933162e-17	NA	8	28	28	Whole_Blood	0.787391427588261
Whole_Blood.1121	ENSG00000053372.4	MRTO4	-1.46525931541881	-0.119898553966927	0.142850181987106	0.033802190218897	0.0367545447835126	0.00071253591140536	NA	22	43	43	Whole_Blood	0.787391427588261
Whole_Blood.1122	ENSG00000269524.1	CTB-83J4.1	1.46431987068513	0.229866743026135	0.143106570367414	0.010393335846184	0.122652639084114	1.02986466878034e-10	NA	9	20	20	Whole_Blood	0.787391427588261
Whole_Blood.1123	ENSG00000058453.12	CROCC	-1.46392932624768	-0.143722956920809	0.143213259573705	0.0261804309108646	0.261294732563441	2.70739479007012e-23	NA	29	63	63	Whole_Blood	0.787391427588261
Whole_Blood.1124	ENSG00000181625.13	SLX1B	-1.46380716751332	-0.293037702011447	0.14324664350971	0.00706607482362432	0.0791947952502876	4.03782663643654e-07	NA	3	21	21	Whole_Blood	0.787391427588261
Whole_Blood.1125	ENSG00000257345.2	RP11-511B23.1	1.46348096617726	0.127834517508223	0.143335818128931	0.0443484945317314	0.0227001296415889	0.00762191323233467	NA	30	65	65	Whole_Blood	0.787391427588261
Whole_Blood.1126	ENSG00000237977.1	EIF4HP2	1.46289876079063	0.263108702643683	0.143495083157135	0.00565522778550318	0.0192537384235698	0.0143016323849596	NA	17	32	32	Whole_Blood	0.787566264574682
Whole_Blood.1127	ENSG00000174516.10	PELI3	-1.46149113622852	-0.215842222429954	0.143880706293745	0.00763803282333064	0.0833764423470858	2.06274668215685e-07	NA	7	16	16	Whole_Blood	0.78867475735724
Whole_Blood.1128	ENSG00000070444.10	MNT	1.46059305266192	0.25334064485132	0.144127153995365	0.0086726606197711	0.0325513406567657	0.00105561790109561	NA	9	19	19	Whole_Blood	0.78867475735724
Whole_Blood.1129	ENSG00000068784.8	SRBD1	1.45935744373036	0.199476374477549	0.144466752498332	0.0131271800245918	0.0258186002235661	0.00441378618542453	NA	11	17	17	Whole_Blood	0.78867475735724
Whole_Blood.1130	ENSG00000121716.14	PILRB	-1.4589357053921	-0.0713359528963301	0.144582804613965	0.0975971540602686	0.399996773777072	1.20001550710482e-38	NA	21	37	37	Whole_Blood	0.78867475735724
Whole_Blood.1131	ENSG00000213523.5	SRA1	-1.45892316828276	-0.79840328190762	0.144586255614124	0.000653798601276761	0.0265774105050711	0.00407425924383976	NA	7	19	19	Whole_Blood	0.78867475735724
Whole_Blood.1132	ENSG00000216316.1	RP3-354N19.3	1.4586307968118	0.160695397868194	0.144666752513252	0.0206279095311095	0.0129945926068596	0.0463110578737459	NA	26	37	37	Whole_Blood	0.78867475735724
Whole_Blood.1133	ENSG00000144199.7	FAHD2B	1.45852328728675	0.268765227001382	0.144696361105649	0.00882925135626288	0.0126371590709769	0.0466306788671189	NA	3	12	12	Whole_Blood	0.78867475735724
Whole_Blood.1134	ENSG00000204977.5	TRIM13	1.45830865161778	0.194117190480786	0.144755486594055	0.0127318329045237	0.105988028748473	2.95413322550541e-09	NA	17	38	38	Whole_Blood	0.78867475735724
Whole_Blood.1135	ENSG00000107551.16	RASSF4	1.45752030277996	0.16391241276989	0.144972811184532	0.0179542754971825	0.0663095679065927	4.79502793890838e-06	NA	9	22	22	Whole_Blood	0.78867475735724
Whole_Blood.1136	ENSG00000172799.5	ZBTB8OSP2	-1.45713699974591	-1.25574206438615	0.145078566823838	0.000254368582669976	0.0760645774660625	6.57507949071221e-07	NA	3	8	8	Whole_Blood	0.78867475735724
Whole_Blood.1137	ENSG00000115750.12	TAF1B	1.45660869319438	0.0829751884428417	0.145224426657955	0.0602365144069379	0.117021225576061	1.81646026885672e-10	NA	60	119	119	Whole_Blood	0.78867475735724
Whole_Blood.1138	ENSG00000115607.5	IL18RAP	-1.45659409537346	-0.072505600916164	0.145228458555427	0.0798292906914478	0.403967147698738	7.05221874343109e-39	NA	47	91	91	Whole_Blood	0.78867475735724
Whole_Blood.1139	ENSG00000239282.3	GATSL3	1.45607587023294	0.311642166749795	0.145371647156636	0.0044981327531221	0.262913272803673	2.87555898905949e-23	NA	4	14	14	Whole_Blood	0.788759244449525
Whole_Blood.1140	ENSG00000156232.6	WHAMM	-1.45444374217287	-0.182200305315208	0.145823320045339	0.0133912062083715	0.088419855359102	8.66521215532425e-08	NA	3	5	5	Whole_Blood	0.790515892877363
Whole_Blood.1141	ENSG00000258561.1	RP11-72M17.1	1.4525367031592	0.196736390703306	0.146352431429512	0.0106276511242627	0.0692224508501487	2.5504351462135e-06	NA	19	60	60	Whole_Blood	0.791749279609445
Whole_Blood.1142	ENSG00000173638.14	SLC19A1	1.45228756488892	0.294868163118168	0.146421663637756	0.00573279619611105	0.0980978350780999	1.56052100348059e-08	NA	7	26	26	Whole_Blood	0.791749279609445
Whole_Blood.1143	ENSG00000135951.10	TSGA10	-1.45223892730831	-0.0975930325859697	0.146435182296698	0.0473245168576362	0.203580839890859	2.03213115765316e-17	NA	22	34	34	Whole_Blood	0.791749279609445
Whole_Blood.1144	ENSG00000168229.3	PTGDR	1.45151365952562	0.429582410462929	0.146636881446148	0.0030455422096665	0.138105178106916	2.69031473482109e-12	NA	7	22	22	Whole_Blood	0.792146789630415
Whole_Blood.1145	ENSG00000100461.13	RBM23	-1.45073873061711	-0.295595000016287	0.146852626273009	0.00913572388707309	0.0863024454978686	1.24915837058217e-07	NA	7	11	11	Whole_Blood	0.792619415167854
Whole_Blood.1146	ENSG00000124942.9	AHNAK	-1.44897137994283	-0.158948332921797	0.147345575341908	0.0178694761451465	0.0248182095507166	0.00571007860731369	NA	23	41	41	Whole_Blood	0.793657271787652
Whole_Blood.1147	ENSG00000141295.9	SCRN2	-1.44841364515731	-0.104665226264384	0.147501400908423	0.0396450085988888	0.30300829547991	7.30716527946001e-28	NA	5	10	10	Whole_Blood	0.793657271787652
Whole_Blood.1148	ENSG00000119121.17	TRPM6	-1.44819823900229	-0.229657973931581	0.147561616959002	0.00866727018620225	0.121341139504926	2.68485210807741e-10	NA	4	11	11	Whole_Blood	0.793657271787652
Whole_Blood.1149	ENSG00000106780.7	MEGF9	-1.44787713188124	-0.280944528805771	0.147651416230316	0.00607442097426849	0.0216539793433202	0.00953636777048828	NA	11	22	22	Whole_Blood	0.793657271787652
Whole_Blood.1150	ENSG00000184381.14	PLA2G6	1.44700546734836	0.177180496625909	0.147895392304532	0.012525921797938	0.049815835486666	7.40403609765791e-05	NA	3	6	6	Whole_Blood	0.793657271787652
Whole_Blood.1151	ENSG00000182472.4	CAPN12	1.44621156675216	0.140569912337941	0.148117870441279	0.0191332522209268	0.184003184857136	1.65464391659143e-15	NA	14	33	33	Whole_Blood	0.793657271787652
Whole_Blood.1152	ENSG00000183735.5	TBK1	1.44490111372406	0.174805522677784	0.148485663462757	0.0170361117819989	0.0271598981732193	0.00379908691328863	NA	17	37	37	Whole_Blood	0.793657271787652
Whole_Blood.1153	ENSG00000070540.8	WIPI1	-1.44431972151102	-0.1670803339851	0.148649060757769	0.0144473500979606	0.111225476700474	1.07601073173969e-09	NA	8	23	23	Whole_Blood	0.793657271787652
Whole_Blood.1154	ENSG00000213132.2	AC022498.1	1.44380705464496	0.28438029088549	0.148793257030294	0.00666903966704437	0.167415140561849	3.99582919740546e-14	NA	8	17	17	Whole_Blood	0.793657271787652
Whole_Blood.1155	ENSG00000109689.10	STIM2	1.44349813178428	0.0986411184314105	0.148880198388749	0.047223310454628	0.14183631137783	5.57875897615868e-12	NA	11	19	19	Whole_Blood	0.793657271787652
Whole_Blood.1156	ENSG00000101442.8	ACTR5	1.44348679464301	0.061814108688956	0.148883389781995	0.0928913209220999	0.139573233643322	6.93841832544546e-12	NA	14	27	27	Whole_Blood	0.793657271787652
Whole_Blood.1157	ENSG00000236829.5	Z97634.3	1.44331735633385	0.462779925141964	0.148931092709808	0.00268873993747816	0.0137570873279276	0.0401897548535696	NA	3	8	8	Whole_Blood	0.793657271787652
Whole_Blood.1158	ENSG00000196313.7	POM121	1.44319581257985	0.136959418920665	0.148965318798376	0.0270456510543788	0.0163891825398309	0.0248519041691371	NA	17	21	21	Whole_Blood	0.793657271787652
Whole_Blood.1159	ENSG00000179406.6	LINC00174	-1.44253672738148	-0.194704138982986	0.149151018329025	0.010108466921985	0.107667804999017	2.99907132347481e-09	NA	27	61	61	Whole_Blood	0.793657271787652
Whole_Blood.1160	ENSG00000141096.4	DPEP3	1.44236302375793	1.45956960541458	0.149199989332684	0.000185571670944653	0.0422382552081411	0.00029896042064959	NA	1	4	4	Whole_Blood	0.793657271787652
Whole_Blood.1161	ENSG00000177106.10	EPS8L2	1.44210196419436	0.136152987734562	0.149273611043142	0.0198608904063952	0.0606096360012011	1.25428817345135e-05	NA	8	18	18	Whole_Blood	0.793657271787652
Whole_Blood.1162	ENSG00000270127.1	RP11-526I2.5	1.4415518583194	0.228890856341526	0.149428837800661	0.00748693129399355	0.573331391982882	1.85083418485588e-66	NA	18	40	40	Whole_Blood	0.793657271787652
Whole_Blood.1163	ENSG00000177706.8	FAM20C	-1.44138773607532	-0.101913604384272	0.149475173031703	0.049607547287645	0.142031534307283	7.02478135563141e-13	NA	14	30	30	Whole_Blood	0.793657271787652
Whole_Blood.1164	ENSG00000169062.10	UPF3A	-1.44135306837149	-0.14519519938825	0.149484961870684	0.0248312069701401	0.0938652324281982	3.29076925807401e-08	NA	19	28	28	Whole_Blood	0.793657271787652
Whole_Blood.1165	ENSG00000169231.9	THBS3	-1.43918894629612	-0.11695719723337	0.150096996350205	0.0336641944997766	0.260071796214271	7.94249115351319e-23	NA	10	27	27	Whole_Blood	0.795151353840197
Whole_Blood.1166	ENSG00000092841.14	MYL6	-1.43911982222202	-0.106623081451569	0.150116576749737	0.0417703253707515	0.048544488318908	9.46680595773023e-05	NA	26	59	59	Whole_Blood	0.795151353840197
Whole_Blood.1167	ENSG00000213214.3	ARHGEF35	1.43899348971697	0.154691640937007	0.150152367302833	0.0185329559504882	0.100165943942626	6.22547209458464e-09	NA	24	52	52	Whole_Blood	0.795151353840197
Whole_Blood.1168	ENSG00000146250.5	PRSS35	1.43776762485504	0.940352259440622	0.150499998202618	0.000550108731088361	0.0399879217172027	0.000407465736979316	NA	1	4	4	Whole_Blood	0.795712055374338
Whole_Blood.1169	ENSG00000135074.11	ADAM19	1.43733055436858	0.157660049407527	0.150624090973934	0.0202446532627513	0.103495640747855	5.45085181677875e-09	NA	24	60	60	Whole_Blood	0.795712055374338
Whole_Blood.1170	ENSG00000065600.8	TMEM206	1.43708294127098	0.162739498207945	0.150694427727305	0.0173169368230003	0.0586702822882366	1.35372957325404e-05	NA	20	44	44	Whole_Blood	0.795712055374338
Whole_Blood.1171	ENSG00000130638.11	ATXN10	-1.4360237484839	-0.312104369475797	0.150995583701163	0.00601845302154316	0.122186618213203	2.0259605594504e-10	NA	5	20	20	Whole_Blood	0.795712055374338
Whole_Blood.1172	ENSG00000159625.10	CCDC135	1.43593651257839	0.0766083710879819	0.151020407558662	0.0717553811697907	0.359926701917343	1.24481992535757e-33	NA	14	29	29	Whole_Blood	0.795712055374338
Whole_Blood.1173	ENSG00000136379.7	ABHD17C	1.43590005333472	0.359049267425159	0.151030783325906	0.0057651148687174	0.0379474884716848	0.000549661221241796	NA	5	7	7	Whole_Blood	0.795712055374338
Whole_Blood.1174	ENSG00000270081.1	RP5-935K16.1	1.4347409242749	0.0694600521502207	0.151360937733067	0.110124499984462	0.237032515164661	1.85310251814353e-20	NA	5	10	10	Whole_Blood	0.795784541605046
Whole_Blood.1175	ENSG00000132199.14	ENOSF1	1.43460098393648	0.268180719091442	0.15140083406757	0.00764907719035424	0.0628584610375826	8.15231054727879e-06	NA	6	9	9	Whole_Blood	0.795784541605046
Whole_Blood.1176	ENSG00000158864.8	NDUFS2	1.43430009705089	0.126791332467153	0.151486642636589	0.0265301513268959	0.0612504179400687	1.03304963625306e-05	NA	32	77	77	Whole_Blood	0.795784541605046
Whole_Blood.1177	ENSG00000240356.2	RPL23AP7	-1.43368544032118	-0.156372365646364	0.151662048934023	0.0253792038208195	0.442388189519469	3.14513919087419e-44	NA	7	17	17	Whole_Blood	0.795784541605046
Whole_Blood.1178	ENSG00000255557.1	RP11-770G2.2	1.43359321713544	0.0981452698586507	0.151688380260638	0.0432935927793491	0.108975156063774	2.08947709881159e-09	NA	8	18	18	Whole_Blood	0.795784541605046
Whole_Blood.1179	ENSG00000204946.5	ZNF783	1.43195465928837	0.483376717926608	0.152156797744846	0.00315028202974865	0.0294156004592527	0.00203680070744115	NA	4	13	13	Whole_Blood	0.796685839316345
Whole_Blood.1180	ENSG00000112697.11	TMEM30A	-1.43193053972491	-0.136490451983243	0.152163701062504	0.0229217882880107	0.115073661566074	5.43387906254999e-10	NA	16	31	31	Whole_Blood	0.796685839316345
Whole_Blood.1181	ENSG00000119414.7	PPP6C	1.4310399028016	0.159582862339425	0.152418779364232	0.0169354983936351	0.0205221626560162	0.0108013282455631	NA	13	21	21	Whole_Blood	0.796685839316345
Whole_Blood.1182	ENSG00000185033.10	SEMA4B	-1.4309133046335	-0.320586986197605	0.152455063465638	0.00433188248831626	0.155531266814992	2.06281728291795e-13	NA	8	24	24	Whole_Blood	0.796685839316345
Whole_Blood.1183	ENSG00000197860.5	SGTB	-1.43037829326405	-0.215364580742583	0.152608474828068	0.0129776461631023	0.0405816598392818	0.000391343734544468	NA	17	37	37	Whole_Blood	0.796685839316345
Whole_Blood.1184	ENSG00000110218.4	PANX1	-1.43029049242586	-0.157870159884434	0.152633662419183	0.0170558166336823	0.260011175093439	7.76598768864171e-23	NA	10	18	18	Whole_Blood	0.796685839316345
Whole_Blood.1185	ENSG00000120586.4	MRC1	-1.42929229558833	-0.334422678713722	0.152920239477482	0.00373560512324493	0.132589619297148	1.99580954653973e-11	NA	5	9	9	Whole_Blood	0.797508084363575
Whole_Blood.1186	ENSG00000167965.13	MLST8	-1.42763481461459	-0.120105466484554	0.153396997439731	0.0270777812442736	0.0322025308031468	0.00143252559253101	NA	5	9	9	Whole_Blood	0.799319936068748
Whole_Blood.1187	ENSG00000172613.3	RAD9A	-1.42704978860226	-0.140563506400707	0.153565543986049	0.0182895161020424	0.0148593394254602	0.027594592116597	NA	8	19	19	Whole_Blood	0.799524062202005
Whole_Blood.1188	ENSG00000138085.12	ATRAID	1.42636838720249	0.325913566222906	0.153762033843926	0.00396861111123677	0.0938789183344744	2.92346809256605e-08	NA	11	24	24	Whole_Blood	0.799619006058369
Whole_Blood.1189	ENSG00000154127.5	UBASH3B	1.42608933681187	0.236737610607504	0.153842556343592	0.00757395314953424	0.0764159946976661	7.83593538446297e-07	NA	7	22	22	Whole_Blood	0.799619006058369
Whole_Blood.1190	ENSG00000055332.12	EIF2AK2	-1.42540302468504	-0.122709998284035	0.154040734241441	0.0242129781681167	0.0523951667947008	4.76403675313954e-05	NA	9	13	13	Whole_Blood	0.799976250094207
Whole_Blood.1191	ENSG00000213713.3	PIGCP1	1.42421095752905	0.160051191461372	0.154385413883656	0.0134655441233679	0.122308523472756	1.26611972102414e-10	NA	16	37	37	Whole_Blood	0.800601414312856
Whole_Blood.1192	ENSG00000185627.13	PSMD13	1.42409073500076	0.0647273547518175	0.154420208068111	0.0827910713045548	0.166417248908355	3.44109269679904e-14	NA	27	47	47	Whole_Blood	0.800601414312856
Whole_Blood.1193	ENSG00000107331.12	ABCA2	1.4225968535531	0.163885542901691	0.154853056651384	0.0164146992265098	0.122455647939371	1.59387073950119e-10	NA	4	9	9	Whole_Blood	0.802121958271491
Whole_Blood.1194	ENSG00000179152.14	TCAIM	1.42161980809531	1.94144507383092	0.155136651268695	9.81499513213342e-05	0.0798899070172325	4.41454507773045e-07	NA	12	28	28	Whole_Blood	0.802121958271491
Whole_Blood.1195	ENSG00000120860.6	CCDC53	1.42150168926161	0.12707386134264	0.155170962829594	0.0336964557851229	0.140487210105245	6.98961131417578e-12	NA	16	24	24	Whole_Blood	0.802121958271491
Whole_Blood.1196	ENSG00000067533.5	RRP15	-1.42123386195467	-0.296795848357581	0.155248783561245	0.00561688425097511	0.036360160801324	0.000789745005123966	NA	4	12	12	Whole_Blood	0.802121958271491
Whole_Blood.1197	ENSG00000078140.9	UBE2K	1.42084282745033	0.196202856712848	0.155362456966177	0.0124871299202667	0.075109894319338	7.24189098947617e-07	NA	9	14	14	Whole_Blood	0.802121958271491
Whole_Blood.1198	ENSG00000259378.1	DCAF13P3	-1.4176416410108	-0.820853337433744	0.156295416290398	0.000736040399658397	0.0143772896712309	0.035008570572055	NA	8	16	16	Whole_Blood	0.806265169177513
Whole_Blood.1199	ENSG00000061936.5	SFSWAP	-1.41662054352803	-0.368206636109078	0.156593898913229	0.0041395120157722	0.0645474634170822	6.29201573613737e-06	NA	5	12	12	Whole_Blood	0.80713118872707
Whole_Blood.1200	ENSG00000204619.3	PPP1R11	1.41529712856409	0.201095901161775	0.156981396560305	0.00947237859299201	0.0282898557478488	0.0027660111136945	NA	18	48	48	Whole_Blood	0.80840358230463
Whole_Blood.1201	ENSG00000197006.9	METTL9	-1.41488444632767	-0.0712198569893801	0.15710237902069	0.0876564096474058	0.201560864225936	1.34099625508377e-17	NA	4	8	8	Whole_Blood	0.80840358230463
Whole_Blood.1202	ENSG00000239697.6	TNFSF12	-1.41377596996714	-0.201403350631248	0.157427691252017	0.00882495551015247	0.190002907502108	2.50108508725947e-16	NA	18	44	44	Whole_Blood	0.809403603941318
Whole_Blood.1203	ENSG00000106571.8	GLI3	-1.41216650253227	-0.166955537932356	0.157900941121896	0.0174361426697537	0.0280284999716367	0.00297945033284333	NA	29	74	74	Whole_Blood	0.811161941922955
Whole_Blood.1204	ENSG00000123600.14	METTL8	1.41076877595497	0.28853118872619	0.158312804052853	0.00588971921592738	0.114142041891119	4.90339460961378e-10	NA	2	9	9	Whole_Blood	0.811480191297857
Whole_Blood.1205	ENSG00000123901.4	GPR83	1.41070097228796	0.270660107818746	0.158332804177066	0.00703438027755724	0.0547020367189178	2.86222881927561e-05	NA	7	17	17	Whole_Blood	0.811480191297857
Whole_Blood.1206	ENSG00000168038.6	ULK4	1.41061958355514	0.0751309370972657	0.15835681402997	0.0625159969142918	0.24908024236427	3.27079305660936e-22	NA	46	97	97	Whole_Blood	0.811480191297857
Whole_Blood.1207	ENSG00000213433.5	RP11-54C4.1	-1.40959538967483	-0.163812813764257	0.158659189115735	0.0135984708300484	0.0955657383298286	2.1856140854743e-08	NA	10	26	26	Whole_Blood	0.81235608014519
Whole_Blood.1208	ENSG00000136250.7	AOAH	-1.40868646418589	-0.0914949863800597	0.158927899114286	0.0547460746553475	0.209086103773521	7.92765858558616e-18	NA	13	25	25	Whole_Blood	0.813058291826398
Whole_Blood.1209	ENSG00000215252.7	GOLGA8B	1.40775906509311	0.337694098455062	0.159202425395607	0.00515195913948939	0.0546731530297213	2.48550836897939e-05	NA	5	23	23	Whole_Blood	0.813151546288185
Whole_Blood.1210	ENSG00000163735.6	CXCL5	1.40751202819528	0.143308693532807	0.159275613100664	0.0193272076285878	0.0466512392774595	0.000133148830557485	NA	5	9	9	Whole_Blood	0.813151546288185
Whole_Blood.1211	ENSG00000074695.5	LMAN1	-1.407146375959	-0.161632382479985	0.159383988770835	0.0167834156371	0.112619615385769	1.12683606820989e-09	NA	15	33	33	Whole_Blood	0.813151546288185
Whole_Blood.1212	ENSG00000101421.3	CHMP4B	-1.40684808960483	-0.0768773022127445	0.159472439174964	0.0762225820088307	0.138130790189875	9.23311895305753e-12	NA	19	32	32	Whole_Blood	0.813151546288185
Whole_Blood.1213	ENSG00000264868.1	CTB-167B5.2	1.40631894632097	0.276253465963739	0.159629436586066	0.00500032335988003	0.0723822506539996	1.32834284747058e-06	NA	2	11	11	Whole_Blood	0.813281053670144
Whole_Blood.1214	ENSG00000158517.9	NCF1	1.40538589242299	0.208485293077311	0.159906559499312	0.0137323782860189	0.0235691719579093	0.00698681215577264	NA	6	9	9	Whole_Blood	0.813648990529886
Whole_Blood.1215	ENSG00000125864.7	BFSP1	-1.40518937947174	-0.541029872644057	0.159964971439128	0.0016679827511681	0.0249154823180116	0.00487834363420873	NA	9	15	15	Whole_Blood	0.813648990529886
Whole_Blood.1216	ENSG00000214078.7	CPNE1	-1.40460759776864	-0.0715008581880839	0.16013799609022	0.0770883558035726	0.517887374370725	2.06692567773622e-56	NA	23	53	53	Whole_Blood	0.813859223550624
Whole_Blood.1217	ENSG00000204099.7	NEU4	-1.40408779662705	-0.415934537133237	0.160292707073045	0.00399768186506753	0.117492487511179	2.82832520093891e-10	NA	10	20	20	Whole_Blood	0.813976113156466
Whole_Blood.1218	ENSG00000180739.12	S1PR5	1.40276814490413	0.220912180400016	0.160685989036014	0.00821606140144217	0.0665752786701428	4.12374705856703e-06	NA	6	12	12	Whole_Blood	0.814535919286562
Whole_Blood.1219	ENSG00000237310.1	GS1-124K5.4	-1.40252401099705	-0.11817220778455	0.160758825558655	0.0278140407632261	0.129649302325091	6.3108365652284e-11	NA	13	21	21	Whole_Blood	0.814535919286562
Whole_Blood.1220	ENSG00000076864.15	RAP1GAP	1.40224128320115	0.262120746306992	0.160843207607619	0.0058716248460962	0.267997859275091	9.67127406997368e-24	NA	18	41	41	Whole_Blood	0.814535919286562
Whole_Blood.1221	ENSG00000144218.14	AFF3	-1.40169851940486	-0.209420137182432	0.161005292963525	0.00984100075820907	0.0545011539420211	3.76735159908376e-05	NA	6	13	13	Whole_Blood	0.814535919286562
Whole_Blood.1222	ENSG00000104960.11	PTOV1	-1.40037846565247	-0.23798052718508	0.161400015083958	0.00694521645586764	0.0221105190916942	0.00752979403374761	NA	1	3	3	Whole_Blood	0.814535919286562
Whole_Blood.1223	ENSG00000104381.8	GDAP1	1.40017479739464	0.357614167543205	0.161460980930196	0.00312792092792867	0.0169868708139881	0.0223747576533312	NA	9	19	19	Whole_Blood	0.814535919286562
Whole_Blood.1224	ENSG00000149054.10	ZNF215	1.4000353678747	0.249763508060791	0.161502727645263	0.00568663724476134	0.122701576128659	1.9184561210298e-10	NA	7	20	20	Whole_Blood	0.814535919286562
Whole_Blood.1225	ENSG00000235290.1	HLA-W	1.39972319625365	0.162927668805104	0.161596224776428	0.018360718936205	0.0470296250457599	0.000127520649568396	NA	13	44	44	Whole_Blood	0.814535919286562
Whole_Blood.1226	ENSG00000121577.9	POPDC2	1.39849857159556	0.308918815430428	0.161963401309483	0.0036429216081535	0.0601719733916065	1.17811254668621e-05	NA	5	9	9	Whole_Blood	0.814535919286562
Whole_Blood.1227	ENSG00000116977.14	LGALS8	-1.39814272052479	-0.0731066259597707	0.162070213348023	0.0629407102495625	0.0678503712656487	3.65527559968134e-06	NA	34	65	65	Whole_Blood	0.814535919286562
Whole_Blood.1228	ENSG00000213988.5	ZNF90	-1.39765227709795	-0.677652116994557	0.162217511662844	0.00106209032351241	0.0370095629590088	0.000710260312486357	NA	4	12	12	Whole_Blood	0.814535919286562
Whole_Blood.1229	ENSG00000180901.6	KCTD2	-1.39762358675894	-0.125370521186627	0.16222613156039	0.0273552940062476	0.0426068385485397	0.000274101249264168	NA	30	60	60	Whole_Blood	0.814535919286562
Whole_Blood.1230	ENSG00000228278.2	ORM2	1.39756339379797	0.119099565822434	0.162244217417967	0.029405855145068	0.205691743798463	1.80518075903523e-17	NA	10	22	22	Whole_Blood	0.814535919286562
Whole_Blood.1231	ENSG00000126602.6	TRAP1	-1.39748820860251	-0.814305382046316	0.162266810049343	0.000712588653309319	0.23710204890693	1.08909107784889e-20	NA	2	11	11	Whole_Blood	0.814535919286562
Whole_Blood.1232	ENSG00000160588.5	MPZL3	-1.39711172611304	-0.503824204575791	0.162379976142564	0.00200054490797932	0.14902481955572	1.54995866686895e-12	NA	6	15	15	Whole_Blood	0.814535919286562
Whole_Blood.1233	ENSG00000152217.12	SETBP1	-1.39509115282467	-0.258121785658646	0.162988353747793	0.00698567432789574	0.0267965648486726	0.00409232502692718	NA	9	23	23	Whole_Blood	0.814629569209836
Whole_Blood.1234	ENSG00000133460.15	SLC2A11	1.39497908231116	0.122783702387187	0.16302214748232	0.0342831147166423	0.201784162140848	2.47579007599539e-17	NA	7	18	18	Whole_Blood	0.814629569209836
Whole_Blood.1235	ENSG00000138964.12	PARVG	1.39468885761207	0.278168416445706	0.163109686376211	0.00625693613113735	0.0609637395829731	1.20855801840587e-05	NA	10	23	23	Whole_Blood	0.814629569209836
Whole_Blood.1236	ENSG00000182566.8	CLEC4G	1.39385495612473	0.217930148928073	0.163361408771488	0.0102306622154109	0.102471318402173	4.30214164073116e-09	NA	19	50	50	Whole_Blood	0.814629569209836
Whole_Blood.1237	ENSG00000167671.7	UBXN6	-1.39378575747865	-0.208463635655443	0.163382310301258	0.00991756695552013	0.0839451527567018	2.23098734441151e-07	NA	9	23	23	Whole_Blood	0.814629569209836
Whole_Blood.1238	ENSG00000164171.6	ITGA2	1.39362675700221	0.0717351712947077	0.163430344214213	0.0684421241687169	0.0164718396249646	0.0246574702814941	NA	46	95	95	Whole_Blood	0.814629569209836
Whole_Blood.1239	ENSG00000197128.7	ZNF772	-1.3934068509144	-0.106702692925745	0.163496795204607	0.0331825683453984	0.0691517178168427	2.48415986980883e-06	NA	37	69	69	Whole_Blood	0.814629569209836
Whole_Blood.1240	ENSG00000104714.9	ERICH1	1.39326337735234	0.147214826104249	0.163540160872245	0.0206218615252561	0.29086931186524	3.21176217990733e-26	NA	17	38	38	Whole_Blood	0.814629569209836
Whole_Blood.1241	ENSG00000134748.12	PRPF38A	-1.39266332393389	-0.170598436303941	0.163721624256796	0.017062321121264	0.0532823779669826	3.86335920388014e-05	NA	9	12	12	Whole_Blood	0.814629569209836
Whole_Blood.1242	ENSG00000187583.6	PLEKHN1	1.39137336038636	0.494628062866139	0.164112238475167	0.0020168545067659	0.0272375687352701	0.00380452373046102	NA	4	12	12	Whole_Blood	0.814629569209836
Whole_Blood.1243	ENSG00000174007.7	CEP19	-1.39097880914591	-0.0702910012792674	0.164231852754039	0.0888084123597925	0.261444801116758	1.2704873003615e-22	NA	16	32	32	Whole_Blood	0.814629569209836
Whole_Blood.1244	ENSG00000244482.5	LILRA6	1.39084988941044	0.24490948497103	0.164270950987639	0.00756499925571931	0.0840066240189029	2.02046197287129e-07	NA	18	47	47	Whole_Blood	0.814629569209836
Whole_Blood.1245	ENSG00000204991.6	SPIRE2	1.39067170279407	0.168738766029961	0.164325002215464	0.0137262484259079	0.13242170808646	2.62172813897152e-11	NA	6	24	24	Whole_Blood	0.814629569209836
Whole_Blood.1246	ENSG00000165055.11	METTL2B	1.38971403366023	0.278998944656552	0.164615731611527	0.0047331816874678	0.090514664252799	6.55880895939571e-08	NA	10	22	22	Whole_Blood	0.814629569209836
Whole_Blood.1247	ENSG00000103489.7	XYLT1	-1.38919120128099	-0.295296672809471	0.164774616550178	0.00588595513397432	0.0873505762617967	8.31928653895909e-08	NA	2	5	5	Whole_Blood	0.814629569209836
Whole_Blood.1248	ENSG00000129055.8	ANAPC13	1.38882765112726	0.0980731646966985	0.164885164827167	0.0417079638442961	0.268654272999716	1.36154629667947e-23	NA	17	33	33	Whole_Blood	0.814629569209836
Whole_Blood.1249	ENSG00000151348.9	EXT2	-1.3878337804896	-0.109286001208005	0.165187665848049	0.0356976026408086	0.344139386901225	2.64689636092939e-32	NA	9	19	19	Whole_Blood	0.814629569209836
Whole_Blood.1250	ENSG00000164620.4	RELL2	1.38762414097571	0.615451686996023	0.165251526428073	0.00123330528512481	0.0216139254506758	0.00983544442758772	NA	3	10	10	Whole_Blood	0.814629569209836
Whole_Blood.1251	ENSG00000090316.11	MAEA	1.38712033235588	0.0692098284637868	0.165405073053405	0.0704042073484198	0.0719868224212267	1.32295918393123e-06	NA	16	30	30	Whole_Blood	0.814629569209836
Whole_Blood.1252	ENSG00000172460.10	PRSS30P	-1.38690826513992	-0.112585963282723	0.165469737245136	0.0407848181220804	0.245915225080719	3.26863711115908e-21	NA	12	24	24	Whole_Blood	0.814629569209836
Whole_Blood.1253	ENSG00000105397.9	TYK2	-1.3868791002443	-0.211542243806766	0.165478631783179	0.00785509505501295	0.0161950346194787	0.0235305658566799	NA	6	16	16	Whole_Blood	0.814629569209836
Whole_Blood.1254	ENSG00000160193.7	WDR4	-1.38682061371603	-0.470744046016297	0.165496469744166	0.00153379903888077	0.0405182311865642	0.000339146413260997	NA	2	10	10	Whole_Blood	0.814629569209836
Whole_Blood.1255	ENSG00000026103.15	FAS	1.38666354732095	0.095996707213598	0.16554438100005	0.0487248345743702	0.073373943018936	1.23627784654581e-06	NA	19	31	31	Whole_Blood	0.814629569209836
Whole_Blood.1256	ENSG00000104290.6	FZD3	1.38631110054392	0.149931060742391	0.165651928727586	0.0207653552394518	0.0873353376287701	1.08948011212913e-07	NA	8	14	14	Whole_Blood	0.814629569209836
Whole_Blood.1257	ENSG00000170949.13	ZNF160	-1.38617303707084	-0.32185996616694	0.165694072572292	0.00426028244826024	0.0844351044636358	1.86278828938163e-07	NA	10	18	18	Whole_Blood	0.814629569209836
Whole_Blood.1258	ENSG00000162836.7	ACP6	1.38556266111634	0.202815060045402	0.165880486366026	0.00999785878847592	0.0279110603673856	0.00281226124699267	NA	6	14	14	Whole_Blood	0.814897778809255
Whole_Blood.1259	ENSG00000135437.5	RDH5	-1.38489119085285	-0.235854655490147	0.166085741051798	0.00743552712086057	0.34287353857002	1.70964785903845e-31	NA	6	19	19	Whole_Blood	0.815258045830112
Whole_Blood.1260	ENSG00000149292.12	TTC12	1.38409259840296	0.0660336034121246	0.166330102997203	0.0850867995208379	0.340329265954396	3.76471465815428e-31	NA	43	82	82	Whole_Blood	0.81557279819767
Whole_Blood.1261	ENSG00000147650.7	LRP12	1.38360557773031	0.206592896434257	0.166479259495413	0.0121239016004892	0.0320484573566637	0.0016896479982644	NA	8	11	11	Whole_Blood	0.81557279819767
Whole_Blood.1262	ENSG00000185085.2	INTS5	-1.3830402037503	-0.150160337868524	0.166652538835206	0.0144955526957438	0.0626024695597813	7.23454622994844e-06	NA	12	30	30	Whole_Blood	0.81557279819767
Whole_Blood.1263	ENSG00000121690.5	DEPDC7	1.38268681108606	0.407985629891504	0.166760917658629	0.00232080225580504	0.0302797819089443	0.00217675798264242	NA	6	15	15	Whole_Blood	0.81557279819767
Whole_Blood.1264	ENSG00000198373.8	WWP2	-1.38158226013184	-0.314805249960197	0.167100004048217	0.00324246237177797	0.0300144797123303	0.00224378637847686	NA	1	5	5	Whole_Blood	0.81557279819767
Whole_Blood.1265	ENSG00000119965.8	C10orf88	-1.38156934875293	-0.120951383594681	0.167103970777133	0.0247449200817924	0.0441316141221347	0.000195643790893919	NA	21	41	41	Whole_Blood	0.81557279819767
Whole_Blood.1266	ENSG00000082213.13	C5orf22	-1.3812569521503	-0.325219023401266	0.167199969131349	0.00440353688475753	0.01484077293328	0.0330106205112324	NA	13	28	28	Whole_Blood	0.81557279819767
Whole_Blood.1267	ENSG00000244731.3	C4A	-1.38123856541073	-0.0849588867349151	0.167205620601367	0.0445598312589236	0.167613133757843	1.32079031265593e-14	NA	7	13	13	Whole_Blood	0.81557279819767
Whole_Blood.1268	ENSG00000272077.1	RP11-348P10.2	-1.38065614785945	-0.273586532319481	0.167384710604778	0.00784202064252067	0.0156257624502604	0.0281705921664565	NA	8	14	14	Whole_Blood	0.81580245389395
Whole_Blood.1269	ENSG00000169087.6	HSPBAP1	1.37977831921744	0.119434737103563	0.167654910024129	0.0275708918585783	0.108513863308531	2.35378236979654e-09	NA	24	54	54	Whole_Blood	0.816475448344458
Whole_Blood.1270	ENSG00000165548.6	TMEM63C	1.37924037347333	0.0444835349051197	0.167820653844845	0.239064484328111	0.409488703508986	4.18258180960338e-40	NA	11	26	26	Whole_Blood	0.816639087213498
Whole_Blood.1271	ENSG00000156735.6	BAG4	1.37879673242741	0.292386602398945	0.16795743446784	0.00449003130362538	0.0520543312022809	4.56652650535698e-05	NA	12	26	26	Whole_Blood	0.816661640449448
Whole_Blood.1272	ENSG00000172409.5	CLP1	-1.37627507686803	-0.203188490181029	0.16873648602985	0.00932831500486412	0.0239110319966317	0.00674244398635788	NA	11	17	17	Whole_Blood	0.819160361976664
Whole_Blood.1273	ENSG00000119718.6	EIF2B2	-1.37556254989021	-0.100404147717162	0.168957107880029	0.0373679705220464	0.173884650653606	9.61438769406102e-15	NA	4	11	11	Whole_Blood	0.819160361976664
Whole_Blood.1274	ENSG00000049245.8	VAMP3	-1.3745100660439	-0.140566747227626	0.16928338741457	0.0181916875147974	0.156626121745899	3.58050618272116e-13	NA	12	22	22	Whole_Blood	0.819160361976664
Whole_Blood.1275	ENSG00000248626.1	GAPDHP40	1.37445945625838	0.173133068964716	0.169299088807269	0.0121579477745258	0.0338264599944633	0.00121370023242245	NA	9	15	15	Whole_Blood	0.819160361976664
Whole_Blood.1276	ENSG00000251369.4	ZNF550	1.37409701261589	0.160449898921263	0.169411566769662	0.0168467786382888	0.0507231804874791	5.89135730900418e-05	NA	9	23	23	Whole_Blood	0.819160361976664
Whole_Blood.1277	ENSG00000167969.8	ECI1	-1.37390697401178	-0.293171848869952	0.169470564273841	0.00483277529464974	0.0144397547744442	0.0356951804063835	NA	11	21	21	Whole_Blood	0.819160361976664
Whole_Blood.1278	ENSG00000008513.10	ST3GAL1	1.37359138986778	0.403185996513278	0.169568571439059	0.00305071493727251	0.0199391653802838	0.0131604961049729	NA	8	14	14	Whole_Blood	0.819160361976664
Whole_Blood.1279	ENSG00000235231.3	AP000351.10	1.37283034713374	0.0401779302055451	0.169805094127006	0.300260109477089	0.545924963953373	2.93173356939861e-61	NA	24	71	71	Whole_Blood	0.819160361976664
Whole_Blood.1280	ENSG00000163947.7	ARHGEF3	1.37222907629047	2.50426068329153	0.169992136510948	5.28391981195702e-05	0.0196814106574179	0.0137104120309008	NA	5	11	11	Whole_Blood	0.819160361976664
Whole_Blood.1281	ENSG00000179253.3	RP11-429E11.3	1.37195895016863	0.372678873139525	0.170076217175246	0.00360252156114059	0.0865990882583593	1.30050822872536e-07	NA	14	49	49	Whole_Blood	0.819160361976664
Whole_Blood.1282	ENSG00000133318.9	RTN3	1.37136487385228	0.10142612062879	0.170261241675425	0.030905814283058	0.0934054903468596	2.25627973156061e-08	NA	8	13	13	Whole_Blood	0.819160361976664
Whole_Blood.1283	ENSG00000132600.12	PRMT7	-1.37107623790869	-0.134094562454632	0.170351191492541	0.0213985523215209	0.160422114047516	1.20700614001159e-13	NA	10	36	36	Whole_Blood	0.819160361976664
Whole_Blood.1284	ENSG00000165555.5	NOXRED1	1.37092865112356	0.416915767742525	0.170397198842859	0.00223631052601949	0.0574878090587799	2.11253529576275e-05	NA	9	21	21	Whole_Blood	0.819160361976664
Whole_Blood.1285	ENSG00000103202.8	NME4	-1.37048840627094	-0.150502630759225	0.170534492041422	0.0168831719564974	0.142211868377575	4.74165559150966e-12	NA	10	27	27	Whole_Blood	0.819160361976664
Whole_Blood.1286	ENSG00000196954.8	CASP4	-1.37009730053858	-0.225511024054527	0.170656530391419	0.00859682106989111	0.0140458056183076	0.0348856370096142	NA	10	20	20	Whole_Blood	0.819160361976664
Whole_Blood.1287	ENSG00000113569.11	NUP155	1.37009484850033	0.314541488459296	0.170657295717442	0.00365398414194367	0.0170925601949396	0.0216489300858213	NA	5	17	17	Whole_Blood	0.819160361976664
Whole_Blood.1288	ENSG00000144893.8	MED12L	1.36987897503511	0.156074896756193	0.170724683855331	0.0233061028056183	0.206335914890373	3.04850619907297e-18	NA	10	20	20	Whole_Blood	0.819160361976664
Whole_Blood.1289	ENSG00000204531.11	POU5F1	-1.36871362916637	-0.0941884564677751	0.171088808310996	0.0399934881753222	0.143594501150779	3.68368857272632e-12	NA	44	98	98	Whole_Blood	0.8196140386154
Whole_Blood.1290	ENSG00000054219.9	LY75	-1.36861089469796	-0.0407092264795378	0.17112093663912	0.224250992376117	0.410501971914135	2.12798238181831e-40	NA	39	65	65	Whole_Blood	0.8196140386154
Whole_Blood.1291	ENSG00000177963.8	RIC8A	1.36830346253726	0.11845679174595	0.171217107419495	0.0246738284306772	0.165748580417469	2.26815857115997e-14	NA	12	22	22	Whole_Blood	0.8196140386154
Whole_Blood.1292	ENSG00000157992.8	KRTCAP3	1.36666601438798	0.156356034885945	0.171730015060553	0.0146290919233712	0.0936911148174909	2.02785055316155e-08	NA	7	18	18	Whole_Blood	0.820097862255593
Whole_Blood.1293	ENSG00000157870.10	FAM213B	-1.365952977067	-0.261885883059727	0.171953723055912	0.00498695794652055	0.0632838024627625	7.68459937950929e-06	NA	8	11	11	Whole_Blood	0.820097862255593
Whole_Blood.1294	ENSG00000112110.5	MRPL18	1.36553062199451	0.0906093824155224	0.172086335336406	0.0466063014747003	0.123108507141962	1.50639414391841e-10	NA	18	35	35	Whole_Blood	0.820097862255593
Whole_Blood.1295	ENSG00000124102.4	PI3	-1.36523582723641	-0.170355114125347	0.172178941190094	0.0137149500869721	0.0248234456951276	0.00533069932726745	NA	20	47	47	Whole_Blood	0.820097862255593
Whole_Blood.1296	ENSG00000128159.7	TUBGCP6	-1.36383355935705	-0.282854344668212	0.172619955521376	0.00484905096561282	0.0843762297982717	1.79622576860838e-07	NA	3	20	20	Whole_Blood	0.820097862255593
Whole_Blood.1297	ENSG00000186716.15	BCR	1.36346151897968	0.109275972284917	0.172737104182538	0.0356823573609178	0.147413799960773	1.1925105313492e-12	NA	19	39	39	Whole_Blood	0.820097862255593
Whole_Blood.1298	ENSG00000266918.1	RP11-798G7.8	1.36289926078454	0.0773154748967389	0.172914261730355	0.05415947347814	0.163087322972397	9.29942514847868e-14	NA	10	21	21	Whole_Blood	0.820097862255593
Whole_Blood.1299	ENSG00000120451.6	SNX19	-1.36276877805684	-0.0598660766306335	0.172955393928675	0.116096892401151	0.532203378117264	2.72762981946608e-59	NA	17	40	40	Whole_Blood	0.820097862255593
Whole_Blood.1300	ENSG00000099203.2	TMED1	1.36267785786886	0.191219375840944	0.17298405911291	0.0118581658893033	0.10366784164329	2.85488605916962e-09	NA	10	23	23	Whole_Blood	0.820097862255593
Whole_Blood.1301	ENSG00000257800.1	FNBP1P1	-1.36170518169093	-0.119638572248724	0.173290945324229	0.0376877227269269	0.0584595716626804	1.52506103125044e-05	NA	14	25	25	Whole_Blood	0.820097862255593
Whole_Blood.1302	ENSG00000119844.10	AFTPH	1.36144137736156	0.262320652547144	0.173374247561249	0.00636673003728772	0.0268263493145714	0.00411202451116353	NA	5	5	5	Whole_Blood	0.820097862255593
Whole_Blood.1303	ENSG00000159445.8	THEM4	-1.36121564994945	-0.0855828559923884	0.173445549899275	0.0645128832793969	0.233103881817406	4.76313720008771e-21	NA	27	56	56	Whole_Blood	0.820097862255593
Whole_Blood.1304	ENSG00000205078.5	SYCE1L	-1.36103882665699	-0.109424944722573	0.173501419803837	0.0313377400201097	0.264448918775161	4.83373868876092e-23	NA	9	16	16	Whole_Blood	0.820097862255593
Whole_Blood.1305	ENSG00000181458.6	TMEM45A	1.35984924514454	0.102679641820548	0.173877635095661	0.0417761728536593	0.273011317490406	8.06376349037451e-25	NA	5	13	13	Whole_Blood	0.820097862255593
Whole_Blood.1306	ENSG00000104728.11	ARHGEF10	-1.35914747907715	-0.204900253143473	0.174099860205771	0.010594342508614	0.0776045045702051	5.87079098082244e-07	NA	9	19	19	Whole_Blood	0.820097862255593
Whole_Blood.1307	ENSG00000138381.5	ASNSD1	1.35843893557877	0.0680045160029914	0.174324446636948	0.0810023239532321	0.410649387658422	1.02698655342338e-39	NA	21	56	56	Whole_Blood	0.820097862255593
Whole_Blood.1308	ENSG00000131899.6	LLGL1	1.35825443016497	0.164855050740245	0.174382964648653	0.0124973301809586	0.0216376795745409	0.00972179264284542	NA	13	37	37	Whole_Blood	0.820097862255593
Whole_Blood.1309	ENSG00000143320.4	CRABP2	-1.35824468874643	-0.539418308189025	0.174386054659072	0.00194135183291137	0.0869475219037461	1.15067032091374e-07	NA	9	16	16	Whole_Blood	0.820097862255593
Whole_Blood.1310	ENSG00000263164.1	RP11-333E1.2	1.35803542325414	0.136585995304247	0.174452444243747	0.0211782311008574	0.0242684017982075	0.00563837401230153	NA	8	22	22	Whole_Blood	0.820097862255593
Whole_Blood.1311	ENSG00000013306.11	SLC25A39	1.35732282891956	0.194892970340458	0.174678656707621	0.00957267964426239	0.0354938698214229	0.000894471100436928	NA	3	7	7	Whole_Blood	0.820097862255593
Whole_Blood.1312	ENSG00000188313.8	PLSCR1	1.35729227439233	0.403885613672635	0.174688361109825	0.00298869339807513	0.115534972849841	4.0646853320162e-10	NA	15	26	26	Whole_Blood	0.820097862255593
Whole_Blood.1313	ENSG00000212658.1	KRTAP29-1	-1.35695309295821	-0.355057845187669	0.174796115323066	0.00265399817289993	0.0281149031307325	0.00321231555077648	NA	4	5	5	Whole_Blood	0.820097862255593
Whole_Blood.1314	ENSG00000155893.7	ACPL2	1.35648997581706	0.110157076249867	0.174943322655921	0.0301004325841635	0.193782252849884	9.22126510149204e-17	NA	9	15	15	Whole_Blood	0.820097862255593
Whole_Blood.1315	ENSG00000159348.8	CYB5R1	-1.35626138332935	-0.158783171968788	0.175016017615169	0.0166277852671194	0.0620068189216527	1.01593276696675e-05	NA	29	70	70	Whole_Blood	0.820097862255593
Whole_Blood.1316	ENSG00000169762.12	TAPT1	-1.35611013481056	-0.145572948681136	0.175064128721212	0.0205950976940311	0.0389712295021691	0.000522015081302192	NA	43	84	84	Whole_Blood	0.820097862255593
Whole_Blood.1317	ENSG00000163832.11	ELP6	1.3555297354007	0.339131644895126	0.175248841360285	0.00454386596958149	0.053052373616556	3.99879099780511e-05	NA	3	11	11	Whole_Blood	0.820097862255593
Whole_Blood.1318	ENSG00000145715.10	RASA1	-1.35523918843728	-0.218679314569492	0.175341362796248	0.00855341453101658	0.0189671718363541	0.0153040492023999	NA	12	27	27	Whole_Blood	0.820097862255593
Whole_Blood.1319	ENSG00000138829.6	FBN2	1.35508420347084	0.0847449371965941	0.175390730930409	0.0499152673599932	0.29683286700288	1.80642054386686e-26	NA	24	53	53	Whole_Blood	0.820097862255593
Whole_Blood.1320	ENSG00000141002.14	TCF25	1.35476904555377	0.0627672094393606	0.175491151735633	0.0797026758612309	0.124952228023591	1.29798054658081e-10	NA	24	55	55	Whole_Blood	0.820097862255593
Whole_Blood.1321	ENSG00000105669.8	COPE	1.3539149863037	0.259722248171499	0.175763501760604	0.00594285282842193	0.0368791828710312	0.000728657372483049	NA	8	20	20	Whole_Blood	0.820097862255593
Whole_Blood.1322	ENSG00000108786.6	HSD17B1	1.35345393172495	0.657514455425833	0.175910657911723	0.00129360927695705	0.0817495099998689	1.63404379255209e-07	NA	7	22	22	Whole_Blood	0.820097862255593
Whole_Blood.1323	ENSG00000255257.1	AC025016.1	-1.35277083261449	-0.981653871249672	0.17612885354564	0.000371322872899848	0.0304937893153504	0.00203073332458386	NA	3	6	6	Whole_Blood	0.820097862255593
Whole_Blood.1324	ENSG00000167644.7	C19orf33	-1.35157021551481	-0.112138801546683	0.176512843767117	0.0281382782755287	0.177884236625038	1.79620970238106e-15	NA	11	24	24	Whole_Blood	0.820097862255593
Whole_Blood.1325	ENSG00000271821.1	XXbac-BPG299F13.14	-1.35137829696087	-0.11331156377854	0.176574282373117	0.0262200534360119	0.0628657593501355	7.03152815174153e-06	NA	33	76	76	Whole_Blood	0.820097862255593
Whole_Blood.1326	ENSG00000196236.8	XPNPEP3	-1.35083072257525	-0.114298868674874	0.176749664166874	0.0267565473564519	0.0370709981573867	0.000671415662815562	NA	2	14	14	Whole_Blood	0.820097862255593
Whole_Blood.1327	ENSG00000111696.7	NT5DC3	-1.35075362401083	-0.166854940349914	0.176774368374057	0.0154630849722111	0.342165200682866	2.71219085397707e-31	NA	4	16	16	Whole_Blood	0.820097862255593
Whole_Blood.1328	ENSG00000125551.14	PLGLB2	-1.34941523860867	-0.257308534170092	0.177203628876145	0.00595425273369625	0.043807108238723	0.000203562048657829	NA	12	23	23	Whole_Blood	0.820097862255593
Whole_Blood.1329	ENSG00000144791.5	LIMD1	1.34933440614029	0.150657790733151	0.177229579124059	0.0154140390923727	0.0536410290370281	3.15609572376563e-05	NA	6	14	14	Whole_Blood	0.820097862255593
Whole_Blood.1330	ENSG00000178342.4	KCNG2	1.34931074463944	0.0506757183037049	0.177237175887032	0.125218449030376	0.236343083571204	4.13426664275295e-21	NA	21	44	44	Whole_Blood	0.820097862255593
Whole_Blood.1331	ENSG00000144597.9	EAF1	-1.34912635307768	-0.2471121989409	0.177296384963672	0.00784256394708155	0.0172734247163295	0.0181277761958927	NA	15	30	30	Whole_Blood	0.820097862255593
Whole_Blood.1332	ENSG00000255002.1	CTD-2509G16.2	-1.34883107103355	-0.156371089552235	0.177391232227531	0.0174587110700845	0.114170519558349	8.64454891631627e-10	NA	12	28	28	Whole_Blood	0.820097862255593
Whole_Blood.1333	ENSG00000180549.7	FUT7	-1.34849230508336	-0.0894613787745834	0.17750009345552	0.0496856145185706	0.208378366667134	5.93957164168486e-18	NA	8	18	18	Whole_Blood	0.820097862255593
Whole_Blood.1334	ENSG00000185669.5	SNAI3	1.34839900047837	0.222970523722832	0.177530085293334	0.00966656884179626	0.283071605148919	5.61503382834828e-25	NA	17	34	34	Whole_Blood	0.820097862255593
Whole_Blood.1335	ENSG00000115053.11	NCL	-1.34810483963611	-0.167232803449965	0.177624665075174	0.0132337582705463	0.0468330856432541	0.000113411486044555	NA	14	34	34	Whole_Blood	0.820097862255593
Whole_Blood.1336	ENSG00000084110.6	HAL	1.34796126552923	0.334355046617678	0.177670841224609	0.00320574310788321	0.0687747602924184	3.09951825752557e-06	NA	5	13	13	Whole_Blood	0.820097862255593
Whole_Blood.1337	ENSG00000120054.7	CPN1	1.34787058830261	0.243561462077353	0.17770000934121	0.00645243468906731	0.0243952878919852	0.00541781939562951	NA	1	4	4	Whole_Blood	0.820097862255593
Whole_Blood.1338	ENSG00000125445.6	MRPS7	-1.34775185131574	-0.226745842479177	0.177738208823329	0.0063670735748636	0.137686944698866	1.14246501491849e-11	NA	5	12	12	Whole_Blood	0.820097862255593
Whole_Blood.1339	ENSG00000146409.6	SLC18B1	1.34764923504458	0.0816065614123647	0.177771226952488	0.0585106799979382	0.332344121167534	1.96051361523519e-31	NA	17	38	38	Whole_Blood	0.820097862255593
Whole_Blood.1340	ENSG00000197299.6	BLM	-1.34730677007115	-0.490649339791727	0.17788145259417	0.00211228592864947	0.134210088936424	1.98776667554152e-11	NA	7	17	17	Whole_Blood	0.820097862255593
Whole_Blood.1341	ENSG00000245060.2	LINC00847	1.34672156802424	0.822637042863534	0.178069923234417	0.000615842058273868	0.0329345795873333	0.00134925294005158	NA	4	16	16	Whole_Blood	0.820097862255593
Whole_Blood.1342	ENSG00000011007.8	TCEB3	-1.34667174570466	-0.116010622647169	0.178085975913755	0.0220365767049852	0.0569587075238505	1.98698108308572e-05	NA	16	41	41	Whole_Blood	0.820097862255593
Whole_Blood.1343	ENSG00000162722.8	TRIM58	1.34624558434488	0.143359321595217	0.178223328499533	0.0197694647197484	0.131089605474944	3.02566813760768e-11	NA	2	7	7	Whole_Blood	0.820099205896284
Whole_Blood.1344	ENSG00000139055.2	ERP27	1.34584759627525	0.148465848068412	0.17835167196191	0.0171044817605891	0.0902320481714175	2.63289083484762e-08	NA	6	11	11	Whole_Blood	0.820099205896284
Whole_Blood.1345	ENSG00000136828.14	RALGPS1	1.34491285502726	0.167355212987797	0.178653378389928	0.0168831753614621	0.135175467002876	2.22588896402679e-11	NA	14	33	33	Whole_Blood	0.820875746059299
Whole_Blood.1346	ENSG00000249741.2	RP11-673E1.3	-1.34390196799387	-0.242503835082597	0.178980089561409	0.0057604752572943	0.0977521769994634	1.94018633811363e-08	NA	5	16	16	Whole_Blood	0.821765938699486
Whole_Blood.1347	ENSG00000160185.9	UBASH3A	1.34131807997679	0.59545768353543	0.179817202136111	0.0010805997964991	0.0566584850365559	2.30039437384553e-05	NA	2	7	7	Whole_Blood	0.82375664068324
Whole_Blood.1348	ENSG00000088881.16	EBF4	-1.34036438978301	-0.17773537322185	0.180126907046839	0.0130192812358353	0.0989149623695528	4.85578180976845e-09	NA	7	13	13	Whole_Blood	0.82375664068324
Whole_Blood.1349	ENSG00000122687.13	FTSJ2	1.34018103498084	0.347978032473964	0.180186495764917	0.00376951894218197	0.0638737117263816	5.9671308485147e-06	NA	2	8	8	Whole_Blood	0.82375664068324
Whole_Blood.1350	ENSG00000112701.13	SENP6	1.33984125192589	0.0635187640795604	0.180296961022351	0.0857291460374247	0.350579419911734	2.21059957909756e-32	NA	33	55	55	Whole_Blood	0.82375664068324
Whole_Blood.1351	ENSG00000105607.8	GCDH	-1.33963329194562	-0.0864709332024868	0.180364594718901	0.062163930275817	0.212065446177363	7.54595540099774e-19	NA	5	20	20	Whole_Blood	0.82375664068324
Whole_Blood.1352	ENSG00000181240.9	SLC25A41	1.33911682212162	0.0823337295549251	0.180532644919411	0.0682103026935949	0.23308456277092	5.51983915460739e-21	NA	10	18	18	Whole_Blood	0.82375664068324
Whole_Blood.1353	ENSG00000141560.10	FN3KRP	1.33898693118016	0.123945079671005	0.180574927443994	0.0213730103317732	0.262945007426908	3.59768111745742e-23	NA	7	14	14	Whole_Blood	0.82375664068324
Whole_Blood.1354	ENSG00000179163.11	FUCA1	-1.3389530101727	-0.0925344629680982	0.180585970732493	0.037360230777009	0.107872446258235	2.78392244157182e-09	NA	14	24	24	Whole_Blood	0.82375664068324
Whole_Blood.1355	ENSG00000268836.1	LA16c-OS12.2	-1.33861451972763	-0.227277528530102	0.180696196812695	0.00804998795390925	0.0594963852947155	1.43681238671728e-05	NA	7	14	14	Whole_Blood	0.82375664068324
Whole_Blood.1356	ENSG00000198919.8	DZIP3	1.33839244757445	0.102224697798989	0.180768539560073	0.0352061785861923	0.210153130586578	8.02893321669569e-18	NA	14	27	27	Whole_Blood	0.82375664068324
Whole_Blood.1357	ENSG00000198039.7	ZNF273	1.33765014302095	0.220011816172349	0.181010510534986	0.00785204221685504	0.0331924816745471	0.00140306845990595	NA	12	21	21	Whole_Blood	0.82375664068324
Whole_Blood.1358	ENSG00000127399.10	LRRC61	-1.33723327845814	-0.100364993505287	0.181146502372801	0.039509454219117	0.203056584336381	1.40795211039952e-17	NA	20	42	42	Whole_Blood	0.82375664068324
Whole_Blood.1359	ENSG00000174715.7	RP11-79L9.2	-1.3365451227869	-0.143439888181682	0.181371162198909	0.0225395514462067	0.056986871545705	2.29172363969301e-05	NA	9	14	14	Whole_Blood	0.82375664068324
Whole_Blood.1360	ENSG00000225282.1	AP000350.6	1.33637708715697	0.091700157686462	0.181426051615048	0.0557345804990912	0.372553800340183	4.72833904850141e-35	NA	19	41	41	Whole_Blood	0.82375664068324
Whole_Blood.1361	ENSG00000129596.4	CDO1	1.33610004702053	0.290117662747372	0.181516574644586	0.00509435045590911	0.0209304911565305	0.0107099513637722	NA	8	12	12	Whole_Blood	0.82375664068324
Whole_Blood.1362	ENSG00000241058.1	NSUN6	1.33600889349107	0.121293153832314	0.18154636644184	0.0219868053560219	0.13449917547193	2.05598311710851e-11	NA	6	11	11	Whole_Blood	0.82375664068324
Whole_Blood.1363	ENSG00000003056.3	M6PR	1.33501912559671	0.126525286128552	0.181870086883839	0.0336597549342346	0.0382406069596775	0.000566034942667357	NA	20	45	45	Whole_Blood	0.824428735633432
Whole_Blood.1364	ENSG00000142599.13	RERE	-1.33373718720792	-0.128080617568836	0.182290002906951	0.0211779795082214	0.215529564165061	2.17114390228687e-18	NA	30	65	65	Whole_Blood	0.824428735633432
Whole_Blood.1365	ENSG00000133704.5	IPO8	1.33294414395718	0.548250347679394	0.182550134534653	0.00123231942157562	0.0748116301969509	7.67146603742195e-07	NA	4	17	17	Whole_Blood	0.824428735633432
Whole_Blood.1366	ENSG00000196535.10	MYO18A	1.33254628779916	0.124165997476093	0.182680741725472	0.0227286196160822	0.0258921079334357	0.00415380850294889	NA	10	20	20	Whole_Blood	0.824428735633432
Whole_Blood.1367	ENSG00000119457.7	SLC46A2	1.33244675588567	0.105175257862206	0.182713426634985	0.0453586988535171	0.138347429470124	1.02452260827138e-11	NA	27	65	65	Whole_Blood	0.824428735633432
Whole_Blood.1368	ENSG00000135776.4	ABCB10	1.33159110268144	0.166938418618374	0.182994590209533	0.0179485094146005	0.0191599740174647	0.0155021734442395	NA	12	28	28	Whole_Blood	0.824428735633432
Whole_Blood.1369	ENSG00000250596.1	RP11-440I14.2	1.33129914354483	0.193310792296122	0.183090599930031	0.011633085790239	0.0657250085414937	4.61066751659636e-06	NA	13	28	28	Whole_Blood	0.824428735633432
Whole_Blood.1370	ENSG00000106078.13	COBL	-1.33127057552338	-2.27325954162403	0.183099996426654	7.88184279801867e-05	0.0210594115075495	0.0107957764579563	NA	1	13	13	Whole_Blood	0.824428735633432
Whole_Blood.1371	ENSG00000205710.3	C17orf107	1.33066780517908	0.056316422170067	0.183298340930095	0.101037785127949	0.19182400588579	1.96218464060849e-16	NA	18	29	29	Whole_Blood	0.824428735633432
Whole_Blood.1372	ENSG00000204264.4	PSMB8	1.33038339111084	0.116422136800525	0.183391984019026	0.0262947286351745	0.0580687807823596	1.86373197355602e-05	NA	24	54	54	Whole_Blood	0.824428735633432
Whole_Blood.1373	ENSG00000138698.10	RAP1GDS1	-1.33030033610964	-0.28569797522887	0.183419336492536	0.00437119213117371	0.0461126565107002	0.000135482894067727	NA	6	17	17	Whole_Blood	0.824428735633432
Whole_Blood.1374	ENSG00000161328.10	LRRC56	1.329772596859	0.102212851651025	0.183593207288843	0.0348131201751297	0.0737464965344149	9.92694308471257e-07	NA	9	12	12	Whole_Blood	0.824428735633432
Whole_Blood.1375	ENSG00000148634.11	HERC4	1.32914543151855	0.31909487571247	0.183799994072436	0.00471457635091956	0.0134099882707399	0.0422716717350942	NA	1	10	10	Whole_Blood	0.824428735633432
Whole_Blood.1376	ENSG00000137216.14	TMEM63B	-1.32893335340727	-0.498318804127776	0.183869958746029	0.00211792841775784	0.165737438700488	1.32314893191194e-14	NA	2	6	6	Whole_Blood	0.824428735633432
Whole_Blood.1377	ENSG00000120645.7	IQSEC3	-1.32837368778302	-0.0560547967710933	0.184054687411308	0.0967438506252166	0.316019453813258	1.6091417960602e-28	NA	36	81	81	Whole_Blood	0.824428735633432
Whole_Blood.1378	ENSG00000122299.7	ZC3H7A	1.32803175692604	0.529203101951374	0.184167616033745	0.00107713229323693	0.0551056787953894	2.87411963788348e-05	NA	2	7	7	Whole_Blood	0.824428735633432
Whole_Blood.1379	ENSG00000167074.10	TEF	-1.32798410828791	-0.15614017058653	0.184183356898194	0.0142331761680848	0.179680205219276	2.24424319657633e-15	NA	18	33	33	Whole_Blood	0.824428735633432
Whole_Blood.1380	ENSG00000107937.14	GTPBP4	-1.32768973086637	-0.25677468771817	0.184280627411927	0.00550820046572659	0.0127737206214334	0.0492356917755011	NA	3	10	10	Whole_Blood	0.824428735633432
Whole_Blood.1381	ENSG00000260808.1	CTD-2007L18.5	-1.32734475731926	-3.50574578993865	0.184394664687483	2.77468535086564e-05	0.0418682264164326	0.000275960418819469	NA	2	6	6	Whole_Blood	0.824428735633432
Whole_Blood.1382	ENSG00000189060.4	H1F0	1.32710375820932	0.0714862673868659	0.18447436231154	0.0676061117394191	0.236918856506173	2.3641311266315e-20	NA	11	23	23	Whole_Blood	0.824428735633432
Whole_Blood.1383	ENSG00000133246.7	PRAM1	-1.32703850655593	-0.269691941373636	0.184495945207288	0.00631292776080049	0.0670719034624633	2.26382209695675e-06	NA	17	32	32	Whole_Blood	0.824428735633432
Whole_Blood.1384	ENSG00000101282.4	RSPO4	-1.32525507578778	-0.0966509887656302	0.185086563698552	0.0405145618512526	0.119489410223741	1.90166404913048e-10	NA	14	28	28	Whole_Blood	0.825625829189309
Whole_Blood.1385	ENSG00000161381.9	PLXDC1	-1.32522050086727	-0.0477938262671332	0.185098027674908	0.17155593054241	0.364458075994547	2.81426456597585e-35	NA	14	34	34	Whole_Blood	0.825625829189309
Whole_Blood.1386	ENSG00000091127.9	PUS7	-1.32501966899605	-0.292387472533141	0.185164627711389	0.00444168409243577	0.0388669136039275	0.000502860203052035	NA	7	25	25	Whole_Blood	0.825625829189309
Whole_Blood.1387	ENSG00000129515.14	SNX6	-1.32448012883519	-0.166637842424261	0.18534363825948	0.0153290012381111	0.0767299859626253	4.97896375391132e-07	NA	7	12	12	Whole_Blood	0.825828179122989
Whole_Blood.1388	ENSG00000228804.1	RP11-211G3.3	-1.32233583206585	-0.0750729506823383	0.186056345961383	0.081227187554863	0.288266293758814	1.39404378570356e-25	NA	26	42	42	Whole_Blood	0.828406497147944
Whole_Blood.1389	ENSG00000136044.7	APPL2	-1.32101830638605	-0.303172927865609	0.186495260330567	0.00433142086055277	0.108165767188844	5.82804081565164e-10	NA	10	24	24	Whole_Blood	0.829716411663386
Whole_Blood.1390	ENSG00000241057.1	AC004985.12	1.32030985208682	0.0809686324592318	0.186731587560307	0.0569062613572192	0.0670498103060548	2.66416933643687e-06	NA	26	54	54	Whole_Blood	0.829716411663386
Whole_Blood.1391	ENSG00000248780.1	RP11-632F7.1	-1.31984351312261	-0.768487563509085	0.186887270295999	0.000676652107997433	0.0248163363159625	0.00539511136025172	NA	2	13	13	Whole_Blood	0.829716411663386
Whole_Blood.1392	ENSG00000096746.13	HNRNPH3	1.31984258539966	0.131544737287979	0.186887580102821	0.0286866486304824	0.027131717672246	0.00357552995198622	NA	23	49	49	Whole_Blood	0.829716411663386
Whole_Blood.1393	ENSG00000225101.3	OR52K3P	-1.31894944482032	-0.0989898428489967	0.187186014383034	0.0337537204924143	0.394647280664988	3.1276386449253e-38	NA	25	41	41	Whole_Blood	0.83044477307046
Whole_Blood.1394	ENSG00000196653.7	ZNF502	-1.31739306944069	-0.122877209489012	0.187706902833598	0.0200202050707202	0.297662799886964	1.75504164400836e-27	NA	31	64	64	Whole_Blood	0.832158292332593
Whole_Blood.1395	ENSG00000170004.12	CHD3	1.3169193548895	0.215769101208043	0.187865658024879	0.0092230017206994	0.031762856385005	0.00175031229621164	NA	13	25	25	Whole_Blood	0.832265065658603
Whole_Blood.1396	ENSG00000142798.12	HSPG2	1.31620044887419	0.711716371595793	0.188106773099808	0.000871862532361559	0.0162640886938293	0.0249064494203023	NA	4	11	11	Whole_Blood	0.832736287791416
Whole_Blood.1397	ENSG00000134571.6	MYBPC3	1.31520199002995	0.173284852416321	0.188442026532967	0.0145976553315607	0.163994182880281	5.98144770427891e-14	NA	12	38	38	Whole_Blood	0.833623281298309
Whole_Blood.1398	ENSG00000070371.11	CLTCL1	1.31297723431517	0.0970623319214141	0.189190619529724	0.0299077931460677	0.189200327319927	6.15523907093654e-17	NA	22	48	48	Whole_Blood	0.835637109764162
Whole_Blood.1399	ENSG00000198818.5	SFT2D1	1.31211678425991	0.0856918724859084	0.189480733665238	0.0578929265812993	0.311018836062118	3.26206407002095e-28	NA	14	28	28	Whole_Blood	0.835637109764162
Whole_Blood.1400	ENSG00000197774.8	EME2	-1.31211603401763	-0.110092350137467	0.189480986764082	0.0293866439995965	0.0890071374552175	7.7896829345513e-08	NA	7	30	30	Whole_Blood	0.835637109764162
Whole_Blood.1401	ENSG00000107263.14	RAPGEF1	-1.31198534839307	-0.0750677923856481	0.189525078164705	0.0657598177371064	0.348449897052092	2.1749996199753e-32	NA	5	11	11	Whole_Blood	0.835637109764162
Whole_Blood.1402	ENSG00000188186.6	LAMTOR4	1.31184233378561	0.179298763184659	0.189573337846174	0.0083451761262628	0.0794640717956363	3.47312556960523e-07	NA	9	15	15	Whole_Blood	0.835637109764162
Whole_Blood.1403	ENSG00000247982.2	LINC00926	-1.3112196143945	-0.168069578518138	0.189783577463004	0.0133441261405679	0.0739932119872377	5.28806945579738e-07	NA	9	19	19	Whole_Blood	0.835654024799709
Whole_Blood.1404	ENSG00000166024.9	R3HCC1L	1.31103004408749	0.228922575334313	0.189847613401099	0.00672448120571128	0.0189731917886736	0.015248730879018	NA	10	18	18	Whole_Blood	0.835654024799709
Whole_Blood.1405	ENSG00000138942.11	RNF185	1.31024096159264	0.17221308882272	0.190114332709737	0.0105465886313677	0.128958166640808	6.31141808821175e-11	NA	17	31	31	Whole_Blood	0.836232438538202
Whole_Blood.1406	ENSG00000113318.9	MSH3	1.30940001120131	0.0506668769319639	0.190398887689581	0.141134218754829	0.397212034619252	3.82722555402521e-39	NA	32	63	63	Whole_Blood	0.836454405904076
Whole_Blood.1407	ENSG00000204217.8	BMPR2	1.30890647316176	0.104480720279017	0.190566033656807	0.0308223288144591	0.0684506715875174	2.56063840514121e-06	NA	13	21	21	Whole_Blood	0.836454405904076
Whole_Blood.1408	ENSG00000124783.8	SSR1	1.30889228012987	0.0702345686946688	0.190570841992385	0.0756143839371138	0.0316788883270006	0.00170079986082458	NA	94	198	198	Whole_Blood	0.836454405904076
Whole_Blood.1409	ENSG00000226124.2	FTCDNL1	1.30809110319771	0.137868977910122	0.190842410713716	0.0238215943509032	0.130083719707303	1.20678899741286e-11	NA	13	34	34	Whole_Blood	0.837051879496641
Whole_Blood.1410	ENSG00000125898.8	FAM110A	1.30736526980926	0.119025960713701	0.191088686663431	0.0316010745825163	0.0860951212994939	1.42440555860736e-07	NA	7	12	12	Whole_Blood	0.837123443126566
Whole_Blood.1411	ENSG00000100197.16	CYP2D6	1.30724463597247	0.0833705394012373	0.191129640493784	0.0489232825806944	0.448767966435657	8.45367579527125e-46	NA	13	23	23	Whole_Blood	0.837123443126566
Whole_Blood.1412	ENSG00000121281.8	ADCY7	-1.30648863305326	-0.0995389018051912	0.191386442067911	0.0362466289176478	0.128200143585758	7.41654056718533e-11	NA	6	9	9	Whole_Blood	0.83720470555817
Whole_Blood.1413	ENSG00000110851.7	PRDM4	-1.30616825151213	-0.306091624244538	0.191495346883843	0.00400850664802751	0.0263468934636433	0.00426426706037269	NA	15	32	32	Whole_Blood	0.83720470555817
Whole_Blood.1414	ENSG00000213221.4	DNLZ	-1.30581318419463	-0.0501510627589834	0.191616095420268	0.148032669701828	0.43419959591202	3.64245319067194e-43	NA	11	21	21	Whole_Blood	0.83720470555817
Whole_Blood.1415	ENSG00000196151.6	WDSUB1	-1.30559572716033	-0.165943387692925	0.191690074169063	0.0134696212733071	0.0928141288848481	2.26750461573056e-08	NA	7	16	16	Whole_Blood	0.83720470555817
Whole_Blood.1416	ENSG00000106178.2	CCL24	-1.30513588047932	-0.154574403943923	0.1918465829074	0.0191610106645767	0.0718740639334201	1.75817787367694e-06	NA	11	17	17	Whole_Blood	0.837296527095854
Whole_Blood.1417	ENSG00000084112.10	SSH1	-1.30393293929576	-0.299933974182453	0.192256448178937	0.00444486178170488	0.0508704387432898	6.42486366319276e-05	NA	11	21	21	Whole_Blood	0.838493189658314
Whole_Blood.1418	ENSG00000187231.9	SESTD1	1.30308172008291	0.246310277717372	0.192546863685565	0.00563279258188314	0.127804339588859	6.9133068962028e-11	NA	17	36	36	Whole_Blood	0.839167572339062
Whole_Blood.1419	ENSG00000134490.9	TMEM241	1.30220959892368	0.0981905531036404	0.192844744713196	0.04659809955202	0.057463531690966	1.69094972945462e-05	NA	29	58	58	Whole_Blood	0.839816271030978
Whole_Blood.1420	ENSG00000167118.6	URM1	1.30164914020891	0.291175810101007	0.193036353207242	0.00346163473012244	0.0445654417724013	0.000153832564513024	NA	6	16	16	Whole_Blood	0.839816271030978
Whole_Blood.1421	ENSG00000240053.8	LY6G5B	1.30093611828001	0.137930060383005	0.193280321820867	0.0182955609727905	0.0711015009625619	2.12581561916363e-06	NA	23	37	37	Whole_Blood	0.839816271030978
Whole_Blood.1422	ENSG00000163956.6	LRPAP1	1.3004178046036	0.0743150776561178	0.19345781088349	0.0627826781252438	0.175029068642594	8.90825106025831e-15	NA	11	20	20	Whole_Blood	0.839816271030978
Whole_Blood.1423	ENSG00000174238.10	PITPNA	1.30041599436496	0.116452133109231	0.193458430983363	0.0285319459696055	0.267598039304293	2.95978211759149e-23	NA	9	19	19	Whole_Blood	0.839816271030978
Whole_Blood.1424	ENSG00000108556.7	CHRNE	1.29999328187289	0.053527229352848	0.193603271733245	0.105490334366314	0.225467528814949	3.07915213078933e-20	NA	5	7	7	Whole_Blood	0.839816271030978
Whole_Blood.1425	ENSG00000205786.4	AC002511.1	1.29986583738278	0.102567409765195	0.19364695569889	0.0306163640826208	0.0758257124176666	8.53949221165478e-07	NA	9	14	14	Whole_Blood	0.839816271030978
Whole_Blood.1426	ENSG00000172538.6	FAM170B	1.29803514471208	0.225095432080688	0.194275258512186	0.00602910980985429	0.145368671500908	3.25310896677571e-12	NA	5	12	12	Whole_Blood	0.840601614834209
Whole_Blood.1427	ENSG00000101493.6	ZNF516	1.29767695617246	0.121251321823331	0.194398365399668	0.0298583858558337	0.0533759806334384	4.18230919897988e-05	NA	31	64	64	Whole_Blood	0.840601614834209
Whole_Blood.1428	ENSG00000105248.11	CCDC94	1.29657194565326	0.126261394282243	0.194778510451432	0.0221399361832746	0.141693538660468	5.00209305885717e-12	NA	7	16	16	Whole_Blood	0.840601614834209
Whole_Blood.1429	ENSG00000127954.8	STEAP4	1.29601216179608	0.152231218382164	0.194971294925812	0.0144515828996746	0.0918207418529716	2.67349504863378e-08	NA	8	25	25	Whole_Blood	0.840601614834209
Whole_Blood.1430	ENSG00000160113.5	NR2F6	-1.29589071999934	-0.0811703834082598	0.195013136844985	0.0408029981455201	0.129592573408916	4.54733911413515e-11	NA	36	60	60	Whole_Blood	0.840601614834209
Whole_Blood.1431	ENSG00000187147.13	RNF220	1.29576517326784	0.0985291596201472	0.195056400013697	0.037801675711465	0.0167275789096331	0.0235847627096707	NA	14	28	28	Whole_Blood	0.840601614834209
Whole_Blood.1432	ENSG00000152315.4	KCNK13	-1.2954896386491	-0.0818967073378293	0.195151373403074	0.0615668143997058	0.232451468218419	5.0751392079484e-20	NA	7	32	32	Whole_Blood	0.840601614834209
Whole_Blood.1433	ENSG00000136758.14	YME1L1	1.29534976232323	0.129335867824865	0.195199600025124	0.0253298147064755	0.0843076592799402	2.01825654315614e-07	NA	26	70	70	Whole_Blood	0.840601614834209
Whole_Blood.1434	ENSG00000135905.14	DOCK10	-1.29514344871879	-0.0633871340699037	0.195270748872664	0.0962095563250495	0.17129585271316	1.0832959934791e-14	NA	59	124	124	Whole_Blood	0.840601614834209
Whole_Blood.1435	ENSG00000105509.6	HAS1	1.2948864178344	0.293683982105598	0.195359414567623	0.00397364455467837	0.130460308883804	4.99816990052992e-11	NA	16	32	32	Whole_Blood	0.840601614834209
Whole_Blood.1436	ENSG00000146247.13	PHIP	1.29474771483047	0.3960416102962	0.19540727399008	0.00190627874845689	0.0155197595660295	0.02895863176156	NA	8	13	13	Whole_Blood	0.840601614834209
Whole_Blood.1437	ENSG00000114738.6	MAPKAPK3	1.29406237217169	0.207662889202245	0.195643877407957	0.00870182051687704	0.109153790552157	1.82218087935801e-09	NA	12	30	30	Whole_Blood	0.840601614834209
Whole_Blood.1438	ENSG00000225373.4	WASH5P	-1.2936851812966	-0.333474402139421	0.195774185988683	0.00358542772305164	0.0526724348305057	3.73617735576463e-05	NA	4	9	9	Whole_Blood	0.840601614834209
Whole_Blood.1439	ENSG00000091844.3	RGS17	-1.29344946047213	-0.177930639480834	0.195855653035075	0.0117176279154135	0.062607628470427	7.59706489769573e-06	NA	10	30	30	Whole_Blood	0.840601614834209
Whole_Blood.1440	ENSG00000113721.9	PDGFRB	-1.29308262925426	-0.16925528202703	0.195982482319513	0.0128681427729026	0.0188862098241771	0.015030461793687	NA	25	49	49	Whole_Blood	0.840601614834209
Whole_Blood.1441	ENSG00000273406.1	RP11-114O18.1	-1.2930193778756	-0.724457399494323	0.196004357115873	0.000872779512114778	0.0139875350047534	0.0387958976905979	NA	3	9	9	Whole_Blood	0.840601614834209
Whole_Blood.1442	ENSG00000175581.9	MRPL48	-1.29244441997592	-0.103606768218059	0.19620328206142	0.034895290822766	0.250434820177197	2.29231301270605e-22	NA	40	88	88	Whole_Blood	0.840648830339758
Whole_Blood.1443	ENSG00000140280.9	LYSMD2	1.2917775272569	0.310118659560304	0.196434200014884	0.0041367483758374	0.0315838596139795	0.00149062462110776	NA	7	15	15	Whole_Blood	0.840648830339758
Whole_Blood.1444	ENSG00000103266.6	STUB1	-1.29153489604942	-0.214169481203797	0.196518262751983	0.00691148861840542	0.0227649075668329	0.00829490668049453	NA	6	7	7	Whole_Blood	0.840648830339758
Whole_Blood.1445	ENSG00000204520.8	MICA	-1.29136926985691	-0.139222546597115	0.196575661230917	0.01535514693396	0.188597183670113	1.58314663294391e-16	NA	22	43	43	Whole_Blood	0.840648830339758
Whole_Blood.1446	ENSG00000087076.4	HSD17B14	-1.29069055693232	-0.0996880955178885	0.196811000409856	0.0288974385504869	0.034070608115483	0.00118743434677296	NA	28	57	57	Whole_Blood	0.840648830339758
Whole_Blood.1447	ENSG00000149089.8	APIP	1.29061209367162	0.0871166213475222	0.19683822032077	0.0435641080344973	0.164424857010764	6.05098741285141e-14	NA	27	50	50	Whole_Blood	0.840648830339758
Whole_Blood.1448	ENSG00000213983.7	AP1G2	1.28943526850508	0.151173713898347	0.197246806840887	0.0151418282836849	0.279933466915281	4.80932547337637e-25	NA	14	36	36	Whole_Blood	0.840648830339758
Whole_Blood.1449	ENSG00000161956.8	SENP3	-1.28936842301008	-0.469288141861222	0.197270033808466	0.00157495478528793	0.029511556400269	0.00245301752459524	NA	4	16	16	Whole_Blood	0.840648830339758
Whole_Blood.1450	ENSG00000108528.9	SLC25A11	1.28935828381597	0.371053743544135	0.197273557073891	0.00252478688024721	0.034080454171133	0.00108162563600794	NA	7	14	14	Whole_Blood	0.840648830339758
Whole_Blood.1451	ENSG00000233297.4	RASA4DP	1.2890397763794	0.102635651762061	0.197384258575469	0.0412361773557381	0.213612305523626	2.96622466578425e-18	NA	16	35	35	Whole_Blood	0.840648830339758
Whole_Blood.1452	ENSG00000213123.6	TCTEX1D2	1.28826560783222	0.249827588249747	0.197653520713123	0.00556085491122639	0.0551496716292571	2.26927624525667e-05	NA	5	10	10	Whole_Blood	0.840648830339758
Whole_Blood.1453	ENSG00000162407.8	PPAP2B	-1.28813207149506	-0.487119887354297	0.197699992906967	0.00173926548149471	0.0196956387327396	0.0136435596207746	NA	1	2	2	Whole_Blood	0.840648830339758
Whole_Blood.1454	ENSG00000071575.7	TRIB2	1.28756273651531	0.308228692355767	0.197898217791322	0.0045322335197898	0.0687137060994973	2.32554390965617e-06	NA	8	21	21	Whole_Blood	0.840648830339758
Whole_Blood.1455	ENSG00000176788.7	BASP1	-1.28717194641572	-0.196924347376838	0.198034362982946	0.0107333733507864	0.0174628293925694	0.0199100372591993	NA	17	44	44	Whole_Blood	0.840648830339758
Whole_Blood.1456	ENSG00000111325.12	OGFOD2	-1.28701599332368	-0.601379846805346	0.198088713736286	0.000937450356400026	0.013146399986127	0.0459166621121331	NA	5	13	13	Whole_Blood	0.840648830339758
Whole_Blood.1457	ENSG00000064115.6	TM7SF3	1.28661986029181	0.11364971981895	0.198226817947952	0.0295031617627568	0.0850017114389946	1.52118960996681e-07	NA	32	57	57	Whole_Blood	0.840648830339758
Whole_Blood.1458	ENSG00000132622.6	HSPA12B	1.28632673783153	0.202531966511006	0.198329054815299	0.00672211608997922	0.0354010786238069	0.000767461796006785	NA	24	42	42	Whole_Blood	0.840648830339758
Whole_Blood.1459	ENSG00000115325.9	DOK1	-1.28594041313818	-0.23522853856148	0.198463858165972	0.0123085553351122	0.0154428295282634	0.0284835323595321	NA	12	15	15	Whole_Blood	0.840648830339758
Whole_Blood.1460	ENSG00000092529.18	CAPN3	-1.28477434220205	-0.120220161920629	0.198871150866284	0.0231608732699914	0.0471194979816292	0.000108410080994814	NA	20	54	54	Whole_Blood	0.841375030704656
Whole_Blood.1461	ENSG00000254810.1	RP11-672A2.4	-1.28445706720027	-0.181687256238795	0.198982076366531	0.010201682102651	0.0555883808781095	2.30165804963794e-05	NA	11	32	32	Whole_Blood	0.841375030704656
Whole_Blood.1462	ENSG00000149418.6	ST14	-1.2837173524929	-0.0746939582057503	0.19924087059524	0.0608873874135958	0.0751162153078286	8.1278714080037e-07	NA	23	50	50	Whole_Blood	0.841375030704656
Whole_Blood.1463	ENSG00000197780.5	TAF13	1.28299662996868	0.11822750607897	0.199493256754489	0.0280101034167768	0.022235876056023	0.0082463822617719	NA	30	65	65	Whole_Blood	0.841375030704656
Whole_Blood.1464	ENSG00000112299.7	VNN1	1.28245864610556	0.0499248153734204	0.199681802776174	0.140996085023055	0.471089496302377	3.17126210167668e-48	NA	23	47	47	Whole_Blood	0.841375030704656
Whole_Blood.1465	ENSG00000119411.10	BSPRY	1.28204341770867	0.508424246715952	0.199827415936763	0.00143742811520758	0.093159971543698	4.51210668942062e-08	NA	8	16	16	Whole_Blood	0.841375030704656
Whole_Blood.1466	ENSG00000186638.11	KIF24	-1.28178656863551	-0.253925302192417	0.199917527119596	0.00506628832022537	0.0356190174575215	0.000852176134671536	NA	3	4	4	Whole_Blood	0.841375030704656
Whole_Blood.1467	ENSG00000123684.8	LPGAT1	-1.28157389258699	-0.178320595575676	0.199992163394723	0.0137659053093783	0.0434996685009514	0.000207779730308701	NA	8	16	16	Whole_Blood	0.841375030704656
Whole_Blood.1468	ENSG00000253182.1	RP11-486M23.2	1.28127661296261	0.182643226386926	0.200096524442747	0.0115333489326529	0.0237867549419797	0.00697826147393175	NA	10	21	21	Whole_Blood	0.841375030704656
Whole_Blood.1469	ENSG00000100029.13	PES1	-1.28052278395411	-0.0885344692480449	0.200361336990013	0.0342083639965463	0.0980547475873265	1.87671323817356e-08	NA	25	53	53	Whole_Blood	0.841375030704656
Whole_Blood.1470	ENSG00000112312.5	GMNN	-1.28036448436136	-0.187559445941846	0.200416978532659	0.00936692062890411	0.0678392928106282	3.79713182322869e-06	NA	17	31	31	Whole_Blood	0.841375030704656
Whole_Blood.1471	ENSG00000161551.8	ZNF577	1.28003352986921	0.123784245585716	0.200533343879258	0.0208112579005014	0.048307098403926	9.62514472746269e-05	NA	22	58	58	Whole_Blood	0.841375030704656
Whole_Blood.1472	ENSG00000160695.10	VPS11	-1.27970814209024	-0.0516722713766462	0.20064780000965	0.109937244503525	0.186745731384393	4.42039214742911e-16	NA	12	22	22	Whole_Blood	0.841375030704656
Whole_Blood.1473	ENSG00000023171.10	GRAMD1B	-1.27927218250381	-0.0995717477130752	0.200801224827657	0.0428984088039346	0.0556901249048051	1.83111859433078e-05	NA	20	42	42	Whole_Blood	0.841375030704656
Whole_Blood.1474	ENSG00000104979.4	C19orf53	-1.27899158000946	-0.29090310528224	0.200900020966316	0.00343449417973388	0.0157880778031774	0.0283151365449159	NA	1	11	11	Whole_Blood	0.841375030704656
Whole_Blood.1475	ENSG00000138459.4	SLC35A5	-1.27883853254526	-0.150645773651956	0.20095392174282	0.0159263485368486	0.0318174884300318	0.00166025035468838	NA	18	28	28	Whole_Blood	0.841375030704656
Whole_Blood.1476	ENSG00000217075.1	AC007401.2	1.27835601107661	0.476476238573611	0.201123926866548	0.00178739766181148	0.0348808027552434	0.0010196134916895	NA	7	15	15	Whole_Blood	0.841375030704656
Whole_Blood.1477	ENSG00000089902.8	RCOR1	1.27807252666707	0.15256497552866	0.20122385486586	0.0149891285017698	0.064366109261321	6.0278456345612e-06	NA	12	19	19	Whole_Blood	0.841375030704656
Whole_Blood.1478	ENSG00000152520.9	PAN3	1.27754640204302	0.639159624774673	0.201409409294263	0.000914159016188949	0.0516226662043022	5.39169237560496e-05	NA	2	11	11	Whole_Blood	0.841375030704656
Whole_Blood.1479	ENSG00000267838.1	AC008746.12	-1.2775326268302	-0.316412431652379	0.201414269233067	0.00303958466723477	0.169596745880544	1.46339410493182e-14	NA	2	7	7	Whole_Blood	0.841375030704656
Whole_Blood.1480	ENSG00000270104.1	RP11-245P10.6	-1.27730569469063	-0.822461888247571	0.201494343922798	0.000537416075801121	0.031251487847775	0.00163895772377976	NA	2	8	8	Whole_Blood	0.841375030704656
Whole_Blood.1481	ENSG00000234498.2	RPL13AP20	1.27321088485926	0.19721083633154	0.202943219090663	0.0128083484413498	0.0131396718772749	0.0451386586570294	NA	9	23	23	Whole_Blood	0.846809901008677
Whole_Blood.1482	ENSG00000166664.9	CHRFAM7A	1.27285374038426	0.102656167872377	0.20306994713509	0.0475930940019126	0.152352560552655	3.99139210983021e-13	NA	14	26	26	Whole_Blood	0.846809901008677
Whole_Blood.1483	ENSG00000236624.4	CCDC163P	-1.2720986990677	-0.0988858435305703	0.203338053361412	0.0338165116728232	0.654205422174851	3.0977803947678e-86	NA	15	35	35	Whole_Blood	0.847356149543848
Whole_Blood.1484	ENSG00000197262.8	CCL4L2	1.27147030592051	0.0839882737386107	0.203561384757235	0.0323600345653323	0.08485320915373	1.87992254350924e-07	NA	22	49	49	Whole_Blood	0.847715200673662
Whole_Blood.1485	ENSG00000089876.7	DHX32	-1.27047996941409	-0.177447859758359	0.203913713463006	0.0123262648003901	0.173861990788542	5.58963980025825e-15	NA	24	69	69	Whole_Blood	0.848610605522813
Whole_Blood.1486	ENSG00000178726.6	THBD	-1.26959349668945	-0.139180789594591	0.204229467129556	0.0207194104682137	0.104029494815903	4.36180787954265e-09	NA	19	35	35	Whole_Blood	0.84863403288317
Whole_Blood.1487	ENSG00000262370.1	RP11-473M20.9	1.2693519613834	0.0509160048689139	0.204315561480699	0.15257439167742	0.194594919806741	2.64551074678908e-17	NA	23	51	51	Whole_Blood	0.84863403288317
Whole_Blood.1488	ENSG00000101473.12	ACOT8	1.26930781226546	0.131665550539999	0.204331301121385	0.0171055169349424	0.0159079860402323	0.0256327123222768	NA	17	42	42	Whole_Blood	0.84863403288317
Whole_Blood.1489	ENSG00000244733.4	RP11-506M13.3	-1.26833181819496	-0.361890146602357	0.204679478939507	0.00375551774140127	0.0283150493624044	0.00269858651432795	NA	5	17	17	Whole_Blood	0.849389757294836
Whole_Blood.1490	ENSG00000173214.5	KIAA1919	-1.26802745733381	-0.120832173102196	0.204788145367201	0.0219671903332442	0.0248076909607836	0.00511571235610748	NA	25	56	56	Whole_Blood	0.849389757294836
Whole_Blood.1491	ENSG00000181915.3	ADO	-1.26757344487913	-0.14723202247201	0.20495032009028	0.0131688142881989	0.0376953071743499	0.00058440629617212	NA	12	34	34	Whole_Blood	0.849492272406391
Whole_Blood.1492	ENSG00000171045.10	TSNARE1	-1.26656521363529	-0.0606624648172208	0.205310797453245	0.0859128503792533	0.129978945817475	5.78281635552431e-11	NA	9	22	22	Whole_Blood	0.850038868134769
Whole_Blood.1493	ENSG00000141068.9	KSR1	-1.26643528075999	-0.0766244207913185	0.205357286428027	0.0632312756241327	0.260391090987577	1.11520269899839e-22	NA	21	38	38	Whole_Blood	0.850038868134769
Whole_Blood.1494	ENSG00000159352.11	PSMD4	1.26424670219107	0.577148574704375	0.20614149295409	0.00110381239042459	0.0137333083421716	0.0390436534481457	NA	5	15	15	Whole_Blood	0.851987705462474
Whole_Blood.1495	ENSG00000205659.6	LIN52	-1.26365102529348	-2.47956150249714	0.206355310634893	5.33271649642668e-05	0.0230076406538492	0.00617861091002304	NA	3	7	7	Whole_Blood	0.851987705462474
Whole_Blood.1496	ENSG00000213399.2	AC022210.2	1.26362341440672	0.223883179262963	0.206365225441718	0.00708282160074034	0.0201118464196001	0.0125047929115152	NA	11	28	28	Whole_Blood	0.851987705462474
Whole_Blood.1497	ENSG00000131797.8	CLUHP3	-1.26358353566552	-0.0659674142661671	0.206379546129017	0.0789169174790692	0.341237006369741	1.55240459675155e-31	NA	13	27	27	Whole_Blood	0.851987705462474
Whole_Blood.1498	ENSG00000141664.5	ZCCHC2	1.26288067195981	0.168434462853635	0.206632067020375	0.0137312479075693	0.0610877748421985	1.02854421170106e-05	NA	15	28	28	Whole_Blood	0.852460730431188
Whole_Blood.1499	ENSG00000184056.10	VPS33B	1.26153247850418	0.0818269038752716	0.207117065990389	0.0516345797181518	0.116416037319362	6.74052636176026e-10	NA	11	21	21	Whole_Blood	0.852814499883826
Whole_Blood.1500	ENSG00000173376.9	NDNF	-1.26140162167531	-0.141961341652903	0.207164184358432	0.0200507579379282	0.0924056671226065	2.34491631711451e-08	NA	20	36	36	Whole_Blood	0.852814499883826
Whole_Blood.1501	ENSG00000154978.8	VOPP1	-1.26123726486962	-0.16697564674738	0.207223376274995	0.0141244819386133	0.0367222897193808	0.000719065399496601	NA	23	51	51	Whole_Blood	0.852814499883826
Whole_Blood.1502	ENSG00000197147.8	LRRC8B	1.26061230029737	0.0711328526890442	0.207448564806021	0.0781110506571161	0.286813868502	2.49873686038175e-25	NA	29	53	53	Whole_Blood	0.852814499883826
Whole_Blood.1503	ENSG00000123427.11	METTL21B	-1.2603117363721	-0.057119939182564	0.207556927823192	0.0893963018244503	0.260187674799897	9.35260957746486e-23	NA	22	51	51	Whole_Blood	0.852814499883826
Whole_Blood.1504	ENSG00000178904.14	DPY19L3	-1.25982149227893	-0.215692085988169	0.207733764775275	0.0075418612724741	0.167889787064877	2.92354248452909e-14	NA	6	18	18	Whole_Blood	0.852814499883826
Whole_Blood.1505	ENSG00000256604.1	AC093668.2	-1.25979793287947	-0.487795631992312	0.207742265685647	0.00124079074181441	0.0621309754647833	9.28966266889799e-06	NA	4	18	18	Whole_Blood	0.852814499883826
Whole_Blood.1506	ENSG00000180881.15	CAPS2	-1.25935410104288	-0.367560861988094	0.207902460157329	0.00263280816670285	0.0199105552784396	0.0129716181648178	NA	10	18	18	Whole_Blood	0.852814499883826
Whole_Blood.1507	ENSG00000169919.12	GUSB	-1.25847375449323	-0.148766857454666	0.208220473125973	0.025188222711883	0.152441890916767	6.83361943558243e-13	NA	13	33	33	Whole_Blood	0.852814499883826
Whole_Blood.1508	ENSG00000176945.12	MUC20	-1.25797291872017	-0.0869594591912516	0.20840155040935	0.0473936696924526	0.441139290729161	2.19171998629016e-44	NA	4	17	17	Whole_Blood	0.852814499883826
Whole_Blood.1509	ENSG00000197146.2	AL133458.1	1.25793220575293	0.0525561557480351	0.208416275206742	0.100570251846085	0.365141398752884	2.00190186910643e-34	NA	34	68	68	Whole_Blood	0.852814499883826
Whole_Blood.1510	ENSG00000115884.6	SDC1	1.25791163541404	0.236683149511966	0.208423715237974	0.00573051722935587	0.0139115185400968	0.0393061616188888	NA	4	5	5	Whole_Blood	0.852814499883826
Whole_Blood.1511	ENSG00000123505.10	AMD1	-1.25746331527001	-0.250211853720456	0.208585914784162	0.00436472849334716	0.0277031407273539	0.00325479263954118	NA	8	14	14	Whole_Blood	0.852814499883826
Whole_Blood.1512	ENSG00000110063.4	DCPS	1.25599710352119	0.151661894550142	0.20911702024076	0.0150731474638329	0.0804385380262695	2.70377596788745e-07	NA	34	80	80	Whole_Blood	0.852814499883826
Whole_Blood.1513	ENSG00000166189.6	HPS6	-1.25580330767399	-0.0835526393605417	0.209187292088237	0.0433690399933284	0.198442941215174	1.17862844585624e-17	NA	11	25	25	Whole_Blood	0.852814499883826
Whole_Blood.1514	ENSG00000092295.7	TGM1	1.25476560467364	11.23449512052	0.209563862119586	2.57856517609943e-06	0.0724716167531463	1.30394753311452e-06	NA	2	3	3	Whole_Blood	0.852814499883826
Whole_Blood.1515	ENSG00000140876.7	NUDT7	1.25408811266832	0.134758890410041	0.209809980597829	0.021056891432951	0.302835234275697	1.2222346084557e-27	NA	15	36	36	Whole_Blood	0.852814499883826
Whole_Blood.1516	ENSG00000147408.10	CSGALNACT1	1.25395440886169	0.0387514162118587	0.209858577070122	0.229814118562296	0.391477510865577	7.4019357912582e-40	NA	22	46	46	Whole_Blood	0.852814499883826
Whole_Blood.1517	ENSG00000100505.9	TRIM9	-1.25377384420796	-0.0883016056376176	0.209924218689091	0.0403499760606481	0.0770116701066405	6.53078762712824e-07	NA	48	105	105	Whole_Blood	0.852814499883826
Whole_Blood.1518	ENSG00000103184.7	SEC14L5	-1.25369729924443	-0.0718910053837257	0.209952049968097	0.0757037488992027	0.15306763004884	5.61652025620943e-13	NA	12	22	22	Whole_Blood	0.852814499883826
Whole_Blood.1519	ENSG00000182500.7	ORAI1	-1.25358768275181	-0.386682390389009	0.209991910503364	0.00243052270770885	0.0654278679667381	4.74100073587307e-06	NA	4	10	10	Whole_Blood	0.852814499883826
Whole_Blood.1520	ENSG00000168569.7	TMEM223	-1.25248306270188	-0.180915180407963	0.210393896222032	0.00958259510015522	0.107623177088824	3.2667292439742e-09	NA	8	15	15	Whole_Blood	0.852814499883826
Whole_Blood.1521	ENSG00000116791.9	CRYZ	1.25211718237767	0.119329279325124	0.21052716755519	0.0260675989545272	0.404000560546107	8.11846387166708e-40	NA	20	49	49	Whole_Blood	0.852814499883826
Whole_Blood.1522	ENSG00000242622.1	RP11-18H7.1	-1.25179551656144	-0.102545722886922	0.210644384268046	0.0345792417611849	0.0174004023316952	0.0208759815625727	NA	39	90	90	Whole_Blood	0.852814499883826
Whole_Blood.1523	ENSG00000230836.1	AC104135.4	1.25161208361549	0.136228719712743	0.210711249332824	0.0227232970650998	0.121868836439287	1.60908067125518e-10	NA	20	40	40	Whole_Blood	0.852814499883826
Whole_Blood.1524	ENSG00000269271.1	CTB-83J4.2	1.25095132860136	0.134400371130141	0.210952235334057	0.020394329947609	0.0717267636771266	1.1311420524634e-06	NA	6	8	8	Whole_Blood	0.852814499883826
Whole_Blood.1525	ENSG00000103313.7	MEFV	1.25063227127371	0.30523388087766	0.211068671056668	0.00319687610506083	0.199003789817773	3.90939223401801e-17	NA	3	12	12	Whole_Blood	0.852814499883826
Whole_Blood.1526	ENSG00000227827.3	RP11-958N24.2	1.25046315191719	0.2833521352228	0.211130407757164	0.00456559997637161	0.238669708910394	4.18674709297176e-21	NA	14	24	24	Whole_Blood	0.852814499883826
Whole_Blood.1527	ENSG00000258768.2	CTD-2292M16.8	1.25000687638185	0.275210768915474	0.211297035414795	0.00416680468545243	0.0418628540106738	0.000278982494621712	NA	5	10	10	Whole_Blood	0.852814499883826
Whole_Blood.1528	ENSG00000049246.10	PER3	1.24997915612856	0.28293662296805	0.211307161661014	0.0044809113071006	0.0144005697657339	0.035390242202071	NA	6	17	17	Whole_Blood	0.852814499883826
Whole_Blood.1529	ENSG00000185432.10	METTL7A	-1.24861164501202	-0.233855820822364	0.211807151039646	0.00660569865122886	0.027440191791076	0.00315293975863706	NA	5	6	6	Whole_Blood	0.852814499883826
Whole_Blood.1530	ENSG00000161653.6	NAGS	-1.2484843075732	-0.276357717357933	0.211853751628841	0.00424667324423835	0.0128692983158079	0.046048745220688	NA	3	13	13	Whole_Blood	0.852814499883826
Whole_Blood.1531	ENSG00000111886.9	GABRR2	-1.24842234847903	-0.169901588644765	0.211876428946142	0.0139364346843535	0.0888482070200095	7.10745501452924e-08	NA	12	18	18	Whole_Blood	0.852814499883826
Whole_Blood.1532	ENSG00000229358.3	DPY19L1P1	1.24744117343196	0.120473977139204	0.212235777460889	0.0260811940571282	0.053605403416975	4.03460940583182e-05	NA	35	65	65	Whole_Blood	0.852814499883826
Whole_Blood.1533	ENSG00000116698.16	SMG7	1.24680765985303	0.108804738392318	0.212468031190381	0.0270512228193495	0.115568735356838	3.13561858717178e-10	NA	18	35	35	Whole_Blood	0.852814499883826
Whole_Blood.1534	ENSG00000198130.10	HIBCH	1.24639231390807	0.177898528716516	0.212620401630653	0.00972790502042493	0.155374828367565	2.11645161136703e-13	NA	12	39	39	Whole_Blood	0.852814499883826
Whole_Blood.1535	ENSG00000213398.3	LCAT	-1.24619227706612	-0.80795804562244	0.212693813671378	0.00303556968052101	0.0430627594995301	0.000239127503674802	NA	5	11	11	Whole_Blood	0.852814499883826
Whole_Blood.1536	ENSG00000131037.10	EPS8L1	-1.24590301513672	-1.73877632470034	0.212800003028551	0.000119154788632091	0.0286670790142891	0.002899537669542	NA	1	3	3	Whole_Blood	0.852814499883826
Whole_Blood.1537	ENSG00000168906.8	MAT2A	1.24567735090602	0.150538719700814	0.212882871962292	0.0101426758315341	0.0576810376134588	2.13508866542751e-05	NA	10	19	19	Whole_Blood	0.852814499883826
Whole_Blood.1538	ENSG00000229598.1	PRDX3P1	1.24506918731942	1.14112761064214	0.213106319190062	0.000290192612150837	0.013908537453259	0.0365877801125549	NA	2	6	6	Whole_Blood	0.852814499883826
Whole_Blood.1539	ENSG00000134452.15	FBXO18	-1.24494255091942	-0.250988075512646	0.213152868344026	0.00572411235018854	0.0825563993475903	2.17643702803919e-07	NA	12	22	22	Whole_Blood	0.852814499883826
Whole_Blood.1540	ENSG00000104228.8	TRIM35	-1.24478872924568	-0.221227661927163	0.213209420164012	0.00741096676374066	0.0847018492279236	1.89514202032373e-07	NA	10	22	22	Whole_Blood	0.852814499883826
Whole_Blood.1541	ENSG00000108828.11	VAT1	1.24478594375205	0.354916711444372	0.213210444337561	0.00244088543508958	0.0376851408463176	0.000640550045948406	NA	4	6	6	Whole_Blood	0.852814499883826
Whole_Blood.1542	ENSG00000078319.7	PMS2P1	1.24429424509922	0.490375968879168	0.213391288316399	0.00140955329512586	0.059108702052975	1.53769516513448e-05	NA	3	10	10	Whole_Blood	0.852814499883826
Whole_Blood.1543	ENSG00000177663.9	IL17RA	-1.24388524692545	-0.690108239169908	0.213541799846621	0.000744654529188921	0.12651035701799	7.2992224116873e-11	NA	9	18	18	Whole_Blood	0.852814499883826
Whole_Blood.1544	ENSG00000170390.10	DCLK2	1.24382302024569	1.74718487065544	0.213564706008167	0.000102477372351324	0.227910346893068	6.59851900141195e-20	NA	7	21	21	Whole_Blood	0.852814499883826
Whole_Blood.1545	ENSG00000133048.8	CHI3L1	-1.24360135150721	-0.0491914657052847	0.213646318533449	0.119664745598983	0.206432066795271	1.08108313165399e-17	NA	18	40	40	Whole_Blood	0.852814499883826
Whole_Blood.1546	ENSG00000267839.1	AC020956.3	1.24256735242988	0.202521810841468	0.214027306763094	0.00801665053586593	0.0267306458643375	0.00368034155903593	NA	10	21	21	Whole_Blood	0.852814499883826
Whole_Blood.1547	ENSG00000168672.3	FAM84B	-1.24223127545112	-0.162859797568443	0.214151243451699	0.0141137648652972	0.0359618548135265	0.000722706718646424	NA	17	24	24	Whole_Blood	0.852814499883826
Whole_Blood.1548	ENSG00000238243.2	OR2W3	1.24166419244841	0.184189882210219	0.214360486659678	0.00984716781081621	0.118626390571883	3.67916734383881e-10	NA	10	26	26	Whole_Blood	0.852814499883826
Whole_Blood.1549	ENSG00000120756.8	PLS1	1.24107612793921	0.269940885199201	0.21457762732466	0.00471059479281877	0.0166478764974545	0.0229455233451604	NA	7	8	8	Whole_Blood	0.852814499883826
Whole_Blood.1550	ENSG00000171658.4	RP11-443P15.2	1.23928465054755	0.491601566236537	0.215240101076526	0.00129044222311371	0.0898860258713294	5.20902205389961e-08	NA	3	11	11	Whole_Blood	0.852814499883826
Whole_Blood.1551	ENSG00000128683.9	GAD1	1.23895455359349	0.258975426699539	0.21536232885824	0.00665582554706772	0.168057595032966	4.76430965990593e-15	NA	7	19	19	Whole_Blood	0.852814499883826
Whole_Blood.1552	ENSG00000108950.7	FAM20A	1.23887460053471	0.136459985858347	0.215391941272678	0.0224373176711994	0.282958002407924	6.53233208061708e-26	NA	15	26	26	Whole_Blood	0.852814499883826
Whole_Blood.1553	ENSG00000135605.8	TEC	-1.23824668077476	-0.0807247818794259	0.215624607473842	0.0488933383294445	0.134324079469687	1.59410810019388e-11	NA	21	33	33	Whole_Blood	0.852814499883826
Whole_Blood.1554	ENSG00000260973.1	RP11-105C19.2	-1.23785000193573	-0.251224527688731	0.215771684110199	0.00647790290401474	0.0816716810929985	2.5264691157279e-07	NA	11	41	41	Whole_Blood	0.852814499883826
Whole_Blood.1555	ENSG00000227001.2	NBPF2P	1.23725824456933	0.0994264020614281	0.215991224285757	0.0313789467611498	0.0972898606928471	2.02000876911202e-08	NA	22	50	50	Whole_Blood	0.852814499883826
Whole_Blood.1556	ENSG00000165171.6	WBSCR27	1.23696676885864	0.0748367551725733	0.216099419988438	0.0561300894417671	0.387229429686488	6.7794945783906e-37	NA	19	45	45	Whole_Blood	0.852814499883826
Whole_Blood.1557	ENSG00000153406.9	NMRAL1	-1.23678191354079	-0.0512861342650044	0.216168058449436	0.134070601887812	0.415396148828067	6.46136200393114e-41	NA	20	29	29	Whole_Blood	0.852814499883826
Whole_Blood.1558	ENSG00000214021.11	TTLL3	-1.23671011753466	-0.212444869478044	0.216194721190995	0.0072242446506564	0.0256202406244863	0.00410069133122457	NA	6	17	17	Whole_Blood	0.852814499883826
Whole_Blood.1559	ENSG00000138193.10	PLCE1	1.2358857354957	0.186972265741492	0.216501040007247	0.00718159376098998	0.0153759734006366	0.0294242914881433	NA	10	20	20	Whole_Blood	0.852814499883826
Whole_Blood.1560	ENSG00000026297.11	RNASET2	1.23573824052237	0.0530867355568662	0.216555878211504	0.094253906143897	0.402110979517955	1.69352468642248e-38	NA	22	38	38	Whole_Blood	0.852814499883826
Whole_Blood.1561	ENSG00000204536.9	CCHCR1	1.23568133749267	0.190150456757658	0.216577037265355	0.00853963465117873	0.212734858884145	2.60907713209333e-18	NA	8	34	34	Whole_Blood	0.852814499883826
Whole_Blood.1562	ENSG00000257743.4	RP11-1220K2.2	1.23559217740504	0.223641479282713	0.216610193906761	0.00736092824700761	0.0428800459522226	0.000226462699932692	NA	2	4	4	Whole_Blood	0.852814499883826
Whole_Blood.1563	ENSG00000099917.13	MED15	-1.23492833013108	-0.306709301658592	0.216857178713528	0.00370639240690708	0.0893448340629905	4.22455420296929e-08	NA	2	5	5	Whole_Blood	0.852814499883826
Whole_Blood.1564	ENSG00000162994.11	CLHC1	-1.23465866319381	-0.128076246739547	0.216957566323311	0.0176597596470824	0.340465800899755	3.19862686844493e-31	NA	7	20	20	Whole_Blood	0.852814499883826
Whole_Blood.1565	ENSG00000133055.4	MYBPH	-1.23462992564226	-0.0921569602024873	0.216968266283967	0.0331472929920719	0.134107252450826	2.04344834369467e-11	NA	7	10	10	Whole_Blood	0.852814499883826
Whole_Blood.1566	ENSG00000106133.13	NSUN5P2	-1.23420562415849	-0.0586521300449539	0.217126292236956	0.105542485632571	0.115755694157549	3.26288511228279e-10	NA	22	54	54	Whole_Blood	0.852814499883826
Whole_Blood.1567	ENSG00000167103.7	PIP5KL1	1.23379596528823	0.361371584976635	0.217278943265937	0.00261538231882975	0.0599536899792552	1.11577116993708e-05	NA	14	40	40	Whole_Blood	0.852814499883826
Whole_Blood.1568	ENSG00000116032.5	GRIN3B	1.23340676284545	0.097823988585013	0.217424043114271	0.0289344009511923	0.122604426618815	1.04350996010032e-10	NA	4	11	11	Whole_Blood	0.852814499883826
Whole_Blood.1569	ENSG00000164305.13	CASP3	-1.23316460042845	-0.315726185090358	0.217514359644983	0.00248558543484103	0.0303703190014943	0.00205183901632757	NA	5	12	12	Whole_Blood	0.852814499883826
Whole_Blood.1570	ENSG00000114670.9	NEK11	-1.23310992342603	-0.267250946058517	0.217534755630316	0.00482625051662225	0.0805308204708966	2.87176311619637e-07	NA	20	37	37	Whole_Blood	0.852814499883826
Whole_Blood.1571	ENSG00000157593.12	SLC35B2	1.23295749760697	0.274268609729697	0.21759162180117	0.00411258915752138	0.0243896013420367	0.00612177471157018	NA	4	22	22	Whole_Blood	0.852814499883826
Whole_Blood.1572	ENSG00000212124.2	TAS2R19	1.23286454449046	0.185501002092601	0.217626305475547	0.0108544427310782	0.0231662511497656	0.00740784394687432	NA	12	29	29	Whole_Blood	0.852814499883826
Whole_Blood.1573	ENSG00000198728.6	LDB1	1.23154895592427	0.131043128834159	0.218117618461395	0.0134742939189629	0.0702642338250869	2.15135639664102e-06	NA	16	38	38	Whole_Blood	0.852814499883826
Whole_Blood.1574	ENSG00000143771.7	CNIH4	1.23140289633727	0.213380699835662	0.218172214254921	0.0076107782885879	0.0725086169193922	1.27930242486101e-06	NA	15	44	44	Whole_Blood	0.852814499883826
Whole_Blood.1575	ENSG00000225873.1	LINC00694	1.23110639992105	0.0955665586332811	0.218283072218708	0.0376870315104405	0.0494810228906099	6.68531389964513e-05	NA	22	39	39	Whole_Blood	0.852814499883826
Whole_Blood.1576	ENSG00000171840.7	NINJ2	-1.23092176310708	-0.0717259315840564	0.218352127098063	0.0603785632328242	0.128486827445411	4.35501361177893e-11	NA	14	32	32	Whole_Blood	0.852814499883826
Whole_Blood.1577	ENSG00000165959.7	CLMN	1.23081394718755	0.120762854724295	0.218392457925819	0.0234756232888321	0.0648675280240916	6.00551672190252e-06	NA	12	21	21	Whole_Blood	0.852814499883826
Whole_Blood.1578	ENSG00000155393.8	HEATR3	1.23043147168118	0.107297619117456	0.218535574161869	0.0285325595446834	0.263944015860616	2.41105362146203e-24	NA	11	24	24	Whole_Blood	0.852814499883826
Whole_Blood.1579	ENSG00000174775.12	HRAS	-1.23015072484932	-0.59634742382778	0.218640668022833	0.000960863605527305	0.0736487555319342	9.39102254761187e-07	NA	5	20	20	Whole_Blood	0.852814499883826
Whole_Blood.1580	ENSG00000141219.11	C17orf80	-1.23002104336887	-0.139476608267963	0.218689224825426	0.0150503646163336	0.163902492901703	6.17233793251556e-14	NA	4	16	16	Whole_Blood	0.852814499883826
Whole_Blood.1581	ENSG00000109180.10	OCIAD1	1.22879837834655	0.184288734028839	0.219147409700694	0.0103140520654449	0.0437841349692869	0.000216828365789933	NA	5	6	6	Whole_Blood	0.852814499883826
Whole_Blood.1582	ENSG00000140749.7	IGSF6	-1.22789730488378	-0.194100329922744	0.21948552137679	0.00922383265934837	0.0266974140003285	0.00391193281397768	NA	6	10	10	Whole_Blood	0.852814499883826
Whole_Blood.1583	ENSG00000180155.14	LYNX1	1.22783582785224	0.438565716017777	0.219508603169887	0.00164512250611387	0.0858901430536831	1.40173309883322e-07	NA	4	11	11	Whole_Blood	0.852814499883826
Whole_Blood.1584	ENSG00000166839.12	ANKDD1A	1.22721176345749	0.0788477737415603	0.219743009222921	0.0502333852018612	0.149862223519244	8.65930521429205e-13	NA	8	15	15	Whole_Blood	0.852814499883826
Whole_Blood.1585	ENSG00000125122.10	LRRC29	1.22659164144985	0.23825047039961	0.219976112360669	0.00543513240903142	0.0144499892573513	0.0361757932635772	NA	2	4	4	Whole_Blood	0.852814499883826
Whole_Blood.1586	ENSG00000213203.2	GIMAP1	-1.22655249636611	-0.140127830146388	0.219990832903163	0.015697364474248	0.10419836057889	3.58187780501043e-09	NA	10	25	25	Whole_Blood	0.852814499883826
Whole_Blood.1587	ENSG00000180398.7	MCFD2	-1.22633590698448	-0.110196087125435	0.220072294301569	0.026393120316012	0.093254394077518	3.18095083786145e-08	NA	6	14	14	Whole_Blood	0.852814499883826
Whole_Blood.1588	ENSG00000205746.5	RP11-1212A22.1	1.22581463246625	0.517510255545114	0.220268439497182	0.00220862332131452	0.0783176787266389	4.64051644718497e-07	NA	14	28	28	Whole_Blood	0.852814499883826
Whole_Blood.1589	ENSG00000164251.4	F2RL1	1.22548330064223	0.0816264124034767	0.220393178218185	0.0490523032181206	0.314528928143176	3.20550090426059e-29	NA	9	22	22	Whole_Blood	0.852814499883826
Whole_Blood.1590	ENSG00000072364.8	AFF4	-1.22500068943552	-0.181856533945964	0.220574960742905	0.0113750509964651	0.0244263041643098	0.00560600696473026	NA	21	38	38	Whole_Blood	0.852814499883826
Whole_Blood.1591	ENSG00000042493.11	CAPG	-1.2245348685421	-0.114975192818872	0.220750520908317	0.0268469718637371	0.150970046375294	1.01865102312364e-12	NA	17	37	37	Whole_Blood	0.852814499883826
Whole_Blood.1592	ENSG00000170412.12	GPRC5C	1.22446223789399	0.249451965578358	0.22077790322085	0.00466074999817849	0.194674279796282	7.14189564829879e-17	NA	3	10	10	Whole_Blood	0.852814499883826
Whole_Blood.1593	ENSG00000168646.8	AXIN2	-1.22392579946434	-0.390244874980437	0.220980220053714	0.00167377757243162	0.0484318720938902	8.64456969928602e-05	NA	4	12	12	Whole_Blood	0.852814499883826
Whole_Blood.1594	ENSG00000070087.9	PFN2	-1.22364458104737	-0.27643288421066	0.221086334182869	0.00452364828874121	0.0371690588191252	0.00069820716189753	NA	3	6	6	Whole_Blood	0.852814499883826
Whole_Blood.1595	ENSG00000177951.13	BET1L	-1.22307178810253	-0.107907795934598	0.221302583141206	0.0251014215445058	0.223013101981395	2.77776475084994e-19	NA	8	16	16	Whole_Blood	0.852814499883826
Whole_Blood.1596	ENSG00000166135.9	HIF1AN	1.22276539252374	0.0754674709977542	0.22141832018086	0.0476034357953683	0.284513150309866	2.70990744773436e-25	NA	18	44	44	Whole_Blood	0.852814499883826
Whole_Blood.1597	ENSG00000134198.5	TSPAN2	-1.22271456696349	-0.164836224091511	0.221437523084537	0.0110604581253845	0.0266739255859715	0.00414811835905436	NA	12	25	25	Whole_Blood	0.852814499883826
Whole_Blood.1598	ENSG00000010539.7	ZNF200	-1.2221296969811	-0.114824810308115	0.22165858444016	0.0225157708247829	0.11173717023139	5.90130951135477e-10	NA	13	23	23	Whole_Blood	0.852814499883826
Whole_Blood.1599	ENSG00000140623.9	SEPT12	-1.22167998613477	-0.145630504652091	0.221828667642548	0.0180788756858724	0.164927546995592	2.87350855715489e-14	NA	20	48	48	Whole_Blood	0.852814499883826
Whole_Blood.1600	ENSG00000161905.8	ALOX15	-1.22148775938297	-0.147134787212862	0.221901397409012	0.0129118430223897	0.0996965420310497	6.24152900187703e-09	NA	2	5	5	Whole_Blood	0.852814499883826
Whole_Blood.1601	ENSG00000226524.2	RP1-102H19.8	1.22000404351241	0.124396602665949	0.222463342059225	0.0221036842917876	0.0502039244744482	5.0949627776524e-05	NA	35	74	74	Whole_Blood	0.852814499883826
Whole_Blood.1602	ENSG00000226359.1	AC055811.5	1.21973203143785	1.06344641212567	0.222566474716218	0.000258533491395253	0.0181587965048838	0.0181277596976506	NA	2	6	6	Whole_Blood	0.852814499883826
Whole_Blood.1603	ENSG00000151500.10	THYN1	-1.21971843740766	-0.202698408748105	0.222571629754601	0.00705022164939936	0.0323033969563476	0.0010890776763506	NA	16	36	36	Whole_Blood	0.852814499883826
Whole_Blood.1604	ENSG00000070526.10	ST6GALNAC1	1.21866219211963	0.126863314849219	0.222972433492485	0.0229378356989478	0.168356286875216	2.08938372815473e-14	NA	13	28	28	Whole_Blood	0.852814499883826
Whole_Blood.1605	ENSG00000145107.11	TM4SF19	1.21808258553138	0.258114333126828	0.22319259085889	0.00525911549125214	0.0459507672361634	0.00015846103048843	NA	11	26	26	Whole_Blood	0.852814499883826
Whole_Blood.1606	ENSG00000250565.2	ATP6V1E2	-1.21805111973644	-0.171573278622508	0.223204547254102	0.0119560213282934	0.0548391829087937	3.06507282051599e-05	NA	14	28	28	Whole_Blood	0.852814499883826
Whole_Blood.1607	ENSG00000079263.14	SP140	-1.21802151989099	-0.143208641005516	0.223215795042802	0.0171722999431635	0.0250001065901867	0.00558496466048587	NA	12	34	34	Whole_Blood	0.852814499883826
Whole_Blood.1608	ENSG00000152348.11	ATG10	-1.21731116258317	-0.0583161707934956	0.223485848814097	0.104200646011281	0.38148226194808	1.41049331075426e-37	NA	13	21	21	Whole_Blood	0.852814499883826
Whole_Blood.1609	ENSG00000107593.15	PKD2L1	1.2156497750262	0.235963883670316	0.224118364327196	0.00430064037786964	0.0899881593690005	6.0965071836706e-08	NA	11	26	26	Whole_Blood	0.852814499883826
Whole_Blood.1610	ENSG00000071537.9	SEL1L	1.21546532930088	0.22947552338101	0.224188664468947	0.00620538755308005	0.0671879172645341	2.76933659221903e-06	NA	8	25	25	Whole_Blood	0.852814499883826
Whole_Blood.1611	ENSG00000143126.7	CELSR2	1.2153803386887	0.123893036870128	0.224221063325165	0.0180783328793343	0.0372816699357843	0.000652150540584105	NA	27	56	56	Whole_Blood	0.852814499883826
Whole_Blood.1612	ENSG00000269963.1	RP11-73M18.9	1.21509178241909	0.0714858329119522	0.224331087423379	0.0586836848117064	0.199291839643428	4.57022741474026e-17	NA	8	15	15	Whole_Blood	0.852814499883826
Whole_Blood.1613	ENSG00000116871.11	MAP7D1	-1.214777655331	-0.0968840811292249	0.224450905325382	0.035575926866705	0.282194154530975	4.17733782229212e-25	NA	4	6	6	Whole_Blood	0.852814499883826
Whole_Blood.1614	ENSG00000106404.9	CLDN15	-1.21370553760043	-0.13402609606785	0.224860189002078	0.0229799146132247	0.170226325118378	2.00086809263361e-14	NA	16	33	33	Whole_Blood	0.852814499883826
Whole_Blood.1615	ENSG00000255455.2	RP11-890B15.3	-1.21363429043778	-0.10074695585795	0.224887406669857	0.032946338782373	0.19711181654629	2.60995398577675e-17	NA	9	23	23	Whole_Blood	0.852814499883826
Whole_Blood.1616	ENSG00000113552.11	GNPDA1	1.21312995986437	0.13357892398368	0.225080137107072	0.0176681827102424	0.0297214218051397	0.00203005976650467	NA	7	20	20	Whole_Blood	0.852814499883826
Whole_Blood.1617	ENSG00000162997.11	PRORSD1P	-1.21311916439359	-0.201703892680044	0.225084263896472	0.0082503144858975	0.019147017135514	0.0154500202068171	NA	4	6	6	Whole_Blood	0.852814499883826
Whole_Blood.1618	ENSG00000100298.11	APOBEC3H	-1.21291425629553	-0.14480694605216	0.225162604454773	0.0128372695950819	0.0584213882426891	1.23840636941579e-05	NA	12	17	17	Whole_Blood	0.852814499883826
Whole_Blood.1619	ENSG00000146066.2	HIGD2A	1.21260942755673	0.231424073744182	0.225279182750468	0.00602621943730519	0.211694842436614	2.90782798698841e-19	NA	3	15	15	Whole_Blood	0.852814499883826
Whole_Blood.1620	ENSG00000205269.4	TMEM170B	-1.21218305898846	-0.109269630328597	0.225442314879748	0.0223173343374934	0.182538646123442	8.8506197974921e-16	NA	12	29	29	Whole_Blood	0.852814499883826
Whole_Blood.1621	ENSG00000120699.8	EXOSC8	1.21183105938879	0.820539815722069	0.225577056380326	0.000424754748755034	0.0308158646796529	0.00171909828578402	NA	4	16	16	Whole_Blood	0.852814499883826
Whole_Blood.1622	ENSG00000111321.6	LTBR	-1.21170068626491	-0.169448119540631	0.22562697633946	0.0119476701116349	0.0422858216992289	0.000281458827972521	NA	3	4	4	Whole_Blood	0.852814499883826
Whole_Blood.1623	ENSG00000168904.10	LRRC28	-1.21165558604433	-0.242024897044795	0.225644247081048	0.00589496448967327	0.0131252684216121	0.0456025248159167	NA	3	5	5	Whole_Blood	0.852814499883826
Whole_Blood.1624	ENSG00000270638.1	RP3-466P17.1	1.21155656172091	0.373832925999713	0.22568217090517	0.00256274914791472	0.0265977911854819	0.00430466536139485	NA	6	16	16	Whole_Blood	0.852814499883826
Whole_Blood.1625	ENSG00000066827.11	ZFAT	-1.21132008685526	-0.119783344767536	0.225772753235778	0.0230135604394637	0.0144854002922262	0.034271271332493	NA	18	34	34	Whole_Blood	0.852814499883826
Whole_Blood.1626	ENSG00000135387.15	CAPRIN1	1.20997268539231	0.70125067390507	0.226289374230876	0.000883930378407613	0.0513843946738473	5.71110238610399e-05	NA	12	24	24	Whole_Blood	0.852814499883826
Whole_Blood.1627	ENSG00000100401.15	RANGAP1	1.20938541966979	0.338467655085251	0.226514807534754	0.00254880722519532	0.0153776782362855	0.0293228427403699	NA	5	13	13	Whole_Blood	0.852814499883826
Whole_Blood.1628	ENSG00000101745.11	ANKRD12	1.20896716373712	0.180855860687157	0.226675460818028	0.0107189141801806	0.0309833247936207	0.00190310246154962	NA	8	16	16	Whole_Blood	0.852814499883826
Whole_Blood.1629	ENSG00000273045.1	C2ORF15	1.20802040702428	0.166950375387932	0.227039412896734	0.0108664446606029	0.023665620832591	0.0068499055155625	NA	14	22	22	Whole_Blood	0.852814499883826
Whole_Blood.1630	ENSG00000184640.13	SEPT9	1.20793174968533	0.26406608683413	0.22707351586271	0.00496154593550596	0.0574058015843841	1.86121766249862e-05	NA	9	30	30	Whole_Blood	0.852814499883826
Whole_Blood.1631	ENSG00000178971.9	CTC1	1.20664788936574	0.0545856189633943	0.227567775528127	0.102128569736399	0.180179438261933	3.82232059309491e-15	NA	5	9	9	Whole_Blood	0.852814499883826
Whole_Blood.1632	ENSG00000101347.7	SAMHD1	-1.20663280359202	-0.0911163342646925	0.227573587793166	0.035495726092756	0.0846346206829415	1.55359044396076e-07	NA	14	24	24	Whole_Blood	0.852814499883826
Whole_Blood.1633	ENSG00000074356.12	C17orf85	-1.20633129758648	-0.0930320298512864	0.227689774578524	0.0379511892598591	0.107492240443352	3.16540326652956e-09	NA	6	8	8	Whole_Blood	0.852814499883826
Whole_Blood.1634	ENSG00000149084.7	HSD17B12	1.20565613492198	0.0703461527310414	0.227950105053224	0.0562169159461181	0.49162935535493	5.58641291246574e-52	NA	19	39	39	Whole_Blood	0.852814499883826
Whole_Blood.1635	ENSG00000213443.2	RP11-75L1.2	1.20561491462373	0.0937397247627587	0.227966005718493	0.0360306322785549	0.203407484180158	2.34893410258301e-17	NA	13	26	26	Whole_Blood	0.852814499883826
Whole_Blood.1636	ENSG00000113282.9	CLINT1	-1.20543726740053	-1.49983132242336	0.228034541897156	0.000171956315440121	0.040169794654326	0.000381978150281017	NA	4	11	11	Whole_Blood	0.852814499883826
Whole_Blood.1637	ENSG00000054277.8	OPN3	1.20541649843803	0.24422375429257	0.228042555507164	0.00566693796431844	0.111634223313208	1.20846787756346e-09	NA	20	36	36	Whole_Blood	0.852814499883826
Whole_Blood.1638	ENSG00000071909.14	MYO3B	1.20482491200512	0.217464339994606	0.228270900701573	0.00688646157526243	0.0285983528590334	0.00280418702644148	NA	11	23	23	Whole_Blood	0.852814499883826
Whole_Blood.1639	ENSG00000135116.5	HRK	1.20480908234521	0.130159736295122	0.228277012994877	0.0177632317138969	0.015945103623508	0.0266918670743326	NA	13	29	29	Whole_Blood	0.852814499883826
Whole_Blood.1640	ENSG00000116691.6	MIIP	1.20470945698446	0.0790233235915472	0.228315483927406	0.0524118843056981	0.228717832165395	2.62997145266892e-20	NA	19	37	37	Whole_Blood	0.852814499883826
Whole_Blood.1641	ENSG00000112167.5	SAYSD1	1.20460727154192	0.20769578599147	0.228354948247973	0.00674584985071595	0.211914689499007	2.20191569007729e-18	NA	20	46	46	Whole_Blood	0.852814499883826
Whole_Blood.1642	ENSG00000183826.12	BTBD9	1.20419724582145	0.216586445747501	0.228513350253544	0.00604069352451275	0.0671587582555062	3.31225979307833e-06	NA	7	21	21	Whole_Blood	0.852814499883826
Whole_Blood.1643	ENSG00000075223.9	SEMA3C	-1.20413803551227	-0.187873396759358	0.228536230969605	0.00978717560608736	0.0296728800127085	0.00245263579388734	NA	16	41	41	Whole_Blood	0.852814499883826
Whole_Blood.1644	ENSG00000165501.12	LRR1	-1.20413239885368	-0.125689663075439	0.228538409235889	0.0187764134117591	0.128927236588754	4.17557560314043e-11	NA	9	15	15	Whole_Blood	0.852814499883826
Whole_Blood.1645	ENSG00000185658.9	BRWD1	-1.2039982946682	-0.441640353845254	0.228590237672578	0.00172165681305922	0.0210272250736	0.0104414226868962	NA	2	5	5	Whole_Blood	0.852814499883826
Whole_Blood.1646	ENSG00000163378.9	EOGT	1.20361737910502	0.398601901207184	0.228737499144549	0.00225700595394727	0.0154122641546379	0.0286766780963629	NA	6	9	9	Whole_Blood	0.852814499883826
Whole_Blood.1647	ENSG00000215114.3	UBXN2B	-1.20295777677385	-0.588977863532429	0.228992660288533	0.00106720169406075	0.0281319938419415	0.0032473369136779	NA	10	25	25	Whole_Blood	0.852814499883826
Whole_Blood.1648	ENSG00000143140.6	GJA5	-1.20289599277708	-0.443738961832131	0.229016571237774	0.00135343100989653	0.0268170322472146	0.00395728556691882	NA	6	19	19	Whole_Blood	0.852814499883826
Whole_Blood.1649	ENSG00000189283.5	FHIT	1.2022762781294	0.159563796834362	0.229256504563274	0.017402480234291	0.038306767224804	0.000552825935597344	NA	11	16	16	Whole_Blood	0.852814499883826
Whole_Blood.1650	ENSG00000237513.1	RP11-325F22.2	-1.2022751403257	-0.0865239449461984	0.229256945248264	0.0426492486534686	0.0872637403027692	9.5103637012e-08	NA	15	21	21	Whole_Blood	0.852814499883826
Whole_Blood.1651	ENSG00000159110.15	IFNAR2	-1.20119116871477	-0.11566231349512	0.229677054320866	0.02740432337414	0.040896709123188	0.000350212172982879	NA	19	34	34	Whole_Blood	0.852814499883826
Whole_Blood.1652	ENSG00000259363.1	CTD-2054N24.2	-1.20106061520778	-0.127441801359273	0.229727689172239	0.0224068808564636	0.0179089185439355	0.0187487701024371	NA	33	98	98	Whole_Blood	0.852814499883826
Whole_Blood.1653	ENSG00000197520.6	FAM177B	-1.20081633753465	-0.230191181335872	0.229822452985461	0.00617516834121465	0.0501385853660273	7.24612890904539e-05	NA	10	20	20	Whole_Blood	0.852814499883826
Whole_Blood.1654	ENSG00000262877.3	RP11-1055B8.4	1.19977826299884	0.0803737632495847	0.230225468367849	0.0793516123494497	0.122203713699253	1.38670812978871e-10	NA	20	48	48	Whole_Blood	0.852814499883826
Whole_Blood.1655	ENSG00000125485.13	DDX31	-1.19958578248621	-0.321852592280035	0.230300250956491	0.00347959369643303	0.121859436501312	1.39231803122836e-10	NA	3	12	12	Whole_Blood	0.852814499883826
Whole_Blood.1656	ENSG00000143344.11	RGL1	1.1995581701425	0.199457171577087	0.230310980329192	0.00855324686749888	0.024716771476504	0.00478874351891989	NA	12	25	25	Whole_Blood	0.852814499883826
Whole_Blood.1657	ENSG00000123473.11	STIL	1.19924683154785	0.127350760359744	0.230431982261909	0.0211999589993631	0.0227195245485879	0.0067785310679703	NA	10	26	26	Whole_Blood	0.852814499883826
Whole_Blood.1658	ENSG00000266912.1	CTC-325H20.2	1.19907376873195	0.171772758612979	0.230499262769591	0.00910699113947336	0.0374272205027745	0.000586468239417935	NA	10	25	25	Whole_Blood	0.852814499883826
Whole_Blood.1659	ENSG00000139168.3	ZCRB1	-1.19887688683478	-0.109058448153145	0.230575820245054	0.0276919830196093	0.0646257182958578	4.47502942598344e-06	NA	22	37	37	Whole_Blood	0.852814499883826
Whole_Blood.1660	ENSG00000007047.10	MARK4	-1.19784828964055	-0.0340313000393107	0.230976083883339	0.297299205560577	0.486078148556396	1.09763690101825e-50	NA	16	23	23	Whole_Blood	0.852814499883826
Whole_Blood.1661	ENSG00000254667.1	AP000783.1	1.19777265867104	0.17563199451909	0.231005534048856	0.0117157608326461	0.0598222097389558	9.34849263696636e-06	NA	2	2	2	Whole_Blood	0.852814499883826
Whole_Blood.1662	ENSG00000219392.1	RP1-265C24.5	-1.19767947841701	-0.159248265095526	0.23104182145027	0.00861393855512755	0.0457484646151034	0.000150643844698121	NA	13	25	25	Whole_Blood	0.852814499883826
Whole_Blood.1663	ENSG00000206149.6	HERC2P9	1.19735172751387	0.543688645157519	0.231169490417167	0.00154799703426415	0.0774387195261738	6.36774757766943e-07	NA	4	10	10	Whole_Blood	0.852814499883826
Whole_Blood.1664	ENSG00000134013.11	LOXL2	-1.19676029682159	-0.651584099258569	0.23139999750442	0.00076321193119157	0.0841347221823911	1.75500011807269e-07	NA	1	7	7	Whole_Blood	0.852814499883826
Whole_Blood.1665	ENSG00000131848.5	ZSCAN5A	1.19643118371231	0.11899001841557	0.231528338333892	0.0265375143804865	0.0320574307404063	0.00151568278837465	NA	31	59	59	Whole_Blood	0.852814499883826
Whole_Blood.1666	ENSG00000102978.8	POLR2C	-1.19624398689398	-0.249045811311366	0.231601360088625	0.00497455183903221	0.0148857076288981	0.0321369282374145	NA	7	13	13	Whole_Blood	0.852814499883826
Whole_Blood.1667	ENSG00000184743.8	ATL3	1.19584872401793	0.144305259965633	0.231755597995545	0.0162923224967778	0.0837769070389636	2.24574372575185e-07	NA	16	39	39	Whole_Blood	0.852814499883826
Whole_Blood.1668	ENSG00000174652.13	ZNF266	-1.19552472477019	-0.03940430720426	0.231882082078247	0.159164520912462	0.591284462501715	6.46038529273955e-72	NA	16	30	30	Whole_Blood	0.852814499883826
Whole_Blood.1669	ENSG00000141564.9	RPTOR	1.19517462618387	0.148883353972332	0.232018810005148	0.0152075032163205	0.124624619495653	1.27851373358041e-10	NA	15	30	30	Whole_Blood	0.852814499883826
Whole_Blood.1670	ENSG00000103226.13	NOMO3	1.19441683232372	0.0890903072553867	0.232314955726962	0.0462938635777959	0.257642928825808	2.48793164454469e-22	NA	29	60	60	Whole_Blood	0.852814499883826
Whole_Blood.1671	ENSG00000237753.1	AC079922.3	-1.19441365739833	-0.0741873139961944	0.232316197051387	0.0589409405338951	0.324521964663052	2.090550479124e-29	NA	10	27	27	Whole_Blood	0.852814499883826
Whole_Blood.1672	ENSG00000240972.1	MIF	1.19385578298718	0.0730993117000733	0.232534386486816	0.0610463724961885	0.373191596731843	6.57291424327385e-35	NA	11	23	23	Whole_Blood	0.852814499883826
Whole_Blood.1673	ENSG00000076662.5	ICAM3	1.19320924905426	0.146703059288835	0.232787433275036	0.0142995813315775	0.0649939195616111	3.49140256171166e-06	NA	6	14	14	Whole_Blood	0.852814499883826
Whole_Blood.1674	ENSG00000225402.1	AC010878.3	-1.19285132816894	-0.254752955132746	0.232927603837736	0.00457826577561981	0.0499639578611119	7.13074390335879e-05	NA	12	24	24	Whole_Blood	0.852814499883826
Whole_Blood.1675	ENSG00000152926.10	ZNF117	-1.19270183288412	-0.144305383114893	0.232986167564921	0.0100000635170544	0.0318631800931686	0.0016400901518898	NA	10	18	18	Whole_Blood	0.852814499883826
Whole_Blood.1676	ENSG00000176472.6	ZNF575	-1.19214648791076	-0.1987546928235	0.233203811512137	0.00650562628846448	0.0235198326038582	0.00718166503251557	NA	11	23	23	Whole_Blood	0.852814499883826
Whole_Blood.1677	ENSG00000268758.1	EMR4P	1.19213075197795	0.0761822504134804	0.233209980644547	0.0610668680222181	0.155958133920014	3.53814151874131e-13	NA	8	21	21	Whole_Blood	0.852814499883826
Whole_Blood.1678	ENSG00000105928.9	DFNA5	-1.19200406151324	-0.241779633525497	0.23325965273039	0.00503429064507461	0.143778453004821	3.47695447474957e-12	NA	16	40	40	Whole_Blood	0.852814499883826
Whole_Blood.1679	ENSG00000168397.12	ATG4B	-1.19095852532553	-0.12892999258336	0.23366986713508	0.0209951618030179	0.0479026532465589	9.0609124818824e-05	NA	17	38	38	Whole_Blood	0.852814499883826
Whole_Blood.1680	ENSG00000104723.16	TUSC3	1.19081906593709	0.218724757184289	0.23372462242713	0.00749588081747597	0.0183688186285642	0.0155721928618687	NA	8	13	13	Whole_Blood	0.852814499883826
Whole_Blood.1681	ENSG00000180992.5	MRPL14	1.19028254032595	0.145084231948963	0.233935360782763	0.0125691207628586	0.0249130860561631	0.00541108611203706	NA	19	45	45	Whole_Blood	0.852814499883826
Whole_Blood.1682	ENSG00000173272.9	MZT2A	-1.18992190545477	-0.0907212245557562	0.234077087830454	0.0526824857381739	0.408884633717276	2.03768223553959e-40	NA	11	30	30	Whole_Blood	0.852814499883826
Whole_Blood.1683	ENSG00000256166.1	XXbac-BPG248L24.13	-1.18939272436359	-0.111803990632182	0.234285162517877	0.0219032542599371	0.284744455837088	8.43669976104344e-26	NA	10	27	27	Whole_Blood	0.852814499883826
Whole_Blood.1684	ENSG00000131013.3	PPIL4	-1.18911743699645	-0.421850526488971	0.23439345766557	0.00134982004087108	0.032998815936314	0.00131045242767381	NA	6	18	18	Whole_Blood	0.852814499883826
Whole_Blood.1685	ENSG00000248280.1	RP11-33B1.2	1.18903671424174	0.318436097618413	0.234425219868756	0.00272612530479286	0.0893754827815651	5.88002832430914e-08	NA	5	12	12	Whole_Blood	0.852814499883826
Whole_Blood.1686	ENSG00000011260.9	UTP18	1.18869490000533	0.375890613845501	0.234559748240185	0.00253706087312844	0.127748746350807	8.37821515917967e-11	NA	4	16	16	Whole_Blood	0.852814499883826
Whole_Blood.1687	ENSG00000139160.9	METTL20	-1.18836027767253	-0.172086522924691	0.234691499040996	0.0105166204902711	0.0832918596748365	2.4775428014158e-07	NA	16	33	33	Whole_Blood	0.852814499883826
Whole_Blood.1688	ENSG00000129277.9	CCL4	1.18800356389201	0.183979179554027	0.234832005609147	0.00974900576742253	0.103933564939156	6.53001551953024e-09	NA	18	38	38	Whole_Blood	0.852814499883826
Whole_Blood.1689	ENSG00000198466.8	ZNF587	-1.18770255655117	-0.293124370331082	0.23495061620874	0.00337891250133881	0.0775554091161185	6.42730270580632e-07	NA	4	9	9	Whole_Blood	0.852814499883826
Whole_Blood.1690	ENSG00000267673.2	FDX1L	-1.18757724761963	-0.256537962195398	0.235000006136885	0.0042406572132852	0.0445886626403458	0.000191158625566931	NA	1	4	4	Whole_Blood	0.852814499883826
Whole_Blood.1691	ENSG00000073169.9	SELO	-1.1871848083096	-0.345531596579912	0.235154731810051	0.0022068153120766	0.0602868405148882	1.31356609632511e-05	NA	2	7	7	Whole_Blood	0.852814499883826
Whole_Blood.1692	ENSG00000104870.8	FCGRT	1.18704816399512	0.0956604536984839	0.235208623008844	0.0314807862988064	0.0519663689562897	3.74788595478732e-05	NA	19	34	34	Whole_Blood	0.852814499883826
Whole_Blood.1693	ENSG00000105223.14	PLD3	1.18675438001301	0.339869393364508	0.23532451817896	0.00272294962500737	0.0265699526741233	0.00410168670100566	NA	6	9	9	Whole_Blood	0.852814499883826
Whole_Blood.1694	ENSG00000196355.2	AC021860.1	-1.18647960793931	-0.175610122924061	0.235432949895534	0.0114430569429646	0.0991891189831476	5.25886681268828e-09	NA	7	16	16	Whole_Blood	0.852814499883826
Whole_Blood.1695	ENSG00000164142.11	FAM160A1	1.18628663383228	0.129920665335886	0.235509123287331	0.0169109881617846	0.148093253762349	1.42888341644042e-12	NA	25	44	44	Whole_Blood	0.852814499883826
Whole_Blood.1696	ENSG00000267194.1	RP1-193H18.2	1.18616860874795	0.212489241777068	0.235555720365724	0.00740680300743769	0.0710112088113273	1.36681098521816e-06	NA	7	18	18	Whole_Blood	0.852814499883826
Whole_Blood.1697	ENSG00000104969.5	SGTA	1.18611267105483	2.03516227265045	0.235577807213036	8.44537988572686e-05	0.0949665117380546	2.41601377090471e-08	NA	3	7	7	Whole_Blood	0.852814499883826
Whole_Blood.1698	ENSG00000129347.15	KRI1	-1.18605649471283	-0.174049394386766	0.235599989765081	0.00958969655062412	0.0501414677858755	5.42273385782261e-05	NA	1	1	1	Whole_Blood	0.852814499883826
Whole_Blood.1699	ENSG00000187860.6	CCDC157	-1.18557350876443	-0.117107199599562	0.235790769130033	0.0201269456855226	0.0680920336125058	2.10264001619363e-06	NA	17	25	25	Whole_Blood	0.852814499883826
Whole_Blood.1700	ENSG00000236698.1	EIF1AXP1	1.18517154749333	0.13550012659483	0.235949627075524	0.0162642586553231	0.0149562560213482	0.0326232975666104	NA	23	65	65	Whole_Blood	0.852814499883826
Whole_Blood.1701	ENSG00000205021.9	CCL3L1	1.18477802788949	0.818649475612538	0.236105222143125	0.000464394836469415	0.0775746097110286	6.63558089879402e-07	NA	4	13	13	Whole_Blood	0.852814499883826
Whole_Blood.1702	ENSG00000177054.9	ZDHHC13	1.18454602588681	0.183949400972191	0.236196988210526	0.00804348323253125	0.0704828096000721	2.04786860099857e-06	NA	8	20	20	Whole_Blood	0.852814499883826
Whole_Blood.1703	ENSG00000143184.4	XCL1	-1.18426726828263	-0.101863531220191	0.236307281346941	0.0319886367537913	0.208757601149654	7.84441734247011e-18	NA	13	23	23	Whole_Blood	0.852814499883826
Whole_Blood.1704	ENSG00000177105.9	RHOG	-1.18424826107218	-0.411624054082562	0.236314803059345	0.00151113194415857	0.0847186275756648	1.76855899058902e-07	NA	11	23	23	Whole_Blood	0.852814499883826
Whole_Blood.1705	ENSG00000228432.1	DHFRP2	1.18397340443117	0.407186056137157	0.236423590845968	0.00180111000035267	0.0291364300680982	0.00260322197058125	NA	9	22	22	Whole_Blood	0.852814499883826
Whole_Blood.1706	ENSG00000181754.6	AMIGO1	-1.18357278868317	-0.125730972287897	0.23658221728715	0.0185107198498824	0.123766814444226	1.50244195239706e-10	NA	15	25	25	Whole_Blood	0.852814499883826
Whole_Blood.1707	ENSG00000130413.11	STK33	1.18354148663871	0.409220579760939	0.236594614706227	0.00185731251968626	0.0755392058380587	6.46343595486937e-07	NA	3	7	7	Whole_Blood	0.852814499883826
Whole_Blood.1708	ENSG00000117226.7	GBP3	-1.18346791028321	-0.106025443984119	0.236623757004832	0.0252213409471642	0.382578444840695	1.90770062382559e-36	NA	9	20	20	Whole_Blood	0.852814499883826
Whole_Blood.1709	ENSG00000229792.1	LINC00399	1.183296417586	0.117087258719246	0.236691692092675	0.0247349553000459	0.0704552164697335	1.88118983744678e-06	NA	9	17	17	Whole_Blood	0.852814499883826
Whole_Blood.1710	ENSG00000122694.11	GLIPR2	-1.18325875773013	-0.291552894224195	0.236706612507814	0.0041482022980066	0.0268964785053297	0.00403013341112976	NA	9	15	15	Whole_Blood	0.852814499883826
Whole_Blood.1711	ENSG00000138670.12	RASGEF1B	-1.18212367195023	-0.210340049386193	0.23715663290913	0.00804975055368611	0.0393597378005041	0.00034652377156461	NA	9	15	15	Whole_Blood	0.852814499883826
Whole_Blood.1712	ENSG00000178980.10	SEPW1	1.18185672720925	0.12651992905747	0.237262554584242	0.0181221671024365	0.0390536808059992	0.000422832727666467	NA	15	33	33	Whole_Blood	0.852814499883826
Whole_Blood.1713	ENSG00000170271.6	FAXDC2	1.18151044845581	23.8201440797356	0.237400005200066	5.1807896619586e-07	0.0912246190973034	2.8420169733552e-08	NA	1	7	7	Whole_Blood	0.852814499883826
Whole_Blood.1714	ENSG00000166436.11	TRIM66	-1.1813908905419	-0.0980779709143553	0.237447475141299	0.0252081253083259	0.383571562030716	2.1163462558748e-36	NA	11	22	22	Whole_Blood	0.852814499883826
Whole_Blood.1715	ENSG00000204390.8	HSPA1L	1.18125867843628	23.4730990670331	0.237499977180887	6.87189810008992e-07	0.0187175300810591	0.0158451369818107	NA	1	6	6	Whole_Blood	0.852814499883826
Whole_Blood.1716	ENSG00000152234.11	ATP5A1	1.18110983270605	0.105110021799583	0.237559094322521	0.0249945534745152	0.147151722510579	6.89753813964553e-13	NA	17	34	34	Whole_Blood	0.852814499883826
Whole_Blood.1717	ENSG00000166685.7	COG1	1.18034919112188	0.153086504993526	0.237861361050725	0.0115093997916624	0.121744807561965	1.90318222676362e-10	NA	4	8	8	Whole_Blood	0.852814499883826
Whole_Blood.1718	ENSG00000142192.16	APP	1.18010078914905	0.0889409142150906	0.237960130804982	0.0293416558097299	0.0906982247950308	6.19390565312694e-08	NA	23	49	49	Whole_Blood	0.852814499883826
Whole_Blood.1719	ENSG00000170037.9	CNTROB	1.17993638960238	0.153149244002374	0.238025515384097	0.0108789206239812	0.0239261442343818	0.00682411795536262	NA	8	16	16	Whole_Blood	0.852814499883826
Whole_Blood.1720	ENSG00000137877.8	SPTBN5	-1.17987099494974	-0.0832283836316437	0.23805152750914	0.0383676002899312	0.197581208748379	1.08670561097906e-16	NA	7	16	16	Whole_Blood	0.852814499883826
Whole_Blood.1721	ENSG00000184470.15	TXNRD2	1.17966496540556	0.122773761039347	0.238133493300473	0.021522129131377	0.0397315317871451	0.000431435267166068	NA	18	34	34	Whole_Blood	0.852814499883826
Whole_Blood.1722	ENSG00000133477.12	FAM83F	-1.1795343175284	-0.539851598448541	0.238185479938998	0.00122612541779879	0.0355506901966425	0.000921115720596889	NA	3	7	7	Whole_Blood	0.852814499883826
Whole_Blood.1723	ENSG00000225490.1	RP4-610C12.3	-1.17949783802032	-0.39610505307146	0.238199997082169	0.00215305590136506	0.0304602763071003	0.00212872292756685	NA	1	6	6	Whole_Blood	0.852814499883826
Whole_Blood.1724	ENSG00000204610.8	TRIM15	-1.17934440994095	-0.284621361704351	0.238261061141913	0.00360037844350877	0.0259739133682138	0.00424584270260905	NA	5	13	13	Whole_Blood	0.852814499883826
Whole_Blood.1725	ENSG00000205485.9	AC004980.7	1.17922872362946	1.6459805029363	0.238307111362879	0.00010602601003443	0.0357176598263812	0.00068788525573573	NA	2	5	5	Whole_Blood	0.852814499883826
Whole_Blood.1726	ENSG00000178685.9	PARP10	-1.17851935877065	-0.0868978807491162	0.23858961930323	0.0308952738149679	0.0647808046217644	4.32588383435275e-06	NA	8	15	15	Whole_Blood	0.852814499883826
Whole_Blood.1727	ENSG00000164074.10	C4orf29	1.17760972190999	0.351187530571134	0.238952232283618	0.00230222601271729	0.0130120577301195	0.0453796228117938	NA	4	8	8	Whole_Blood	0.852814499883826
Whole_Blood.1728	ENSG00000260359.1	RP11-4F5.2	-1.17756226344124	-0.137042903130431	0.238971161550731	0.0194303435828327	0.11863366578195	3.80960929396766e-10	NA	6	12	12	Whole_Blood	0.852814499883826
Whole_Blood.1729	ENSG00000104957.9	CCDC130	-1.17751167288821	-0.30219987968204	0.238991341244737	0.00377168531673202	0.0848439098888882	1.56429397746402e-07	NA	3	5	5	Whole_Blood	0.852814499883826
Whole_Blood.1730	ENSG00000227242.2	NBPF13P	-1.17723726606371	-0.0703713105175024	0.239100818311793	0.0612441262711773	0.190397410997555	3.16934481154163e-16	NA	18	31	31	Whole_Blood	0.852814499883826
Whole_Blood.1731	ENSG00000154122.8	ANKH	-1.1770528486843	-0.0656598625961468	0.239174413155131	0.079621940857179	0.213467529501244	5.87554943285687e-19	NA	22	50	50	Whole_Blood	0.852814499883826
Whole_Blood.1732	ENSG00000164615.3	CAMLG	-1.17691687355052	-0.142810822620361	0.239228686542073	0.0169796458559789	0.0197776702866498	0.0137011218322608	NA	22	40	40	Whole_Blood	0.852814499883826
Whole_Blood.1733	ENSG00000100079.5	LGALS2	1.17664725990933	0.0471578959125572	0.239336326357148	0.132653620064818	0.520575249795586	2.8761181725519e-56	NA	36	102	102	Whole_Blood	0.852814499883826
Whole_Blood.1734	ENSG00000035115.17	SH3YL1	-1.17659659790655	-0.0703756994937508	0.239356556328665	0.0542502431262016	0.37762102552964	1.66611112161292e-36	NA	22	41	41	Whole_Blood	0.852814499883826
Whole_Blood.1735	ENSG00000130956.9	HABP4	-1.17624175198352	-0.18059042113807	0.239498284549713	0.0104989443792697	0.0301108345165983	0.00227111900305384	NA	16	45	45	Whole_Blood	0.852814499883826
Whole_Blood.1736	ENSG00000170558.4	CDH2	1.17537254198962	0.20486320070975	0.239845703771282	0.00788925718936893	0.0360584412395675	0.000769494299052962	NA	7	11	11	Whole_Blood	0.852814499883826
Whole_Blood.1737	ENSG00000169629.7	RGPD8	1.17499938784956	0.176828164901621	0.239994960704052	0.0104490498152644	0.331846068933571	8.81051941519576e-31	NA	4	16	16	Whole_Blood	0.852814499883826
Whole_Blood.1738	ENSG00000130775.11	THEMIS2	-1.17466688889362	-0.116589903215005	0.240128011225642	0.019140728516772	0.0523224520448699	3.92698851564953e-05	NA	8	12	12	Whole_Blood	0.852814499883826
Whole_Blood.1739	ENSG00000116678.14	LEPR	1.1744154286437	0.138215316602344	0.240228668367465	0.0177906006242536	0.137076479041404	4.75874419752888e-12	NA	14	41	41	Whole_Blood	0.852814499883826
Whole_Blood.1740	ENSG00000109814.7	UGDH	-1.17400863614721	-0.125756053648087	0.240391566478591	0.0183148067551649	0.0592005270310021	1.59305571437678e-05	NA	7	16	16	Whole_Blood	0.852814499883826
Whole_Blood.1741	ENSG00000120008.11	WDR11	1.17377463907726	0.239739452133127	0.240485304740761	0.00562554952498351	0.124306088464993	9.13310568884057e-11	NA	8	18	18	Whole_Blood	0.852814499883826
Whole_Blood.1742	ENSG00000164924.13	YWHAZ	-1.17356984987223	-0.148576905709989	0.240567363581609	0.0136602659423705	0.114436416496318	9.24919548792097e-10	NA	18	52	52	Whole_Blood	0.852814499883826
Whole_Blood.1743	ENSG00000170293.4	CMTM8	-1.17336307781462	-0.101776258969863	0.240650236960939	0.0312943410126156	0.0872923737164508	1.04799215228644e-07	NA	22	52	52	Whole_Blood	0.852814499883826
Whole_Blood.1744	ENSG00000214776.5	RP11-726G1.1	-1.17332673808515	-0.129512378934822	0.240664803850711	0.0215720543858304	0.0702572996142474	1.75734846725079e-06	NA	33	78	78	Whole_Blood	0.852814499883826
Whole_Blood.1745	ENSG00000134815.14	DHX34	1.17287017333351	0.203309806992539	0.240847872129404	0.00690614682799098	0.0193278343290497	0.0147437611248613	NA	2	4	4	Whole_Blood	0.8529741259368
Whole_Blood.1746	ENSG00000227777.1	RP4-738P11.3	1.17121158368196	1.02896186406795	0.241513740289061	0.00031846560814109	0.0543536265364785	3.11691024770384e-05	NA	4	11	11	Whole_Blood	0.854415812203753
Whole_Blood.1747	ENSG00000162522.6	KIAA1522	1.17116748977197	0.183876051872402	0.241531460181223	0.0119191301687663	0.0401981043467367	0.00027183331998034	NA	7	16	16	Whole_Blood	0.854415812203753
Whole_Blood.1748	ENSG00000119408.12	NEK6	-1.17043538249539	-0.131698513862507	0.241825803757005	0.0173145461856361	0.120874788552407	2.15814299384476e-10	NA	3	9	9	Whole_Blood	0.854967658591698
Whole_Blood.1749	ENSG00000033627.10	ATP6V0A1	-1.16918631574597	-0.247634088714676	0.242328573305452	0.00447113964114366	0.0152875735356773	0.0306827837814636	NA	5	7	7	Whole_Blood	0.855713331459375
Whole_Blood.1750	ENSG00000127249.10	ATP13A4	1.16900384663344	0.207903916503832	0.24240208157463	0.00597921370504338	0.0946369734905701	2.49954347045274e-08	NA	5	12	12	Whole_Blood	0.855713331459375
Whole_Blood.1751	ENSG00000198734.6	F5	1.16887968220482	0.187848920136206	0.242452110580156	0.00737558288500909	0.19379540202071	8.00668427285245e-17	NA	13	43	43	Whole_Blood	0.855713331459375
Whole_Blood.1752	ENSG00000116704.6	SLC35D1	1.16724719704202	0.103997708562341	0.243110555821316	0.0250128914432736	0.129011872417368	2.43758299366499e-11	NA	16	43	43	Whole_Blood	0.857525669248345
Whole_Blood.1753	ENSG00000107099.11	DOCK8	1.16668356173835	0.0656608169020589	0.243338183651485	0.0682978348288328	0.170598990258674	1.21947651938328e-14	NA	20	38	38	Whole_Blood	0.857525669248345
Whole_Blood.1754	ENSG00000100417.7	PMM1	1.16628087474218	0.0464406599053414	0.243500903148763	0.150449682504026	0.0643814067487017	6.47379397135234e-06	NA	50	96	96	Whole_Blood	0.857525669248345
Whole_Blood.1755	ENSG00000139433.5	GLTP	1.16610554222598	0.635079572391121	0.243571776153633	0.000802594454027142	0.0306790009527612	0.00200228321968036	NA	9	20	20	Whole_Blood	0.857525669248345
Whole_Blood.1756	ENSG00000100612.9	DHRS7	1.16541059284661	0.311086635210872	0.243852831532021	0.00280459905624161	0.0219689262534071	0.00937207700743324	NA	8	13	13	Whole_Blood	0.857525669248345
Whole_Blood.1757	ENSG00000223629.1	DEFA8P	-1.16522695004502	-0.148166169807747	0.243927139434377	0.0167212914388447	0.0504882773208039	6.88921032137339e-05	NA	16	30	30	Whole_Blood	0.857525669248345
Whole_Blood.1758	ENSG00000186812.8	ZNF397	1.16500126553741	0.328554605454505	0.244018480570489	0.00325896579403836	0.0174385651989618	0.0198312864459555	NA	5	14	14	Whole_Blood	0.857525669248345
Whole_Blood.1759	ENSG00000215244.2	RP11-563J2.2	1.16485998819013	0.10372631798583	0.244075671878291	0.0364624326840159	0.0792911305754527	4.01680447260868e-07	NA	21	51	51	Whole_Blood	0.857525669248345
Whole_Blood.1760	ENSG00000140323.4	DISP2	1.16339149900674	0.201016730908772	0.244670697038474	0.00778655529303966	0.0990896232024372	1.34355776080282e-08	NA	12	28	28	Whole_Blood	0.858313238001591
Whole_Blood.1761	ENSG00000116882.10	HAO2	1.16305206127886	0.193384804388254	0.244808380418473	0.0110070522202548	0.0326510025208932	0.00142886196357401	NA	6	9	9	Whole_Blood	0.858313238001591
Whole_Blood.1762	ENSG00000136147.12	PHF11	-1.16294018425489	-0.119698739337134	0.244853772102841	0.0173280533941389	0.194407818333284	1.34144631223242e-16	NA	9	23	23	Whole_Blood	0.858313238001591
Whole_Blood.1763	ENSG00000104093.9	DMXL2	1.16293622544218	0.188943345092658	0.244855378413722	0.00982134896374157	0.0285337204606409	0.00303339935719392	NA	9	20	20	Whole_Blood	0.858313238001591
Whole_Blood.1764	ENSG00000178860.8	MSC	-1.16224324238803	-0.183797698451473	0.245136674205565	0.00953176336856795	0.101997330758925	8.44408756848509e-09	NA	14	32	32	Whole_Blood	0.858812157931059
Whole_Blood.1765	ENSG00000136868.9	SLC31A1	-1.16171914950943	-0.318871799233923	0.245349564592802	0.002315719802377	0.0206909579741536	0.0111701774499642	NA	5	16	16	Whole_Blood	0.858945491218323
Whole_Blood.1766	ENSG00000106771.8	TMEM245	-1.16146534529319	-0.193923659767897	0.245452708331967	0.00697716311105447	0.0168606509963422	0.0229851657953435	NA	6	13	13	Whole_Blood	0.858945491218323
Whole_Blood.1767	ENSG00000130177.10	CDC16	-1.15961534231657	-0.0436041622327715	0.246205451641337	0.173504213422772	0.515543313646168	1.53973909916626e-55	NA	20	32	32	Whole_Blood	0.859015288981802
Whole_Blood.1768	ENSG00000160959.3	LRRC14	-1.15952183427642	-0.148931091443881	0.246243541817886	0.0147565890892192	0.0568223206515337	2.13957097609803e-05	NA	5	8	8	Whole_Blood	0.859015288981802
Whole_Blood.1769	ENSG00000105483.12	CARD8	-1.15935212945265	-0.0773854095278302	0.246312681040268	0.0476276792449182	0.106129735227492	4.27885865092055e-09	NA	30	78	78	Whole_Blood	0.859015288981802
Whole_Blood.1770	ENSG00000100109.12	TFIP11	1.15913045338234	0.260305802515216	0.246403014292621	0.00484691408271995	0.43909251397648	1.04993605838263e-45	NA	12	27	27	Whole_Blood	0.859015288981802
Whole_Blood.1771	ENSG00000173531.11	MST1	-1.15881334723223	-0.220230250933881	0.246532275767787	0.00533832688515268	0.0436859486915113	0.000224051313492074	NA	3	16	16	Whole_Blood	0.859015288981802
Whole_Blood.1772	ENSG00000185215.4	TNFAIP2	1.1582292004086	0.243065802289858	0.246770514975376	0.00530418749264231	0.0582831361652906	6.48999200245939e-06	NA	8	23	23	Whole_Blood	0.859015288981802
Whole_Blood.1773	ENSG00000100319.11	ZMAT5	1.15771539112123	0.12634346854923	0.246980200916443	0.0146377320159039	0.0637709340266541	5.53997430522666e-06	NA	9	13	13	Whole_Blood	0.859015288981802
Whole_Blood.1774	ENSG00000170889.9	RPS9	-1.15751498071848	-0.0549793314571275	0.247062022369077	0.109797254686934	0.327310599499053	6.12301397088065e-30	NA	24	51	51	Whole_Blood	0.859015288981802
Whole_Blood.1775	ENSG00000245958.2	RP11-33B1.1	-1.15746415450869	-0.0755870046514974	0.247082776177331	0.0511650101614677	0.336525819413661	5.88434469474424e-32	NA	39	86	86	Whole_Blood	0.859015288981802
Whole_Blood.1776	ENSG00000135404.7	CD63	1.15730199417895	2.06909376372011	0.247148999081856	5.44016628973685e-05	0.275170669940614	2.14169672836102e-24	NA	2	8	8	Whole_Blood	0.859015288981802
Whole_Blood.1777	ENSG00000197948.6	FCHSD1	1.15719841486306	0.175546882441195	0.247191305224256	0.00774430950943459	0.0200888985404641	0.0130621776121765	NA	8	17	17	Whole_Blood	0.859015288981802
Whole_Blood.1778	ENSG00000165730.10	STOX1	1.15566285232532	0.0983714579085851	0.247819088398133	0.0316024299003722	0.293956857677182	9.58948914986071e-27	NA	14	28	28	Whole_Blood	0.859015288981802
Whole_Blood.1779	ENSG00000260082.1	RP11-2C24.5	1.15545663527904	0.244311610249494	0.247903480914077	0.00421099680220004	0.0226141381743428	0.00795453456987081	NA	7	21	21	Whole_Blood	0.859015288981802
Whole_Blood.1780	ENSG00000183624.9	HMCES	-1.15537331277259	-0.105552746794759	0.247937585622939	0.0256812855977476	0.0468868216498186	0.000105099540919918	NA	35	66	66	Whole_Blood	0.859015288981802
Whole_Blood.1781	ENSG00000105518.9	TMEM205	-1.15535368935553	-0.121359197220362	0.247945618155282	0.0172514618566879	0.0201316620774392	0.0124018544758833	NA	23	46	46	Whole_Blood	0.859015288981802
Whole_Blood.1782	ENSG00000140497.12	SCAMP2	1.15499861679098	0.0723673950030327	0.248090992899671	0.0444488996003	0.189911870057978	1.35219078090998e-16	NA	14	35	35	Whole_Blood	0.859015288981802
Whole_Blood.1783	ENSG00000144231.6	POLR2D	-1.15469223561912	-0.0832122011935106	0.248216480211925	0.0496687162686049	0.0739008696927224	1.09687274020472e-06	NA	17	36	36	Whole_Blood	0.859015288981802
Whole_Blood.1784	ENSG00000262006.1	RP11-700H6.4	-1.15463083418476	-0.194157252823019	0.248241634294519	0.00836647828216847	0.116877856073928	4.13510226232507e-10	NA	4	9	9	Whole_Blood	0.859015288981802
Whole_Blood.1785	ENSG00000125775.10	SDCBP2	1.15384786387949	0.433693676969321	0.248562547015656	0.00155480252693828	0.02948462169845	0.00226387506430619	NA	3	8	8	Whole_Blood	0.859015288981802
Whole_Blood.1786	ENSG00000105479.11	CCDC114	1.15341061532465	0.14011924629853	0.248741886442131	0.0152331789769668	0.129887759688469	5.64132226974748e-11	NA	3	15	15	Whole_Blood	0.859015288981802
Whole_Blood.1787	ENSG00000166164.11	BRD7	-1.15327681693246	-0.0427822323121345	0.248796782520566	0.160457024371205	0.299025930838673	3.72010745918818e-27	NA	13	19	19	Whole_Blood	0.859015288981802
Whole_Blood.1788	ENSG00000152061.17	RABGAP1L	-1.15300344072712	-0.191796534495772	0.248908972250812	0.00679278012555944	0.0724711755488355	1.54454792071739e-06	NA	4	10	10	Whole_Blood	0.859015288981802
Whole_Blood.1789	ENSG00000143569.14	UBAP2L	1.15269772440234	0.186620697951524	0.249034475800754	0.00848529332010852	0.0532135188114517	3.69962247461364e-05	NA	10	23	23	Whole_Blood	0.859015288981802
Whole_Blood.1790	ENSG00000167646.9	DNAAF3	-1.15261328476474	-0.106326578288585	0.249069148001079	0.0223168818908567	0.0332432829503942	0.00120404198198959	NA	4	14	14	Whole_Blood	0.859015288981802
Whole_Blood.1791	ENSG00000069869.11	NEDD4	-1.15251716492793	-0.36235063862916	0.249108620376145	0.00232259557670627	0.0805065974241939	4.27429990583402e-07	NA	13	29	29	Whole_Blood	0.859015288981802
Whole_Blood.1792	ENSG00000222011.4	FAM185A	1.15204942624972	0.424704281707654	0.249300763400601	0.00213054592505866	0.0442408184161483	0.000144967313433184	NA	3	5	5	Whole_Blood	0.859015288981802
Whole_Blood.1793	ENSG00000181649.5	PHLDA2	-1.15164130004466	-0.135314037547225	0.249468502741466	0.015266952658713	0.141486031785208	1.72139140100029e-12	NA	8	26	26	Whole_Blood	0.859015288981802
Whole_Blood.1794	ENSG00000073605.14	GSDMB	-1.15057653694428	-0.0552634375904526	0.249906490255865	0.0809612680504271	0.302472893675016	2.13515475367866e-27	NA	14	21	21	Whole_Blood	0.859015288981802
Whole_Blood.1795	ENSG00000198089.10	SFI1	-1.15023935853086	-0.049738757708819	0.250045299636929	0.0933051558788772	0.146342598428646	2.35058874612118e-12	NA	29	61	61	Whole_Blood	0.859015288981802
Whole_Blood.1796	ENSG00000116783.10	TNNI3K	-1.14977443176213	-0.969667590052303	0.25023678868704	0.000300073337949088	0.0231331281555137	0.00775002110700045	NA	6	10	10	Whole_Blood	0.859015288981802
Whole_Blood.1797	ENSG00000170458.9	CD14	-1.14972823252587	-0.126408451281733	0.250255822325353	0.0161572784672645	0.0304817502640007	0.00211091888496814	NA	7	17	17	Whole_Blood	0.859015288981802
Whole_Blood.1798	ENSG00000177989.9	ODF3B	1.14879457084638	0.0665034267800622	0.250640698600498	0.0519972520926901	0.226157830569058	8.49422740085251e-20	NA	9	24	24	Whole_Blood	0.859015288981802
Whole_Blood.1799	ENSG00000151552.7	QDPR	1.14867260431991	0.0608286710181822	0.250691006436676	0.078522612906036	0.432367215602192	3.57540077663927e-43	NA	8	19	19	Whole_Blood	0.859015288981802
Whole_Blood.1800	ENSG00000184517.7	ZFP1	1.14847728971204	0.141783854757045	0.250771583019821	0.0156439297698396	0.0578543202300423	1.89718827917001e-05	NA	19	43	43	Whole_Blood	0.859015288981802
Whole_Blood.1801	ENSG00000123338.8	NCKAP1L	1.14840841293335	2.13664747165267	0.250800002284475	7.28871440463588e-05	0.016302093561921	0.0247921855284332	NA	1	7	7	Whole_Blood	0.859015288981802
Whole_Blood.1802	ENSG00000130312.2	MRPL34	1.14837925458764	0.170067138978752	0.250812033993971	0.00958139089737616	0.203760607567671	1.8960397707167e-17	NA	2	5	5	Whole_Blood	0.859015288981802
Whole_Blood.1803	ENSG00000064666.10	CNN2	1.14806453349981	0.120490608920743	0.250941924092999	0.0175431936745853	0.232609149478203	4.64165186269173e-20	NA	15	43	43	Whole_Blood	0.859015288981802
Whole_Blood.1804	ENSG00000067836.8	ROGDI	-1.14800540857547	-0.491921600964876	0.250966331070808	0.00134246537657969	0.280240923860505	2.08337988247392e-25	NA	7	12	12	Whole_Blood	0.859015288981802
Whole_Blood.1805	ENSG00000136111.8	TBC1D4	-1.14792992002225	-0.153386008873961	0.250997495420396	0.013101695223863	0.177277832183053	5.23632027940604e-15	NA	19	45	45	Whole_Blood	0.859015288981802
Whole_Blood.1806	ENSG00000183648.5	NDUFB1	-1.1476716476713	-0.104610217075227	0.251104139825215	0.0244500295561206	0.0663434126349081	3.79904679684594e-06	NA	41	90	90	Whole_Blood	0.859015288981802
Whole_Blood.1807	ENSG00000215559.4	ANKRD20A11P	1.14658362592139	0.100356371688279	0.25155374696256	0.0371323383759097	0.0962114039471362	2.401992297672e-08	NA	15	42	42	Whole_Blood	0.859015288981802
Whole_Blood.1808	ENSG00000178773.10	CPNE7	1.14607513024338	0.105630197365804	0.25176406689205	0.0235995432186936	0.0135869579323828	0.0397546135478283	NA	14	26	26	Whole_Blood	0.859015288981802
Whole_Blood.1809	ENSG00000136068.10	FLNB	1.14523454598859	0.668542674794535	0.2521120115172	0.00065788647075005	0.0812661855736487	2.32169511944369e-07	NA	7	20	20	Whole_Blood	0.859015288981802
Whole_Blood.1810	ENSG00000130175.5	PRKCSH	1.14488228646161	0.475521938404514	0.252257922606263	0.00150122096912275	0.0171526873432917	0.0213714436751085	NA	6	16	16	Whole_Blood	0.859015288981802
Whole_Blood.1811	ENSG00000120539.10	MASTL	1.14434235948182	0.134243537686175	0.252481682567122	0.0158133159032965	0.149848270697877	8.10068814590974e-13	NA	14	36	36	Whole_Blood	0.859015288981802
Whole_Blood.1812	ENSG00000164403.10	SHROOM1	-1.14412338242532	-5.09827684907869	0.252572471843399	1.39426151078959e-05	0.31734117138508	7.79958329910845e-29	NA	3	7	7	Whole_Blood	0.859015288981802
Whole_Blood.1813	ENSG00000073536.13	NLE1	1.14398327298364	0.0759954652430118	0.252630574040725	0.045616362466996	0.122191912200719	1.83744370574001e-10	NA	12	17	17	Whole_Blood	0.859015288981802
Whole_Blood.1814	ENSG00000119977.16	TCTN3	1.14394962986519	0.170418451286758	0.252644526943316	0.00918302987015266	0.0951078886661664	2.9695501711679e-08	NA	17	30	30	Whole_Blood	0.859015288981802
Whole_Blood.1815	ENSG00000165934.8	CPSF2	1.14350200353233	0.0811244433974455	0.25283022334367	0.0399178697582588	0.175005832265556	4.2096283310008e-15	NA	44	81	81	Whole_Blood	0.859015288981802
Whole_Blood.1816	ENSG00000140030.4	GPR65	-1.14342254009486	-0.114946650306381	0.252863198441775	0.0296778429533545	0.15397978749135	3.53935170388745e-13	NA	32	64	64	Whole_Blood	0.859015288981802
Whole_Blood.1817	ENSG00000128708.8	HAT1	-1.14262257784873	-0.221384142555643	0.253195327261405	0.00562304389329973	0.0716839117159171	1.54611974040015e-06	NA	6	18	18	Whole_Blood	0.859015288981802
Whole_Blood.1818	ENSG00000225783.2	MIAT	-1.14260336025642	-0.364162352866257	0.253203309768817	0.00215670503673657	0.260747317634527	1.12367183014352e-22	NA	4	13	13	Whole_Blood	0.859015288981802
Whole_Blood.1819	ENSG00000117528.7	ABCD3	1.14258499594993	0.0951932594100064	0.253210938006417	0.0372900151178599	0.0404017073447532	0.000379058161669171	NA	37	72	72	Whole_Blood	0.859015288981802
Whole_Blood.1820	ENSG00000204677.6	FAM153C	1.14257465940911	0.272768336004587	0.253215231709651	0.00405637187283055	0.112414238837698	5.57338231666384e-10	NA	4	16	16	Whole_Blood	0.859015288981802
Whole_Blood.1821	ENSG00000177613.7	CSTF2T	-1.14231089532903	-0.258287333414562	0.25332481402071	0.00495872698507559	0.0272591234360842	0.00348309242962806	NA	6	15	15	Whole_Blood	0.859015288981802
Whole_Blood.1822	ENSG00000106069.16	CHN2	-1.14091607023549	-0.155334917505249	0.253904851258937	0.0119584531598969	0.0685801743205495	3.16025580608979e-06	NA	6	13	13	Whole_Blood	0.859015288981802
Whole_Blood.1823	ENSG00000125821.7	DTD1	1.14088212051447	0.22561212584891	0.253918980746233	0.00417355449121216	0.0926951383537407	1.70170350182196e-08	NA	11	23	23	Whole_Blood	0.859015288981802
Whole_Blood.1824	ENSG00000167553.10	TUBA1C	1.14070926106799	0.10660736072759	0.253990931366914	0.0235832984368048	0.101094635320249	9.14781168849967e-09	NA	12	26	26	Whole_Blood	0.859015288981802
Whole_Blood.1825	ENSG00000181444.8	ZNF467	1.14062580643694	0.198335544850014	0.254025673410338	0.00563038537067365	0.0844962038689938	1.71992602208955e-07	NA	12	35	35	Whole_Blood	0.859015288981802
Whole_Blood.1826	ENSG00000185561.8	TLCD2	1.14055228925091	0.0789623721243915	0.254056281249622	0.038886416171319	0.121553094992831	2.25408394969806e-10	NA	2	2	2	Whole_Blood	0.859015288981802
Whole_Blood.1827	ENSG00000100351.12	GRAP2	1.1395371212288	0.168995207713727	0.254479194515174	0.0100457701738865	0.022162225831447	0.00923584050624775	NA	10	33	33	Whole_Blood	0.859015288981802
Whole_Blood.1828	ENSG00000161618.5	ALDH16A1	-1.13852389858297	-0.0732413817581747	0.254901785459937	0.0488458478329077	0.401033839120317	2.06087021435116e-38	NA	8	29	29	Whole_Blood	0.859015288981802
Whole_Blood.1829	ENSG00000129990.10	SYT5	-1.13837826083914	-0.193543687268864	0.254962567572775	0.00750234622469103	0.0239187389194524	0.00654861339848881	NA	7	17	17	Whole_Blood	0.859015288981802
Whole_Blood.1830	ENSG00000113532.8	ST8SIA4	-1.13823550267058	-0.146902607595666	0.255022157671936	0.0117987840049953	0.0321227463368994	0.0013638897082128	NA	4	5	5	Whole_Blood	0.859015288981802
Whole_Blood.1831	ENSG00000115677.12	HDLBP	-1.13815413309064	-0.114696370975953	0.2550561272859	0.0202322770366206	0.0692058482728638	2.90719445677617e-06	NA	11	17	17	Whole_Blood	0.859015288981802
Whole_Blood.1832	ENSG00000128283.6	CDC42EP1	1.13752339489252	0.0800112532693018	0.2553195502588	0.0430177069404396	0.183366161497717	4.12200333031445e-16	NA	11	23	23	Whole_Blood	0.859015288981802
Whole_Blood.1833	ENSG00000160213.5	CSTB	-1.13699253006484	-0.0624484959779373	0.255541408414908	0.0665810011536037	0.278213776668848	1.16121151540122e-24	NA	21	34	34	Whole_Blood	0.859015288981802
Whole_Blood.1834	ENSG00000165030.3	NFIL3	1.13647856247387	0.128286817742965	0.255756332529488	0.0168448852359514	0.0228431043410011	0.00804110427945776	NA	17	41	41	Whole_Blood	0.859015288981802
Whole_Blood.1835	ENSG00000171798.13	KNDC1	-1.13599206187737	-0.192552992496778	0.255959886551815	0.00723096499834871	0.192297070590106	1.1963390727616e-16	NA	9	26	26	Whole_Blood	0.859015288981802
Whole_Blood.1836	ENSG00000182512.4	GLRX5	1.13437752965738	0.210608995945733	0.256636220503262	0.00679275005608539	0.040098685693318	0.000422446187188266	NA	4	6	6	Whole_Blood	0.859015288981802
Whole_Blood.1837	ENSG00000204482.6	LST1	1.13436624739285	0.323158478742762	0.256640951050251	0.00258222180850462	0.0719095587239878	1.49432571216719e-06	NA	9	16	16	Whole_Blood	0.859015288981802
Whole_Blood.1838	ENSG00000072736.14	NFATC3	-1.1343565369372	-0.132710528319708	0.256645022601099	0.0133259384941463	0.0486430965987979	8.1279507402996e-05	NA	13	27	27	Whole_Blood	0.859015288981802
Whole_Blood.1839	ENSG00000168234.8	TTC39C	-1.13362176991432	-0.0805061014672038	0.256953237242227	0.0430224889820501	0.153540018555371	3.88605487537601e-13	NA	18	38	38	Whole_Blood	0.859015288981802
Whole_Blood.1840	ENSG00000267885.1	FKSG48	-1.13311065598085	-0.110883469021211	0.257167787001891	0.025902377182566	0.0597592888665371	1.48444452995726e-05	NA	37	65	65	Whole_Blood	0.859015288981802
Whole_Blood.1841	ENSG00000166986.8	MARS	-1.13309359850388	-0.366592970655399	0.257174949344242	0.00193436097138996	0.0381294596347343	0.000489296455203887	NA	2	8	8	Whole_Blood	0.859015288981802
Whole_Blood.1842	ENSG00000217702.1	MGC10955	-1.13308524924204	-0.0889717060601434	0.257178455204607	0.0362289752640899	0.142456547658678	1.89252147679926e-12	NA	3	6	6	Whole_Blood	0.859015288981802
Whole_Blood.1843	ENSG00000103642.7	LACTB	-1.13286284750926	-0.15543136964202	0.257271854042644	0.00998305938941105	0.0406445980132433	0.000389035329277012	NA	21	29	29	Whole_Blood	0.859015288981802
Whole_Blood.1844	ENSG00000119699.3	TGFB3	1.1324952741677	1.2378295841576	0.257426270093594	0.000244958352671551	0.0527266757022318	5.07049985323434e-05	NA	3	8	8	Whole_Blood	0.859015288981802
Whole_Blood.1845	ENSG00000196235.9	SUPT5H	1.1323548446786	0.164576334193644	0.257485280918253	0.00990886962264769	0.0147278702569264	0.0329565394368467	NA	12	20	20	Whole_Blood	0.859015288981802
Whole_Blood.1846	ENSG00000163833.6	FBXO40	1.13178558473978	0.0839200864181489	0.25772458961338	0.0350511015087486	0.0766438910896415	6.649073314414e-07	NA	3	4	4	Whole_Blood	0.859015288981802
Whole_Blood.1847	ENSG00000107643.11	MAPK8	-1.13174051973764	-0.13468019387384	0.257743540880272	0.0139589549596361	0.0487526774960917	8.94193176005198e-05	NA	21	52	52	Whole_Blood	0.859015288981802
Whole_Blood.1848	ENSG00000177807.6	KCNJ10	-1.13146189334657	-0.371279879845969	0.257860733603563	0.00205141139742226	0.012697089441916	0.0463927021681825	NA	2	10	10	Whole_Blood	0.859015288981802
Whole_Blood.1849	ENSG00000135535.10	CD164	1.13090366908871	0.0673158739587734	0.258095638840601	0.0683275760550506	0.0574416799221951	2.18147818215788e-05	NA	40	75	75	Whole_Blood	0.859015288981802
Whole_Blood.1850	ENSG00000117597.13	DIEXF	1.13089791946581	0.0634314885200218	0.258098059099735	0.060878252398397	0.160407597210759	1.23108357068814e-13	NA	8	17	17	Whole_Blood	0.859015288981802
Whole_Blood.1851	ENSG00000250742.1	RP11-834C11.4	1.1306544684004	0.458892995698753	0.258200552376772	0.00142943842574562	0.0551182253213454	2.72911746266877e-05	NA	9	17	17	Whole_Blood	0.859015288981802
Whole_Blood.1852	ENSG00000229186.3	ADAM1A	1.13050574125462	0.0965997543949776	0.258263180620351	0.0246505996056424	0.0704234410681822	2.35958797992335e-06	NA	29	62	62	Whole_Blood	0.859015288981802
Whole_Blood.1853	ENSG00000184669.6	OR7E14P	-1.13035622497212	-0.0925299482365923	0.25832615178035	0.0301666142245874	0.0898475041999159	4.68676220315235e-08	NA	24	42	42	Whole_Blood	0.859015288981802
Whole_Blood.1854	ENSG00000163754.13	GYG1	-1.13027788918311	-0.177810974395401	0.258359148392587	0.0105635426247723	0.0360916489602547	0.000796053960526047	NA	5	9	9	Whole_Blood	0.859015288981802
Whole_Blood.1855	ENSG00000131591.13	C1orf159	1.13025387106184	0.400183683139127	0.258369265894287	0.00242461232545643	0.0935253547206854	1.88474480907141e-08	NA	2	5	5	Whole_Blood	0.859015288981802
Whole_Blood.1856	ENSG00000178038.12	ALS2CL	1.13017388770256	0.296600710686766	0.258402960425475	0.00399060724769299	0.0444411521741833	0.000194897386498773	NA	8	13	13	Whole_Blood	0.859015288981802
Whole_Blood.1857	ENSG00000204388.5	HSPA1B	1.12947738101679	0.166147635880559	0.258696506045938	0.00902503946913411	0.0193305620447827	0.0149273947403737	NA	5	8	8	Whole_Blood	0.859015288981802
Whole_Blood.1858	ENSG00000171357.5	LURAP1	1.12872855691806	0.0763816518345493	0.259012358758135	0.0421419430848871	0.0871888548056687	1.17553147843258e-07	NA	21	34	34	Whole_Blood	0.859015288981802
Whole_Blood.1859	ENSG00000130309.6	COLGALT1	-1.12837084066201	-0.135481283458984	0.259163337120171	0.0136200798399387	0.0204111486382575	0.0112177298732902	NA	22	45	45	Whole_Blood	0.859015288981802
Whole_Blood.1860	ENSG00000197355.6	UAP1L1	1.12815267723609	0.114735506254874	0.25925544548769	0.0177307188458769	0.423915752583604	1.31123009882876e-41	NA	20	61	61	Whole_Blood	0.859015288981802
Whole_Blood.1861	ENSG00000118162.9	KPTN	-1.12794646437539	-0.134988470480894	0.259342529182924	0.0195702701134683	0.0190200617149785	0.014639941264292	NA	24	52	52	Whole_Blood	0.859015288981802
Whole_Blood.1862	ENSG00000189011.9	AC138783.12	1.12781973668032	0.0698468321691608	0.2593960563411	0.0605327392201927	0.112288212989138	9.7926346425025e-10	NA	4	11	11	Whole_Blood	0.859015288981802
Whole_Blood.1863	ENSG00000214212.4	C19orf38	1.12781699866512	0.17562467014386	0.259397212906546	0.00899245087184996	0.0371660406557655	0.000717140382518893	NA	10	21	21	Whole_Blood	0.859015288981802
Whole_Blood.1864	ENSG00000230499.1	AC108463.1	1.12661546776706	0.416075871454414	0.259905096470503	0.00153268761508145	0.014480923197405	0.0357900913171314	NA	2	10	10	Whole_Blood	0.859015288981802
Whole_Blood.1865	ENSG00000139610.1	CELA1	-1.12615478038788	-0.487365761531609	0.26010001011321	0.000949402394455499	0.109071707175047	1.21693043147882e-09	NA	1	5	5	Whole_Blood	0.859015288981802
Whole_Blood.1866	ENSG00000136514.2	RTP4	1.12595468890339	0.173808751293034	0.260184698941836	0.0107859735913287	0.0380248365558842	0.000565849869430237	NA	20	40	40	Whole_Blood	0.859015288981802
Whole_Blood.1867	ENSG00000123405.9	NFE2	-1.1256992460703	-0.0792568732071862	0.260292842988849	0.0328189821884364	0.0234922587049218	0.00730767502781637	NA	16	39	39	Whole_Blood	0.859015288981802
Whole_Blood.1868	ENSG00000236297.1	RP11-175P19.2	-1.12561191187284	-0.370815983730863	0.260329823850116	0.00218110376137345	0.0651834611047288	5.35489703850537e-06	NA	15	30	30	Whole_Blood	0.859015288981802
Whole_Blood.1869	ENSG00000151327.8	FAM177A1	1.12532404200349	0.138591985381045	0.260451745436096	0.0169772854400878	0.12720495416602	1.4579982104878e-11	NA	13	27	27	Whole_Blood	0.859015288981802
Whole_Blood.1870	ENSG00000182504.6	CEP97	1.12524121800835	0.725822937253073	0.260486831217653	0.00049892167758565	0.0194813261902284	0.0142910017621527	NA	3	15	15	Whole_Blood	0.859015288981802
Whole_Blood.1871	ENSG00000135828.7	RNASEL	-1.12427478501612	-0.0762762663509308	0.2608964718802	0.0475127818404353	0.063069497851617	7.13066907745967e-06	NA	40	71	71	Whole_Blood	0.859015288981802
Whole_Blood.1872	ENSG00000126001.11	CEP250	-1.12389068607497	-0.141397579460111	0.261059403048203	0.0119190697889024	0.0415457268297776	0.000290548532285538	NA	7	21	21	Whole_Blood	0.859015288981802
Whole_Blood.1873	ENSG00000133624.9	ZNF767	1.12374488550633	0.127629112460958	0.261121268701984	0.0160932758079919	0.122426451470315	1.15798611904831e-10	NA	22	45	45	Whole_Blood	0.859015288981802
Whole_Blood.1874	ENSG00000255585.2	RP11-188C12.2	1.12345325712742	0.169844150422939	0.261245041984902	0.0115003447868549	0.0175151387479319	0.0197849854214695	NA	12	24	24	Whole_Blood	0.859015288981802
Whole_Blood.1875	ENSG00000167522.10	ANKRD11	-1.12312124787994	-0.154314488663044	0.261386003138371	0.0118066432801267	0.0713926288677127	1.74731933879696e-06	NA	15	41	41	Whole_Blood	0.859015288981802
Whole_Blood.1876	ENSG00000205903.2	ZNF316	1.12310709713247	0.188890075014715	0.261392012288762	0.0082355867281694	0.0180323239532054	0.0178314960125962	NA	8	23	23	Whole_Blood	0.859015288981802
Whole_Blood.1877	ENSG00000113504.15	SLC12A7	-1.12287544856917	-0.0727853168518441	0.261490396010246	0.050390146907086	0.501367492875626	3.90302567234471e-54	NA	9	17	17	Whole_Blood	0.859015288981802
Whole_Blood.1878	ENSG00000237803.1	LINC00211	-1.12281605171266	-0.123470660256231	0.261515626638474	0.0180483051582061	0.294168451797459	3.05342973761188e-26	NA	14	43	43	Whole_Blood	0.859015288981802
Whole_Blood.1879	ENSG00000068079.3	IFI35	-1.12238216400147	-6.41529993552609	0.26169998473473	5.67924889158948e-06	0.0457317260084275	0.000136734811718442	NA	1	6	6	Whole_Blood	0.859015288981802
Whole_Blood.1880	ENSG00000188234.9	AGAP4	-1.12231253961337	-0.102308552695933	0.261729576371147	0.0249380049360124	0.253160467903918	5.99205231662282e-22	NA	14	24	24	Whole_Blood	0.859015288981802
Whole_Blood.1881	ENSG00000119227.3	PIGZ	-1.12226436325125	-0.215303058451534	0.261750053558444	0.00617074754533626	0.0316949199243176	0.00171093676151218	NA	3	3	3	Whole_Blood	0.859015288981802
Whole_Blood.1882	ENSG00000271605.1	MILR1	1.12210596915908	0.0773630222744491	0.261817386194682	0.0435088634534381	0.181619171461594	1.01842228783713e-15	NA	21	76	76	Whole_Blood	0.859015288981802
Whole_Blood.1883	ENSG00000165527.5	ARF6	-1.12172020032464	-0.212100031041905	0.261981424911753	0.00682996869341948	0.0238568259883637	0.00643908507778993	NA	3	4	4	Whole_Blood	0.859015288981802
Whole_Blood.1884	ENSG00000006282.15	SPATA20	1.12140981213602	0.0474885340291274	0.262113461405511	0.123279567594964	0.651933103034025	2.57917248662516e-84	NA	17	29	29	Whole_Blood	0.859015288981802
Whole_Blood.1885	ENSG00000188785.7	ZNF548	-1.12111350186806	-0.159539037039527	0.262239552157865	0.00932956531924533	0.0432981185036856	0.000200021519644928	NA	6	9	9	Whole_Blood	0.859015288981802
Whole_Blood.1886	ENSG00000186594.8	MIR22HG	1.12097144126892	0.0855844253747534	0.262300018945955	0.0320760797984239	0.121286549488902	2.63779104199743e-10	NA	1	1	1	Whole_Blood	0.859015288981802
Whole_Blood.1887	ENSG00000166527.3	CLEC4D	1.12074412591931	0.0775968365444051	0.262396793667695	0.0469511105107618	0.231994395555849	7.04829470386072e-20	NA	21	53	53	Whole_Blood	0.859015288981802
Whole_Blood.1888	ENSG00000214413.3	BBIP1	-1.12066482356448	-0.283036143323437	0.262430560776318	0.00391666895835972	0.0200923116103641	0.0133515146915887	NA	5	7	7	Whole_Blood	0.859015288981802
Whole_Blood.1889	ENSG00000113810.11	SMC4	1.12003231048584	0.622135548151279	0.262699993599291	0.000630037208599932	0.0146189382146128	0.0339885409367182	NA	1	5	5	Whole_Blood	0.859128276619321
Whole_Blood.1890	ENSG00000140092.10	FBLN5	1.11993112445818	0.124298684745521	0.262743113723384	0.0180756145448481	0.223103231739013	4.64653284282615e-19	NA	6	15	15	Whole_Blood	0.859128276619321
Whole_Blood.1891	ENSG00000138095.14	LRPPRC	-1.1188689460881	-0.452936662335992	0.263196052780293	0.00145569840736649	0.0209035351621188	0.0112782834916848	NA	2	5	5	Whole_Blood	0.860035182484018
Whole_Blood.1892	ENSG00000158545.11	ZC3H18	1.11862817833102	0.0833741603525668	0.263298796967599	0.0428448266690402	0.0937198145808698	3.51875960762663e-08	NA	15	44	44	Whole_Blood	0.860035182484018
Whole_Blood.1893	ENSG00000176915.10	ANKLE2	-1.11773892682297	-0.0357004982683562	0.263678512181131	0.189015858306752	0.353516939447562	8.04163446238366e-33	NA	5	10	10	Whole_Blood	0.860820499355199
Whole_Blood.1894	ENSG00000064607.12	SUGP2	1.1172206401825	1.32062832330223	0.263899997557426	0.000138314881922348	0.0154671636902134	0.0277529208299647	NA	1	11	11	Whole_Blood	0.861088693191602
Whole_Blood.1895	ENSG00000085491.11	SLC25A24	1.11657786090178	0.232210509531787	0.264174862012128	0.00536889254607394	0.160297427666338	6.76918882620661e-14	NA	16	38	38	Whole_Blood	0.861530684556703
Whole_Blood.1896	ENSG00000146281.5	PM20D2	1.11521623636443	0.110345748466516	0.264757769991093	0.0218589717660156	0.0350278860853408	0.000989267128401794	NA	25	43	43	Whole_Blood	0.862238959796534
Whole_Blood.1897	ENSG00000114626.13	ABTB1	-1.11520720079853	-0.208545919014048	0.264761641052036	0.00611962760624868	0.0813329563400025	2.86737903492658e-07	NA	10	24	24	Whole_Blood	0.862238959796534
Whole_Blood.1898	ENSG00000164556.7	FAM183B	1.11483916952445	0.162049044510559	0.264919347947069	0.00840287543918319	0.0240211930873811	0.006422200899	NA	14	26	26	Whole_Blood	0.862238959796534
Whole_Blood.1899	ENSG00000177359.13	RP11-551L14.1	-1.11476735995215	-0.209504577974396	0.264950126966605	0.00663866611181365	0.177176298661266	5.65655198072861e-15	NA	9	22	22	Whole_Blood	0.862238959796534
Whole_Blood.1900	ENSG00000110917.3	MLEC	-1.11414036874715	-0.180461127443139	0.265218972625682	0.0075805121805457	0.0378016074865908	0.000466801964223417	NA	5	9	9	Whole_Blood	0.86254702107084
Whole_Blood.1901	ENSG00000188566.7	NDOR1	1.11348830347078	0.386150687200846	0.265498769009507	0.00198619981944062	0.0431997706449769	0.000243153036421173	NA	6	18	18	Whole_Blood	0.86254702107084
Whole_Blood.1902	ENSG00000099338.18	CATSPERG	-1.1129963435181	-0.0543996445131496	0.265709999884706	0.0812021893098916	0.247464399398239	1.77651872986805e-21	NA	28	58	58	Whole_Blood	0.86254702107084
Whole_Blood.1903	ENSG00000110002.11	VWA5A	-1.11295576668349	-0.161594879461185	0.265727427362173	0.00983747787073836	0.0645057638999483	4.38319234606904e-06	NA	10	20	20	Whole_Blood	0.86254702107084
Whole_Blood.1904	ENSG00000246465.1	RP11-57A19.2	1.11292034334675	0.244704147716771	0.265742642090433	0.00721906628778324	0.0247314584006732	0.00566051381466321	NA	3	3	3	Whole_Blood	0.86254702107084
Whole_Blood.1905	ENSG00000184674.8	GSTT1	1.11229530283918	0.0357137896937018	0.266011202808644	0.244690480448941	0.525152052572008	2.53828361419712e-60	NA	27	47	47	Whole_Blood	0.86296547682804
Whole_Blood.1906	ENSG00000174194.11	AGAP8	-1.11085218961674	-0.0717736467095826	0.266631977741993	0.0528183355603125	0.404047559887909	2.26803260723012e-39	NA	21	36	36	Whole_Blood	0.864253573460649
Whole_Blood.1907	ENSG00000198851.5	CD3E	-1.11071600598405	-0.10894069995423	0.266690610421208	0.0291433101694611	0.169401781983467	2.82895565982144e-14	NA	9	16	16	Whole_Blood	0.864253573460649
Whole_Blood.1908	ENSG00000164175.10	SLC45A2	1.10997650903228	0.146675116836843	0.267009149258914	0.0123117186676029	0.161727716102936	9.7629309347198e-14	NA	8	21	21	Whole_Blood	0.864253573460649
Whole_Blood.1909	ENSG00000186301.7	MST1P2	1.10956460815952	0.307843325479476	0.267186689274414	0.00279629200338212	0.0200498407855761	0.0128683010046775	NA	10	20	20	Whole_Blood	0.864253573460649
Whole_Blood.1910	ENSG00000196092.8	PAX5	1.10901058739931	0.207012419284037	0.267425614663193	0.00921306380319762	0.013699934913876	0.0394424216414302	NA	12	27	27	Whole_Blood	0.864253573460649
Whole_Blood.1911	ENSG00000090615.8	GOLGA3	1.10884979483073	0.179023009239015	0.267494985093718	0.00843641044677511	0.0151485062624025	0.0315017427940931	NA	9	18	18	Whole_Blood	0.864253573460649
Whole_Blood.1912	ENSG00000104388.10	RAB2A	-1.10819983474193	-0.241075919528917	0.267775522193161	0.00475780695976678	0.112250472444719	1.44044079070721e-09	NA	17	35	35	Whole_Blood	0.864253573460649
Whole_Blood.1913	ENSG00000176485.6	PLA2G16	1.10808651177982	0.0833781145056366	0.267824455574825	0.0364612480385509	0.270760103855487	7.57846715571859e-24	NA	18	43	43	Whole_Blood	0.864253573460649
Whole_Blood.1914	ENSG00000078142.7	PIK3C3	-1.10793659914868	-0.18097022372102	0.267889197987139	0.00640472182585314	0.0909569604389754	2.00947412163271e-08	NA	10	24	24	Whole_Blood	0.864253573460649
Whole_Blood.1915	ENSG00000162723.5	SLAMF9	-1.10756758022769	-0.148040350513762	0.26804861113106	0.0133907968247242	0.0360959882281164	0.000837632084672897	NA	21	41	41	Whole_Blood	0.864253573460649
Whole_Blood.1916	ENSG00000147471.7	PROSC	-1.1064516962322	-0.0637684946767539	0.268531060355216	0.0640635964275091	0.109107830946368	9.72266329905023e-10	NA	12	25	25	Whole_Blood	0.864253573460649
Whole_Blood.1917	ENSG00000128815.13	WDFY4	-1.10598585019106	-0.0725149769859402	0.268732643889558	0.0434079165257688	0.0995458675518184	9.47867016092163e-09	NA	6	11	11	Whole_Blood	0.864253573460649
Whole_Blood.1918	ENSG00000042753.7	AP2S1	1.10590683530931	0.23679628704341	0.26876684596071	0.00431144937194794	0.0192356695129596	0.0136656061067957	NA	3	6	6	Whole_Blood	0.864253573460649
Whole_Blood.1919	ENSG00000260423.1	RP13-735L24.1	1.10577656240963	0.207589337475918	0.268823241902087	0.00478871742442797	0.038859687806957	0.000527452758274723	NA	8	16	16	Whole_Blood	0.864253573460649
Whole_Blood.1920	ENSG00000173801.12	JUP	1.10575397628138	0.0595951263115611	0.268833020402651	0.0836211806371844	0.600134461321015	2.47366534671086e-72	NA	6	11	11	Whole_Blood	0.864253573460649
Whole_Blood.1921	ENSG00000116237.11	ICMT	-1.10513758659363	-1.90532870301539	0.26909997613188	7.67254648390706e-05	0.104167607066528	2.21668434493109e-09	NA	1	4	4	Whole_Blood	0.864253573460649
Whole_Blood.1922	ENSG00000124151.14	NCOA3	1.10500062006997	0.12935310862932	0.2691593204469	0.0208742820628705	0.151753349038293	2.51229978922552e-13	NA	27	54	54	Whole_Blood	0.864253573460649
Whole_Blood.1923	ENSG00000106789.8	CORO2A	-1.10495775025483	-0.0559117337351369	0.269177896756955	0.0925403534024635	0.342728011208931	1.98206609436933e-31	NA	30	70	70	Whole_Blood	0.864253573460649
Whole_Blood.1924	ENSG00000214087.4	ARL16	-1.10450302240931	-0.0475183278773002	0.269374993193443	0.0922259737038915	0.552328310170768	3.6175390478849e-64	NA	6	13	13	Whole_Blood	0.864253573460649
Whole_Blood.1925	ENSG00000093000.14	NUP50	1.10387859492354	0.107237931182449	0.26964580528387	0.0273387246461534	0.0947167613320056	2.81217855539388e-08	NA	3	15	15	Whole_Blood	0.864253573460649
Whole_Blood.1926	ENSG00000251615.3	RP11-774O3.3	-1.10374460428119	-0.287165912673507	0.269703940905684	0.00386013725537842	0.0419163718415232	0.00029851414584139	NA	11	26	26	Whole_Blood	0.864253573460649
Whole_Blood.1927	ENSG00000196730.8	DAPK1	1.10364900100191	0.119960704792305	0.269745426342807	0.023615563743049	0.151523045745402	4.26338030569735e-13	NA	28	66	66	Whole_Blood	0.864253573460649
Whole_Blood.1928	ENSG00000239257.1	RPL23AP1	1.10358621443496	0.0723089641771647	0.269772673900301	0.0490793949119162	0.147087954569717	1.54523417838835e-12	NA	9	23	23	Whole_Blood	0.864253573460649
Whole_Blood.1929	ENSG00000153037.8	SRP19	1.10310950354792	0.237949127961677	0.269979614253043	0.00497775029298125	0.0277505904496677	0.003320899041459	NA	5	11	11	Whole_Blood	0.864253573460649
Whole_Blood.1930	ENSG00000132823.6	OSER1	-1.10306130825431	-0.0582175005654335	0.27000054190437	0.0827029723271241	0.248997369521903	1.99264874536933e-21	NA	4	6	6	Whole_Blood	0.864253573460649
Whole_Blood.1931	ENSG00000119969.10	HELLS	1.10268832497092	0.299924192983548	0.27016253858094	0.00243674984866349	0.0446873859758263	0.000170711055452035	NA	7	18	18	Whole_Blood	0.864253573460649
Whole_Blood.1932	ENSG00000089486.12	CDIP1	1.10263863144104	0.233361497252324	0.270184126848863	0.00472068295382996	0.017618127031294	0.0168439695317145	NA	5	7	7	Whole_Blood	0.864253573460649
Whole_Blood.1933	ENSG00000143127.8	ITGA10	-1.10076260566711	-1.02545754170854	0.270999990641691	0.000327613998507423	0.0268465630088964	0.00322249286981456	NA	1	3	3	Whole_Blood	0.866260041322909
Whole_Blood.1934	ENSG00000109861.11	CTSC	-1.10055188859674	-0.0644151349043986	0.271091734614645	0.0714569696747622	0.246880675077024	9.91395437267362e-22	NA	10	22	22	Whole_Blood	0.866260041322909
Whole_Blood.1935	ENSG00000163464.7	CXCR1	1.09939327887518	0.239377773838251	0.271596561145	0.00353086746238702	0.0628454675985293	7.97265681200921e-06	NA	3	7	7	Whole_Blood	0.86742467590496
Whole_Blood.1936	ENSG00000181789.10	COPG1	1.09867636213425	0.468995089625321	0.271909256558171	0.0012337420962751	0.0150962595836691	0.031225263923228	NA	13	36	36	Whole_Blood	0.867469172400179
Whole_Blood.1937	ENSG00000234426.1	RP11-459O1.2	1.09845374071852	0.262567195980804	0.272006406803696	0.00397553394375842	0.582753816228541	7.84344912434439e-68	NA	3	9	9	Whole_Blood	0.867469172400179
Whole_Blood.1938	ENSG00000268865.1	AC026310.1	-1.09826387462048	-0.0905225810206198	0.272089281657881	0.0338481149693552	0.0675282227149924	2.52703559520533e-06	NA	18	36	36	Whole_Blood	0.867469172400179
Whole_Blood.1939	ENSG00000089163.4	SIRT4	1.09807449354717	0.130506066787751	0.272171962020056	0.015553698642771	0.0254681961104959	0.00458681390420162	NA	11	22	22	Whole_Blood	0.867469172400179
Whole_Blood.1940	ENSG00000007202.10	KIAA0100	1.09743944688023	0.18758771961177	0.27244933745669	0.00843423447729567	0.0203875340415956	0.0127150220795093	NA	5	14	14	Whole_Blood	0.867905621382651
Whole_Blood.1941	ENSG00000171444.13	MCC	-1.09654573382055	-0.128312256757668	0.272840020673261	0.015473439169309	0.247868884210231	6.95927691125511e-22	NA	19	35	35	Whole_Blood	0.868702384214711
Whole_Blood.1942	ENSG00000105711.6	SCN1B	1.09572303295135	2.43571816389673	0.273199999793527	4.11408470410499e-05	0.0363083006258571	0.00069405312970436	NA	1	4	4	Whole_Blood	0.869314073309066
Whole_Blood.1943	ENSG00000156869.8	FRRS1	1.09546386043459	0.182852003797178	0.273313469974031	0.00708532505229924	0.0900936640273106	5.90455842022736e-08	NA	6	16	16	Whole_Blood	0.869314073309066
Whole_Blood.1944	ENSG00000052749.9	RRP12	-1.09470824904899	-0.0449407284229828	0.273644473531265	0.117834699865152	0.295933853619194	3.96216946380764e-27	NA	16	36	36	Whole_Blood	0.869919159682725
Whole_Blood.1945	ENSG00000071967.7	CYBRD1	-1.09347799830458	-0.0905250482559903	0.274183983931997	0.0283918085775238	0.278309282226243	2.37023942789675e-24	NA	2	18	18	Whole_Blood	0.870924545500983
Whole_Blood.1946	ENSG00000173727.7	AP000769.1	1.0933444729472	0.0966056341916458	0.274242583421507	0.0163140075926924	0.0323329231132852	0.00159818350952962	NA	14	28	28	Whole_Blood	0.870924545500983
Whole_Blood.1947	ENSG00000186496.6	ZNF396	-1.09286199052042	-0.140011031673632	0.27445439896341	0.0150737513431793	0.0747313400160987	6.15125985549813e-07	NA	10	17	17	Whole_Blood	0.871149556031779
Whole_Blood.1948	ENSG00000134758.9	RNF138	-1.09242153690124	-0.198812629984259	0.274647860900497	0.00538132929452104	0.0454368211507414	0.00015340655601018	NA	13	25	25	Whole_Blood	0.871316109016976
Whole_Blood.1949	ENSG00000155428.8	TRIM74	-1.09188098101514	-0.10299610903391	0.27488541835128	0.0212373254715581	0.0425438864552797	0.000249286274798906	NA	18	32	32	Whole_Blood	0.871408489172165
Whole_Blood.1950	ENSG00000182013.13	PNMAL1	1.09151471387434	0.205481924729027	0.275046461045839	0.00627436303320733	0.0703161179623026	2.44515020483826e-06	NA	2	3	3	Whole_Blood	0.871408489172165
Whole_Blood.1951	ENSG00000137764.15	MAP2K5	1.091392993927	0.223969453446196	0.275099993911795	0.00460160382337871	0.193209399821078	1.61053357006053e-16	NA	1	11	11	Whole_Blood	0.871408489172165
Whole_Blood.1952	ENSG00000187796.9	CARD9	1.09068091216299	0.195991019575184	0.275413312515749	0.0061479059666154	0.195016884140581	1.69503756999689e-16	NA	6	16	16	Whole_Blood	0.871954032452524
Whole_Blood.1953	ENSG00000228716.2	DHFR	1.08980158734941	0.0615554688530564	0.275800554592108	0.0739740039873815	0.412432041477514	1.03410566106352e-40	NA	18	36	36	Whole_Blood	0.872732937726179
Whole_Blood.1954	ENSG00000171806.7	METTL18	-1.08944921143495	-0.0726804423974934	0.275955840104418	0.0433184238661627	0.157998192431714	2.17067402724896e-13	NA	10	18	18	Whole_Blood	0.872777426737617
Whole_Blood.1955	ENSG00000166788.5	SAAL1	1.08880400863154	0.144989670871071	0.276240323519105	0.0111154568252212	0.104168933227738	1.88038233583218e-09	NA	11	19	19	Whole_Blood	0.873230280996455
Whole_Blood.1956	ENSG00000114125.9	RNF7	1.087477877567	0.247175235849912	0.276825670214102	0.00476864801750668	0.0267234803090805	0.00425937299972637	NA	5	7	7	Whole_Blood	0.874254787583245
Whole_Blood.1957	ENSG00000137507.7	LRRC32	1.0874287990491	0.197311233331986	0.276847349401361	0.00694534274031441	0.0141605327556797	0.0367265200499225	NA	8	13	13	Whole_Blood	0.874254787583245
Whole_Blood.1958	ENSG00000167077.8	MEI1	-1.08679570990203	-0.0662757811616582	0.27712710416307	0.0537910641230702	0.267476319807694	9.03675223978108e-24	NA	38	77	77	Whole_Blood	0.87435320552606
Whole_Blood.1959	ENSG00000135454.9	B4GALNT1	1.08656967529841	0.268887688437714	0.277227032881034	0.00371805003387149	0.025607663408549	0.00442959580004179	NA	17	35	35	Whole_Blood	0.87435320552606
Whole_Blood.1960	ENSG00000118690.8	ARMC2	1.08639797206909	0.157133857213282	0.277302958386906	0.0117217471385201	0.0295467314486788	0.00220383685282164	NA	7	12	12	Whole_Blood	0.87435320552606
Whole_Blood.1961	ENSG00000273295.1	AP000350.5	1.08576952066048	0.059516120037564	0.27758097431574	0.0862009811702279	0.530306649336	1.94830931338522e-58	NA	30	57	57	Whole_Blood	0.874669271024275
Whole_Blood.1962	ENSG00000260943.1	RP11-476D10.1	1.08553162726268	0.0902401266608138	0.277686263713532	0.0296943650531237	0.299951163339854	4.76850335759149e-27	NA	15	45	45	Whole_Blood	0.874669271024275
Whole_Blood.1963	ENSG00000198178.6	CLEC4C	1.08409048990177	0.114673141749618	0.278324679044825	0.0214534280784221	0.425693230919032	8.21435855987166e-42	NA	4	9	9	Whole_Blood	0.875970887066034
Whole_Blood.1964	ENSG00000136048.9	DRAM1	-1.0837055261169	-0.170406865180837	0.278495384650249	0.0086350848962922	0.119873023932436	3.1323217992278e-10	NA	6	16	16	Whole_Blood	0.875970887066034
Whole_Blood.1965	ENSG00000260091.1	RP11-33B1.4	1.08328655079796	0.150231628236825	0.278681253037805	0.0110049590976834	0.231162144385998	6.45931939270772e-20	NA	16	45	45	Whole_Blood	0.875970887066034
Whole_Blood.1966	ENSG00000145782.8	ATG12	1.08326036839522	0.0519291859885647	0.278692871036266	0.0881253105638148	0.11089230009734	1.07797132757482e-09	NA	30	49	49	Whole_Blood	0.875970887066034
Whole_Blood.1967	ENSG00000076924.7	XAB2	-1.08300048103996	-0.11909352277238	0.278808209524092	0.0177224529339958	0.145586623909792	1.6105900832233e-12	NA	10	25	25	Whole_Blood	0.875970887066034
Whole_Blood.1968	ENSG00000198799.7	LRIG2	-1.08163547077509	-0.141496570820896	0.279414536732257	0.015816971445252	0.0247719252874866	0.0056033396070521	NA	8	17	17	Whole_Blood	0.876896427998216
Whole_Blood.1969	ENSG00000186523.10	FAM86B1	-1.08147636251811	-0.195425373149043	0.279485269707796	0.00786948171423147	0.0199050424248063	0.013291436984247	NA	15	23	23	Whole_Blood	0.876896427998216
Whole_Blood.1970	ENSG00000233266.1	HMGB1P31	-1.0813097815472	-0.131677249706577	0.279559337787217	0.0170388197698654	0.0259728455176142	0.00423581665582177	NA	18	30	30	Whole_Blood	0.876896427998216
Whole_Blood.1971	ENSG00000136240.5	KDELR2	1.08098061140583	0.0618597670183263	0.2797057382766	0.0632014309920311	0.157602447256352	1.67103133021713e-13	NA	2	11	11	Whole_Blood	0.876896427998216
Whole_Blood.1972	ENSG00000145217.9	SLC26A1	1.0807411830947	0.045142214041535	0.279812258254447	0.0985429292564712	0.273520264883344	2.58242551660435e-24	NA	16	27	27	Whole_Blood	0.876896427998216
Whole_Blood.1973	ENSG00000188000.2	OR7D2	-1.07947343018809	-0.0543054036755509	0.280376732076588	0.0927894363205074	0.141467914698626	3.10197003983893e-12	NA	14	32	32	Whole_Blood	0.878220073103553
Whole_Blood.1974	ENSG00000161640.11	SIGLEC11	-1.07830219621637	-0.0681241915168099	0.28089891729458	0.0556931976987099	0.251297112987178	4.7045946287275e-22	NA	43	106	106	Whole_Blood	0.878869636794264
Whole_Blood.1975	ENSG00000175166.12	PSMD2	-1.07829073559966	-0.145528548591601	0.280904030178111	0.011474237873416	0.0986312600983027	7.05748224122618e-09	NA	4	14	14	Whole_Blood	0.878869636794264
Whole_Blood.1976	ENSG00000172340.10	SUCLG2	1.07788318733419	0.141376846510381	0.281085889288544	0.0127535587353081	0.0835018944156164	1.07963433529247e-07	NA	10	25	25	Whole_Blood	0.878869636794264
Whole_Blood.1977	ENSG00000105849.5	TWISTNB	-1.07716531283978	-0.0914995491115014	0.281406418735703	0.0343462261482799	0.101439580463016	7.50874730007427e-09	NA	7	7	7	Whole_Blood	0.878869636794264
Whole_Blood.1978	ENSG00000177628.11	GBA	-1.07708400309157	-0.149698116142106	0.28144273899876	0.00954847317178154	0.224110826225441	2.00541276160813e-19	NA	3	8	8	Whole_Blood	0.878869636794264
Whole_Blood.1979	ENSG00000244273.1	PGBD4P1	1.07658471786109	0.354825944568416	0.281665834528827	0.00236501990182004	0.0217606765767428	0.0088192597835686	NA	3	6	6	Whole_Blood	0.878869636794264
Whole_Blood.1980	ENSG00000005801.12	ZNF195	1.07646994061777	0.131838864125891	0.281717137380433	0.016904031170985	0.0839080407737045	2.238288844596e-07	NA	14	27	27	Whole_Blood	0.878869636794264
Whole_Blood.1981	ENSG00000197894.6	ADH5	1.07645950029185	0.0943490229387144	0.281721804286317	0.0303559664711952	0.21763071394751	1.64009004845582e-18	NA	30	65	65	Whole_Blood	0.878869636794264
Whole_Blood.1982	ENSG00000144559.6	TAMM41	-1.07570919370161	-0.14218498472945	0.282057334430233	0.0136966011525031	0.157342661158324	1.7653593550253e-13	NA	7	16	16	Whole_Blood	0.879472415125551
Whole_Blood.1983	ENSG00000166928.6	MS4A14	-1.07299527763206	-0.0599786852751908	0.283273234945971	0.0679505366933384	0.284357403850284	5.43184769690622e-26	NA	14	22	22	Whole_Blood	0.88281825111755
Whole_Blood.1984	ENSG00000134575.5	ACP2	-1.0726309972602	-0.0854072402464885	0.283436711316602	0.0306796491840018	0.167091593437288	2.1672475775783e-14	NA	10	16	16	Whole_Blood	0.882882497951917
Whole_Blood.1985	ENSG00000137968.12	SLC44A5	-1.07132517430921	-0.0709894335539703	0.284023244288476	0.0564250563480064	0.206154280252316	1.63461896669903e-17	NA	43	83	83	Whole_Blood	0.884115713352983
Whole_Blood.1986	ENSG00000143155.8	TIPRL	1.07105671244438	0.146699705096394	0.284143930333288	0.0119632980630221	0.026743904610066	0.00394361188529638	NA	5	14	14	Whole_Blood	0.884115713352983
Whole_Blood.1987	ENSG00000267123.1	CTD-2357A8.3	-1.07074572069879	-3.15690960920753	0.284283778919521	2.95524331322711e-05	0.171676946764211	1.62328781183974e-14	NA	2	7	7	Whole_Blood	0.884115713352983
Whole_Blood.1988	ENSG00000185880.8	TRIM69	1.0704765460743	0.203925180497272	0.28440486054138	0.00573546807994915	0.11397422243804	7.64823103481262e-10	NA	19	44	44	Whole_Blood	0.884115713352983
Whole_Blood.1989	ENSG00000203363.2	AC012454.4	-1.07005863097032	-0.093460832579229	0.284592918574926	0.0280119148455394	0.239012758288152	8.11777901921482e-21	NA	16	38	38	Whole_Blood	0.884255523777296
Whole_Blood.1990	ENSG00000102524.7	TNFSF13B	1.0695097563612	0.190998847144995	0.284840034993386	0.00881987042368887	0.0953427095623916	1.22621696042679e-08	NA	9	16	16	Whole_Blood	0.884362288494499
Whole_Blood.1991	ENSG00000082996.15	RNF13	1.06934620995241	0.420082716315935	0.284913695540446	0.00157629550120702	0.0739262166530807	1.13431055720073e-06	NA	5	7	7	Whole_Blood	0.884362288494499
Whole_Blood.1992	ENSG00000269501.1	RP11-353N4.6	-1.0690187506584	-0.339025062681278	0.285061220416703	0.0030631308779861	0.0452724283153959	0.000152325151643164	NA	6	23	23	Whole_Blood	0.884362288494499
Whole_Blood.1993	ENSG00000099251.10	HSD17B7P2	1.06871151107259	0.0745100072871555	0.285199683004779	0.0503101541100595	0.174763698092129	3.96380334891919e-15	NA	13	37	37	Whole_Blood	0.884362288494499
Whole_Blood.1994	ENSG00000171853.11	TRAPPC12	1.06802317470796	0.479291325843259	0.285510058202546	0.000993547267536157	0.0623809751123806	9.8015278969625e-06	NA	4	14	14	Whole_Blood	0.884880722011902
Whole_Blood.1995	ENSG00000064703.7	DDX20	1.0668633935594	0.0838062712557114	0.286033527130448	0.0280508370859814	0.0968520512517591	1.21244743668968e-08	NA	20	42	42	Whole_Blood	0.885522770455681
Whole_Blood.1996	ENSG00000233448.2	PMS2P9	-1.06665968126945	-0.45541340261431	0.286125539885907	0.000847444290227381	0.232082668384689	5.24342545594763e-20	NA	5	18	18	Whole_Blood	0.885522770455681
Whole_Blood.1997	ENSG00000142959.4	BEST4	-1.06613618228374	-0.10078969437291	0.286362085596158	0.0133167143840036	0.0230467629346419	0.00753900137715189	NA	15	35	35	Whole_Blood	0.885522770455681
Whole_Blood.1998	ENSG00000107020.5	PLGRKT	-1.06581234755212	-0.0865193024546576	0.286508478097411	0.0339155790253128	0.0563811034000627	1.92227623661679e-05	NA	16	42	42	Whole_Blood	0.885522770455681
Whole_Blood.1999	ENSG00000263606.1	RP11-737O24.3	-1.06571253814254	-0.340469632124507	0.286553608056999	0.00308696405942236	0.0192238637432276	0.0154279999692122	NA	5	12	12	Whole_Blood	0.885522770455681
[truncated: 4,181 more rows]
