# Supplementary material for: Transcriptomic imputation of genetic risk variants uncovers novel whole-blood biomarkers of Parkinson’s disease
Source: NPJ Parkinsons Dis. 2024 May 8;10:99. doi: 10.1038/s41531-024-00698-y (PMC11078960; doi:10.1038/s41531-024-00698-y)
Supplement: Supplementary file 5 — Data Set 2B (male) [file 41531_2024_698_MOESM5_ESM.csv]

	gene	gene_name	zscore	effect_size	pvalue	var_g	pred_perf_r2	pred_perf_pval	pred_perf_qval	n_snps_used	n_snps_in_cov	n_snps_in_model	tissue	pvalue_adjusted
Whole_Blood.1	ENSG00000262539.1	RP11-259G18.3	-11.6361029504804	-0.473283733264451	2.70076229497352e-31	0.0944549428843459	0.558635421130722	1.02023873785107e-63	NA	16	38	38	Whole_Blood	1.05277714939069e-27
Whole_Blood.2	ENSG00000262500.1	RP11-259G18.2	-11.6162658634681	-0.734197415633002	3.40704579090837e-31	0.0391437713247565	0.498923693710211	2.39128610851622e-53	NA	15	40	40	Whole_Blood	1.05277714939069e-27
Whole_Blood.3	ENSG00000214425.2	LRRC37A4P	11.5189902661497	0.619983505277271	1.0584404167945e-30	0.0550765822622098	0.681292095610175	2.76298909478358e-92	NA	205	413	413	Whole_Blood	2.18038725859666e-27
Whole_Blood.4	ENSG00000204650.9	CRHR1-IT1	-11.4694289747527	-1.10130649062536	1.87895038433501e-30	0.0173474105015506	0.455446322572068	1.38495040279997e-46	NA	10	47	47	Whole_Blood	2.90297834379758e-27
Whole_Blood.5	ENSG00000263503.1	RP11-707O23.5	-11.2947539436391	-0.884629530150007	1.39293620536431e-29	0.025301071151123	0.573362244754119	4.27369574118847e-66	NA	7	31	31	Whole_Blood	1.72166914983029e-26
Whole_Blood.6	ENSG00000264070.1	DND1P1	-11.1294556232764	-1.05559955997263	9.01845777776117e-29	0.01992310961231	0.539522438723444	7.49497906238495e-60	NA	11	30	30	Whole_Blood	9.28901151109401e-26
Whole_Blood.7	ENSG00000176681.10	LRRC37A	-7.79171158402428	-0.306125974312234	6.6107496901009e-15	0.10504566881536	0.284214747569255	2.97697660057136e-25	NA	21	53	53	Whole_Blood	5.83634758354622e-12
Whole_Blood.8	ENSG00000238083.3	LRRC37A2	-7.29644941004983	-0.279324850828524	2.95460867969722e-13	0.0991978002125835	0.497109757005082	2.38739956728603e-53	NA	218	440	440	Whole_Blood	2.2824352050661e-10
Whole_Blood.9	ENSG00000263142.1	LRRC37A17P	6.81200496626635	0.871242152189855	9.62477835263626e-12	0.0110564927990068	0.0726620243504611	1.36545090038583e-06	NA	18	36	36	Whole_Blood	6.60901446881023e-09
Whole_Blood.10	ENSG00000136243.12	NUPL2	6.17049959779075	0.766571207666975	6.80745486126286e-10	0.00972751920636534	0.0342520841637713	0.00109446745158208	NA	6	10	10	Whole_Blood	4.20700710426045e-07
Whole_Blood.11	ENSG00000226816.2	AC005082.12	-5.72667679073377	-0.33325087456977	1.02417025676752e-08	0.0459741439980892	0.148162550516228	1.30597229958103e-12	NA	14	33	33	Whole_Blood	5.75397471529388e-06
Whole_Blood.12	ENSG00000225190.4	PLEKHM1	5.49993365539336	0.73525483911986	3.79934178491894e-08	0.00784603397575561	0.0517021721938831	4.58653088030323e-05	NA	13	27	27	Whole_Blood	1.95666101923326e-05
Whole_Blood.13	ENSG00000145214.9	DGKQ	-5.26262065909395	-0.307328035495483	1.42016401607721e-07	0.0333476851714075	0.561536187666698	6.72280907630935e-66	NA	7	30	30	Whole_Blood	6.75124124565935e-05
Whole_Blood.14	ENSG00000127415.8	IDUA	-5.18704197322356	-0.603198418896164	2.13660588783271e-07	0.0102431641742254	0.0619287176298943	1.0050166821347e-05	NA	6	14	14	Whole_Blood	9.43158884771868e-05
Whole_Blood.15	ENSG00000230658.1	KLHL7-AS1	-4.85812834402567	-0.227203310915413	1.18500590428025e-06	0.0735569894850547	0.174687915470683	6.55762714953785e-15	NA	26	50	50	Whole_Blood	0.000488222432563461
Whole_Blood.16	ENSG00000103507.9	BCKDK	4.56252283021455	0.418397754013247	5.05425956671279e-06	0.0179234932768663	0.0624503884670687	8.69231799142894e-06	NA	9	14	14	Whole_Blood	0.00195220775764282
Whole_Blood.17	ENSG00000228696.4	ARL17B	4.40005136659154	0.16238585809129	1.08225256854877e-05	0.105277159279427	0.245548938450439	8.879832227036e-22	NA	13	36	36	Whole_Blood	0.00393430639625376
Whole_Blood.18	ENSG00000167397.10	VKORC1	4.37223689218015	0.272461617624911	1.22979979731782e-05	0.037338998480859	0.0602196211212558	1.30196095895055e-05	NA	13	33	33	Whole_Blood	0.00422231263745784
Whole_Blood.19	ENSG00000167074.10	TEF	-4.25127953122801	-0.437316030444864	2.12552680418625e-05	0.0142331761680848	0.179680205219276	2.24424319657633e-15	NA	18	33	33	Whole_Blood	0.00691355560519528
Whole_Blood.20	ENSG00000241852.5	C8orf58	4.22162583022425	0.451308329390044	2.42546493856647e-05	0.013077242724316	0.068527948443455	3.03220861188275e-06	NA	6	9	9	Whole_Blood	0.00742314988013606
Whole_Blood.21	ENSG00000111011.13	RSRC2	-4.21278337279087	-0.399258407700024	2.52242957092002e-05	0.0178134627514946	0.0196527725841852	0.0138835654721285	NA	16	34	34	Whole_Blood	0.00742314988013606
Whole_Blood.22	ENSG00000167394.8	ZNF668	4.17968069313709	0.517343906635824	2.91918690880575e-05	0.00914451103284004	0.196260153535657	8.24961857223741e-17	NA	8	22	22	Whole_Blood	0.00820026140746341
Whole_Blood.23	ENSG00000121653.7	MAPK8IP1	-4.15661667851939	-0.269505549815244	3.22995248285106e-05	0.0351023584415535	0.237034811706404	1.46362563546174e-20	NA	4	10	10	Whole_Blood	0.00867874188870416
Whole_Blood.24	ENSG00000239556.2	AC004951.5	-4.14240755234621	-0.22456412901694	3.43678918279455e-05	0.0534379023907144	0.138099512459836	1.17603436762836e-11	NA	12	28	28	Whole_Blood	0.00884973214569598
Whole_Blood.25	ENSG00000260911.1	RP11-196G11.2	-4.11750836630904	-0.459549795939053	3.82990630143451e-05	0.0116439172961117	0.079365936498985	4.03182074221094e-07	NA	6	17	17	Whole_Blood	0.00946752837714611
Whole_Blood.26	ENSG00000151006.7	PRSS53	4.09332765790488	0.481019239079189	4.25226161888972e-05	0.0105042841468188	0.0746481441215724	1.01118317720226e-06	NA	9	15	15	Whole_Blood	0.00982849832210648
Whole_Blood.27	ENSG00000158941.12	CCAR2	4.09106302261353	4.35302163890716	4.29400412130866e-05	0.000132591015296075	0.0609929046775953	9.675712721899e-06	NA	1	16	16	Whole_Blood	0.00982849832210648
Whole_Blood.28	ENSG00000147439.7	BIN3	4.02085851094177	0.356694901275801	5.79864270404256e-05	0.0193033404918267	0.105269344168113	4.08503401643554e-09	NA	6	17	17	Whole_Blood	0.0127984328253511
Whole_Blood.29	ENSG00000181513.10	ACBD4	3.96445268672422	0.738092979531043	7.35645351098908e-05	0.00422730326011469	0.0158878336344199	0.0270808622669397	NA	9	23	23	Whole_Blood	0.0156768561027285
Whole_Blood.30	ENSG00000099377.9	HSD3B7	3.92763560249742	0.363471103984512	8.5785054936757e-05	0.0161438465214138	0.0908565077956881	4.3286305867605e-08	NA	5	9	9	Whole_Blood	0.0176717213169719
Whole_Blood.31	ENSG00000109743.6	BST1	-3.90863490781037	-0.353869311144162	9.2819110305822e-05	0.0170111639679472	0.0484967111877574	9.5744997425724e-05	NA	26	67	67	Whole_Blood	0.0185039387641929
Whole_Blood.32	ENSG00000212694.4	AC084018.1	-3.86979554625354	-0.932964254726015	0.00010892666244781	0.00271596683344376	0.0606252164708373	1.1226667979341e-05	NA	5	15	15	Whole_Blood	0.0210364616852333
Whole_Blood.33	ENSG00000225241.3	RP11-640M9.2	-3.80272683712545	-2.98830468524689	0.000143112127044958	0.000658893848718023	0.178872570897103	2.38874993852537e-15	NA	2	10	10	Whole_Blood	0.0268009983375104
Whole_Blood.34	ENSG00000224183.1	SDHDP6	-3.79355851630101	-0.150609769614944	0.00014850361392437	0.10669957027683	0.394987881694529	5.21430691651978e-38	NA	20	43	43	Whole_Blood	0.0269927157074295
Whole_Blood.35	ENSG00000187010.14	RHD	-3.74877421319342	-0.144691227943366	0.000177700974229791	0.111012058471026	0.548373752982434	2.97010970250413e-62	NA	9	19	19	Whole_Blood	0.0313769148782888
Whole_Blood.36	ENSG00000129347.15	KRI1	-3.70982813835144	-0.475236432329489	0.000207399988517541	0.00958969655062412	0.0501414677858755	5.42273385782261e-05	NA	1	1	1	Whole_Blood	0.0356036646955113
Whole_Blood.37	ENSG00000167077.8	MEI1	-3.68655923451608	-0.195627103899382	0.000227306551719966	0.0537910641230702	0.267476319807694	9.03675223978108e-24	NA	38	77	77	Whole_Blood	0.0379663375575511
Whole_Blood.38	ENSG00000152128.13	TMEM163	3.64494365632578	0.473574798481072	0.00026745038926929	0.00887617345670857	0.150532617298731	8.61793541039286e-13	NA	5	10	10	Whole_Blood	0.0433728246074875
Whole_Blood.39	ENSG00000196419.8	XRCC6	3.63898757854005	0.464015099253505	0.000273711999950164	0.00983285140477063	0.0654226450642238	4.6370280655144e-06	NA	7	10	10	Whole_Blood	0.0433728246074875
Whole_Blood.40	ENSG00000261349.1	RP3-465N24.5	-3.57085562808975	-0.171380459676046	0.000355816989076869	0.0689961659194411	0.479818617522084	6.19980395728455e-50	NA	19	46	46	Whole_Blood	0.0549737248123763
Whole_Blood.41	ENSG00000100401.15	RANGAP1	3.55395715584925	0.869188812607886	0.000379481028857142	0.00254880722519532	0.0153776782362855	0.0293228427403699	NA	5	13	13	Whole_Blood	0.0571998233740765
Whole_Blood.42	ENSG00000103249.13	CLCN7	3.54412199275968	0.211779063381729	0.00039392292946126	0.0395226365812927	0.243025113283823	3.2276716898874e-21	NA	12	22	22	Whole_Blood	0.057962945335014
Whole_Blood.43	ENSG00000082258.8	CCNT2	-3.50047575384068	-0.362611282234619	0.000464428484766798	0.0136858968282272	0.0788140579469575	4.93898696885726e-07	NA	7	10	10	Whole_Blood	0.0667480938571817
Whole_Blood.44	ENSG00000170027.5	YWHAG	-3.45098148701455	-5.43210732142997	0.000558551881517481	5.90932792295331e-05	0.0364172265533645	0.000762369422145954	NA	2	4	4	Whole_Blood	0.0768880021863048
Whole_Blood.45	ENSG00000197063.6	MAFG	-3.45034812049015	-0.641334564575011	0.000559864093589598	0.00478732455442472	0.0215953395523301	0.00971834454414745	NA	4	4	4	Whole_Blood	0.0768880021863048
Whole_Blood.46	ENSG00000177697.13	CD151	3.40440433752811	0.134272635428418	0.000663085213240431	0.108175348630141	0.567164754708632	6.84313816854541e-67	NA	7	10	10	Whole_Blood	0.089084056909258
Whole_Blood.47	ENSG00000151690.10	MFSD6	3.3668950352441	0.171147898852472	0.000760196170897543	0.0576036217693298	0.110670412939142	1.58229775976097e-09	NA	7	11	11	Whole_Blood	0.0999577092797195
Whole_Blood.48	ENSG00000140688.12	C16orf58	-3.3485240265086	-0.768720800205511	0.000812432361493996	0.00294671605767576	0.0179587101245558	0.0178188608565569	NA	5	15	15	Whole_Blood	0.104600666542352
Whole_Blood.49	ENSG00000178074.5	C2orf69	3.31711196695594	2.01329174765817	0.000909531588180982	0.000412094162823455	0.0166518929696539	0.0237031008968432	NA	2	6	6	Whole_Blood	0.114712351325683
Whole_Blood.50	ENSG00000136828.14	RALGPS1	-3.2859587068413	-0.359860060040126	0.00101635908231645	0.0168831753614621	0.135175467002876	2.22588896402679e-11	NA	14	33	33	Whole_Blood	0.124116351469756
Whole_Blood.51	ENSG00000145217.9	SLC26A1	3.28377650029388	0.120457625640103	0.00102426115290575	0.0985429292564712	0.273520264883344	2.58242551660435e-24	NA	16	27	27	Whole_Blood	0.124116351469756
Whole_Blood.52	ENSG00000169696.11	ASPSCR1	3.26344160337242	0.190119619365206	0.00110067864973382	0.0462677900522089	0.134324732818614	1.92279170694882e-11	NA	2	5	5	Whole_Blood	0.130811424141442
Whole_Blood.53	ENSG00000139218.13	SCAF11	3.25465227235491	0.542181536862794	0.00113531279406249	0.00696430613744759	0.0188046333197706	0.0162523339843665	NA	8	21	21	Whole_Blood	0.13238175598691
Whole_Blood.54	ENSG00000235314.1	LINC00957	3.2272708358007	0.332351971420488	0.00124977104985174	0.015028440392231	0.133783671395747	2.08276244978771e-11	NA	10	23	23	Whole_Blood	0.143029353483032
Whole_Blood.55	ENSG00000184361.8	SPATA32	-3.21166309539297	-5.49681879042494	0.00131969038190147	4.80100621853322e-05	0.19375804704745	7.8205673867457e-17	NA	2	10	10	Whole_Blood	0.144707004655771
Whole_Blood.56	ENSG00000169026.8	MFSD7	3.21139844992462	0.219224866167316	0.00132090646460943	0.0280320530683271	0.0755566943327914	7.6724991007497e-07	NA	11	25	25	Whole_Blood	0.144707004655771
Whole_Blood.57	ENSG00000272636.1	DOC2B	3.20841743348996	0.373653723880887	0.00133467625653381	0.0138786532871689	0.0218665492572725	0.00956136161899556	NA	6	7	7	Whole_Blood	0.144707004655771
Whole_Blood.58	ENSG00000011295.11	TTC19	-3.18678010435578	-0.211126744302284	0.00143866107819879	0.0320159876736653	0.179046683440911	1.78290434530354e-15	NA	16	28	28	Whole_Blood	0.153291818332216
Whole_Blood.59	ENSG00000132274.11	TRIM22	3.16809711345158	1.05672365319041	0.00153440256271659	0.00170140547129128	0.0946490069531903	1.54697871732012e-08	NA	2	6	6	Whole_Blood	0.159029237379125
Whole_Blood.60	ENSG00000105509.6	HAS1	3.16628899223816	0.643608529302351	0.00154397317843811	0.00397364455467837	0.130460308883804	4.99816990052992e-11	NA	16	32	32	Whole_Blood	0.159029237379125
Whole_Blood.61	ENSG00000076003.4	MCM6	-3.16051752890405	-0.189502342040534	0.00157489128521042	0.0528454421190512	0.0370777172303637	0.000701161758587789	NA	25	45	45	Whole_Blood	0.15955455971476
Whole_Blood.62	ENSG00000122678.10	POLM	-3.1244214875354	-0.0909108885331526	0.00178155058868909	0.182306663784035	0.42480735446782	8.92716716351696e-43	NA	40	72	72	Whole_Blood	0.176277452609685
Whole_Blood.63	ENSG00000130309.6	COLGALT1	-3.1218797602243	-0.343081575439219	0.00179700315767155	0.0136200798399387	0.0204111486382575	0.0112177298732902	NA	22	45	45	Whole_Blood	0.176277452609685
Whole_Blood.64	ENSG00000211451.7	GNRHR2	-3.09649171143927	-0.962799446277706	0.0019582533657066	0.0017184798186846	0.0200501316935446	0.012410359555145	NA	4	13	13	Whole_Blood	0.181861244347986
Whole_Blood.65	ENSG00000154710.11	RABGEF1	-3.09365465900331	-0.397855681904638	0.00197707474520821	0.00904200060361012	0.0837452886138602	1.04130846441374e-07	NA	17	47	47	Whole_Blood	0.181861244347986
Whole_Blood.66	ENSG00000196301.3	HLA-DRB9	-3.09285581612827	-0.15953396272952	0.00198240425449271	0.0527310166756901	0.150548095209275	5.09025083575904e-13	NA	13	30	30	Whole_Blood	0.181861244347986
Whole_Blood.67	ENSG00000170425.3	ADORA2B	3.09191091252356	0.200745550052007	0.00198872523567589	0.0324483150801627	0.116046739557475	2.07351051628497e-10	NA	18	31	31	Whole_Blood	0.181861244347986
Whole_Blood.68	ENSG00000196396.5	PTPN1	3.09007460668299	0.379645667297317	0.00200106223554419	0.0122160817185852	0.0458601785754638	0.000142768826223803	NA	8	10	10	Whole_Blood	0.181861244347986
Whole_Blood.69	ENSG00000224383.3	C17orf72	3.08564353072613	0.241362479122887	0.00203112166875368	0.0298287679730895	0.0623886429719967	8.33789669593158e-06	NA	11	30	30	Whole_Blood	0.181917853810112
Whole_Blood.70	ENSG00000116783.10	TNNI3K	-3.07936643786268	-2.28812839233689	0.00207441360329867	0.000300073337949088	0.0231331281555137	0.00775002110700045	NA	6	10	10	Whole_Blood	0.183141086691225
Whole_Blood.71	ENSG00000167543.11	TP53I13	-3.07237004338427	-0.214537028874442	0.00212366281728989	0.0323578168995474	0.0286793219517744	0.00299287933934914	NA	13	25	25	Whole_Blood	0.184848397335937
Whole_Blood.72	ENSG00000134780.5	DAGLA	-3.04226286481012	-0.212422495505907	0.00234806745379444	0.0368771353425272	0.0322044999446299	0.00155735143089455	NA	26	50	50	Whole_Blood	0.201542456450689
Whole_Blood.73	ENSG00000148484.13	RSU1	3.02748584423935	0.283904791012557	0.00246597263615284	0.0195918846091619	0.233396809259326	4.03790851476315e-20	NA	12	25	25	Whole_Blood	0.208763162896227
Whole_Blood.74	ENSG00000050405.9	LIMA1	-3.01354543156784	-0.260386533345553	0.00258214376494327	0.0187583809141081	0.0849873991457925	1.8811210105939e-07	NA	15	33	33	Whole_Blood	0.212060133260669
Whole_Blood.75	ENSG00000101460.8	MAP1LC3A	3.01149061744225	0.127731752701831	0.00259968436710341	0.0671249946613176	0.167629862581615	4.49263570815292e-14	NA	26	40	40	Whole_Blood	0.212060133260669
Whole_Blood.76	ENSG00000103549.17	RNF40	-3.01042951670277	-0.258235380126483	0.00260878488064238	0.0198597289636126	0.135025807289891	1.36489934375518e-11	NA	6	16	16	Whole_Blood	0.212060133260669
Whole_Blood.77	ENSG00000007516.9	BAIAP3	-3.00656527711303	-0.224047224948915	0.00264217318140316	0.0270706028412691	0.0978452733248171	1.91878541873304e-08	NA	13	28	28	Whole_Blood	0.212060133260669
Whole_Blood.78	ENSG00000122550.13	KLHL7	-2.99515035806457	-0.237549959057565	0.00274309586902691	0.0239436696190539	0.0417346453270365	0.000305341716553326	NA	10	20	20	Whole_Blood	0.217337595776748
Whole_Blood.79	ENSG00000239961.2	LILRA4	2.98986988949753	0.133537352203292	0.00279096302478513	0.103806600834673	0.357101955780662	9.70755829844475e-34	NA	7	18	18	Whole_Blood	0.218331031559141
Whole_Blood.80	ENSG00000151498.7	ACAD8	-2.98387046442607	-0.156182417994228	0.00284627241628411	0.0678840430476765	0.200548763904437	2.95117869075124e-17	NA	29	54	54	Whole_Blood	0.219874544157947
Whole_Blood.81	ENSG00000086015.16	MAST2	-2.97514080804652	-0.242473333223757	0.00292854089497202	0.0249944224558263	0.0859311033627913	1.6163522032015e-07	NA	31	60	60	Whole_Blood	0.223436823838606
Whole_Blood.82	ENSG00000204267.9	TAP2	2.95424605618563	0.201518902011895	0.00313433991577451	0.0354748763953369	0.157831033202825	1.35910694642333e-13	NA	14	35	35	Whole_Blood	0.236222203408371
Whole_Blood.83	ENSG00000075413.13	MARK3	2.9331229184149	0.400813155631816	0.00335571008210977	0.0107577000710786	0.0855463525811656	1.56077501544275e-07	NA	7	14	14	Whole_Blood	0.249858895270342
Whole_Blood.84	ENSG00000230305.2	AC004980.9	2.91921933340732	0.67080053744968	0.00350909227962731	0.0032866389703292	0.176434568697254	2.19076028590258e-15	NA	8	22	22	Whole_Blood	0.257272998253256
Whole_Blood.85	ENSG00000272871.1	RP11-408A13.4	-2.91661306400902	-0.277410113459358	0.00353854447435708	0.0214084442474577	0.0413696731603552	0.000301068985304128	NA	14	28	28	Whole_Blood	0.257272998253256
Whole_Blood.86	ENSG00000130703.11	OSBPL2	2.90934006140394	0.640745942432369	0.00362192655419474	0.00310552770201285	0.13935505525797	9.16517969145043e-12	NA	8	25	25	Whole_Blood	0.258756745984991
Whole_Blood.87	ENSG00000103932.7	RPAP1	-2.90294021951877	-0.338471046260907	0.00369677195470218	0.0108757954597135	0.0777347494532903	5.88042145383414e-07	NA	9	26	26	Whole_Blood	0.258756745984991
Whole_Blood.88	ENSG00000166582.5	CENPV	2.90160189432801	0.168604528002065	0.00371260018084598	0.0449050369372662	0.110508575893314	1.74234251662399e-09	NA	10	19	19	Whole_Blood	0.258756745984991
Whole_Blood.89	ENSG00000096996.11	IL12RB1	-2.90043660306168	-0.434048259807149	0.00372643210237284	0.00723958572869467	0.229472010587507	1.27568795771535e-19	NA	6	15	15	Whole_Blood	0.258756745984991
Whole_Blood.90	ENSG00000006606.4	CCL26	-2.89193973763471	-0.378078004079009	0.00382871377601027	0.0110794302099886	0.0123738684475314	0.049166934819436	NA	18	30	30	Whole_Blood	0.258971293297
Whole_Blood.91	ENSG00000053501.8	USE1	-2.89082858731898	-2.46648705919336	0.0038422762798803	0.000285462987760331	0.0444352775659278	0.000199010268833341	NA	2	9	9	Whole_Blood	0.258971293297
Whole_Blood.92	ENSG00000258512.1	RP11-796G6.2	-2.8897701397097	-0.583652303543177	0.00385523608144401	0.00330767373056458	0.0236356894226573	0.00697157016535092	NA	4	8	8	Whole_Blood	0.258971293297
Whole_Blood.93	ENSG00000103275.14	UBE2I	-2.86928582191467	-0.711854893339781	0.00411399849460064	0.00263136510160949	0.076331009826945	8.11011233524617e-07	NA	1	8	8	Whole_Blood	0.270682668919745
Whole_Blood.94	ENSG00000228903.2	RASA4CP	2.86904134564161	0.207626484641894	0.00411717975379548	0.0306904293655257	0.201664858005337	1.65684148064656e-17	NA	11	24	24	Whole_Blood	0.270682668919745
Whole_Blood.95	ENSG00000213906.5	LTB4R2	-2.86488620885642	-0.204521961266952	0.00417159116073399	0.0318697218332445	0.085645218667401	1.01113906760945e-07	NA	14	34	34	Whole_Blood	0.271372982877221
Whole_Blood.96	ENSG00000172992.7	DCAKD	-2.85532681090271	-0.437686341517569	0.0042992563835515	0.00679423042283459	0.177852027759979	4.64535695903635e-15	NA	6	18	18	Whole_Blood	0.276764629691128
Whole_Blood.97	ENSG00000178342.4	KCNG2	-2.84823284523829	-0.0951357525176736	0.00439627465291175	0.125218449030376	0.236343083571204	4.13426664275295e-21	NA	21	44	44	Whole_Blood	0.279821970516562
Whole_Blood.98	ENSG00000226328.2	CTA-217C2.1	-2.84527523346187	-0.411081626176988	0.00443730632857978	0.00821144517802248	0.242189279500417	1.00108063879035e-21	NA	3	14	14	Whole_Blood	0.279821970516562
Whole_Blood.99	ENSG00000163833.6	FBXO40	2.83678078053961	0.184579279752513	0.00455708893314441	0.0350511015087486	0.0766438910896415	6.649073314414e-07	NA	3	4	4	Whole_Blood	0.284472824311439
Whole_Blood.100	ENSG00000106785.10	TRIM14	2.829879928611	0.245250957740046	0.00465654761436899	0.0236952144747714	0.212343527587646	5.85986656125832e-19	NA	9	15	15	Whole_Blood	0.286995608678771
Whole_Blood.101	ENSG00000137411.12	VARS2	-2.82756281117749	-0.0957945981137096	0.00469038130688606	0.131162250716238	0.488770770658028	4.47435894749854e-51	NA	50	94	94	Whole_Blood	0.286995608678771
Whole_Blood.102	ENSG00000273340.1	MICE	-2.81608671132752	-0.404663452743261	0.00486125441804568	0.00708824448802923	0.0744334216287406	1.0181744328257e-06	NA	14	29	29	Whole_Blood	0.2923006834916
Whole_Blood.103	ENSG00000273355.1	RP11-672L10.6	2.81350860747531	0.351944634158783	0.00490040742007458	0.0126370959270197	0.051174573629155	5.60511958696151e-05	NA	18	33	33	Whole_Blood	0.2923006834916
Whole_Blood.104	ENSG00000187860.6	CCDC157	2.81106504709475	0.243713384811542	0.00493778022107504	0.0201269456855226	0.0680920336125058	2.10264001619363e-06	NA	17	25	25	Whole_Blood	0.2923006834916
Whole_Blood.105	ENSG00000170638.5	TRABD	-2.80901360708797	-0.281252983111917	0.00496935461946199	0.0165903727640828	0.0861118120566787	1.58859971795105e-07	NA	13	38	38	Whole_Blood	0.2923006834916
Whole_Blood.106	ENSG00000183726.6	TMEM50A	-2.80616048176792	-0.16545674173483	0.00501357159386887	0.0515680346662466	0.226505302106394	1.57608366063389e-19	NA	12	28	28	Whole_Blood	0.2923006834916
Whole_Blood.107	ENSG00000203666.8	EFCAB2	2.79923736331174	0.478180779261974	0.00512234678690738	0.0074365967518788	0.121775232537918	2.00731313696565e-10	NA	3	9	9	Whole_Blood	0.293977873286717
Whole_Blood.108	ENSG00000066583.7	ISOC1	2.79828490826732	0.995971407026746	0.0051374773972436	0.00116829082308989	0.0237529653659569	0.00662900300919379	NA	3	8	8	Whole_Blood	0.293977873286717
Whole_Blood.109	ENSG00000139977.9	NAA30	2.78970046571821	0.503699450552797	0.00527568249770348	0.00579791530760995	0.0677602669248724	2.91555936798682e-06	NA	6	16	16	Whole_Blood	0.299116677392729
Whole_Blood.110	ENSG00000072958.4	AP1M1	2.7817370462093	0.211370591523943	0.00540688287988811	0.0371915508577347	0.273916206273761	3.34372188334656e-24	NA	14	29	29	Whole_Blood	0.303768510888259
Whole_Blood.111	ENSG00000121690.5	DEPDC7	2.77639680435292	0.754430169955818	0.00549650806560118	0.00232080225580504	0.0302797819089443	0.00217675798264242	NA	6	15	15	Whole_Blood	0.306021800409147
Whole_Blood.112	ENSG00000135052.12	GOLM1	-2.77329785177604	-0.241146055075713	0.00554913046831408	0.0276105491115871	0.183177929711569	1.79352435785741e-15	NA	25	51	51	Whole_Blood	0.306193091912331
Whole_Blood.113	ENSG00000197599.8	CCDC154	-2.76825681646521	-0.231854980367467	0.00563570268655301	0.0210819595905316	0.0904250408433913	5.95174455141822e-08	NA	2	8	8	Whole_Blood	0.307249308388248
Whole_Blood.114	ENSG00000143320.4	CRABP2	2.76593843435391	0.872593954383742	0.00567592493793555	0.00194135183291137	0.0869475219037461	1.15067032091374e-07	NA	9	16	16	Whole_Blood	0.307249308388248
Whole_Blood.115	ENSG00000141027.16	NCOR1	2.76093572695261	0.150838963097773	0.00576360178330971	0.0499033152935782	0.209716311545519	3.96417393036079e-18	NA	10	15	15	Whole_Blood	0.307249308388248
Whole_Blood.116	ENSG00000130529.11	TRPM4	-2.76073533556812	-0.179253389152731	0.0057671391218506	0.0340690027688137	0.0746567199709852	1.04596868651379e-06	NA	8	14	14	Whole_Blood	0.307249308388248
Whole_Blood.117	ENSG00000198483.8	ANKRD35	-2.74832585468787	-1.6064544820801	0.00599004454310229	0.000446956187295197	0.236563640321985	3.89489379119458e-21	NA	4	13	13	Whole_Blood	0.314743332079827
Whole_Blood.118	ENSG00000139832.3	RAB20	2.74725372540051	0.541619209944484	0.0060096623277378	0.00486311439687453	0.202529861876515	3.37340569288229e-17	NA	14	38	38	Whole_Blood	0.314743332079827
Whole_Blood.119	ENSG00000257800.1	FNBP1P1	2.74396863412791	0.185268692979148	0.00607013375200918	0.0376877227269269	0.0584595716626804	1.52506103125044e-05	NA	14	25	25	Whole_Blood	0.315238878885855
Whole_Blood.120	ENSG00000152642.6	GPD1L	2.73301544608864	0.521821401802314	0.00627573891544943	0.0052206114034384	0.0539877578365328	3.15860175988812e-05	NA	3	9	9	Whole_Blood	0.321263295012578
Whole_Blood.121	ENSG00000164096.10	C4orf3	2.72920034602872	0.151953300356962	0.00634881196107577	0.053462399049537	0.226217757113604	2.31525707996917e-19	NA	27	51	51	Whole_Blood	0.321263295012578
Whole_Blood.122	ENSG00000232325.3	AC093627.7	-2.72510415532343	-0.618399299696494	0.00642812052946963	0.0037517542344176	0.0272055327568875	0.00302764612531506	NA	3	16	16	Whole_Blood	0.321263295012578
Whole_Blood.123	ENSG00000087274.12	ADD1	2.72387578465668	0.973426481585092	0.00645207680131227	0.00140960965760971	0.0256250816855649	0.00414371654664623	NA	6	20	20	Whole_Blood	0.321263295012578
Whole_Blood.124	ENSG00000146904.4	EPHA1	2.72174494500895	4.6774945359822	0.00649382403128588	6.48687390595292e-05	0.186774903894566	6.02612081317113e-16	NA	5	22	22	Whole_Blood	0.321263295012578
Whole_Blood.125	ENSG00000164209.12	SLC25A46	-2.72153023829417	-0.326237588253602	0.00649804399297285	0.0145128718913929	0.0646369738541074	5.35967467099761e-06	NA	17	29	29	Whole_Blood	0.321263295012578
Whole_Blood.126	ENSG00000228157.2	AC007952.5	-2.71647190288247	-0.110974886376442	0.00659817954518136	0.106787471580062	0.170105000242594	1.92697956701818e-14	NA	16	33	33	Whole_Blood	0.321979377531527
Whole_Blood.127	ENSG00000055950.12	MRPL43	2.71554250047957	0.352443607966717	0.00661672830849577	0.00758181781660161	0.0767815060696364	4.87829729085645e-07	NA	3	9	9	Whole_Blood	0.321979377531527
Whole_Blood.128	ENSG00000049167.9	ERCC8	2.69303738651115	1.16539139415566	0.00708043288924549	0.000798878461547026	0.0169476697454517	0.0225368395508307	NA	8	15	15	Whole_Blood	0.340194046256051
Whole_Blood.129	ENSG00000104889.4	RNASEH2A	-2.69186681216168	-0.197795253650458	0.00710533144138711	0.0392614326192842	0.0141219990542455	0.0351244438172977	NA	27	60	60	Whole_Blood	0.340194046256051
Whole_Blood.130	ENSG00000224389.4	C4B	-2.68705457875946	-0.168435078933999	0.0072085173011295	0.0367671742803749	0.221862491769242	1.30492927861636e-19	NA	18	42	42	Whole_Blood	0.340194046256051
Whole_Blood.131	ENSG00000125445.6	MRPS7	-2.68028367840947	-0.395167192369832	0.00735597920254478	0.0063670735748636	0.137686944698866	1.14246501491849e-11	NA	5	12	12	Whole_Blood	0.340194046256051
Whole_Blood.132	ENSG00000162972.6	C2orf47	2.68014621734619	1.61270143846254	0.00735900076259125	0.000460379567569555	0.0518168795173445	5.40426178047873e-05	NA	1	5	5	Whole_Blood	0.340194046256051
Whole_Blood.133	ENSG00000116663.6	FBXO6	-2.67796375583268	-0.234813668869855	0.00740712330460069	0.0253454713396816	0.0787913429844725	4.19689039959353e-07	NA	7	14	14	Whole_Blood	0.340194046256051
Whole_Blood.134	ENSG00000137331.11	IER3	-2.67687443607644	-0.378703176261823	0.00743124788244089	0.00703177282676936	0.114390026544357	7.02440503545837e-10	NA	12	42	42	Whole_Blood	0.340194046256051
Whole_Blood.135	ENSG00000108262.11	GIT1	2.67534454623212	0.20977692657402	0.00746524851940061	0.028440935731291	0.0678775692427817	3.20212212564091e-06	NA	17	28	28	Whole_Blood	0.340194046256051
Whole_Blood.136	ENSG00000168126.3	OR2W6P	2.67264893728414	0.201164944893095	0.00752549599269676	0.0256156342981686	0.0365135968664105	0.000673024021571291	NA	15	33	33	Whole_Blood	0.340194046256051
Whole_Blood.137	ENSG00000118804.7	FAM47E-STBD1	-2.67193531177093	-0.526664432674204	0.00754151850114546	0.00423667651348021	0.0791706798946196	4.1248078348721e-07	NA	8	22	22	Whole_Blood	0.340194046256051
Whole_Blood.138	ENSG00000188649.7	CC2D2B	2.66588898842176	0.512415678371772	0.0076785043458647	0.00421687578308781	0.0500785355674568	6.04698586319966e-05	NA	20	46	46	Whole_Blood	0.343863455488724
Whole_Blood.139	ENSG00000168792.4	ABHD15	2.65953536693605	0.184615385727611	0.00782485142609336	0.0332750035454977	0.0496659628876115	6.33956184731147e-05	NA	8	10	10	Whole_Blood	0.344030392924173
Whole_Blood.140	ENSG00000060069.12	CTDP1	2.65923248927303	0.0890046099003938	0.00783188979323821	0.161306282573964	0.511795064865612	5.25876593618848e-56	NA	11	23	23	Whole_Blood	0.344030392924173
Whole_Blood.141	ENSG00000237541.3	HLA-DQA2	-2.65542909303932	-0.0908954719626212	0.00792075836231207	0.136779828446237	0.650232769217001	3.49830471106249e-84	NA	43	106	106	Whole_Blood	0.344030392924173
Whole_Blood.142	ENSG00000177700.5	POLR2L	-2.65116807907413	-0.49052578739947	0.00802139123335406	0.00493710019337921	0.0574978880383019	1.76083054709815e-05	NA	2	4	4	Whole_Blood	0.344030392924173
Whole_Blood.143	ENSG00000263874.1	LINC00672	2.65020588914942	0.216977755922327	0.00804427322005461	0.0225249889462658	0.0375683669180196	0.000667244191023718	NA	17	33	33	Whole_Blood	0.344030392924173
Whole_Blood.144	ENSG00000182551.9	ADI1	-2.6496699384514	-0.202585756324835	0.0080570440724987	0.0359052981326769	0.0792904533856815	3.22194336365115e-07	NA	10	24	24	Whole_Blood	0.344030392924173
Whole_Blood.145	ENSG00000181031.11	RPH3AL	2.64856129344385	0.288226383786793	0.00808351894344501	0.0144435223008517	0.0224969925898785	0.00739387341992103	NA	18	46	46	Whole_Blood	0.344030392924173
Whole_Blood.146	ENSG00000260257.1	RP5-1085F17.3	-2.64672345377442	-0.290348679542552	0.00812757886196267	0.0165710765980166	0.159127862407018	1.80202057549064e-13	NA	10	23	23	Whole_Blood	0.344030392924173
Whole_Blood.147	ENSG00000100147.9	CCDC134	-2.63786381176983	-0.586629559891114	0.00834300799938401	0.00305044991521539	0.111973761626353	1.35480759470257e-09	NA	2	5	5	Whole_Blood	0.348527966042851
Whole_Blood.148	ENSG00000084774.9	CAD	-2.63644999093005	-0.468443512698561	0.0083778548239551	0.00430989447329759	0.0660192308260512	3.78758824699516e-06	NA	11	27	27	Whole_Blood	0.348527966042851
Whole_Blood.149	ENSG00000162729.9	IGSF8	-2.63543222374671	-0.139238369197094	0.00840302054051535	0.0680362000069232	0.137728823753468	8.38633227330134e-12	NA	32	64	64	Whole_Blood	0.348527966042851
Whole_Blood.150	ENSG00000249947.2	XBP1P1	2.62894582748413	1.69141600216285	0.00856500038114603	0.000859211843920439	0.0126161679552761	0.0495090407075273	NA	1	2	2	Whole_Blood	0.352878015703217
Whole_Blood.151	ENSG00000134198.5	TSPAN2	-2.61949140630196	-0.334142904375639	0.00880609914485412	0.0110604581253845	0.0266739255859715	0.00414811835905436	NA	12	25	25	Whole_Blood	0.35868455801138
Whole_Blood.152	ENSG00000100731.11	PCNX	-2.61887545422154	-0.359137363388513	0.00882201501905013	0.00878198489351195	0.0290870688495417	0.00234620526037869	NA	2	7	7	Whole_Blood	0.35868455801138
Whole_Blood.153	ENSG00000258581.2	RP11-638I2.10	-2.61414301524911	-0.33145791562732	0.00894515845262471	0.0102332079652199	0.0698032585748036	2.24206942524879e-06	NA	8	23	23	Whole_Blood	0.361314243380527
Whole_Blood.154	ENSG00000105656.8	ELL	-2.60634987124035	-0.278885552178852	0.00915129313724477	0.0142309000819562	0.213520211461547	1.48322744152143e-18	NA	18	51	51	Whole_Blood	0.367240205118004
Whole_Blood.155	ENSG00000118961.10	C2orf43	2.60238597922908	0.286086089412921	0.00925775937738804	0.0125483526301335	0.0379426955184027	0.000489650902938814	NA	4	7	7	Whole_Blood	0.369115825498439
Whole_Blood.156	ENSG00000113742.8	CPEB4	-2.59648542922394	-0.419926809611724	0.00941829002185156	0.00630037431699346	0.0638703973066961	7.58688107451027e-06	NA	5	17	17	Whole_Blood	0.373109181634889
Whole_Blood.157	ENSG00000165716.5	FAM69B	-2.59329757088827	-0.546213038690529	0.00950604817125705	0.00380721606512513	0.0571326633910045	1.39072365695881e-05	NA	2	5	5	Whole_Blood	0.374187119097889
Whole_Blood.158	ENSG00000245958.2	RP11-33B1.1	-2.58483642018872	-0.148593585558299	0.00974252072893514	0.0511650101614677	0.336525819413661	5.88434469474424e-32	NA	39	86	86	Whole_Blood	0.377711563796361
Whole_Blood.159	ENSG00000135404.7	CD63	2.58403707752398	4.03401538540989	0.00976512958893799	5.44016628973685e-05	0.275170669940614	2.14169672836102e-24	NA	2	8	8	Whole_Blood	0.377711563796361
Whole_Blood.160	ENSG00000272195.1	RP11-156E8.1	-2.5819819378003	-0.31333787515872	0.00982347260749392	0.0148266925584227	0.130455194656302	1.87253096474283e-11	NA	5	12	12	Whole_Blood	0.377711563796361
Whole_Blood.161	ENSG00000267454.1	ZNF582-AS1	-2.58121293267388	-0.402978418695612	0.0098453834972845	0.00596806404329202	0.0937274166366333	3.51199632909849e-08	NA	7	20	20	Whole_Blood	0.377711563796361
Whole_Blood.162	ENSG00000267780.1	RP11-154H12.3	-2.57755775655197	-0.274129810124504	0.009950125161106	0.0178735758401431	0.0304537869766996	0.00207613920790993	NA	8	20	20	Whole_Blood	0.377711563796361
Whole_Blood.163	ENSG00000167395.10	ZNF646	2.5771352802165	0.113826886055169	0.00996229529106907	0.0752133478481686	0.0286691516814723	0.00292768709846729	NA	22	49	49	Whole_Blood	0.377711563796361
Whole_Blood.164	ENSG00000113194.8	FAF2	2.57237543768424	0.822381790121673	0.0101003294588997	0.00194091070499331	0.0161794195316936	0.0248443012954251	NA	7	12	12	Whole_Blood	0.38060997595122
Whole_Blood.165	ENSG00000165389.6	SPTSSA	-2.56669151659262	-0.314040117782761	0.0102673908991586	0.0124708622472425	0.0139753419221414	0.0363669300105722	NA	17	28	28	Whole_Blood	0.382885339871462
Whole_Blood.166	ENSG00000116574.4	RHOU	-2.56610994350316	-0.308150279295405	0.0102846223978419	0.0139178382183657	0.0247669056836711	0.00530746870114016	NA	7	21	21	Whole_Blood	0.382885339871462
Whole_Blood.167	ENSG00000123933.10	MXD4	2.56173058424802	0.423849818568235	0.0104152077752036	0.00701038985523342	0.0125789814583817	0.047265734577737	NA	5	14	14	Whole_Blood	0.385425054196159
Whole_Blood.168	ENSG00000185344.9	ATP6V0A2	2.55187642836072	0.268228692579479	0.0107144512469053	0.0119438904053564	0.0561465272085225	1.98139666018669e-05	NA	14	26	26	Whole_Blood	0.393838402543293
Whole_Blood.169	ENSG00000183520.7	UTP11L	-2.54983103835754	-0.52150454680167	0.0107775137270772	0.00458202260888095	0.0344883920497164	0.000995596734500393	NA	8	26	26	Whole_Blood	0.393838402543293
Whole_Blood.170	ENSG00000105676.9	ARMC6	-2.54801624943685	-0.324187936748286	0.0108337424647831	0.0136675895466346	0.0212728795383672	0.010552164201737	NA	4	17	17	Whole_Blood	0.393838402543293
Whole_Blood.171	ENSG00000127946.12	HIP1	-2.5453924649138	-0.0980259242650308	0.0109154978521744	0.132361489454482	0.191088769750494	2.60084434001923e-16	NA	8	11	11	Whole_Blood	0.394489922376828
Whole_Blood.172	ENSG00000103550.9	KNOP1	-2.53936996292208	-0.213362495084899	0.0111052319963688	0.0235787475323915	0.0861405230538552	1.03040687190638e-07	NA	11	18	18	Whole_Blood	0.398632544074447
Whole_Blood.173	ENSG00000188375.3	H3F3C	2.53274357216614	0.154075911045599	0.0113173710928031	0.0453449888471925	0.109913698221153	1.63858825307188e-09	NA	27	89	89	Whole_Blood	0.398632544074447
Whole_Blood.174	ENSG00000241057.1	AC004985.12	-2.53272962426726	-0.133172723113887	0.0113178213934514	0.0569062613572192	0.0670498103060548	2.66416933643687e-06	NA	26	54	54	Whole_Blood	0.398632544074447
Whole_Blood.175	ENSG00000177427.8	MIEF2	-2.53188790670511	-0.566368103671684	0.0113450252700827	0.00325482918187414	0.027176628453146	0.00378932916168844	NA	10	22	22	Whole_Blood	0.398632544074447
Whole_Blood.176	ENSG00000092295.7	TGM1	2.52939743439459	19.6680266620458	0.011425856349303	2.57856517609943e-06	0.0724716167531463	1.30394753311452e-06	NA	2	3	3	Whole_Blood	0.398632544074447
Whole_Blood.177	ENSG00000117226.7	GBP3	-2.5278663427144	-0.20361051590827	0.0114758030193292	0.0252213409471642	0.382578444840695	1.90770062382559e-36	NA	9	20	20	Whole_Blood	0.398632544074447
Whole_Blood.178	ENSG00000172932.10	ANKRD13D	2.52693722869924	0.396741841610739	0.0115062066006522	0.00579369606339079	0.0294982144874047	0.00260601968829476	NA	10	30	30	Whole_Blood	0.398632544074447
Whole_Blood.179	ENSG00000248280.1	RP11-33B1.2	2.52186079289877	0.589187711633863	0.0116735894858032	0.00272612530479286	0.0893754827815651	5.88002832430914e-08	NA	5	12	12	Whole_Blood	0.398632544074447
Whole_Blood.180	ENSG00000253193.4	FCGR1C	-2.52175890733449	-0.192730100522293	0.0116769709082199	0.0327343711389917	0.0660656071340805	4.9548776127516e-06	NA	13	36	36	Whole_Blood	0.398632544074447
Whole_Blood.181	ENSG00000196735.7	HLA-DQA1	2.51726152222627	0.199531806559608	0.0118271004769876	0.0238716456233802	0.225984907520743	1.29428716099228e-19	NA	3	10	10	Whole_Blood	0.398632544074447
Whole_Blood.182	ENSG00000172346.10	CSDC2	-2.51636344800698	-0.216218412441118	0.0118572837832395	0.0208724222056121	0.0438029719508014	0.000205308357610637	NA	15	30	30	Whole_Blood	0.398632544074447
Whole_Blood.183	ENSG00000185591.5	SP1	2.5157586905199	0.375365350646695	0.0118776474975406	0.00810478266528555	0.066661045062949	4.49580640685543e-06	NA	5	10	10	Whole_Blood	0.398632544074447
Whole_Blood.184	ENSG00000178222.8	RNF212	2.51558247305117	1.7338032391147	0.0118835870172095	0.000310993753341817	0.0291213254126447	0.00258379884338922	NA	3	8	8	Whole_Blood	0.398632544074447
Whole_Blood.185	ENSG00000182463.11	TSHZ2	2.51316084835833	0.522077139256363	0.0119654765745934	0.00593174157194852	0.0154391396980139	0.0284190626723657	NA	14	33	33	Whole_Blood	0.398632544074447
Whole_Blood.186	ENSG00000090061.13	CCNK	2.51108055422506	0.174527527551329	0.0120362227847908	0.0411654058179554	0.041593008465781	0.000311166690354616	NA	52	135	135	Whole_Blood	0.398632544074447
Whole_Blood.187	ENSG00000140450.7	ARRDC4	2.51031993576458	0.0725627511269765	0.012062182158887	0.209901182895466	0.458010698965338	2.52221874742301e-46	NA	12	36	36	Whole_Blood	0.398632544074447
Whole_Blood.188	ENSG00000255513.1	AC005363.9	-2.50183319767799	-0.101874314257161	0.0123552120478008	0.0905018531193014	0.405358322666282	3.40621033149792e-39	NA	6	8	8	Whole_Blood	0.405430764365588
Whole_Blood.189	ENSG00000006831.9	ADIPOR2	2.49783685113452	0.429064639896251	0.0124953686555772	0.00522555460063245	0.0764093517263563	5.72483636871594e-07	NA	7	10	10	Whole_Blood	0.405430764365588
Whole_Blood.190	ENSG00000189269.8	C22orf43	2.49760251186334	0.257136723302973	0.0125036307390968	0.014111913801283	0.453325221155651	2.12667559894011e-46	NA	4	16	16	Whole_Blood	0.405430764365588
Whole_Blood.191	ENSG00000113249.8	HAVCR1	2.4961631428111	0.377071012327441	0.0125544846642772	0.00812377368680874	0.0979219172424629	1.61119476134758e-08	NA	24	54	54	Whole_Blood	0.405430764365588
Whole_Blood.192	ENSG00000198518.5	HIST1H4E	-2.4949945284541	-0.21360427222686	0.012595907242426	0.0200439971881083	0.0539591792715566	3.93435080354892e-05	NA	11	20	20	Whole_Blood	0.405430764365588
Whole_Blood.193	ENSG00000160856.16	FCRL3	-2.4894797695924	-0.222714223365023	0.0127930199045336	0.0171088632809532	0.23543623119809	1.07674332190152e-20	NA	4	12	12	Whole_Blood	0.409641777253978
Whole_Blood.194	ENSG00000100462.11	PRMT5	2.48467644380389	0.194882408651601	0.0129669230845308	0.0258536112580541	0.257163667682583	2.9244081918066e-23	NA	13	23	23	Whole_Blood	0.41307002403299
Whole_Blood.195	ENSG00000165985.8	C1QL3	2.47976148081546	0.108551347142566	0.013147029496944	0.100852581226123	0.192378213976566	1.84336161801791e-16	NA	11	17	17	Whole_Blood	0.41538208686382
Whole_Blood.196	ENSG00000172922.4	RNASEH2C	2.47903249759275	1.4976085230809	0.0131739302629949	0.000458934497466844	0.0849251034638786	1.58226681503957e-07	NA	3	12	12	Whole_Blood	0.41538208686382
Whole_Blood.197	ENSG00000086289.7	EPDR1	-2.47186463563194	-0.122952281743048	0.0134410399852032	0.0635538010324014	0.05434986076829	2.44735074854913e-05	NA	30	64	64	Whole_Blood	0.420908119309775
Whole_Blood.198	ENSG00000132842.9	AP3B1	2.46824591595862	0.438843426330411	0.013577700582336	0.00501444965157859	0.0322011412717555	0.00133564890192383	NA	10	21	21	Whole_Blood	0.420908119309775
Whole_Blood.199	ENSG00000116213.11	WRAP73	2.46430851162388	0.132895277170663	0.0137277894049717	0.0650586757933266	0.182212532176072	2.06309406584347e-15	NA	20	56	56	Whole_Blood	0.420908119309775
Whole_Blood.200	ENSG00000108622.6	ICAM2	2.46423502560613	0.38879339345618	0.013730604472154	0.00613946088613801	0.0454578390325874	0.000152210788210489	NA	2	7	7	Whole_Blood	0.420908119309775
Whole_Blood.201	ENSG00000271303.1	SRXN1	2.46191914150465	0.291128901451921	0.0138195818552358	0.0140996696266815	0.294903989015039	4.34960547855854e-26	NA	8	17	17	Whole_Blood	0.420908119309775
Whole_Blood.202	ENSG00000205808.4	PPAPDC2	2.46172787177667	0.593117517540018	0.0138269532415172	0.00313378114411476	0.0836195796179238	2.14672170282047e-07	NA	10	21	21	Whole_Blood	0.420908119309775
Whole_Blood.203	ENSG00000115306.11	SPTBN1	2.46142611934691	0.160610794763182	0.0138385896043977	0.0345740641536859	0.212986857874206	1.75262672863502e-18	NA	9	20	20	Whole_Blood	0.420908119309775
Whole_Blood.204	ENSG00000217702.1	MGC10955	2.45866130295796	0.168823296979069	0.0139456113701823	0.0362289752640899	0.142456547658678	1.89252147679926e-12	NA	3	6	6	Whole_Blood	0.420908119309775
Whole_Blood.205	ENSG00000240053.8	LY6G5B	2.45761015947185	0.224326775112161	0.0139864908053079	0.0182955609727905	0.0711015009625619	2.12581561916363e-06	NA	23	37	37	Whole_Blood	0.420908119309775
Whole_Blood.206	ENSG00000250412.1	KLHL2P1	2.45648744025905	0.304681125857292	0.0140302706436592	0.0100662782913751	0.032095622954352	0.00157897804018348	NA	14	23	23	Whole_Blood	0.420908119309775
Whole_Blood.207	ENSG00000106789.8	CORO2A	2.44957663603724	0.112614183220375	0.0143024270261777	0.0925403534024635	0.342728011208931	1.98206609436933e-31	NA	30	70	70	Whole_Blood	0.426999995274292
Whole_Blood.208	ENSG00000104361.5	NIPAL2	-2.44467705105334	-1.34141649546347	0.0144981899835504	0.000622005629590538	0.366411921607592	3.0895461312876e-35	NA	3	6	6	Whole_Blood	0.43076352931895
Whole_Blood.209	ENSG00000115232.9	ITGA4	-2.44023773970743	-0.192110098773635	0.0146775989990216	0.0269903435642345	0.258230112374519	1.61094647990951e-22	NA	6	15	15	Whole_Blood	0.434007472794036
Whole_Blood.210	ENSG00000271869.1	RP11-51J9.5	-2.43650412559509	-0.946524813757603	0.014830000286582	0.00103322280995057	0.0432774996194029	0.000209489897224908	NA	1	5	5	Whole_Blood	0.436425722719413
Whole_Blood.211	ENSG00000260804.2	RP11-566E18.3	-2.42977708401715	-0.548688359815967	0.0151081117725353	0.00353121817438629	0.0286552304222054	0.00296795979108908	NA	3	6	6	Whole_Blood	0.440347094786622
Whole_Blood.212	ENSG00000171747.4	LGALS4	-2.42973184585571	-2.11136322985803	0.0151099974672048	0.000177704446321181	0.0130814880766403	0.0441921352704853	NA	1	2	2	Whole_Blood	0.440347094786622
Whole_Blood.213	ENSG00000100418.7	DESI1	-2.42812738558835	-0.121843267818942	0.0151770115193447	0.0455621572055706	0.057062536699683	2.04566038117825e-05	NA	28	57	57	Whole_Blood	0.440347094786622
Whole_Blood.214	ENSG00000114331.8	ACAP2	2.4187846593272	0.353723424716201	0.0155724559224637	0.00995691932476392	0.0237727059545464	0.00620672033594785	NA	22	48	48	Whole_Blood	0.446645451375987
Whole_Blood.215	ENSG00000236992.1	RPL12L3	2.41790843009949	2.08240771573522	0.0156100045388189	0.000237366107382249	0.0132620564960498	0.0421990028509398	NA	1	1	1	Whole_Blood	0.446645451375987
Whole_Blood.216	ENSG00000261245.2	RP11-120K18.3	2.41751167402516	0.144404574882644	0.0156270327151063	0.0412691962630434	0.0850823049518084	1.68123702200868e-07	NA	3	11	11	Whole_Blood	0.446645451375987
Whole_Blood.217	ENSG00000257261.1	RP11-96H19.1	-2.41507569826674	-0.289934841059004	0.0157319397873669	0.0101032942630067	0.137668220859033	5.63929899149219e-12	NA	11	22	22	Whole_Blood	0.446645451375987
Whole_Blood.218	ENSG00000172667.6	ZMAT3	-2.41356742852234	-0.505704112483009	0.0157972046113259	0.00432297075461002	0.0880956931821511	9.79127617322618e-08	NA	2	5	5	Whole_Blood	0.446645451375987
Whole_Blood.219	ENSG00000268581.1	SIGLEC18P	-2.41172246365946	-0.46480806588859	0.0158773623979459	0.00605675638518418	0.0152761400622559	0.0290427466569607	NA	5	14	14	Whole_Blood	0.446645451375987
Whole_Blood.220	ENSG00000241549.4	GUSBP2	2.41120290756226	0.768501145648454	0.0158999998871711	0.00126090632147579	0.0802773220163773	1.59961265752367e-07	NA	1	6	6	Whole_Blood	0.446645451375987
Whole_Blood.221	ENSG00000175782.8	SLC35E3	-2.4057343006134	-0.400936282684709	0.0161399985406376	0.00494789918486591	0.047152307416483	9.72084378170623e-05	NA	1	5	5	Whole_Blood	0.451335705797016
Whole_Blood.222	ENSG00000232629.4	HLA-DQB2	-2.39790376271171	-0.0737656273507428	0.0164891968507357	0.157671357346022	0.557657360194672	1.60815733587625e-63	NA	21	47	47	Whole_Blood	0.457118525651918
Whole_Blood.223	ENSG00000167994.7	RAB3IL1	-2.39293140965499	-0.244253147361651	0.0167143654116542	0.0165113013628035	0.185294806535101	3.51978048353408e-16	NA	6	20	20	Whole_Blood	0.457118525651918
Whole_Blood.224	ENSG00000197912.9	SPG7	2.39179295200351	0.248835308024729	0.016766297672242	0.012959884653403	0.0976312504320134	1.30843546157847e-08	NA	6	10	10	Whole_Blood	0.457118525651918
Whole_Blood.225	ENSG00000134490.9	TMEM241	-2.39128049027847	-0.143698142366928	0.0167897204926933	0.04659809955202	0.057463531690966	1.69094972945462e-05	NA	29	58	58	Whole_Blood	0.457118525651918
Whole_Blood.226	ENSG00000051596.5	THOC3	2.39018249511719	10.8309129694612	0.0168400027141448	9.18633529546244e-06	0.0713346825547845	1.7058611761902e-06	NA	1	4	4	Whole_Blood	0.457118525651918
Whole_Blood.227	ENSG00000238042.1	RP11-815M8.1	2.38983908588851	0.399842976626986	0.0168557561060901	0.00595141474365365	0.143640627495449	2.52317047901165e-12	NA	8	21	21	Whole_Blood	0.457118525651918
Whole_Blood.228	ENSG00000173214.5	KIAA1919	-2.38888418164208	-0.201902290626985	0.0168996289433675	0.0219671903332442	0.0248076909607836	0.00511571235610748	NA	25	56	56	Whole_Blood	0.457118525651918
Whole_Blood.229	ENSG00000170889.9	RPS9	2.38803921304693	0.101511268804418	0.0169385343647717	0.109797254686934	0.327310599499053	6.12301397088065e-30	NA	24	51	51	Whole_Blood	0.457118525651918
Whole_Blood.230	ENSG00000103642.7	LACTB	2.3843658294205	0.285172151315037	0.0171085853891916	0.00998305938941105	0.0406445980132433	0.000389035329277012	NA	21	29	29	Whole_Blood	0.45970025089219
Whole_Blood.231	ENSG00000137364.4	TPMT	-2.3814292973094	-0.144043206529845	0.0172456009551565	0.0445458613638174	0.235308265621747	4.02345397364083e-20	NA	21	40	40	Whole_Blood	0.46137581776133
Whole_Blood.232	ENSG00000166402.4	TUB	-2.37964353838953	-0.153621987299247	0.0173293924256449	0.0378395030269487	0.051041808188489	5.97814178641851e-05	NA	23	40	40	Whole_Blood	0.461619160303816
Whole_Blood.233	ENSG00000175509.8	RP11-395L14.13	2.37547222930726	0.396997857047423	0.017526511201305	0.00826487301831364	0.0460058871436372	0.000145326694989968	NA	6	12	12	Whole_Blood	0.462255263650555
Whole_Blood.234	ENSG00000152766.5	ANKRD22	-2.37450160487924	-0.168615601986249	0.0175726598189025	0.0323678795721985	0.145204641615957	1.01968310499242e-12	NA	13	21	21	Whole_Blood	0.462255263650555
Whole_Blood.235	ENSG00000172375.8	C2CD2L	-2.37280121442731	-0.142498704721819	0.017653762164229	0.0418464284193505	0.312538234984482	3.8885207229171e-28	NA	10	23	23	Whole_Blood	0.462255263650555
Whole_Blood.236	ENSG00000107263.14	RAPGEF1	-2.36927890452246	-0.119526505930935	0.0178228076509845	0.0657598177371064	0.348449897052092	2.1749996199753e-32	NA	5	11	11	Whole_Blood	0.462255263650555
Whole_Blood.237	ENSG00000169683.3	LRRC45	2.3671422077605	0.139303965208205	0.0179260434054663	0.0451703545034875	0.0772667605465038	3.67139139784241e-07	NA	19	32	32	Whole_Blood	0.462255263650555
Whole_Blood.238	ENSG00000100299.13	ARSA	2.36707841775563	0.0524950451491624	0.0179291334933951	0.228517947014545	0.345569004280189	2.6354720310012e-32	NA	17	26	26	Whole_Blood	0.462255263650555
Whole_Blood.239	ENSG00000100395.10	L3MBTL2	-2.36484699429566	-1.17233287631702	0.0180375212159219	0.000580408023912579	0.0420269340357514	0.000290795303204686	NA	6	12	12	Whole_Blood	0.462255263650555
Whole_Blood.240	ENSG00000262814.2	MRPL12	2.3611213875833	0.298275539712017	0.0182197657079416	0.00812365670376613	0.0483725847943371	9.98016938417217e-05	NA	3	7	7	Whole_Blood	0.462255263650555
Whole_Blood.241	ENSG00000069424.10	KCNAB2	2.36050653457642	0.54542161554781	0.0182499967919253	0.00362990852007862	0.048785686581541	8.100740104016e-05	NA	1	11	11	Whole_Blood	0.462255263650555
Whole_Blood.242	ENSG00000214309.3	MBLAC1	-2.35937781819621	-0.21173539195431	0.0183056078279538	0.0218093562240603	0.134103199772566	2.45969506332045e-11	NA	11	22	22	Whole_Blood	0.462255263650555
Whole_Blood.243	ENSG00000156194.13	PPEF2	-2.3585579919021	-0.397547267732443	0.018346093027662	0.00509436235438028	0.056854009591429	1.87285748801429e-05	NA	21	32	32	Whole_Blood	0.462255263650555
Whole_Blood.244	ENSG00000260091.1	RP11-33B1.4	2.3573077804382	0.285698357054214	0.0184079826914664	0.0110049590976834	0.231162144385998	6.45931939270772e-20	NA	16	45	45	Whole_Blood	0.462255263650555
Whole_Blood.245	ENSG00000186026.6	ZNF284	2.35702044492122	0.259990822371166	0.0184222325633726	0.0122258010807987	0.0850861746715698	1.37686804376996e-07	NA	5	10	10	Whole_Blood	0.462255263650555
Whole_Blood.246	ENSG00000157379.9	DHRS1	-2.35679076289754	-0.22841499408205	0.0184336301597735	0.0163400632959227	0.222371388951037	4.77123322625246e-19	NA	28	57	57	Whole_Blood	0.462255263650555
Whole_Blood.247	ENSG00000100060.13	MFNG	-2.35501714059648	-0.332607088121935	0.0185218513124887	0.00710323271532065	0.0779801656854818	4.31985062101896e-07	NA	2	7	7	Whole_Blood	0.462255263650555
Whole_Blood.248	ENSG00000257949.2	TEN1	2.3529192523018	0.222668650746537	0.0186266784714797	0.0179996906879007	0.26755492904743	1.08256994047203e-23	NA	5	13	13	Whole_Blood	0.462255263650555
Whole_Blood.249	ENSG00000215375.2	MYL5	2.35232040133828	0.177726183734918	0.0186566968991479	0.0237656845550308	0.126971979815743	5.183705518069e-11	NA	6	26	26	Whole_Blood	0.462255263650555
Whole_Blood.250	ENSG00000141627.9	DYM	2.3513274198991	0.407780077873496	0.018706565070592	0.00659589312406027	0.0381783563971281	0.000521278896816511	NA	20	29	29	Whole_Blood	0.462255263650555
Whole_Blood.251	ENSG00000007202.10	KIAA0100	2.3480743687462	0.327130239353727	0.018870753075994	0.00843423447729567	0.0203875340415956	0.0127150220795093	NA	5	14	14	Whole_Blood	0.462255263650555
Whole_Blood.252	ENSG00000168679.13	SLC16A4	-2.34500663304195	-0.271472336781814	0.019026741104824	0.0139641115208456	0.0160500444909239	0.0250491910858648	NA	13	26	26	Whole_Blood	0.462255263650555
Whole_Blood.253	ENSG00000125498.15	KIR2DL1	2.34499909313209	0.638457932906139	0.0190271258783584	0.00255652831876009	0.0717300350914443	1.54970281459359e-06	NA	7	27	27	Whole_Blood	0.462255263650555
Whole_Blood.254	ENSG00000154803.8	FLCN	2.34362397640818	0.170579373878587	0.0190974141261193	0.0310352894188043	0.0235305763974501	0.00722671214262002	NA	11	22	22	Whole_Blood	0.462255263650555
Whole_Blood.255	ENSG00000166847.5	DCTN5	2.3428830560224	0.12507875433081	0.0191353798370099	0.0589309526671056	0.60334219825846	7.87356013170766e-73	NA	27	60	60	Whole_Blood	0.462255263650555
Whole_Blood.256	ENSG00000181104.6	F2R	2.34139969198761	0.158934279743413	0.0192115876305264	0.0364533194696537	0.0602664943897794	1.22880453648723e-05	NA	30	60	60	Whole_Blood	0.462255263650555
Whole_Blood.257	ENSG00000111254.3	AKAP3	-2.34117339950645	-0.163343063725822	0.0192232366922642	0.0353128030160972	0.0839483828213337	2.37256842034394e-07	NA	4	8	8	Whole_Blood	0.462255263650555
Whole_Blood.258	ENSG00000170175.6	CHRNB1	2.3389112843662	0.143575972396732	0.0193400253641002	0.0355480246386627	0.0991161202388318	1.36174840843796e-08	NA	6	12	12	Whole_Blood	0.462709193960688
Whole_Blood.259	ENSG00000196917.4	HCAR1	-2.33791114873242	-0.287929690114479	0.0193918578051486	0.0094974948218811	0.0778380599483401	4.56060310966885e-07	NA	10	23	23	Whole_Blood	0.462709193960688
Whole_Blood.260	ENSG00000260404.2	RP11-384K6.6	2.33379484206217	0.130876120136434	0.0196064670237517	0.0521864022533223	0.251107670807806	4.01035940295388e-22	NA	24	37	37	Whole_Blood	0.46465402116355
Whole_Blood.261	ENSG00000125166.8	GOT2	-2.33302023930158	-0.239531696764617	0.0196470830902134	0.0134919590512935	0.139812852702162	5.07425206888924e-12	NA	12	25	25	Whole_Blood	0.46465402116355
Whole_Blood.262	ENSG00000112773.11	FAM46A	2.32923752778909	0.460516357913986	0.019846485854005	0.00520370329425908	0.0294568274072962	0.00229739688245458	NA	18	26	26	Whole_Blood	0.46465402116355
Whole_Blood.263	ENSG00000151893.10	CACUL1	-2.32903893100684	-0.447069462711899	0.0198570033773707	0.00415320503959709	0.0641543316166053	5.66584809187439e-06	NA	5	14	14	Whole_Blood	0.46465402116355
Whole_Blood.264	ENSG00000103811.11	CTSH	2.32828143243382	0.0705058133133696	0.0198971645745715	0.174074588645243	0.309359956196468	1.96104335010357e-28	NA	23	46	46	Whole_Blood	0.46465402116355
Whole_Blood.265	ENSG00000235081.1	AC010492.2	-2.32776689714211	-1.63623166351611	0.0199244847262687	0.000302221058496731	0.149844959019645	7.54130902388836e-13	NA	6	18	18	Whole_Blood	0.46465402116355
Whole_Blood.266	ENSG00000170017.8	ALCAM	-2.32542887689775	-0.120314307353133	0.0200490388797909	0.0746128324068689	0.173491173101761	9.24309893422793e-15	NA	21	37	37	Whole_Blood	0.465201553924371
Whole_Blood.267	ENSG00000140105.13	WARS	-2.32450369540462	-0.134193331992584	0.0200985137375093	0.0380269111632083	0.331719123419795	3.2955564309147e-31	NA	11	28	28	Whole_Blood	0.465201553924371
Whole_Blood.268	ENSG00000234585.2	CCT6P3	-2.32088644513247	-0.161824212011142	0.0202929733068104	0.0300465309775383	0.455529446373808	5.00125996687898e-46	NA	10	21	21	Whole_Blood	0.466342644222525
Whole_Blood.269	ENSG00000142694.6	EVA1B	2.32077976373508	0.187333631400303	0.0202987332193947	0.0306956745057022	0.0690335683512028	2.07956576665584e-06	NA	7	13	13	Whole_Blood	0.466342644222525
Whole_Blood.270	ENSG00000153391.11	INO80C	2.31792854145434	0.576675631391683	0.020453204986114	0.00295738456840487	0.0802842078073926	3.60372533312618e-07	NA	5	12	12	Whole_Blood	0.468047239180917
Whole_Blood.271	ENSG00000065802.7	ASB1	-2.31529535154794	-0.190932563349801	0.0205967739832542	0.0205118499294032	0.196459684609653	4.16998751570355e-17	NA	6	13	13	Whole_Blood	0.468047239180917
Whole_Blood.272	ENSG00000259982.1	CDC37P1	-2.31451478470254	-0.0996120992417304	0.0206395012123785	0.0851806546202175	0.267506887997791	1.1284571645256e-23	NA	5	11	11	Whole_Blood	0.468047239180917
Whole_Blood.273	ENSG00000196199.9	MPHOSPH8	-2.313846345409	-0.280296180386933	0.0206761521300591	0.0134766651181709	0.0336991022458097	0.001162906522712	NA	15	40	40	Whole_Blood	0.468047239180917
Whole_Blood.274	ENSG00000197134.7	ZNF257	2.31110332626301	0.318485028590554	0.0208271483114973	0.00905375123182679	0.0964770102051963	2.19627561383176e-08	NA	25	45	45	Whole_Blood	0.468047239180917
Whole_Blood.275	ENSG00000173960.8	UBXN2A	-2.31109976839436	-0.141636589504393	0.0208273447855586	0.0436824212352202	0.184314650061134	6.93193435934816e-16	NA	7	11	11	Whole_Blood	0.468047239180917
Whole_Blood.276	ENSG00000108256.4	NUFIP2	2.3090646897333	0.24437739956484	0.0209399918034702	0.0134773139666792	0.0192598127207736	0.0151307089120677	NA	8	13	13	Whole_Blood	0.468873729512485
Whole_Blood.277	ENSG00000185829.11	ARL17A	-2.30732776979064	-0.0872698266506079	0.0210365545431856	0.0964687058603497	0.293691005615855	1.84645249840371e-26	NA	20	49	49	Whole_Blood	0.469335404609701
Whole_Blood.278	ENSG00000171595.9	DNAI2	-2.30315709114075	-3.91042962358067	0.02127000607659	5.66112234123988e-05	0.0732639379995037	1.27614073008953e-06	NA	1	7	7	Whole_Blood	0.472385258067279
Whole_Blood.279	ENSG00000228623.2	ZNF883	-2.30216035874781	-0.881901010505708	0.021326130582649	0.00151496963905926	0.0428022240790621	0.000195107870299175	NA	3	8	8	Whole_Blood	0.472385258067279
Whole_Blood.280	ENSG00000230882.1	AC005077.14	-2.2992104971597	-0.224485567903785	0.0214929892271173	0.0197510952917934	0.139999789091059	9.27545147706375e-12	NA	8	19	19	Whole_Blood	0.473423509010072
Whole_Blood.281	ENSG00000069482.6	GAL	2.29610586462626	0.357877053374415	0.0216698290643417	0.00679257126603864	0.145538884897003	2.21202520026194e-12	NA	6	19	19	Whole_Blood	0.473423509010072
Whole_Blood.282	ENSG00000113141.11	IK	-2.29576983391361	-0.350024104387532	0.0216890451154702	0.00792159886951651	0.0135609136365661	0.0397783094433754	NA	10	25	25	Whole_Blood	0.473423509010072
Whole_Blood.283	ENSG00000162194.8	C11orf48	-2.29492814225393	-0.226574269565025	0.021737242706062	0.018104563078926	0.0967411377856668	1.82270963952436e-08	NA	14	27	27	Whole_Blood	0.473423509010072
Whole_Blood.284	ENSG00000171766.11	GATM	-2.29041670237015	-0.203424363366215	0.0219971722176927	0.0259270191600176	0.0729682508184467	1.53642802934259e-06	NA	23	53	53	Whole_Blood	0.473423509010072
Whole_Blood.285	ENSG00000155970.7	MICU3	-2.28875329167724	-0.631147100346139	0.0220936907288006	0.00211121662832636	0.0131280587790319	0.0433319843866991	NA	6	10	10	Whole_Blood	0.473423509010072
Whole_Blood.286	ENSG00000221890.2	NPTXR	-2.28720010087223	-0.222725957241934	0.0221841461430869	0.0238636207873176	0.19202059881165	1.81553948283583e-16	NA	14	42	42	Whole_Blood	0.473423509010072
Whole_Blood.287	ENSG00000067704.8	IARS2	-2.28689494062646	-0.259593387229735	0.0222019560080869	0.0156717914755586	0.0151093002456197	0.0319008005603166	NA	13	22	22	Whole_Blood	0.473423509010072
Whole_Blood.288	ENSG00000104894.7	CD37	2.28616660303069	0.205722875858531	0.0222445137559433	0.0187352746994612	0.0825241641810137	2.09525552348068e-07	NA	11	29	29	Whole_Blood	0.473423509010072
Whole_Blood.289	ENSG00000124613.4	ZNF391	2.28494279608717	0.208652581351761	0.0223161821966605	0.017615775167603	0.0900066889770677	6.19311218619547e-08	NA	27	56	56	Whole_Blood	0.473423509010072
Whole_Blood.290	ENSG00000003147.13	ICA1	-2.2843887240129	-0.229064800385522	0.0223486956730002	0.0193780072211976	0.0186297206545344	0.0165957995445059	NA	27	53	53	Whole_Blood	0.473423509010072
Whole_Blood.291	ENSG00000128918.10	ALDH1A2	2.2842154546053	0.216775570419354	0.0223588717369159	0.0227678255122917	0.0350437241761757	0.000969148855616152	NA	18	31	31	Whole_Blood	0.473423509010072
Whole_Blood.292	ENSG00000152760.5	TCTEX1D1	2.28404514714691	0.162171376053116	0.0223688777719969	0.0287795677631636	0.266129587653105	2.6809671944342e-23	NA	20	40	40	Whole_Blood	0.473423509010072
Whole_Blood.293	ENSG00000164181.9	ELOVL7	2.28109968806135	0.344543579941453	0.0225425486007669	0.006828796816615	0.0251466180669929	0.00538353559734071	NA	4	8	8	Whole_Blood	0.475470820316517
Whole_Blood.294	ENSG00000262074.3	SNORD3B-2	-2.2712315304283	-0.690042562532799	0.0231329656337375	0.00330677320694974	0.0232228630189871	0.00770970795156105	NA	3	16	16	Whole_Blood	0.47993254239957
Whole_Blood.295	ENSG00000178950.12	GAK	2.27025016185174	0.456729292714301	0.0231924090529861	0.00324764954344892	0.03615146277129	0.000786141220072516	NA	3	7	7	Whole_Blood	0.47993254239957
Whole_Blood.296	ENSG00000115216.9	NRBP1	-2.2685986614435	-0.251628217392261	0.0232927430941594	0.0119039009696878	0.133139236487489	2.42133388714526e-11	NA	6	17	17	Whole_Blood	0.47993254239957
Whole_Blood.297	ENSG00000197119.8	SLC25A29	-2.26831311188078	-0.124293324281335	0.0233101293190604	0.0431566208181629	0.453594913770668	1.37066915976759e-46	NA	15	33	33	Whole_Blood	0.47993254239957
Whole_Blood.298	ENSG00000127561.10	SYNGR3	-2.26779936688797	-0.427903310975512	0.0233414380236205	0.00448607197995288	0.0458139078210515	0.000153462003847675	NA	5	12	12	Whole_Blood	0.47993254239957
Whole_Blood.299	ENSG00000182362.9	YBEY	2.26503187493772	0.0930418578182007	0.0235107235577004	0.0989421735772179	0.355428091411073	9.58890999935454e-34	NA	23	36	36	Whole_Blood	0.47993254239957
Whole_Blood.300	ENSG00000084072.12	PPIE	-2.26304878625099	-0.0922106023661678	0.0236326820628532	0.121446039148828	0.45157084317517	2.9330507427451e-45	NA	8	15	15	Whole_Blood	0.47993254239957
Whole_Blood.301	ENSG00000176148.11	TCP11L1	2.26183426178186	0.125649451314119	0.0237076451612759	0.0458962997265399	0.284105388403403	1.86703725339381e-25	NA	5	9	9	Whole_Blood	0.47993254239957
Whole_Blood.302	ENSG00000228049.5	POLR2J2	-2.26088402896913	-0.121410794934543	0.0237664393624496	0.0664366863924651	0.274135373696801	3.31664417309221e-24	NA	11	40	40	Whole_Blood	0.47993254239957
Whole_Blood.303	ENSG00000064201.11	TSPAN32	-2.26037304957101	-0.13583620073307	0.0237981076968993	0.0423855175540326	0.0199329550382481	0.0128688045410806	NA	29	79	79	Whole_Blood	0.47993254239957
Whole_Blood.304	ENSG00000104886.5	PLEKHJ1	-2.26007974678771	-0.250074453768408	0.0238163018892602	0.01295355831447	0.0944876229682736	3.35149396006833e-08	NA	20	45	45	Whole_Blood	0.47993254239957
Whole_Blood.305	ENSG00000189298.9	ZKSCAN3	-2.25875241096423	-0.242558385285522	0.0238987902756145	0.0119776502457525	0.0333098959742532	0.00136260975884052	NA	6	21	21	Whole_Blood	0.47993254239957
Whole_Blood.306	ENSG00000038210.9	PI4K2B	-2.25853607385322	-1.70918358273532	0.0239122581831883	0.000364032183991222	0.0922553654973695	2.66082774376143e-08	NA	3	6	6	Whole_Blood	0.47993254239957
Whole_Blood.307	ENSG00000102837.6	OLFM4	-2.25799945245063	-0.280171391233713	0.0239456935716632	0.0115656097068151	0.2996077407706	1.12129063786954e-27	NA	20	37	37	Whole_Blood	0.47993254239957
Whole_Blood.308	ENSG00000184990.8	SIVA1	-2.25777006149292	-0.80505240750307	0.0239599986507524	0.00129105595346084	0.0331835671361727	0.00124290134324068	NA	1	5	5	Whole_Blood	0.47993254239957
Whole_Blood.309	ENSG00000166200.10	COPS2	2.25600172755343	0.151758811843176	0.0240705229407104	0.0363615086613997	0.0683823936841479	2.59970459978298e-06	NA	24	49	49	Whole_Blood	0.47993254239957
Whole_Blood.310	ENSG00000243302.3	RP11-274B21.2	-2.25594164279009	-0.464700640678376	0.0240742861074218	0.00430930363417378	0.140600742220965	7.05138276412219e-12	NA	10	23	23	Whole_Blood	0.47993254239957
Whole_Blood.311	ENSG00000187513.8	GJA4	2.25300934061058	0.325126468616278	0.0242585600297669	0.00969179414115806	0.0434021447741873	0.000205160456554832	NA	2	10	10	Whole_Blood	0.479937673826222
Whole_Blood.312	ENSG00000119139.12	TJP2	-2.25251693045916	-0.174674670151473	0.0242896240370358	0.0264516914843962	0.333038703959475	3.92008129924583e-30	NA	20	41	41	Whole_Blood	0.479937673826222
Whole_Blood.313	ENSG00000254614.1	AP003068.23	2.2521074579943	0.0908251414872158	0.0243154821196518	0.0927694359749931	0.452148321419969	2.15422132946481e-45	NA	14	34	34	Whole_Blood	0.479937673826222
Whole_Blood.314	ENSG00000088387.13	DOCK9	-2.24959879410809	-0.245738226466784	0.0244744250787858	0.0157468360277932	0.142156840934345	5.40450007247385e-12	NA	19	36	36	Whole_Blood	0.479937673826222
Whole_Blood.315	ENSG00000197506.6	SLC28A3	-2.24877513076838	-0.207771328036975	0.0245268063780938	0.0229999007237551	0.0887906908220546	5.3060601675558e-08	NA	15	32	32	Whole_Blood	0.479937673826222
Whole_Blood.316	ENSG00000149591.12	TAGLN	-2.24848202520453	-0.129564827510183	0.0245454699995282	0.045472355301012	0.390032819891714	2.03163049583801e-38	NA	13	29	29	Whole_Blood	0.479937673826222
Whole_Blood.317	ENSG00000006652.9	IFRD1	2.24734225700616	0.470121804841418	0.024618162233481	0.00430890982357298	0.0374990310455611	0.000608540141902949	NA	7	18	18	Whole_Blood	0.479937673826222
Whole_Blood.318	ENSG00000245954.2	RP11-18H21.1	-2.24333587399211	-0.409138563785174	0.0248751636797914	0.00567988661035298	0.524563651827472	3.18976953364646e-57	NA	18	43	43	Whole_Blood	0.482016801448199
Whole_Blood.319	ENSG00000231121.2	RP1-34H18.1	2.24299621378217	0.211729325199892	0.024897058661216	0.0210489465205288	0.0595977780706485	1.26620072541973e-05	NA	23	62	62	Whole_Blood	0.482016801448199
Whole_Blood.320	ENSG00000035664.7	DAPK2	2.24203982100907	0.355741631593669	0.0249587987804893	0.00731780032666208	0.0253333217697609	0.0050137797119781	NA	17	41	41	Whole_Blood	0.482016801448199
Whole_Blood.321	ENSG00000205726.9	ITSN1	2.240665088365	0.229158827254826	0.0250477771322632	0.0165385494607516	0.0767877106556391	5.69233034010456e-07	NA	19	38	38	Whole_Blood	0.482228232639833
Whole_Blood.322	ENSG00000146826.10	C7orf43	2.23753979679759	0.119571310046444	0.025251081309177	0.0472108855720458	0.0798818129374824	4.08000852275539e-07	NA	9	15	15	Whole_Blood	0.483817501900682
Whole_Blood.323	ENSG00000145555.10	MYO10	2.23699140497269	0.575177841709706	0.025286901798369	0.00286910083431873	0.0877658474129955	1.17084640798111e-07	NA	12	31	31	Whole_Blood	0.483817501900682
Whole_Blood.324	ENSG00000180353.6	HCLS1	2.23290794584625	0.207742433141596	0.0255550154946723	0.0176024157282987	0.123494725008122	1.05955058630792e-10	NA	19	42	42	Whole_Blood	0.48743825850949
Whole_Blood.325	ENSG00000151715.3	TMEM45B	2.22959740530567	0.189872727245559	0.0257741822704783	0.0248624979118169	0.32415508569569	2.16509318571462e-31	NA	13	22	22	Whole_Blood	0.490105989020172
Whole_Blood.326	ENSG00000177409.7	SAMD9L	2.22577068089728	0.263606613448465	0.026029545621677	0.0112264200041692	0.243041800440667	2.4599525846234e-21	NA	13	32	32	Whole_Blood	0.49319659211325
Whole_Blood.327	ENSG00000206344.6	HCG27	-2.22367625690814	-0.0906362298635	0.0261702338030321	0.0930256079869626	0.205037998850394	1.68652002820933e-17	NA	48	114	114	Whole_Blood	0.49319659211325
Whole_Blood.328	ENSG00000218510.3	LINC00339	2.2235886957906	0.0919531955777032	0.0261761298079524	0.0883159684880223	0.215292661504656	4.05742413313516e-19	NA	5	10	10	Whole_Blood	0.49319659211325
Whole_Blood.329	ENSG00000146700.8	SRCRB4D	-2.21694481738912	-0.333149952580775	0.0266268626554108	0.00555310261662273	0.0996969754575045	1.2105274275921e-08	NA	5	10	10	Whole_Blood	0.500128035003585
Whole_Blood.330	ENSG00000167207.7	NOD2	2.21467679760618	0.0868711566672123	0.0267822565432679	0.093063758859825	0.401432310070652	6.51702880973671e-39	NA	12	27	27	Whole_Blood	0.500128035003585
Whole_Blood.331	ENSG00000255198.3	SNHG9	2.21461076028986	0.175781979299583	0.0267867928132988	0.0218692301466128	0.27037346632967	9.48514271782058e-24	NA	9	22	22	Whole_Blood	0.500128035003585
Whole_Blood.332	ENSG00000185043.6	CIB1	2.21038933319719	0.13565876871567	0.0270781534597276	0.0368919158992726	0.39952486214451	2.12983459209895e-38	NA	4	16	16	Whole_Blood	0.504045145726255
Whole_Blood.333	ENSG00000153982.6	GDPD1	-2.20420202082579	-0.222301817110703	0.0275101397289812	0.0166875769263201	0.0443728617468169	0.000195814661947157	NA	19	36	36	Whole_Blood	0.510548539114426
Whole_Blood.334	ENSG00000197774.8	EME2	-2.20234236886081	-0.153549195116944	0.0276411334844746	0.0293866439995965	0.0890071374552175	7.7896829345513e-08	NA	7	30	30	Whole_Blood	0.511027839424414
Whole_Blood.335	ENSG00000011485.10	PPP5C	2.20149009295047	0.1360814023374	0.027701347282715	0.0494976865475767	0.43820743021143	6.58504793885565e-44	NA	12	27	27	Whole_Blood	0.511027839424414
Whole_Blood.336	ENSG00000251615.3	RP11-774O3.3	2.19425843218812	0.508562265812742	0.0282168359661057	0.00386013725537842	0.0419163718415232	0.00029851414584139	NA	11	26	26	Whole_Blood	0.51770849888559
Whole_Blood.337	ENSG00000114739.9	ACVR2B	2.1917097421389	0.152868517702973	0.0284004718444731	0.0338143444140993	0.076128196680573	7.88760631207338e-07	NA	10	20	20	Whole_Blood	0.51770849888559
Whole_Blood.338	ENSG00000184887.9	BTBD6	2.19019627571106	0.913085935637064	0.0285100052321212	0.00120372332746487	0.0637384942105669	6.31615958054816e-06	NA	1	10	10	Whole_Blood	0.51770849888559
Whole_Blood.339	ENSG00000180185.7	FAHD1	-2.18995269201785	-0.122326143649254	0.0285276679507674	0.0460993161365974	0.125852444906099	6.86892272833319e-11	NA	32	62	62	Whole_Blood	0.51770849888559
Whole_Blood.340	ENSG00000115486.7	GGCX	-2.18952924198681	-0.0823377928148349	0.0285583955559164	0.091321126780779	0.277044323680628	6.3347672603994e-25	NA	10	14	14	Whole_Blood	0.51770849888559
Whole_Blood.341	ENSG00000125835.13	SNRPB	-2.18942290725497	-0.817917685642062	0.028566116200645	0.00187812323635352	0.0350111245891272	0.00081302385156668	NA	10	25	25	Whole_Blood	0.51770849888559
Whole_Blood.342	ENSG00000101194.13	SLC17A9	-2.18564981256822	-1.55309779541113	0.0288412352870144	0.000326293786801414	0.0777482849652455	5.50958531355526e-07	NA	2	12	12	Whole_Blood	0.521166181502191
Whole_Blood.343	ENSG00000269001.1	ZNF818P	-2.18272896630202	-0.276456794515645	0.0290557754613423	0.0125954636415964	0.0683953292566432	3.42703560963705e-06	NA	19	49	49	Whole_Blood	0.522653533360779
Whole_Blood.344	ENSG00000146250.5	PRSS35	2.18172287940979	1.2538030125875	0.0291299912963895	0.000550108731088361	0.0399879217172027	0.000407465736979316	NA	1	4	4	Whole_Blood	0.522653533360779
Whole_Blood.345	ENSG00000169629.7	RGPD8	2.17969751684094	0.291775976205517	0.0292798907582336	0.0104490498152644	0.331846068933571	8.81051941519576e-31	NA	4	16	16	Whole_Blood	0.522653533360779
Whole_Blood.346	ENSG00000213066.7	FGFR1OP	2.17943078537003	1.35646307257733	0.029299681240717	0.000483631268814342	0.0435416416275234	0.000237218121138934	NA	2	10	10	Whole_Blood	0.522653533360779
Whole_Blood.347	ENSG00000254851.1	RP11-109L13.1	2.17780110740894	0.0753731245458408	0.0294208474272117	0.127113866215389	0.439443633409962	4.56510156967178e-44	NA	21	49	49	Whole_Blood	0.522653533360779
Whole_Blood.348	ENSG00000204657.2	OR2H2	-2.1759031051621	-0.391850828388695	0.0295625065779415	0.00544125165338118	0.0311588376800846	0.00176372386806902	NA	8	15	15	Whole_Blood	0.522653533360779
Whole_Blood.349	ENSG00000108474.12	PIGL	2.17550837068518	0.327964989425428	0.0295920415268569	0.00653671642664277	0.029790068940889	0.00225496336573655	NA	10	15	15	Whole_Blood	0.522653533360779
Whole_Blood.350	ENSG00000169062.10	UPF3A	-2.17513957625498	-0.190147131389778	0.0296196585085649	0.0248312069701401	0.0938652324281982	3.29076925807401e-08	NA	19	28	28	Whole_Blood	0.522653533360779
Whole_Blood.351	ENSG00000243566.2	UPK3B	-2.17412939701774	-0.0852713198174994	0.0296954187993705	0.119826305135097	0.27328933311172	7.53475351847644e-24	NA	43	82	82	Whole_Blood	0.522653533360779
Whole_Blood.352	ENSG00000101773.12	RBBP8	-2.17314690071433	-0.314980049288805	0.0297692627415848	0.00759716642124967	0.0814184191720024	3.09026628986001e-07	NA	18	57	57	Whole_Blood	0.522653533360779
Whole_Blood.353	ENSG00000204038.3	AL359195.1	2.16884540518201	1.21311511331734	0.0300944227521729	0.000558793792075076	0.021425392010011	0.0104323004203575	NA	5	18	18	Whole_Blood	0.526865531468636
Whole_Blood.354	ENSG00000186792.11	HYAL3	-2.1663949450514	-0.263910281498895	0.030281019909688	0.013846688251204	0.246218141499774	2.30659602278378e-21	NA	7	22	22	Whole_Blood	0.52863475435557
Whole_Blood.355	ENSG00000133612.14	AGAP3	-2.16294288401946	-0.126718549564163	0.0305455728688417	0.0549192035227905	0.174806576889337	5.76493953863919e-15	NA	17	35	35	Whole_Blood	0.530550689079579
Whole_Blood.356	ENSG00000236675.1	MTX1P1	-2.16188764169229	-0.70493674959946	0.0306268378060538	0.00116187464233732	0.0571438965806284	2.20573126930428e-05	NA	8	17	17	Whole_Blood	0.530550689079579
Whole_Blood.357	ENSG00000152217.12	SETBP1	-2.16160913806254	-0.360081735196793	0.0306483165050825	0.00698567432789574	0.0267965648486726	0.00409232502692718	NA	9	23	23	Whole_Blood	0.530550689079579
Whole_Blood.358	ENSG00000125388.15	GRK4	-2.15766233967483	-0.212815597329216	0.0309540940186533	0.0140721138468941	0.0768678106212575	6.04131974598005e-07	NA	16	26	26	Whole_Blood	0.534073767352429
Whole_Blood.359	ENSG00000196209.8	SIRPB2	2.15670900223565	0.345884244715724	0.0310283451265098	0.00658276276161129	0.407369997958359	1.22452804831057e-39	NA	7	22	22	Whole_Blood	0.534073767352429
Whole_Blood.360	ENSG00000272456.1	CTD-2342N23.3	-2.1556488728414	-0.344594318998081	0.0311110932438308	0.00647450257490771	0.0171664105659865	0.0212519018135289	NA	15	23	23	Whole_Blood	0.534073767352429
Whole_Blood.361	ENSG00000260910.1	LINC00565	-2.15285547064644	-0.0882186737336505	0.0313300390366909	0.101762876074678	0.264436720758539	1.13725975535083e-23	NA	14	27	27	Whole_Blood	0.535800195253832
Whole_Blood.362	ENSG00000126500.3	FLRT1	-2.15053043225322	-0.292301973293475	0.0315132814643353	0.00737966065290413	0.0188707078330048	0.0158631756437266	NA	4	7	7	Whole_Blood	0.535800195253832
Whole_Blood.363	ENSG00000163684.7	RPP14	2.14911206724285	0.460156143554787	0.0316255174123523	0.00299631721166459	0.0436804916597533	0.000178510188179743	NA	4	9	9	Whole_Blood	0.535800195253832
Whole_Blood.364	ENSG00000164253.8	WDR41	2.14766081164169	0.118072056850897	0.0317407106690111	0.0455598962989878	0.237055611973931	1.85244148227304e-20	NA	26	64	64	Whole_Blood	0.535800195253832
Whole_Blood.365	ENSG00000104812.10	GYS1	-2.14728725609773	-0.178647559349513	0.0317704197575638	0.0234415433443232	0.109061309202925	1.61228979217893e-09	NA	8	12	12	Whole_Blood	0.535800195253832
Whole_Blood.366	ENSG00000226002.1	RP11-460N20.5	-2.14608867854573	-0.0932005077048038	0.0318659043604484	0.0744347707418027	0.409828283332367	1.34946148919915e-40	NA	17	35	35	Whole_Blood	0.535800195253832
Whole_Blood.367	ENSG00000106804.6	C5	2.14451041185753	0.267280370179178	0.0319920120780044	0.0141657632749308	0.0423467685953284	0.000287998276005197	NA	24	52	52	Whole_Blood	0.535800195253832
Whole_Blood.368	ENSG00000167646.9	DNAAF3	-2.144305965274	-0.171583533751482	0.0320083791604557	0.0223168818908567	0.0332432829503942	0.00120404198198959	NA	4	14	14	Whole_Blood	0.535800195253832
Whole_Blood.369	ENSG00000176155.14	CCDC57	-2.14360294559005	-0.214094967965454	0.0320647145687541	0.014512189074061	0.191457343798036	3.21835248217477e-16	NA	25	65	65	Whole_Blood	0.535800195253832
Whole_Blood.370	ENSG00000149548.10	CCDC15	2.14342917543177	0.162141781073783	0.0320786524666533	0.0294264673349632	0.113067784553219	8.63967145225068e-10	NA	34	95	95	Whole_Blood	0.535800195253832
Whole_Blood.371	ENSG00000170100.9	ZNF778	2.14082831950319	0.233328982871094	0.0322878853166498	0.0137773674984713	0.0202913466630398	0.0121964877791304	NA	13	25	25	Whole_Blood	0.537614031979115
Whole_Blood.372	ENSG00000226029.1	RP4-798A10.2	2.13672872812494	0.2325805044166	0.0326200619804666	0.0191038140079003	0.0839724602015187	1.97223756238196e-07	NA	2	6	6	Whole_Blood	0.537614031979115
Whole_Blood.373	ENSG00000116127.13	ALMS1	-2.13670580337107	-0.301578909335606	0.0326219276977709	0.00699103114302991	0.146219221026133	2.78071761263791e-12	NA	27	68	68	Whole_Blood	0.537614031979115
Whole_Blood.374	ENSG00000224638.1	AC106900.6	-2.13592580897256	-0.173068408293736	0.0326854615496367	0.0275715044792835	0.0312977900604327	0.00172846877556086	NA	20	45	45	Whole_Blood	0.537614031979115
Whole_Blood.375	ENSG00000224831.2	RP11-651P23.4	2.13562488555908	0.932073598281609	0.0327100013495537	0.00109086343413346	0.0239758201450719	0.00646752586086285	NA	1	4	4	Whole_Blood	0.537614031979115
Whole_Blood.376	ENSG00000136044.7	APPL2	-2.13338748881366	-0.429150348875301	0.0328929525328499	0.00433142086055277	0.108165767188844	5.82804081565164e-10	NA	10	24	24	Whole_Blood	0.537614031979115
Whole_Blood.377	ENSG00000168476.7	REEP4	-2.13250961329766	-0.2934176953296	0.0329649750496079	0.00726557016291122	0.239677378503246	8.11060973310792e-21	NA	13	24	24	Whole_Blood	0.537614031979115
Whole_Blood.378	ENSG00000198189.6	HSD17B11	-2.13044465583473	-0.279543442428723	0.033134920379319	0.00849875624816361	0.0298568614836602	0.00235896161702475	NA	7	16	16	Whole_Blood	0.537614031979115
Whole_Blood.379	ENSG00000109790.12	KLHL5	-2.12957052788795	-0.132655679734667	0.0332070864028126	0.0431932121377227	0.090769259330302	5.65490947838472e-08	NA	18	26	26	Whole_Blood	0.537614031979115
Whole_Blood.380	ENSG00000013523.5	ANGEL1	-2.12935158723322	-0.207843798938929	0.033225182696827	0.017805605739881	0.0996609609784453	7.33301870407765e-09	NA	24	58	58	Whole_Blood	0.537614031979115
Whole_Blood.381	ENSG00000152778.7	IFIT5	2.12657923722972	0.23642014611336	0.0334550591479721	0.0122945158386045	0.194378289262692	1.23767113457389e-17	NA	18	40	40	Whole_Blood	0.537614031979115
Whole_Blood.382	ENSG00000197183.8	C20orf112	-2.12655116947495	-0.155659465160174	0.033457393397098	0.0291734136858454	0.0572258085353915	2.07290178242704e-05	NA	28	55	55	Whole_Blood	0.537614031979115
Whole_Blood.383	ENSG00000188707.4	ZBED6CL	2.12638105160427	0.215818452149432	0.0334715441969013	0.0169980358022433	0.0870705416875733	9.43764858358303e-08	NA	11	15	15	Whole_Blood	0.537614031979115
Whole_Blood.384	ENSG00000267100.1	ILF3-AS1	-2.12621352447809	-1.10655447246872	0.0334854844959603	0.000488805608754422	0.0412320277249032	0.000315697700116687	NA	6	13	13	Whole_Blood	0.537614031979115
Whole_Blood.385	ENSG00000073849.10	ST6GAL1	-2.12613360769083	-1.61495466406377	0.0334921362964335	0.000313145900479013	0.0472803155699312	0.000104998757443541	NA	4	15	15	Whole_Blood	0.537614031979115
Whole_Blood.386	ENSG00000138095.14	LRPPRC	-2.12054822796182	-0.766831285991647	0.0339598388765766	0.00145569840736649	0.0209035351621188	0.0112782834916848	NA	2	5	5	Whole_Blood	0.543709337453999
Whole_Blood.387	ENSG00000133477.12	FAM83F	2.11582569630114	0.855673624719159	0.0343596347849086	0.00122612541779879	0.0355506901966425	0.000921115720596889	NA	3	7	7	Whole_Blood	0.546363290968231
Whole_Blood.388	ENSG00000197971.10	MBP	-2.11576172470764	-0.161258505806501	0.0343650779258244	0.0336375459773812	0.0351474473900695	0.000955072164558005	NA	33	65	65	Whole_Blood	0.546363290968231
Whole_Blood.389	ENSG00000006025.7	OSBPL7	-2.11545920318086	-0.613838079595792	0.0343908285091654	0.00180320600690349	0.0233952232917011	0.00746167566846848	NA	5	15	15	Whole_Blood	0.546363290968231
Whole_Blood.390	ENSG00000213513.3	RP13-39P12.2	-2.11267330179935	-0.67797238183289	0.0346287399400199	0.00215450224961725	0.0469239226432569	0.000120940881250157	NA	4	12	12	Whole_Blood	0.548732340588008
Whole_Blood.391	ENSG00000255284.1	AP006621.5	2.11148816901587	0.186205041305227	0.0347303737682059	0.0208824499227555	0.298240401798562	7.65976548537745e-27	NA	8	17	17	Whole_Blood	0.548935319405403
Whole_Blood.392	ENSG00000172927.3	MYEOV	-2.10905313491821	-0.550615177546869	0.0349399954575513	0.00341223497956511	0.0265443272877022	0.0035836984634713	NA	1	10	10	Whole_Blood	0.550839724305272
Whole_Blood.393	ENSG00000151692.10	RNF144A	-2.10382464589664	-0.353583873784893	0.035393746086704	0.00666234752180625	0.0982335629267202	1.39417173136524e-08	NA	16	47	47	Whole_Blood	0.554424316595862
Whole_Blood.394	ENSG00000263627.1	RP11-692N5.1	2.10132129015075	0.161602658648591	0.0356127720785027	0.030392992127375	0.146764215286323	7.53967327125607e-13	NA	6	13	13	Whole_Blood	0.554424316595862
Whole_Blood.395	ENSG00000184923.8	NUTM2A	-2.10077451930137	-0.124322675573525	0.0356607642226084	0.0516584059329839	0.126264521750687	5.44132131350026e-11	NA	57	115	115	Whole_Blood	0.554424316595862
Whole_Blood.396	ENSG00000139625.8	MAP3K12	-2.10026506666354	-0.412338155830917	0.035705530444263	0.00402167770301478	0.046260083625134	0.000141834165209378	NA	4	10	10	Whole_Blood	0.554424316595862
Whole_Blood.397	ENSG00000101751.6	POLI	2.10001330880604	0.153621532822504	0.0357276704036976	0.0301354885282521	0.196293099404855	7.76273654068596e-17	NA	44	91	91	Whole_Blood	0.554424316595862
Whole_Blood.398	ENSG00000143569.14	UBAP2L	-2.0994662937451	-0.29643908435719	0.0357758160834323	0.00848529332010852	0.0532135188114517	3.69962247461364e-05	NA	10	23	23	Whole_Blood	0.554424316595862
Whole_Blood.399	ENSG00000163214.16	DHX57	2.09924446275445	0.230411483716942	0.0357953563627426	0.0139759123052464	0.0234193356811311	0.00578118925792775	NA	5	8	8	Whole_Blood	0.554424316595862
Whole_Blood.400	ENSG00000127412.2	TRPV5	-2.09692688556994	-0.382102241441466	0.0360000481278144	0.00701807289760593	0.0598960603813094	1.41316495953137e-05	NA	2	5	5	Whole_Blood	0.555995569997337
Whole_Blood.401	ENSG00000141012.8	GALNS	-2.09530286487776	-0.25949328782893	0.0361440779673875	0.0103441170679706	0.117779123707623	3.53467571800614e-10	NA	5	16	16	Whole_Blood	0.555995569997337
Whole_Blood.402	ENSG00000101247.13	NDUFAF5	-2.09504826582373	-0.140754190479068	0.0361667021260404	0.0301869906916406	0.149991512280451	1.1748056825011e-12	NA	5	13	13	Whole_Blood	0.555995569997337
Whole_Blood.403	ENSG00000124299.9	PEPD	-2.09401152176391	-0.343907357240752	0.036258953892425	0.00668210780538264	0.0151346046315875	0.0305383730275414	NA	17	34	34	Whole_Blood	0.556030608077386
Whole_Blood.404	ENSG00000182621.12	PLCB1	2.09254264831543	0.187101347608781	0.0363900008217793	0.0241300690150028	0.0916652884768762	4.78652008725355e-08	NA	1	2	2	Whole_Blood	0.556658923461871
Whole_Blood.405	ENSG00000223891.1	OSER1-AS1	2.09136608937954	0.160619552014532	0.0364952595715783	0.0290708808508485	0.126975254474137	3.34037537869474e-11	NA	5	13	13	Whole_Blood	0.556890627536677
Whole_Blood.406	ENSG00000157315.4	TMED6	-2.0871447246942	-0.0910201403142682	0.0368750542580059	0.0866872689293541	0.149347643841299	1.02218984313885e-12	NA	9	25	25	Whole_Blood	0.561300086981469
Whole_Blood.407	ENSG00000108799.8	EZH1	-2.08418888661576	-0.521380404831701	0.037142989243088	0.00237670916950646	0.0229201091837669	0.0076749004768569	NA	5	11	11	Whole_Blood	0.563989369833621
Whole_Blood.408	ENSG00000108395.9	TRIM37	-2.08256977503485	-0.13462023053363	0.0372904566476189	0.0351146819597395	0.416965383266601	9.94645184318859e-42	NA	12	28	28	Whole_Blood	0.564840740397757
Whole_Blood.409	ENSG00000112977.11	DAP	-2.07991395268598	-0.12833335802149	0.0375334260210588	0.0503580926207393	0.270196506824749	2.418804471145e-24	NA	37	72	72	Whole_Blood	0.567130984865876
Whole_Blood.410	ENSG00000176788.7	BASP1	2.07574461163484	0.273286238585122	0.0379175775449603	0.0107147963512349	0.0174628293925694	0.0199100372591993	NA	16	44	44	Whole_Blood	0.570666873484047
Whole_Blood.411	ENSG00000100852.8	ARHGAP5	2.07396558278656	0.161419043182642	0.0380825073813612	0.0309832602659127	0.0523237669739688	4.7083965242928e-05	NA	36	62	62	Whole_Blood	0.570666873484047
Whole_Blood.412	ENSG00000260396.1	AC012065.7	2.0720228110223	0.118816930494083	0.0382633139308852	0.0457446806773155	0.024428221643612	0.00521335018388005	NA	27	54	54	Whole_Blood	0.570666873484047
Whole_Blood.413	ENSG00000164244.16	PRRC1	-2.07080189379072	-0.169605679895635	0.038377313192271	0.0331183169861594	0.0571655409064111	2.00993030134935e-05	NA	19	28	28	Whole_Blood	0.570666873484047
Whole_Blood.414	ENSG00000043514.11	TRIT1	-2.07005144949532	-0.443513744774237	0.0384475267096782	0.00427316367446398	0.0920390429758499	3.44046815194128e-08	NA	21	55	55	Whole_Blood	0.570666873484047
Whole_Blood.415	ENSG00000071462.7	WBSCR22	-2.06776923188942	-0.186422387191155	0.0386617282274525	0.0188678642791049	0.0736689294100432	9.08723036148895e-07	NA	6	11	11	Whole_Blood	0.570666873484047
Whole_Blood.416	ENSG00000145743.11	FBXL17	2.06727726935671	0.399547026382801	0.0387080348527124	0.00516153166413053	0.0141943570977664	0.0349869249201237	NA	6	9	9	Whole_Blood	0.570666873484047
Whole_Blood.417	ENSG00000160746.8	ANO10	2.06706582356501	0.169998871722921	0.0387279519438405	0.0248788286679002	0.111892588794405	1.57291129371348e-09	NA	22	47	47	Whole_Blood	0.570666873484047
Whole_Blood.418	ENSG00000143578.11	CREB3L4	-2.06676572447493	-0.413288310922989	0.0387562346625436	0.00371867888322988	0.0235893156716568	0.00717679087545954	NA	2	4	4	Whole_Blood	0.570666873484047
Whole_Blood.419	ENSG00000213462.4	ERV3-1	-2.06545907875341	-0.180486166247024	0.0388795836046248	0.0171509061617271	0.187452043933521	6.34433566153278e-16	NA	15	30	30	Whole_Blood	0.570666873484047
Whole_Blood.420	ENSG00000149187.13	CELF1	2.06501826115626	0.412896921361842	0.0389212724864282	0.00362248033461227	0.0254862422907286	0.00480632076570887	NA	2	4	4	Whole_Blood	0.570666873484047
Whole_Blood.421	ENSG00000225171.2	DUTP6	2.06416338325273	0.342555719833867	0.0390022279985715	0.00561508944776482	0.0577108423054058	2.03667511306906e-05	NA	16	29	29	Whole_Blood	0.570666873484047
Whole_Blood.422	ENSG00000213512.1	GBP7	-2.06305347845059	-0.266838323178401	0.0391075474855408	0.0145841287899817	0.172683406297881	1.0937468585496e-14	NA	7	27	27	Whole_Blood	0.570666873484047
Whole_Blood.423	ENSG00000214253.4	FIS1	2.06299253849616	0.453369887360964	0.0391133371000287	0.00407591324977888	0.0388263343433277	0.000425344632758711	NA	9	16	16	Whole_Blood	0.570666873484047
Whole_Blood.424	ENSG00000240388.2	CTD-2061E19.1	2.06179929258301	0.273167129791227	0.0392268484594662	0.0078221022033092	0.0330133316047991	0.00138876162088326	NA	10	15	15	Whole_Blood	0.570666873484047
Whole_Blood.425	ENSG00000105327.11	BBC3	2.0616099059835	0.504884953088101	0.0392448901667832	0.00408091422289494	0.0198122398900503	0.0125539868628306	NA	9	16	16	Whole_Blood	0.570666873484047
Whole_Blood.426	ENSG00000073670.9	ADAM11	2.05904263742357	0.216046162098703	0.0394901541617971	0.013307373091283	0.0596782627027845	1.48839337636037e-05	NA	8	16	16	Whole_Blood	0.572560030898046
Whole_Blood.427	ENSG00000171621.9	SPSB1	-2.0556363853545	-0.361867632128349	0.0398175778921145	0.00665230563905465	0.1569480843383	2.41116819096235e-13	NA	4	15	15	Whole_Blood	0.572560030898046
Whole_Blood.428	ENSG00000181754.6	AMIGO1	-2.05383204189523	-0.192629959314503	0.0399919505655571	0.0185107198498824	0.123766814444226	1.50244195239706e-10	NA	15	25	25	Whole_Blood	0.572560030898046
Whole_Blood.429	ENSG00000171763.13	SPATA5L1	2.05355989070192	0.206492651234659	0.0400183075384499	0.0143531289185338	0.258846497743955	1.1141903277412e-22	NA	13	27	27	Whole_Blood	0.572560030898046
Whole_Blood.430	ENSG00000061676.10	NCKAP1	2.05152490814665	0.222887179552644	0.0402158565229781	0.0147763341339864	0.0438710256327866	0.000197815577307934	NA	8	11	11	Whole_Blood	0.572560030898046
Whole_Blood.431	ENSG00000196313.7	POM121	2.0507606829567	0.170914067724574	0.0402902581521075	0.0270456510543788	0.0163891825398309	0.0248519041691371	NA	17	21	21	Whole_Blood	0.572560030898046
Whole_Blood.432	ENSG00000168778.7	TCTN2	2.05037588166953	0.359769444756009	0.0403277648898795	0.00450892441322074	0.0372840951392594	0.000656341046193796	NA	18	35	35	Whole_Blood	0.572560030898046
Whole_Blood.433	ENSG00000105048.12	TNNT1	-2.05013509156314	-0.152086933421075	0.0403512498565676	0.0253565432908898	0.102737778240325	7.45146090636798e-09	NA	9	19	19	Whole_Blood	0.572560030898046
Whole_Blood.434	ENSG00000172269.12	DPAGT1	-2.04779568519595	-0.752998361856205	0.0405800233225016	0.00120190246721042	0.0248989903407256	0.00472568933403326	NA	3	10	10	Whole_Blood	0.572560030898046
Whole_Blood.435	ENSG00000246465.1	RP11-57A19.2	2.04756339657635	0.408579894282657	0.0406027990082388	0.00721906628778324	0.0247314584006732	0.00566051381466321	NA	3	3	3	Whole_Blood	0.572560030898046
Whole_Blood.436	ENSG00000251129.1	RP11-734I18.1	2.04647159576416	2.3585784872158	0.0407099942889281	0.000154550817895054	0.287946042598957	1.17829968864172e-25	NA	1	7	7	Whole_Blood	0.572560030898046
Whole_Blood.437	ENSG00000176595.3	KBTBD11	2.04640907580858	0.380745396701806	0.040716139883031	0.005583924290565	0.0429375094852532	0.000220446839135095	NA	3	4	4	Whole_Blood	0.572560030898046
Whole_Blood.438	ENSG00000261584.1	RP11-457M11.5	2.0460222793149	0.117169405538729	0.0407541787353276	0.0461571405501491	0.368120908587481	1.05294353125381e-34	NA	17	33	33	Whole_Blood	0.572560030898046
Whole_Blood.439	ENSG00000107816.13	LZTS2	-2.04599922327834	-0.262900187729743	0.0407564470934485	0.00895521813068894	0.0149767660830822	0.0324622030926768	NA	15	23	23	Whole_Blood	0.572560030898046
Whole_Blood.440	ENSG00000188641.8	DPYD	-2.04591441495809	-0.275568085789478	0.0407647918438738	0.00939444078180202	0.07880873569143	5.07107115472512e-07	NA	16	36	36	Whole_Blood	0.572560030898046
Whole_Blood.441	ENSG00000228800.1	RP11-253D19.1	2.04495978664569	0.558922581085864	0.0408588228297213	0.00234980545687191	0.0276548984226732	0.00326884078986861	NA	8	20	20	Whole_Blood	0.572579421967522
Whole_Blood.442	ENSG00000221838.5	AP4M1	-2.04180841747881	-0.0769144113200607	0.0411705389680377	0.105563336439992	0.181445481438804	8.5686181579415e-16	NA	31	57	57	Whole_Blood	0.573791269533156
Whole_Blood.443	ENSG00000256515.3	CCL3L3	-2.04155538383442	-0.905462740116776	0.0411956548055998	0.00145396268111042	0.0789716008748431	3.17429171400897e-07	NA	7	19	19	Whole_Blood	0.573791269533156
Whole_Blood.444	ENSG00000169962.4	TAS1R3	-2.04127159527178	-0.101614955153188	0.0412238387819937	0.0601434792171457	0.125221056312289	4.98858475596422e-11	NA	11	30	30	Whole_Blood	0.573791269533156
Whole_Blood.445	ENSG00000077458.8	FAM76B	2.03906503521883	0.172224863189467	0.0414435372390375	0.0214718963460484	0.0949187543484638	2.09438249152261e-08	NA	30	52	52	Whole_Blood	0.575552944128656
Whole_Blood.446	ENSG00000140675.8	SLC5A2	2.0365563908285	0.277452427859493	0.041694516679605	0.00822914362254005	0.014454658760778	0.0335651306229173	NA	13	31	31	Whole_Blood	0.577651401826166
Whole_Blood.447	ENSG00000166428.8	PLD4	-2.0356891232335	-0.255559337959626	0.041781581976747	0.00897198980818583	0.0455633490936336	0.000166365241454805	NA	7	8	8	Whole_Blood	0.577651401826166
Whole_Blood.448	ENSG00000134758.9	RNF138	2.03409731576292	0.368760043136447	0.0419417845656744	0.00538132929452104	0.0454368211507414	0.00015340655601018	NA	13	25	25	Whole_Blood	0.578010998843587
Whole_Blood.449	ENSG00000111325.12	OGFOD2	-2.03357316023636	-0.825449959218659	0.0419946502396069	0.000937450356400026	0.013146399986127	0.0459166621121331	NA	5	13	13	Whole_Blood	0.578010998843587
Whole_Blood.450	ENSG00000130332.10	LSM7	-2.03198292827706	-0.064781329464424	0.0421553842452301	0.137491014880285	0.209425919499957	8.79865594300804e-18	NA	16	40	40	Whole_Blood	0.578933943634493
Whole_Blood.451	ENSG00000106178.2	CCL24	-2.02725678575503	-0.215784539158483	0.0426361584748342	0.0191610106645767	0.0718740639334201	1.75817787367694e-06	NA	11	17	17	Whole_Blood	0.584238269123005
Whole_Blood.452	ENSG00000258919.1	RP11-1029J19.4	-2.02444051347559	-0.234240926053242	0.0429248468155359	0.0103709190255194	0.0622501177315577	8.38258786465138e-06	NA	8	21	21	Whole_Blood	0.585240519780536
Whole_Blood.453	ENSG00000111615.8	KRR1	2.02410661330227	0.409361500648636	0.042959183317931	0.00497066024527254	0.0403721402525034	0.000348857338932263	NA	12	25	25	Whole_Blood	0.585240519780536
Whole_Blood.454	ENSG00000183386.5	FHL3	-2.02377412782072	-0.210142598827621	0.0429933974078258	0.0182614056072469	0.442002188249445	6.76365349658089e-45	NA	31	56	56	Whole_Blood	0.585240519780536
Whole_Blood.455	ENSG00000197894.6	ADH5	-2.02144347192446	-0.155410061007446	0.0432338784298086	0.0303559664711952	0.21763071394751	1.64009004845582e-18	NA	30	65	65	Whole_Blood	0.587220590541136
Whole_Blood.456	ENSG00000073910.15	FRY	-2.01915226745834	-0.640362692897504	0.0434713957401064	0.00223236920636621	0.0165151872815909	0.0247038075406736	NA	9	19	19	Whole_Blood	0.587936849327414
Whole_Blood.457	ENSG00000138738.6	PRDM5	-2.01886067892673	-0.091495039850102	0.0435017021354908	0.0893455013879932	0.279408864436258	1.09646715777678e-24	NA	27	47	47	Whole_Blood	0.587936849327414
Whole_Blood.458	ENSG00000030582.12	GRN	2.01763904826613	0.12291979199264	0.0436288670056562	0.0438904183697411	0.027457183268164	0.00357181536223863	NA	31	59	59	Whole_Blood	0.587936849327414
Whole_Blood.459	ENSG00000244227.1	RP11-298O21.5	-2.01531503156191	-0.0780327651463578	0.0438716509225327	0.108296880481989	0.207748676713894	1.10600516364645e-17	NA	10	12	12	Whole_Blood	0.587936849327414
Whole_Blood.460	ENSG00000125450.6	NUP85	2.0128538608551	1.18332158009462	0.044130005701698	0.000378696960680774	0.358642190819279	7.54742580320807e-34	NA	1	7	7	Whole_Blood	0.587936849327414
Whole_Blood.461	ENSG00000222011.4	FAM185A	-2.01263465748849	-0.644282497613564	0.0441530781419052	0.00213054592505866	0.0442408184161483	0.000144967313433184	NA	3	5	5	Whole_Blood	0.587936849327414
Whole_Blood.462	ENSG00000198373.8	WWP2	-2.01209425926208	-0.407992382775739	0.0442100017210707	0.00324246237177797	0.0300144797123303	0.00224378637847686	NA	1	5	5	Whole_Blood	0.587936849327414
Whole_Blood.463	ENSG00000254415.3	SIGLEC14	-2.01149081811108	-0.155308603600272	0.0442736392012133	0.031107632957924	0.248228337125861	5.24807074046965e-22	NA	26	67	67	Whole_Blood	0.587936849327414
Whole_Blood.464	ENSG00000156968.8	MPV17L	-2.0112017789899	-0.138745531883725	0.0443041479576275	0.0434245677703847	0.163872600510935	7.00797256499987e-14	NA	3	8	8	Whole_Blood	0.587936849327414
Whole_Blood.465	ENSG00000188677.10	PARVB	2.01021119410275	0.297854272115967	0.0444088411450354	0.00790070152504498	0.0392460867375648	0.000493728970454088	NA	23	59	59	Whole_Blood	0.587936849327414
Whole_Blood.466	ENSG00000131979.14	GCH1	2.00933460687839	0.109538548780435	0.0445016601489781	0.0572860478668821	0.212138898765002	1.74600229500358e-18	NA	7	26	26	Whole_Blood	0.587936849327414
Whole_Blood.467	ENSG00000273014.1	RP11-225B17.2	2.00862518401571	0.294039938685007	0.0445768984460485	0.00745477952511998	0.0359862774676466	0.000725879355896938	NA	13	28	28	Whole_Blood	0.587936849327414
Whole_Blood.468	ENSG00000266970.1	RP11-806H10.4	-2.00860305073679	-0.503025423244424	0.0445792475304134	0.00339302088884731	0.0178007059892345	0.0194880220009395	NA	4	9	9	Whole_Blood	0.587936849327414
Whole_Blood.469	ENSG00000196126.6	HLA-DRB1	2.00823327630545	0.135821235037112	0.0446185084683749	0.0485979712807428	0.158960130917636	7.77200780763648e-14	NA	14	21	21	Whole_Blood	0.587936849327414
Whole_Blood.470	ENSG00000181458.6	TMEM45A	2.00122913110539	0.134768619143651	0.0453677029785578	0.0417761728536593	0.273011317490406	8.06376349037451e-25	NA	5	13	13	Whole_Blood	0.5953854044347
Whole_Blood.471	ENSG00000268362.1	CTD-2017D11.1	-2.00080743966921	-0.0969940026325513	0.0454131453714306	0.0836357816272895	0.338694422367357	6.27713161221973e-32	NA	15	28	28	Whole_Blood	0.5953854044347
Whole_Blood.472	ENSG00000230387.1	RP4-737E23.2	2.0002543922617	0.108702334285995	0.0454728011154011	0.0605589724280187	0.109931274861593	1.7591644851101e-09	NA	9	11	11	Whole_Blood	0.5953854044347
Whole_Blood.473	ENSG00000186831.7	KRT17P2	-1.99808089931847	-0.237879692859898	0.0457078901711312	0.0182043600405483	0.145748908008917	1.97146443582512e-12	NA	5	13	13	Whole_Blood	0.596159164079432
Whole_Blood.474	ENSG00000141096.4	DPEP3	-1.99704766273499	-1.73943853460816	0.0458200055736548	0.000185571670944653	0.0422382552081411	0.00029896042064959	NA	1	4	4	Whole_Blood	0.596159164079432
Whole_Blood.475	ENSG00000013573.12	DDX11	-1.99640660622378	-0.0728684253197221	0.0458896823235215	0.145504142108042	0.613468816207442	2.24077078684159e-75	NA	16	33	33	Whole_Blood	0.596159164079432
Whole_Blood.476	ENSG00000092094.6	OSGEP	-1.99614850321468	-0.152976478335458	0.045917760857898	0.0280313759939949	0.190016979386089	3.02907891355664e-16	NA	10	24	24	Whole_Blood	0.596159164079432
Whole_Blood.477	ENSG00000141956.9	PRDM15	-1.99230624273431	-0.346247073743654	0.0463374671701452	0.00586472272093951	0.137699677693114	8.9593223891671e-12	NA	9	22	22	Whole_Blood	0.600347058933956
Whole_Blood.478	ENSG00000142185.12	TRPM2	-1.98791419699423	-0.117761812163858	0.046821180327449	0.041281255068174	0.117295909879691	5.74403214941978e-10	NA	12	26	26	Whole_Blood	0.604710816721502
Whole_Blood.479	ENSG00000224051.2	GLTPD1	-1.98723581880963	-0.221138983731044	0.0468962702546592	0.0150684635567597	0.0749403381925715	8.342942156753e-07	NA	2	7	7	Whole_Blood	0.604710816721502
Whole_Blood.480	ENSG00000224203.2	RPS23P10	-1.98659017913251	-0.181403049239774	0.046967830424971	0.0257081434843321	0.155800574971028	2.06967413378761e-13	NA	20	49	49	Whole_Blood	0.604710816721502
Whole_Blood.481	ENSG00000213713.3	PIGCP1	1.98421224412631	0.201686543842078	0.0472321841570394	0.0134655441233679	0.122308523472756	1.26611972102414e-10	NA	16	37	37	Whole_Blood	0.606850099980256
Whole_Blood.482	ENSG00000148296.5	SURF6	-1.98243641993836	-0.0990932853546291	0.0474304167900443	0.0635614093067673	0.35718149960816	2.67394692214943e-33	NA	22	45	45	Whole_Blood	0.607830094125104
Whole_Blood.483	ENSG00000169660.11	HEXDC	1.98176840157193	0.0593078499651111	0.0475051675505542	0.178116487919358	0.336360609716878	5.92496004116085e-31	NA	31	52	52	Whole_Blood	0.607830094125104
Whole_Blood.484	ENSG00000235271.1	RP1-90L6.3	-1.98051448002132	-0.359863404377984	0.0476457479122562	0.00577870765374505	0.0382167029633009	0.000489952183207817	NA	2	3	3	Whole_Blood	0.608369260532527
Whole_Blood.485	ENSG00000106290.10	TAF6	-1.97730672371837	-0.370917511356587	0.0480069701237185	0.00405882414686157	0.0469729105922752	0.000110055791791671	NA	4	9	9	Whole_Blood	0.609694079427683
Whole_Blood.486	ENSG00000112763.11	BTN2A1	-1.97706298364176	-0.146953444963029	0.048034511269024	0.0277604754044398	0.358400998260165	1.23175073122771e-33	NA	18	34	34	Whole_Blood	0.609694079427683
Whole_Blood.487	ENSG00000136114.11	THSD1	1.97569618727197	0.277193383045585	0.0481891970136622	0.00761638529453989	0.0587873339648118	1.17913778166043e-05	NA	7	13	13	Whole_Blood	0.609694079427683
Whole_Blood.488	ENSG00000127527.9	EPS15L1	1.97509914674996	0.154746423117589	0.0482568976585945	0.0297550729065458	0.037661226327168	0.000648395081356752	NA	23	58	58	Whole_Blood	0.609694079427683
Whole_Blood.489	ENSG00000198001.9	IRAK4	-1.97489559650421	-0.675019627956895	0.0482799972337458	0.00162721693052329	0.0306373222432313	0.0020166283135592	NA	1	3	3	Whole_Blood	0.609694079427683
Whole_Blood.490	ENSG00000166398.8	KIAA0355	1.9736012554775	0.367188924920621	0.0484271008793988	0.00511721211126893	0.0421258142454826	0.000290643247457142	NA	8	28	28	Whole_Blood	0.609694079427683
Whole_Blood.491	ENSG00000050767.11	COL23A1	1.97348707274469	0.137497206904832	0.0484400959545295	0.040826716865344	0.0681307081125713	1.13963484317415e-06	NA	11	15	15	Whole_Blood	0.609694079427683
Whole_Blood.492	ENSG00000163602.9	RYBP	-1.96847868268355	-0.0607170897952515	0.0490129865167862	0.177166282443919	0.312082017544026	2.69403616644793e-28	NA	4	5	5	Whole_Blood	0.615274952865727
Whole_Blood.493	ENSG00000188761.7	BCL2L15	1.96787333518837	0.432605818026722	0.0490826135538517	0.00329693343653333	0.0653907770816069	3.85368205955061e-06	NA	8	15	15	Whole_Blood	0.615274952865727
Whole_Blood.494	ENSG00000117862.7	TXNDC12	-1.96675961689771	-0.0912349383147689	0.0492109302304991	0.0750017404273295	0.147174423175102	1.72374028570477e-13	NA	13	36	36	Whole_Blood	0.615486055550918
Whole_Blood.495	ENSG00000130338.8	TULP4	1.96581593399424	0.200096899370753	0.0493198765357142	0.020287687110038	0.034232843632521	0.00103796047958151	NA	42	68	68	Whole_Blood	0.615486055550918
Whole_Blood.496	ENSG00000184110.10	EIF3C	-1.96513829318197	-0.221116398865685	0.0493982335846692	0.01271645142843	0.0613703103523352	1.03842249557829e-05	NA	5	13	13	Whole_Blood	0.615486055550918
Whole_Blood.497	ENSG00000038002.4	AGA	1.96371027243109	0.0726990691966317	0.0495637006515005	0.135763333803818	0.471029218422031	2.2925824540627e-48	NA	34	73	73	Whole_Blood	0.61630517107902
Whole_Blood.498	ENSG00000032389.8	TSSC1	1.9586923479345	0.214891217374422	0.0501488271287666	0.0141678824925268	0.0360642039039931	0.000805541901644581	NA	12	19	19	Whole_Blood	0.620072270952954
Whole_Blood.499	ENSG00000111186.8	WNT5B	1.95743190413497	3.27039100058812	0.0502967105619821	9.96864167606286e-05	0.0229683892576392	0.00742260645035933	NA	3	7	7	Whole_Blood	0.620072270952954
Whole_Blood.500	ENSG00000255200.1	AP003068.18	1.95672902426021	0.28123467729617	0.0503793355981575	0.00759322782450796	0.0660436205065273	2.77827391030495e-06	NA	11	37	37	Whole_Blood	0.620072270952954
Whole_Blood.501	ENSG00000026103.15	FAS	-1.95561059311761	-0.110087658442884	0.0505110440591631	0.0487248345743702	0.073373943018936	1.23627784654581e-06	NA	19	31	31	Whole_Blood	0.620072270952954
Whole_Blood.502	ENSG00000229314.4	ORM1	-1.95551726546346	-0.148723363473336	0.0505220475213982	0.0291083518388316	0.280192132884201	6.85500077276904e-25	NA	3	5	5	Whole_Blood	0.620072270952954
Whole_Blood.503	ENSG00000261098.1	RP11-819C21.1	-1.95516103375093	-0.368943504137372	0.0505640662090869	0.00492408406653845	0.0358563213167565	0.00076919775497688	NA	20	57	57	Whole_Blood	0.620072270952954
Whole_Blood.504	ENSG00000269676.1	MUC8	-1.95480492511479	-0.234874848272701	0.0506060996401489	0.0108705403899929	0.060886917145834	1.22155655758336e-05	NA	11	32	32	Whole_Blood	0.620072270952954
Whole_Blood.505	ENSG00000105339.6	DENND3	-1.95358702074045	-0.177030016968792	0.0507500768188925	0.022779471252501	0.0166195593376292	0.0241357506057782	NA	27	43	43	Whole_Blood	0.620072270952954
Whole_Blood.506	ENSG00000070831.11	CDC42	1.95168938506413	0.24632592258943	0.0509750936272129	0.0102547160386128	0.144770659313462	3.42077375725052e-12	NA	2	7	7	Whole_Blood	0.620072270952954
Whole_Blood.507	ENSG00000172113.4	NME6	-1.95046039078674	-0.171175421039945	0.0511212699623849	0.016574701018028	0.169550200473397	1.4774353080637e-14	NA	12	33	33	Whole_Blood	0.620072270952954
Whole_Blood.508	ENSG00000137441.7	FGFBP2	1.94946432113647	0.399895339690413	0.0512399996472546	0.00474805032908617	0.0312870217344475	0.00179926934178193	NA	1	2	2	Whole_Blood	0.620072270952954
Whole_Blood.509	ENSG00000136051.9	KIAA1033	1.94946432113647	2.1759341744539	0.0512399996472546	0.000162001722170078	0.054540358929701	2.78348624986228e-05	NA	1	3	3	Whole_Blood	0.620072270952954
Whole_Blood.510	ENSG00000070371.11	CLTCL1	1.94922257128278	0.13204376008686	0.0512688505778182	0.0299077931460677	0.189200327319927	6.15523907093654e-17	NA	22	48	48	Whole_Blood	0.620072270952954
Whole_Blood.511	ENSG00000223508.5	RPL23AP53	1.94805958785146	0.275663171328652	0.0514078335860084	0.0100312399459537	0.0347678555212554	0.000898938806705077	NA	12	21	21	Whole_Blood	0.620072270952954
Whole_Blood.512	ENSG00000170291.10	ELP5	-1.94782701831027	-0.161535582072376	0.0514356647494466	0.0192636894061292	0.0677306685953896	1.64011404664126e-06	NA	11	17	17	Whole_Blood	0.620072270952954
Whole_Blood.513	ENSG00000133101.5	CCNA1	1.94665499312141	0.154633905092147	0.0515761108096724	0.0261288279579277	0.148166894073913	1.29593523383218e-12	NA	28	70	70	Whole_Blood	0.620072270952954
Whole_Blood.514	ENSG00000248099.3	INSL3	-1.94512318174449	-0.570411304011988	0.0517601544619467	0.00201873771846914	0.0879255576015884	3.85554259303341e-08	NA	5	12	12	Whole_Blood	0.620072270952954
Whole_Blood.515	ENSG00000099968.13	BCL2L13	-1.94466290964298	-0.475094144181295	0.0518155623535856	0.00280291119320409	0.0277190034144521	0.00353704613645239	NA	5	10	10	Whole_Blood	0.620072270952954
Whole_Blood.516	ENSG00000240403.1	KIR3DL2	1.94420010409651	0.107770255002467	0.0518713252500084	0.0563154912374113	0.115255783362707	3.71178260093652e-10	NA	35	87	87	Whole_Blood	0.620072270952954
Whole_Blood.517	ENSG00000128683.9	GAD1	-1.94418322547405	-0.337624085222565	0.0518733598839284	0.00665582554706772	0.168057595032966	4.76430965990593e-15	NA	7	19	19	Whole_Blood	0.620072270952954
Whole_Blood.518	ENSG00000198642.5	KLHL9	1.94286100204341	0.191209752322848	0.0520329549486945	0.0202335536615427	0.0356875465159568	0.000831712916918397	NA	15	24	24	Whole_Blood	0.620508672126277
Whole_Blood.519	ENSG00000125877.8	ITPA	-1.94140028193029	-0.0658011978823411	0.0522097441376308	0.131789323856129	0.32636853064372	3.82048187345709e-30	NA	14	37	37	Whole_Blood	0.620508672126277
Whole_Blood.520	ENSG00000135778.7	NTPCR	-1.94138921326131	-0.0837967092478025	0.0522110856805282	0.0857618888215676	0.515331305728368	2.01540161259958e-56	NA	14	29	29	Whole_Blood	0.620508672126277
Whole_Blood.521	ENSG00000229759.1	MRPS18AP1	1.93864196122299	0.0709580683472576	0.0525449503432267	0.0975684825713311	0.163083426540262	7.23327614922985e-14	NA	6	9	9	Whole_Blood	0.621790095062164
Whole_Blood.522	ENSG00000258839.2	MC1R	-1.93859285385948	-0.288111685921178	0.0525509344011147	0.00756224359556831	0.0990744962385628	1.12030094205992e-08	NA	7	16	16	Whole_Blood	0.621790095062164
Whole_Blood.523	ENSG00000260787.1	RP11-797A18.4	-1.93802028698554	-0.083175203693043	0.0526207475271055	0.0766356144016146	0.304187460132623	4.61675554645508e-27	NA	16	34	34	Whole_Blood	0.621790095062164
Whole_Blood.524	ENSG00000196460.8	RFX8	-1.93615616219611	-0.402049481406499	0.0528485777217299	0.00406939217523178	0.02485234909778	0.00551307758098421	NA	15	35	35	Whole_Blood	0.62180435103173
Whole_Blood.525	ENSG00000108963.13	DPH1	1.9358608980956	0.340106981435679	0.0528847399210195	0.00589320816730033	0.0819645614644118	2.07435210981934e-07	NA	2	4	4	Whole_Blood	0.62180435103173
Whole_Blood.526	ENSG00000240089.2	BMS1P3	1.93554215618347	3.76570026128893	0.0529238007512443	5.4009316812377e-05	0.0189087599505874	0.0154382932137851	NA	2	4	4	Whole_Blood	0.62180435103173
Whole_Blood.527	ENSG00000108106.9	UBE2S	-1.93366806857656	-0.205141495817656	0.053153952251451	0.0152253707800548	0.0312318641272064	0.00185862966611908	NA	14	42	42	Whole_Blood	0.623323386933525
Whole_Blood.528	ENSG00000161664.2	ASB16	1.9294163475767	0.244761968012377	0.0536791958617444	0.00925277716991138	0.0507717448072091	7.06887120682208e-05	NA	10	33	33	Whole_Blood	0.625210977460849
Whole_Blood.529	ENSG00000145725.15	PPIP5K2	1.92931090458417	0.0987567591027379	0.0536922768133943	0.0517053339448693	0.403838688821865	2.87363065695102e-39	NA	20	44	44	Whole_Blood	0.625210977460849
Whole_Blood.530	ENSG00000268175.1	AC117395.1	-1.92819025283472	-0.181104588458456	0.0538314661453122	0.0171773406266191	0.0142995017766727	0.0367754655020121	NA	23	47	47	Whole_Blood	0.625210977460849
Whole_Blood.531	ENSG00000196236.8	XPNPEP3	-1.92777146166856	-0.144060502187077	0.0538835589044914	0.0267565473564519	0.0370709981573867	0.000671415662815562	NA	2	14	14	Whole_Blood	0.625210977460849
Whole_Blood.532	ENSG00000204618.4	RNF39	1.92729125363036	3.15887972123094	0.0539433429919183	5.09010501087409e-05	0.0434463891162982	0.000234055807671218	NA	5	13	13	Whole_Blood	0.625210977460849
Whole_Blood.533	ENSG00000228638.1	FCF1P2	-1.9269366951601	-0.653523523502533	0.0539875197049631	0.00108004992201705	0.0442780526890417	0.000181794332083639	NA	12	34	34	Whole_Blood	0.625210977460849
Whole_Blood.534	ENSG00000178623.7	GPR35	-1.92624578582193	-0.226427315413383	0.0540736912835612	0.0121818872228018	0.100767245749953	6.64517214330693e-09	NA	12	20	20	Whole_Blood	0.625210977460849
Whole_Blood.535	ENSG00000132522.11	GPS2	1.92584083180309	0.256236824005583	0.0541242512850411	0.00836191191685555	0.0292794692351793	0.00267193306945083	NA	3	14	14	Whole_Blood	0.625210977460849
Whole_Blood.536	ENSG00000126001.11	CEP250	-1.92439461736925	-0.220681535195074	0.054305138631573	0.0119190697889024	0.0415457268297776	0.000290548532285538	NA	7	21	21	Whole_Blood	0.625449196912075
Whole_Blood.537	ENSG00000257267.1	ZNF271	-1.9222336808928	-0.206746649153056	0.054576360577684	0.0146242184103342	0.0228338494971678	0.00819688487336429	NA	11	21	21	Whole_Blood	0.625449196912075
Whole_Blood.538	ENSG00000041357.11	PSMA4	-1.92049570019441	-0.228165047689229	0.0547953157572169	0.0102454958412222	0.0745781718915407	8.02586965364844e-07	NA	5	10	10	Whole_Blood	0.625449196912075
Whole_Blood.539	ENSG00000189013.10	KIR2DL4	1.91978682747096	0.388528426578002	0.0548848314064629	0.00409332049249673	0.0168535287397143	0.0229800458684376	NA	10	31	31	Whole_Blood	0.625449196912075
Whole_Blood.540	ENSG00000197043.9	ANXA6	1.91898740897067	0.225005023844985	0.0549859273349169	0.0132351362839336	0.139207749493332	5.50671911141069e-12	NA	5	17	17	Whole_Blood	0.625449196912075
Whole_Blood.541	ENSG00000124587.9	PEX6	1.91881502584835	0.0388761555248891	0.0550077475571383	0.350729529371119	0.706105716192976	1.4245492163083e-100	NA	29	67	67	Whole_Blood	0.625449196912075
Whole_Blood.542	ENSG00000197442.8	MAP3K5	-1.91841639082746	-0.229568095057351	0.0550582343518199	0.0118720644981943	0.0309790647644188	0.0018742770086389	NA	29	60	60	Whole_Blood	0.625449196912075
Whole_Blood.543	ENSG00000140009.14	ESR2	-1.91815547306582	-0.195480363897961	0.0550913002824024	0.0207000439513456	0.0507018621910969	5.24986045727666e-05	NA	12	16	16	Whole_Blood	0.625449196912075
Whole_Blood.544	ENSG00000170322.10	NFRKB	1.91792467219527	0.231153243207263	0.0551205633169423	0.0109363546831546	0.264326403500112	2.99324306247859e-23	NA	16	44	44	Whole_Blood	0.625449196912075
Whole_Blood.545	ENSG00000077684.11	PHF17	1.91745615005493	1.94649953544707	0.0551800066678751	0.000154351877726128	0.0275412304405792	0.00346226535809002	NA	1	10	10	Whole_Blood	0.625449196912075
Whole_Blood.546	ENSG00000250334.1	LINC00989	1.9168410118734	0.10725032200179	0.0552581329310668	0.0580029117256674	0.280692060550912	6.13703612592865e-25	NA	24	52	52	Whole_Blood	0.625449196912075
Whole_Blood.547	ENSG00000124198.8	ARFGEF2	1.91487116956767	0.216960939315392	0.0555089353791017	0.0123834185646121	0.0126368776595291	0.0497710069253262	NA	8	11	11	Whole_Blood	0.626785596916684
Whole_Blood.548	ENSG00000131634.9	TMEM204	-1.91329007834229	-0.0991404088144728	0.0557109271874633	0.0579761109554428	0.449438756955954	4.94339870213672e-45	NA	10	18	18	Whole_Blood	0.626785596916684
Whole_Blood.549	ENSG00000253326.2	RP11-261C10.7	1.91298244651657	0.450904938755069	0.0557502996706274	0.00409213913571425	0.0469495214983791	0.000114505829760091	NA	9	16	16	Whole_Blood	0.626785596916684
Whole_Blood.550	ENSG00000175395.11	ZNF25	-1.91203355109424	-0.567142823038835	0.0558718907880186	0.00161188093836173	0.0259147564323244	0.00391755388660533	NA	6	24	24	Whole_Blood	0.626785596916684
Whole_Blood.551	ENSG00000118217.5	ATF6	-1.91194451388464	-0.292482984016752	0.0558833113108564	0.00699071590879219	0.0671103743608585	3.47028432588045e-06	NA	8	17	17	Whole_Blood	0.626785596916684
Whole_Blood.552	ENSG00000214087.4	ARL16	1.91010419024752	0.0726308087111345	0.0561197996047376	0.0922259737038915	0.552328310170768	3.6175390478849e-64	NA	6	13	13	Whole_Blood	0.627400383182491
Whole_Blood.553	ENSG00000213077.5	FAM106A	-1.90895962997159	-0.160825801559319	0.0562672996581174	0.0403321397742467	0.202882784407789	1.91924372543764e-17	NA	5	7	7	Whole_Blood	0.627400383182491
Whole_Blood.554	ENSG00000064886.9	CHI3L2	-1.90797708325378	-0.0792878474570247	0.0563941782820113	0.0862805662213282	0.381390368994704	4.55841628569893e-37	NA	13	27	27	Whole_Blood	0.627400383182491
Whole_Blood.555	ENSG00000178449.4	COX14	1.90785983596884	0.298039653354771	0.0564093346000224	0.00593615227470734	0.0447484059725826	0.000161739631710687	NA	4	15	15	Whole_Blood	0.627400383182491
Whole_Blood.556	ENSG00000205786.4	AC002511.1	-1.90754438635395	-0.137238907957618	0.0564501289648879	0.0306163640826208	0.0758257124176666	8.53949221165478e-07	NA	9	14	14	Whole_Blood	0.627400383182491
Whole_Blood.557	ENSG00000104774.8	MAN2B1	-1.90616233305049	-0.125934341242141	0.0566291475383528	0.0384752350801886	0.102042485880669	6.62072461321297e-09	NA	11	18	18	Whole_Blood	0.627400383182491
Whole_Blood.558	ENSG00000166562.4	SEC11C	-1.90601104661506	-0.266034175933144	0.0566487724621084	0.0107656302873012	0.0257360363452795	0.00470354306832192	NA	12	35	35	Whole_Blood	0.627400383182491
Whole_Blood.559	ENSG00000171916.12	LGALS9C	-1.90409422615315	-0.101828854978362	0.0568979135512536	0.100547604846031	0.341489028540419	1.4866757765343e-31	NA	10	16	16	Whole_Blood	0.629032389529065
Whole_Blood.560	ENSG00000259363.1	CTD-2054N24.2	-1.90237173572807	-0.17413049771047	0.0571225734114225	0.0224068808564636	0.0179089185439355	0.0187487701024371	NA	33	98	98	Whole_Blood	0.630388399433198
Whole_Blood.561	ENSG00000156642.12	NPTN	-1.90010707274288	-0.432349722419141	0.0574190697306937	0.00471357414020232	0.0135882800977238	0.0406212938757029	NA	8	20	20	Whole_Blood	0.631665683526454
Whole_Blood.562	ENSG00000104921.10	FCER2	1.89992672029831	0.40019208854258	0.0574427369161597	0.00386307004037516	0.0550787639796275	3.07148564671079e-05	NA	7	13	13	Whole_Blood	0.631665683526454
Whole_Blood.563	ENSG00000066294.10	CD84	1.898678143634	0.32557683799869	0.0576068069653187	0.00598031272070271	0.0607864003604194	1.06974728773718e-05	NA	19	42	42	Whole_Blood	0.632344701679697
Whole_Blood.564	ENSG00000236008.1	AC011747.4	1.89471329490566	1.16382762254206	0.0581303954308015	0.000503060872489949	0.0758982352484665	8.31465370073939e-07	NA	4	10	10	Whole_Blood	0.636960715890697
Whole_Blood.565	ENSG00000158406.2	HIST1H4H	-1.89357332029715	-0.225226800802273	0.0582816675941196	0.00995821050023207	0.0508302939310239	5.80241705272782e-05	NA	15	27	27	Whole_Blood	0.637305126708239
Whole_Blood.566	ENSG00000164048.9	ZNF589	1.89289054896681	0.052888043577609	0.0583724263652512	0.163722065550523	0.341651036889764	4.10250116024586e-32	NA	12	29	29	Whole_Blood	0.637305126708239
Whole_Blood.567	ENSG00000212719.6	C17orf51	1.89156890641202	0.150006936441268	0.0585484419895802	0.0298729837539276	0.0524418363851804	4.07085194544101e-05	NA	14	34	34	Whole_Blood	0.637305126708239
Whole_Blood.568	ENSG00000125818.13	PSMF1	1.89098218168843	0.446683807811322	0.0586267228275835	0.00294598239331728	0.0285282101702769	0.00304547196959438	NA	6	15	15	Whole_Blood	0.637305126708239
Whole_Blood.569	ENSG00000106780.7	MEGF9	-1.88972989909054	-0.329795962696762	0.0587940931871991	0.00607442097426849	0.0216539793433202	0.00953636777048828	NA	11	22	22	Whole_Blood	0.637305126708239
Whole_Blood.570	ENSG00000196235.9	SUPT5H	1.88967194341608	0.234488397690786	0.0588018486878013	0.00990886962264769	0.0147278702569264	0.0329565394368467	NA	12	20	20	Whole_Blood	0.637305126708239
Whole_Blood.571	ENSG00000213640.3	RP11-797H7.3	1.88853428023486	0.0788541258517667	0.0589542603400841	0.0769704980797938	0.282471696713505	7.2012650487902e-25	NA	22	52	52	Whole_Blood	0.637305126708239
Whole_Blood.572	ENSG00000260082.1	RP11-2C24.5	1.88777475308683	0.369336873985373	0.0590561959191154	0.00421099680220004	0.0226141381743428	0.00795453456987081	NA	7	21	21	Whole_Blood	0.637305126708239
Whole_Blood.573	ENSG00000122490.14	PQLC1	-1.88752355386725	-0.373105203006263	0.0590899413598416	0.00474403009046986	0.0362548457396469	0.000733616837469578	NA	7	10	10	Whole_Blood	0.637305126708239
Whole_Blood.574	ENSG00000140678.12	ITGAX	1.88540326367354	0.0648282142190209	0.0593754137371593	0.120953540016294	0.187083625977939	8.47621908078345e-16	NA	20	32	32	Whole_Blood	0.63914024051181
Whole_Blood.575	ENSG00000154768.4	C17orf50	1.88456133875163	0.198998893620535	0.0594890861145934	0.0140765379535094	0.100268223735523	1.2422971068632e-08	NA	4	8	8	Whole_Blood	0.63914024051181
Whole_Blood.576	ENSG00000100979.10	PLTP	1.88396024956491	0.334012203365838	0.0595703525137221	0.00493314505907066	0.0204030305125124	0.0111724847480716	NA	6	12	12	Whole_Blood	0.63914024051181
Whole_Blood.577	ENSG00000162819.7	BROX	1.88242428199791	0.177024389443652	0.0597784315814904	0.0203712544273408	0.023237965138848	0.00742305949816625	NA	17	39	39	Whole_Blood	0.639583932762196
Whole_Blood.578	ENSG00000137054.11	POLR1E	1.88105931721088	0.336786262021075	0.0599638503081199	0.00498697375808063	0.0147110841161806	0.0329996462338166	NA	6	11	11	Whole_Blood	0.639583932762196
Whole_Blood.579	ENSG00000228804.1	RP11-211G3.3	1.88072427189039	0.0901205310380054	0.0600094361642364	0.081227187554863	0.288266293758814	1.39404378570356e-25	NA	26	42	42	Whole_Blood	0.639583932762196
Whole_Blood.580	ENSG00000173113.2	TRMT112	1.88019070659265	0.248238497193806	0.0600820917266258	0.0077805656171403	0.103010687933876	4.35906836409059e-09	NA	8	23	23	Whole_Blood	0.639583932762196
Whole_Blood.581	ENSG00000213398.3	LCAT	1.87984526717149	0.740160157046177	0.0601291690833068	0.00303556968052101	0.0430627594995301	0.000239127503674802	NA	5	11	11	Whole_Blood	0.639583932762196
Whole_Blood.582	ENSG00000123600.14	METTL8	1.87483250469915	0.334561037446957	0.0608157699050535	0.00588971921592738	0.114142041891119	4.90339460961378e-10	NA	2	9	9	Whole_Blood	0.645775701053661
Whole_Blood.583	ENSG00000229453.1	SPINK8	1.87404977066354	0.179305901492583	0.0609235655099713	0.0135933441433606	0.135149100007356	1.53085984491605e-11	NA	15	31	31	Whole_Blood	0.64581069442817
Whole_Blood.584	ENSG00000106086.14	PLEKHA8	1.87282331547773	0.138784164386383	0.0610927872437175	0.0317563510999153	0.0972095806061292	1.14145859582344e-08	NA	4	4	4	Whole_Blood	0.646495591037969
Whole_Blood.585	ENSG00000233327.6	USP32P2	-1.86961708847924	-0.0804534645085613	0.0615370105293495	0.149504317932649	0.445576017479719	3.13133569779675e-46	NA	5	11	11	Whole_Blood	0.649931098179679
Whole_Blood.586	ENSG00000148719.10	DNAJB12	1.86850912649282	0.322214534906309	0.0616911392163657	0.00622302256745553	0.0958741407948172	2.24590555056345e-08	NA	13	26	26	Whole_Blood	0.649931098179679
Whole_Blood.587	ENSG00000134086.7	VHL	-1.8678126664184	-0.185276633344697	0.0617881873034283	0.0163740368829172	0.0757611245514244	9.52606692885948e-07	NA	8	22	22	Whole_Blood	0.649931098179679
Whole_Blood.588	ENSG00000268087.1	CTC-429P9.2	-1.86611971987264	-0.280881438114167	0.0620246175842897	0.0081657767402691	0.0144915409914923	0.035890554975695	NA	18	39	39	Whole_Blood	0.649931098179679
Whole_Blood.589	ENSG00000116698.16	SMG7	1.86593291723412	0.140373202841336	0.0620507515069889	0.0270512228193495	0.115568735356838	3.13561858717178e-10	NA	18	35	35	Whole_Blood	0.649931098179679
Whole_Blood.590	ENSG00000151725.7	MLF1IP	1.86508131027222	0.93631850137206	0.0621700078637647	0.000615613953045593	0.0672702363653062	4.16354826499793e-06	NA	1	7	7	Whole_Blood	0.649931098179679
Whole_Blood.591	ENSG00000113231.9	PDE8B	1.86451995812126	0.199264525675367	0.062248721499758	0.0133533638303211	0.0761866874397928	7.80810394238235e-07	NA	9	16	16	Whole_Blood	0.649931098179679
Whole_Blood.592	ENSG00000214826.4	DDX12P	-1.86426894071101	-0.145908133362906	0.0622839462026299	0.0247687635578389	0.174375209610041	1.05660030960675e-14	NA	19	35	35	Whole_Blood	0.649931098179679
Whole_Blood.593	ENSG00000185811.12	IKZF1	1.86369933595436	0.188976954974723	0.0623639387088268	0.0170896215120953	0.0680426139421134	3.34894619768161e-06	NA	10	33	33	Whole_Blood	0.649931098179679
Whole_Blood.594	ENSG00000188452.9	CERKL	-1.86011388582216	-0.144742753026435	0.0628694150122352	0.0277615191781736	0.192655587038204	1.23027060722227e-16	NA	14	19	19	Whole_Blood	0.65409593396568
Whole_Blood.595	ENSG00000134987.7	WDR36	1.85880496776633	0.499385395572815	0.0630547880668735	0.00216755644457965	0.0234773665575438	0.00705818392003139	NA	4	10	10	Whole_Blood	0.65429324854945
Whole_Blood.596	ENSG00000177885.9	GRB2	-1.85759535359034	-0.283097297247276	0.0632264988560415	0.00737020749296418	0.0365962111008622	0.000759720095065461	NA	9	14	14	Whole_Blood	0.65429324854945
Whole_Blood.597	ENSG00000102858.8	MGRN1	-1.85634940183739	-0.231382456361943	0.0634037717957255	0.0104286536645574	0.394916108224966	2.89651927442202e-38	NA	5	12	12	Whole_Blood	0.65429324854945
Whole_Blood.598	ENSG00000135018.9	UBQLN1	1.85626456392662	0.24419428221913	0.0634158573798125	0.00984295726005112	0.0237127294995985	0.00672584186340567	NA	13	31	31	Whole_Blood	0.65429324854945
Whole_Blood.599	ENSG00000244480.1	AC005154.7	1.8562513238252	0.487846921478658	0.0634177436700842	0.00209706055343654	0.0390151498669548	0.000493775338163788	NA	4	12	12	Whole_Blood	0.65429324854945
Whole_Blood.600	ENSG00000170310.10	STX8	-1.85395705089577	-0.14227033567136	0.0637453047940673	0.0322105688130497	0.0593175972728721	1.34062354268735e-05	NA	32	63	63	Whole_Blood	0.656001093055089
Whole_Blood.601	ENSG00000107614.17	TRDMT1	1.85360581160199	0.312312141295659	0.0637955755543865	0.00556578819474501	0.0280078222814812	0.00320989965893694	NA	21	36	36	Whole_Blood	0.656001093055089
Whole_Blood.602	ENSG00000226232.4	RP11-419C5.2	1.85185941128066	0.0955663051178716	0.0640460136786225	0.0647190670810782	0.416965468251872	4.25327939905172e-41	NA	17	37	37	Whole_Blood	0.656945244903694
Whole_Blood.603	ENSG00000185019.12	UBOX5	1.85148370265961	0.364089053176236	0.0640999971969139	0.00426068993060134	0.0140883169828354	0.0364132816990159	NA	1	4	4	Whole_Blood	0.656945244903694
Whole_Blood.604	ENSG00000197262.8	CCL4L2	1.8491555235349	0.143437783814236	0.0644353588828537	0.0323600345653323	0.08485320915373	1.87992254350924e-07	NA	22	49	49	Whole_Blood	0.658714563773843
Whole_Blood.605	ENSG00000033050.3	ABCF2	1.84880613721958	0.092411485169357	0.0644858108548827	0.0732392828106287	0.125734009914741	1.07526000641914e-10	NA	16	38	38	Whole_Blood	0.658714563773843
Whole_Blood.606	ENSG00000100154.10	TTC28	-1.84741250670377	-0.412858603045417	0.0646873779517377	0.00307568860681113	0.0377884543811397	0.000485988328271075	NA	6	20	20	Whole_Blood	0.659683161289998
Whole_Blood.607	ENSG00000165275.5	TRMT10B	1.8461811522747	0.548070429261681	0.0648659066815021	0.00216077527849162	0.0639699874467692	5.45779297015825e-06	NA	8	24	24	Whole_Blood	0.660414008717765
Whole_Blood.608	ENSG00000108039.13	XPNPEP1	-1.84444557194445	-0.194079524086809	0.0651182310326903	0.0182735505224689	0.0609947392214482	1.14135896364725e-05	NA	10	14	14	Whole_Blood	0.661892545694122
Whole_Blood.609	ENSG00000249476.1	CTD-2587M2.1	1.83792279643828	0.0734777009108528	0.0660737824169743	0.0895833564192506	0.296796770529581	1.09793000805431e-26	NA	15	28	28	Whole_Blood	0.669865246204513
Whole_Blood.610	ENSG00000141556.16	TBCD	-1.83761345220446	-0.206407414290928	0.0661193851431639	0.0108785707002214	0.177322806268312	1.86316524490953e-15	NA	6	19	19	Whole_Blood	0.669865246204513
Whole_Blood.611	ENSG00000260135.2	RP11-212I21.2	-1.83580043993392	-0.103620365146162	0.066387176390295	0.0620523287845462	0.367824687752317	3.92582375379616e-35	NA	9	23	23	Whole_Blood	0.671477496058957
Whole_Blood.612	ENSG00000198576.2	ARC	1.8347743922683	0.251465473517966	0.0665391243791602	0.00824932496823667	0.0647217855232403	6.2607575092458e-06	NA	3	11	11	Whole_Blood	0.671757906215007
Whole_Blood.613	ENSG00000139505.10	MTMR6	1.83414618552371	0.162870600055793	0.0666322971698704	0.0183257490548847	0.0726110057461621	6.693968728042e-07	NA	8	17	17	Whole_Blood	0.671757906215007
Whole_Blood.614	ENSG00000054793.9	ATP9A	1.83114855088381	0.156043121108069	0.0670783735287579	0.0236101993855699	0.264663661829221	2.60582019709555e-23	NA	19	41	41	Whole_Blood	0.675139630270188
Whole_Blood.615	ENSG00000268535.1	RP11-420K14.3	-1.83042625075437	-0.0795865684671611	0.0671862253424216	0.0818686263908012	0.34491071235338	2.31646544964879e-32	NA	13	25	25	Whole_Blood	0.675139630270188
Whole_Blood.616	ENSG00000143369.10	ECM1	1.82685965812976	0.469943963643871	0.06772087320767	0.00264770258369767	0.0560031830647345	2.66910008140323e-05	NA	3	4	4	Whole_Blood	0.678217385870572
Whole_Blood.617	ENSG00000082212.7	ME2	1.82583896193388	0.118104650865689	0.0678745225588799	0.0370167920345115	0.233742043703719	5.51808963714489e-20	NA	14	32	32	Whole_Blood	0.678217385870572
Whole_Blood.618	ENSG00000131373.10	HACL1	1.82497651437899	0.576244027406501	0.0680045735165196	0.00243083574770157	0.0138020062210455	0.0385932915659863	NA	2	4	4	Whole_Blood	0.678217385870572
Whole_Blood.619	ENSG00000119878.5	CRIPT	1.82480820889459	0.189653963412683	0.0680299766688048	0.0184916426732605	0.0909583915129339	5.64637372257277e-08	NA	15	27	27	Whole_Blood	0.678217385870572
Whole_Blood.620	ENSG00000214413.3	BBIP1	1.82473369159115	0.403061885023552	0.0680412264141998	0.00391666895835972	0.0200923116103641	0.0133515146915887	NA	5	7	7	Whole_Blood	0.678217385870572
Whole_Blood.621	ENSG00000136628.13	EPRS	-1.82382755980155	-3.70557071630845	0.0681781459721266	3.97271671329237e-05	0.0311249823866678	0.00178157152404227	NA	3	15	15	Whole_Blood	0.678487829481066
Whole_Blood.622	ENSG00000181350.7	FAM211A	1.8196299669082	0.131647127099271	0.0688153749318236	0.0315336570484541	0.0648857756692539	5.6938749271931e-06	NA	5	12	12	Whole_Blood	0.683728323277605
Whole_Blood.623	ENSG00000184500.10	PROS1	-1.81888898582698	-0.241665122811756	0.0689283685422915	0.0101710771334265	0.0346363441300304	0.000905015989381438	NA	13	33	33	Whole_Blood	0.683751713629793
Whole_Blood.624	ENSG00000140323.4	DISP2	-1.8161317778991	-0.257868273760512	0.0693501600815601	0.00778655529303966	0.0990896232024372	1.34355776080282e-08	NA	12	28	28	Whole_Blood	0.683902761322438
Whole_Blood.625	ENSG00000272021.1	AC008592.8	1.81513696535826	1.79884313627073	0.0695028637101145	0.000198559260713674	0.0213361313918373	0.0103555106600491	NA	3	9	9	Whole_Blood	0.683902761322438
Whole_Blood.626	ENSG00000073578.12	SDHA	-1.81394503675578	-0.369920139270731	0.0696861881006347	0.00351162994381519	0.195283567058063	9.29675804846501e-17	NA	23	47	47	Whole_Blood	0.683902761322438
Whole_Blood.627	ENSG00000224557.3	HLA-DPB2	-1.8131410396404	-0.0834313025205351	0.0698100708086247	0.0732818066951725	0.372616223288841	9.59861214544162e-35	NA	38	91	91	Whole_Blood	0.683902761322438
Whole_Blood.628	ENSG00000213639.5	PPP1CB	1.81295861300841	0.181920206182705	0.0698382048952917	0.0148109469679637	0.139555714192928	9.96705811616516e-12	NA	11	23	23	Whole_Blood	0.683902761322438
Whole_Blood.629	ENSG00000104341.12	LAPTM4B	-1.81281170808871	-0.458421987431801	0.0698608675390498	0.00245838194572929	0.106154490718655	4.30085606107561e-09	NA	5	16	16	Whole_Blood	0.683902761322438
Whole_Blood.630	ENSG00000161944.12	ASGR2	-1.81264082076613	-0.451646257199551	0.0698872374810874	0.00364000581685101	0.112213349512631	1.43660046685393e-09	NA	6	16	16	Whole_Blood	0.683902761322438
Whole_Blood.631	ENSG00000072310.12	SREBF1	1.81239186868626	0.220091603216504	0.0699256683621562	0.00925852717446619	0.133250186066695	1.62565824325607e-11	NA	6	15	15	Whole_Blood	0.683902761322438
Whole_Blood.632	ENSG00000112874.5	NUDT12	1.81146326011707	0.170016941526225	0.0700691712678438	0.0223134804466323	0.114641994315529	9.76057244848013e-10	NA	7	16	16	Whole_Blood	0.683902761322438
Whole_Blood.633	ENSG00000104835.10	SARS2	-1.81074911698584	-0.0576941987925479	0.0701796959969633	0.146453637106951	0.28958041946129	6.0885390889465e-27	NA	13	29	29	Whole_Blood	0.683902761322438
Whole_Blood.634	ENSG00000018280.12	SLC11A1	-1.81063251261061	-0.192390387664696	0.0701977559117915	0.0154009189244725	0.0550269304001783	2.34946166413953e-05	NA	15	35	35	Whole_Blood	0.683902761322438
Whole_Blood.635	ENSG00000162946.16	DISC1	1.80981058842935	0.403264157979868	0.0703251653513613	0.00337022690334987	0.170438935867594	2.364624864279e-14	NA	8	16	16	Whole_Blood	0.683902761322438
Whole_Blood.636	ENSG00000143344.11	RGL1	-1.80944288410184	-0.265361278722153	0.0703822259225033	0.00855324686749888	0.024716771476504	0.00478874351891989	NA	12	25	25	Whole_Blood	0.683902761322438
Whole_Blood.637	ENSG00000143753.8	DEGS1	-1.80867822433248	-0.0879799211507936	0.0705010078948249	0.0599498030259862	0.125079738395365	1.09504186588093e-10	NA	10	15	15	Whole_Blood	0.683963077210123
Whole_Blood.638	ENSG00000165487.9	MICU2	-1.80797892659815	-0.415453686475658	0.0706097804627926	0.00357417417641325	0.0227884049990611	0.00790149223088608	NA	3	6	6	Whole_Blood	0.683963077210123
Whole_Blood.639	ENSG00000142102.11	ATHL1	1.80571075540575	0.282274447031674	0.0709635317673474	0.00830030560120933	0.0548760112642055	2.75208803952984e-05	NA	4	8	8	Whole_Blood	0.685945435091059
Whole_Blood.640	ENSG00000126216.8	TUBGCP3	-1.8048058081405	-0.0802611755518481	0.0711050752070078	0.0897321083220263	0.150390117639608	3.59028019167091e-13	NA	29	59	59	Whole_Blood	0.685945435091059
Whole_Blood.641	ENSG00000002549.8	LAP3	-1.80453539967965	-0.101285570430528	0.0711474148694771	0.0460361921292079	0.279346724092181	1.35387696127492e-24	NA	11	20	20	Whole_Blood	0.685945435091059
Whole_Blood.642	ENSG00000110063.4	DCPS	1.80297696175669	0.188892734088939	0.0713918328910997	0.0149967430106546	0.0804385380262695	2.70377596788745e-07	NA	33	80	80	Whole_Blood	0.686016620947319
Whole_Blood.643	ENSG00000112159.7	MDN1	1.802061474531	0.300830620793377	0.0715357341512023	0.00649364882868538	0.0428534434014125	0.000255609101193544	NA	21	48	48	Whole_Blood	0.686016620947319
Whole_Blood.644	ENSG00000100360.10	IFT27	-1.80145326967461	-0.266368625521049	0.0716314664390935	0.0102323006428319	0.108048918219731	2.86599002806293e-09	NA	8	13	13	Whole_Blood	0.686016620947319
Whole_Blood.645	ENSG00000120314.14	WDR55	-1.80085732036052	-0.838136331511377	0.0717253714831557	0.000744886717068002	0.0222931855079783	0.00873169131612964	NA	2	9	9	Whole_Blood	0.686016620947319
Whole_Blood.646	ENSG00000071243.11	ING3	-1.80009958402845	-0.202021729274236	0.0718449152854772	0.0165624491589948	0.0432712720954101	0.000223553180759755	NA	9	24	24	Whole_Blood	0.686016620947319
Whole_Blood.647	ENSG00000188372.10	ZP3	-1.79987646097835	-0.103075990173646	0.0718801472454657	0.0448444691941779	0.284762063593255	4.829226237114e-25	NA	19	52	52	Whole_Blood	0.686016620947319
Whole_Blood.648	ENSG00000255398.2	HCAR3	-1.79954925510019	-3.42015639257233	0.0719318398663208	3.92114459309332e-05	0.0129300644419848	0.0460011605975998	NA	2	5	5	Whole_Blood	0.686016620947319
Whole_Blood.649	ENSG00000170542.5	SERPINB9	-1.79809848492577	-0.590606031877865	0.0721614023000581	0.00212665827552068	0.0169386013338973	0.0226055625308605	NA	2	4	4	Whole_Blood	0.68651538691769
Whole_Blood.650	ENSG00000179344.12	HLA-DQB1	1.79781511719083	0.076820672563602	0.0722063109217635	0.117238181013914	0.571025498563989	5.18785713519646e-66	NA	17	45	45	Whole_Blood	0.68651538691769
Whole_Blood.651	ENSG00000235169.3	SMIM1	-1.79568991375365	-0.0644978219653185	0.0725438468901688	0.149140713772387	0.384091954813698	1.07171271423526e-36	NA	3	6	6	Whole_Blood	0.688665090293769
Whole_Blood.652	ENSG00000104951.11	IL4I1	-1.79323573934894	-0.177251118927207	0.0729352376625986	0.0183825704030914	0.04337168416371	0.000221559690292145	NA	10	26	26	Whole_Blood	0.691318663734447
Whole_Blood.653	ENSG00000172995.12	ARPP21	-1.79087911425638	-0.19145004851037	0.0733126959545249	0.0158405188531529	0.0324088871269352	0.00139668721518042	NA	14	27	27	Whole_Blood	0.693410099935536
Whole_Blood.654	ENSG00000170852.6	KBTBD2	1.78989298820329	0.125324347349917	0.0734711162849551	0.0380540228629212	0.0839698197717409	1.66912202556574e-07	NA	26	43	43	Whole_Blood	0.693410099935536
Whole_Blood.655	ENSG00000100427.11	MLC1	1.78869007647285	0.464680968191628	0.0736647420064522	0.00222417304637063	0.0452378516694274	0.000157510669524293	NA	2	7	7	Whole_Blood	0.693410099935536
Whole_Blood.656	ENSG00000102978.8	POLR2C	-1.78843254544518	-0.325074545725944	0.0737062494627353	0.00497455183903221	0.0148857076288981	0.0321369282374145	NA	7	13	13	Whole_Blood	0.693410099935536
Whole_Blood.657	ENSG00000128438.6	TBC1D27	1.78836649017986	0.190176281972829	0.0737168989737293	0.0136365063471612	0.0640397794236369	5.47826080058245e-06	NA	7	12	12	Whole_Blood	0.693410099935536
Whole_Blood.658	ENSG00000235821.1	IFITM4P	-1.78573980788523	-0.111072075114523	0.0741413966972972	0.0457115814060489	0.13749727030334	6.9726371997224e-12	NA	20	44	44	Whole_Blood	0.69573497862677
Whole_Blood.659	ENSG00000171603.12	CLSTN1	1.7854446893331	0.427881754777729	0.074189215358421	0.00264099623457862	0.0302039663886512	0.00222845469140312	NA	5	13	13	Whole_Blood	0.69573497862677
Whole_Blood.660	ENSG00000183773.11	AIFM3	-1.7839576284225	-0.0779405116024364	0.0744305505112747	0.102909484540459	0.233148925719646	2.13198708362546e-20	NA	17	40	40	Whole_Blood	0.696164060044862
Whole_Blood.661	ENSG00000137801.9	THBS1	1.78339633576152	0.109466273479225	0.0745218093029184	0.0544705842734398	0.204423544123333	2.59149318554242e-17	NA	25	67	67	Whole_Blood	0.696164060044862
Whole_Blood.662	ENSG00000125637.11	PSD4	1.78308225928464	0.0524955203534915	0.0745729138753558	0.224461298957941	0.484625710737275	2.30184279628634e-50	NA	9	14	14	Whole_Blood	0.696164060044862
Whole_Blood.663	ENSG00000237513.1	RP11-325F22.2	-1.77975536725018	-0.114542855829403	0.075116004922261	0.0426492486534686	0.0872637403027692	9.5103637012e-08	NA	15	21	21	Whole_Blood	0.699908654447482
Whole_Blood.664	ENSG00000269845.1	RP11-420K14.6	-1.77765129609475	-0.27645298899823	0.0754611433815695	0.00600318225485749	0.0568738086547634	2.29506734540445e-05	NA	5	12	12	Whole_Blood	0.699908654447482
Whole_Blood.665	ENSG00000196670.9	ZFP62	1.77671616188984	0.15430118621929	0.0756149517976261	0.0201590789581183	0.112167959154494	8.19284239073661e-10	NA	14	32	32	Whole_Blood	0.699908654447482
Whole_Blood.666	ENSG00000237988.2	OR2I1P	1.77664107339091	0.193587895784213	0.0756273132456139	0.0145406786388109	0.0347887435706171	0.000761296202365598	NA	8	26	26	Whole_Blood	0.699908654447482
Whole_Blood.667	ENSG00000068097.10	HEATR6	-1.77573917742089	-0.176819739724349	0.0757759168251561	0.0182047612389246	0.204906935015814	1.61324084698534e-17	NA	10	18	18	Whole_Blood	0.699908654447482
Whole_Blood.668	ENSG00000150625.12	GPM6A	1.77556432776982	0.980109083391769	0.075804754005674	0.000631677282882333	0.0154258392926594	0.0296697098309496	NA	3	4	4	Whole_Blood	0.699908654447482
Whole_Blood.669	ENSG00000110719.5	TCIRG1	1.7750899791463	0.166799535755518	0.0758830313299628	0.0185624372811093	0.202279892482185	7.90512121830867e-18	NA	14	27	27	Whole_Blood	0.699908654447482
Whole_Blood.670	ENSG00000136943.6	CTSV	-1.77461993444035	-0.557489072114751	0.0759606634622652	0.00165000038968525	0.0168229127796398	0.0216545585471956	NA	2	4	4	Whole_Blood	0.699908654447482
Whole_Blood.671	ENSG00000155265.6	GOLGA7B	1.77418260525696	0.341509824917235	0.0760329505068093	0.00508437143811588	0.04243069255786	0.000256458397116964	NA	8	29	29	Whole_Blood	0.699908654447482
Whole_Blood.672	ENSG00000105609.12	LILRB5	1.7735356092453	0.083425484177917	0.076139996731617	0.091300659711242	0.427989949843745	3.21456917624357e-42	NA	1	2	2	Whole_Blood	0.699908654447482
Whole_Blood.673	ENSG00000176994.9	SMCR8	1.77138584373016	0.132792644578854	0.076496561035354	0.0280268368407438	0.0263980075090656	0.00407440106174115	NA	23	47	47	Whole_Blood	0.699908654447482
Whole_Blood.674	ENSG00000145390.7	USP53	-1.77062355172004	-0.0896184759291466	0.0766233228153612	0.0601564040671463	0.305865813208723	1.01700986227355e-27	NA	22	46	46	Whole_Blood	0.699908654447482
Whole_Blood.675	ENSG00000124116.14	WFDC3	-1.77018671887386	-0.264200924655638	0.0766960410455095	0.00590929524876925	0.0559783633574601	2.43593479321234e-05	NA	6	11	11	Whole_Blood	0.699908654447482
Whole_Blood.676	ENSG00000255477.1	RP11-63D14.1	1.77001885190148	0.174456363321749	0.076724000308262	0.0176605520953328	0.0246520498408259	0.00590621729979326	NA	19	42	42	Whole_Blood	0.699908654447482
Whole_Blood.677	ENSG00000133027.13	PEMT	1.76998515142111	0.23275641700974	0.0767296143291366	0.00898254163370337	0.0202540820106545	0.0124831781649589	NA	15	34	34	Whole_Blood	0.699908654447482
Whole_Blood.678	ENSG00000135218.13	CD36	-1.76958256609718	-0.788475435464039	0.076796705219166	0.000874100982085353	0.0200834711237419	0.0130630210579622	NA	9	25	25	Whole_Blood	0.699908654447482
Whole_Blood.679	ENSG00000102886.10	GDPD3	1.76877658847957	0.227265123690811	0.076931165183135	0.00842987557340764	0.168305689401308	2.23267085784952e-14	NA	9	21	21	Whole_Blood	0.699908654447482
Whole_Blood.680	ENSG00000072210.14	ALDH3A2	-1.76739861954798	-3.21940513396051	0.0771614939784939	0.0001627212911447	0.0193394693139498	0.0135252169735436	NA	2	7	7	Whole_Blood	0.699908654447482
Whole_Blood.681	ENSG00000251532.1	CTD-2245E15.3	1.76715054673358	0.181399331326094	0.0772030192102345	0.0191179974910608	0.0683524080469904	2.13207482719754e-06	NA	8	15	15	Whole_Blood	0.699908654447482
Whole_Blood.682	ENSG00000161692.13	DBF4B	-1.76575109624005	-0.109067987028873	0.077437616293172	0.0405117583622805	0.30288195982176	1.0970486123793e-27	NA	9	21	21	Whole_Blood	0.699908654447482
Whole_Blood.683	ENSG00000237595.2	RP11-112L6.3	1.76437728985405	0.484748664185568	0.0776684790854232	0.00209281501270873	0.0509785141481661	3.17203362395849e-05	NA	8	24	24	Whole_Blood	0.699908654447482
Whole_Blood.684	ENSG00000105669.8	COPE	-1.76248280589743	-0.320394974106351	0.0779877589249071	0.00594285282842193	0.0368791828710312	0.000728657372483049	NA	8	20	20	Whole_Blood	0.699908654447482
Whole_Blood.685	ENSG00000134061.4	CD180	1.76245976113219	0.198509220277284	0.0779916492579685	0.0145932471702812	0.0934522204029635	3.98416922644011e-08	NA	16	40	40	Whole_Blood	0.699908654447482
Whole_Blood.686	ENSG00000186716.15	BCR	-1.7623046144303	-0.124011746748056	0.0780178446703287	0.0356823573609178	0.147413799960773	1.1925105313492e-12	NA	19	39	39	Whole_Blood	0.699908654447482
Whole_Blood.687	ENSG00000134013.11	LOXL2	-1.76122689247131	-0.850510085948101	0.0782000081018154	0.00076321193119157	0.0841347221823911	1.75500011807269e-07	NA	1	7	7	Whole_Blood	0.699908654447482
Whole_Blood.688	ENSG00000040933.11	INPP4A	1.75947697178974	0.171848104914406	0.0784965282571803	0.0166058115954423	0.0420653251024953	0.000228730560417845	NA	30	55	55	Whole_Blood	0.699908654447482
Whole_Blood.689	ENSG00000141279.11	NPEPPS	1.75868712767765	0.797050531353733	0.0786306649629833	0.000765671273848793	0.0177779952385153	0.0197115389338873	NA	4	19	19	Whole_Blood	0.699908654447482
Whole_Blood.690	ENSG00000101158.8	NELFCD	-1.75829568803553	-0.269861372149874	0.0786972109989058	0.00725592631832081	0.222446622756021	1.58911943336745e-19	NA	8	19	19	Whole_Blood	0.699908654447482
Whole_Blood.691	ENSG00000076685.14	NT5C2	-1.75816936170224	-0.136125678357568	0.0787186966720705	0.0260172323030381	0.0576466800479005	1.99247786746666e-05	NA	32	58	58	Whole_Blood	0.699908654447482
Whole_Blood.692	ENSG00000130413.11	STK33	-1.75802210678017	-0.499408716320969	0.0787437479187128	0.00185731251968626	0.0755392058380587	6.46343595486937e-07	NA	3	7	7	Whole_Blood	0.699908654447482
Whole_Blood.693	ENSG00000164265.4	SCGB3A2	-1.75742189584734	-0.105927092931335	0.078845923887385	0.0433020848769399	0.0993066976018088	8.09825118537535e-09	NA	30	68	68	Whole_Blood	0.699908654447482
Whole_Blood.694	ENSG00000124588.15	NQO2	-1.75559136065155	-0.0444370167029394	0.0791582084496745	0.214602033343482	0.346687115737609	7.57023030610993e-33	NA	25	54	54	Whole_Blood	0.699908654447482
Whole_Blood.695	ENSG00000172985.8	SH3RF3	1.75549283111078	0.086706508903595	0.0791750458232384	0.0770705967322527	0.148353920064255	1.51330555789813e-12	NA	40	67	67	Whole_Blood	0.699908654447482
Whole_Blood.696	ENSG00000106078.13	COBL	-1.75528836250305	-2.61711392607136	0.0792099960526817	7.88184279801867e-05	0.0210594115075495	0.0107957764579563	NA	1	13	13	Whole_Blood	0.699908654447482
Whole_Blood.697	ENSG00000270804.1	CTD-2583A14.11	1.75484917644572	0.0894537028808878	0.0792851094259237	0.061010592715697	0.148199602434037	7.54088541220536e-13	NA	16	35	35	Whole_Blood	0.699908654447482
Whole_Blood.698	ENSG00000170909.9	OSCAR	1.75464070564759	0.0919934985255275	0.0793207841604373	0.0618020472155129	0.207135348877614	2.09718345119517e-18	NA	18	45	45	Whole_Blood	0.699908654447482
Whole_Blood.699	ENSG00000170509.7	HSD17B13	1.7545200281047	0.0886576580273087	0.079341441167156	0.0596532485439459	0.156712075478161	2.65369916159809e-13	NA	14	21	21	Whole_Blood	0.699908654447482
Whole_Blood.700	ENSG00000166436.11	TRIM66	1.75345517791743	0.130195528118709	0.0795239068085055	0.0252081253083259	0.383571562030716	2.1163462558748e-36	NA	11	22	22	Whole_Blood	0.699908654447482
Whole_Blood.701	ENSG00000165861.9	ZFYVE1	1.75295934099875	0.301449270163844	0.0796089864605839	0.00632631905657283	0.0148619127676257	0.0333901441933306	NA	12	28	28	Whole_Blood	0.699908654447482
Whole_Blood.702	ENSG00000116641.11	DOCK7	1.75235320703195	0.265394926296766	0.0797130922617171	0.00618798290208871	0.0728281236772109	1.37279031149712e-06	NA	6	19	19	Whole_Blood	0.699908654447482
Whole_Blood.703	ENSG00000240292.1	RP11-298O21.2	-1.75215386899267	-0.0711516130964833	0.0797473534951192	0.0979822379219093	0.140028905266642	6.06955881720734e-12	NA	12	17	17	Whole_Blood	0.699908654447482
Whole_Blood.704	ENSG00000120217.9	CD274	-1.7514408826828	-0.591300282580361	0.079869996028041	0.00169345085741962	0.0880289374805265	1.08344452271302e-07	NA	1	7	7	Whole_Blood	0.699908654447482
Whole_Blood.705	ENSG00000101421.3	CHMP4B	-1.75055240397515	-0.0820486941845715	0.0800230399230547	0.0762225820088307	0.138130790189875	9.23311895305753e-12	NA	19	32	32	Whole_Blood	0.699908654447482
Whole_Blood.706	ENSG00000254019.1	RP11-10J21.3	-1.75036114518082	-0.34637140282701	0.0800560161414095	0.0045826905718051	0.0288433787709365	0.00285026046553478	NA	7	21	21	Whole_Blood	0.699908654447482
Whole_Blood.707	ENSG00000138101.14	DTNB	1.75027741501068	0.149695077030401	0.0800704560994126	0.020957677615527	0.0640061678835266	5.54736902427678e-06	NA	2	5	5	Whole_Blood	0.699908654447482
Whole_Blood.708	ENSG00000225151.6	AC103965.1	-1.74824455994265	-0.139105528830366	0.080421688643293	0.0234895628307701	0.11637933049288	4.61893526664303e-10	NA	18	37	37	Whole_Blood	0.7013959754223
Whole_Blood.709	ENSG00000160972.5	PPP1R16A	1.74797938863079	0.121108315793651	0.0804675965330762	0.0297256390843058	0.263141487728317	8.72583378134682e-23	NA	7	14	14	Whole_Blood	0.7013959754223
Whole_Blood.710	ENSG00000151789.5	ZNF385D	1.7470299607524	0.683087182838809	0.0806321411893985	0.00119434992476811	0.0432619580847078	0.000233729566969343	NA	6	22	22	Whole_Blood	0.701840327535891
Whole_Blood.711	ENSG00000021762.15	OSBPL5	1.7459345271245	0.468181511983643	0.0808223294081337	0.00295002709057797	0.0328675198712087	0.00144469214514673	NA	15	37	37	Whole_Blood	0.70250632312555
Whole_Blood.712	ENSG00000077097.9	TOP2B	-1.74267733097076	-1.35420450963119	0.0813899935770677	0.000321151325570829	0.0443505419299351	0.000200978300018684	NA	1	3	3	Whole_Blood	0.70644685436275
Whole_Blood.713	ENSG00000048544.5	MRPS10	-1.74137065385673	-0.155089800500597	0.0816186287579283	0.0238583937940249	0.196401762575646	3.98676530897384e-17	NA	16	28	28	Whole_Blood	0.706613215063243
Whole_Blood.714	ENSG00000183780.8	SLC35F3	-1.7411342282045	-0.105528094885907	0.0816600528403213	0.0527120420394028	0.153702220779762	1.15166800978308e-13	NA	4	7	7	Whole_Blood	0.706613215063243
Whole_Blood.715	ENSG00000135835.6	KIAA1614	1.73999440670013	0.290444966549442	0.0818600001018939	0.00664620005049212	0.0441331580592288	0.000217771256181966	NA	1	1	1	Whole_Blood	0.706613215063243
Whole_Blood.716	ENSG00000198818.5	SFT2D1	-1.73995730647039	-0.101958057042466	0.0818665148843498	0.0578929265812993	0.311018836062118	3.26206407002095e-28	NA	14	28	28	Whole_Blood	0.706613215063243
Whole_Blood.717	ENSG00000232450.1	RP4-730K3.3	1.73905230526452	0.125330512214152	0.0820255629582072	0.0326997046852816	0.0627508302332704	2.40511790942198e-06	NA	7	12	12	Whole_Blood	0.706998576125133
Whole_Blood.718	ENSG00000174791.6	RIN1	1.73759147699267	0.0833537301793289	0.082282822686854	0.0763979236943472	0.306991600517619	2.07014987408187e-29	NA	3	7	7	Whole_Blood	0.707780299129331
Whole_Blood.719	ENSG00000105968.14	H2AFV	-1.73723718936871	-0.60299306101059	0.0823453131187684	0.00124378751446718	0.0215312767522524	0.00950296495913329	NA	4	23	23	Whole_Blood	0.707780299129331
Whole_Blood.720	ENSG00000273245.1	RP11-434P11.2	-1.73650729167584	-0.576981616863022	0.0824741762032023	0.00126624089501388	0.0538791979220161	3.70513923456028e-05	NA	6	19	19	Whole_Blood	0.707903345744153
Whole_Blood.721	ENSG00000108561.4	C1QBP	-1.7355034412825	-0.220249928375018	0.0826516724908823	0.0119486576330125	0.0480307134200402	0.000109688740351493	NA	13	26	26	Whole_Blood	0.708442907064705
Whole_Blood.722	ENSG00000037757.9	MRI1	1.73477274460893	0.174245286838318	0.0827810655857156	0.026131832186105	0.0501761742388987	7.1922471558148e-05	NA	21	57	57	Whole_Blood	0.708569231744767
Whole_Blood.723	ENSG00000160180.14	TFF3	-1.73364770730271	-0.276174486972974	0.082980610166609	0.0085732846808076	0.024553389815094	0.00567211895144641	NA	9	17	17	Whole_Blood	0.709188608978364
Whole_Blood.724	ENSG00000066084.8	DIP2B	-1.73243390002609	-0.166864951674737	0.0831963365292748	0.0178911541843269	0.107642036077562	2.41985819619984e-09	NA	16	39	39	Whole_Blood	0.709188608978364
Whole_Blood.725	ENSG00000144741.13	SLC25A26	-1.73242627689026	-0.177663454596407	0.0831976928008598	0.0146718403576107	0.0275927511610466	0.00342321074320985	NA	12	29	29	Whole_Blood	0.709188608978364
Whole_Blood.726	ENSG00000234353.2	AP000347.4	1.73177082318096	0.108786381971063	0.0833143749625438	0.0363400365005954	0.0485414907450185	8.35153590990877e-05	NA	17	43	43	Whole_Blood	0.709205010011736
Whole_Blood.727	ENSG00000224137.1	AC079767.4	1.73095805025884	0.128782903285747	0.0834592467400173	0.0293958140603044	0.0732589161867765	1.08493944252844e-06	NA	7	12	12	Whole_Blood	0.70946099704719
Whole_Blood.728	ENSG00000158411.6	MITD1	1.72969044791981	0.55637696770124	0.083685596236738	0.00130500793778049	0.0147365456092572	0.0334968324472118	NA	4	14	14	Whole_Blood	0.709605750842698
Whole_Blood.729	ENSG00000167447.8	SMG8	-1.72895733726599	-0.294728703232134	0.083816730902731	0.00578581295196492	0.035404074135225	0.000785998024402829	NA	11	20	20	Whole_Blood	0.709605750842698
Whole_Blood.730	ENSG00000196355.2	AC021860.1	-1.7289349164479	-0.229306459346031	0.0838207440315809	0.0114430569429646	0.0991891189831476	5.25886681268828e-09	NA	7	16	16	Whole_Blood	0.709605750842698
Whole_Blood.731	ENSG00000125249.6	RAP2A	1.72728089454405	0.269162037206464	0.0841172287050848	0.00763298746433506	0.0157508956533805	0.0258521782274571	NA	6	15	15	Whole_Blood	0.710296378481227
Whole_Blood.732	ENSG00000146426.13	TIAM2	-1.72719754058447	-0.0964007097076538	0.0841321924026308	0.0705151491620103	0.326605719521842	8.86573753164201e-32	NA	8	20	20	Whole_Blood	0.710296378481227
Whole_Blood.733	ENSG00000145375.7	SPATA5	1.72454265519752	0.184220149911374	0.084609925496273	0.014067188477956	0.0196017911937671	0.0135719191691786	NA	23	43	43	Whole_Blood	0.712635334685326
Whole_Blood.734	ENSG00000196652.7	ZKSCAN5	-1.72395154500127	-0.254516127587249	0.0847165909250954	0.0110092431301089	0.0162767349455005	0.0259584690336752	NA	19	44	44	Whole_Blood	0.712635334685326
Whole_Blood.735	ENSG00000185085.2	INTS5	-1.72319323386794	-0.168886818049528	0.0848535869035873	0.0144955526957438	0.0626024695597813	7.23454622994844e-06	NA	12	30	30	Whole_Blood	0.712635334685326
Whole_Blood.736	ENSG00000198805.7	PNP	1.72241739943351	0.0883928829060349	0.0849939340199998	0.0700026948867304	0.136961368495741	1.27914481512535e-11	NA	10	18	18	Whole_Blood	0.712635334685326
Whole_Blood.737	ENSG00000119121.17	TRPM6	-1.72204707381808	-0.247612604028477	0.085060991447589	0.00866727018620225	0.121341139504926	2.68485210807741e-10	NA	4	11	11	Whole_Blood	0.712635334685326
Whole_Blood.738	ENSG00000092203.9	TOX4	1.72091045767699	0.245560368684496	0.0852670736257933	0.00977645886535765	0.0486478761032156	8.57548173902308e-05	NA	10	16	16	Whole_Blood	0.712635334685326
Whole_Blood.739	ENSG00000169203.12	RP11-231C14.4	-1.72064304373099	-0.133636678911452	0.0853156176041685	0.0247067441201897	0.0520326689064534	5.00934533077562e-05	NA	12	15	15	Whole_Blood	0.712635334685326
Whole_Blood.740	ENSG00000136810.8	TXN	-1.72055426252056	-0.171425390264621	0.0853317391047154	0.0171156004602223	0.0812843991834736	3.63447457335099e-07	NA	16	41	41	Whole_Blood	0.712635334685326
Whole_Blood.741	ENSG00000091592.11	NLRP1	1.7197440399089	0.166446455691812	0.0854789787042706	0.0215078723295354	0.0709616415643411	1.48739563512001e-06	NA	4	7	7	Whole_Blood	0.71290160376841
Whole_Blood.742	ENSG00000163464.7	CXCR1	1.71737212190529	0.326956260513345	0.085911202006329	0.00353086746238702	0.0628454675985293	7.97265681200921e-06	NA	3	7	7	Whole_Blood	0.714733180756739
Whole_Blood.743	ENSG00000223629.1	DEFA8P	-1.71661768709805	-0.182833348016062	0.0860490486530671	0.0167212914388447	0.0504882773208039	6.88921032137339e-05	NA	16	30	30	Whole_Blood	0.714733180756739
Whole_Blood.744	ENSG00000149243.11	KLHL35	1.71642886228467	0.146285752730593	0.0860835777461298	0.0223333448235931	0.211013518505825	5.17819832609069e-18	NA	4	9	9	Whole_Blood	0.714733180756739
Whole_Blood.745	ENSG00000162461.7	SLC25A34	-1.71478185482195	-0.247639718214508	0.0863852295108574	0.00716017408143585	0.0670969793146853	3.05832442417643e-06	NA	3	8	8	Whole_Blood	0.714733180756739
Whole_Blood.746	ENSG00000078319.7	PMS2P1	1.71430583481723	0.583284762844619	0.0864725721048749	0.00140955329512586	0.059108702052975	1.53769516513448e-05	NA	3	10	10	Whole_Blood	0.714733180756739
Whole_Blood.747	ENSG00000143570.13	SLC39A1	-1.71425570925467	-0.350674363630096	0.0864817735492905	0.00314815520169184	0.0448397770307732	0.000161427334454749	NA	5	11	11	Whole_Blood	0.714733180756739
Whole_Blood.748	ENSG00000100197.16	CYP2D6	1.71315286536294	0.0961483409763336	0.0866844204444901	0.0489232825806944	0.448767966435657	8.45367579527125e-46	NA	13	23	23	Whole_Blood	0.714733180756739
Whole_Blood.749	ENSG00000197324.4	LRP10	-1.71273706750458	-0.205500032357019	0.086760922503607	0.012865126192376	0.0239224806476794	0.00672892004812967	NA	10	25	25	Whole_Blood	0.714733180756739
Whole_Blood.750	ENSG00000175003.8	SLC22A1	1.71206289616446	0.0775081333841833	0.0868850781669057	0.082211405307233	0.126758769533918	6.86862730963214e-11	NA	25	56	56	Whole_Blood	0.714733180756739
Whole_Blood.751	ENSG00000164850.10	GPER1	1.71125972451737	0.470086022335112	0.0870331777530653	0.00236272259823346	0.0205010266847954	0.00951101631833018	NA	4	10	10	Whole_Blood	0.714733180756739
Whole_Blood.752	ENSG00000099203.2	TMED1	-1.71014636998178	-0.200597969120191	0.0872388099518081	0.0118581658893033	0.10366784164329	2.85488605916962e-09	NA	10	23	23	Whole_Blood	0.714733180756739
Whole_Blood.753	ENSG00000136699.15	SMPD4	-1.71013622375429	-0.208535076344501	0.087240685721318	0.0148235759338309	0.179351763758794	2.08110020715011e-15	NA	12	28	28	Whole_Blood	0.714733180756739
Whole_Blood.754	ENSG00000096006.7	CRISP3	-1.70913549025182	-0.916125306617611	0.0874258548947822	0.000489153362708711	0.0453832210706895	0.000142639458290467	NA	5	13	13	Whole_Blood	0.714733180756739
Whole_Blood.755	ENSG00000134287.5	ARF3	-1.70867617459539	-0.160912985770698	0.0875109497663813	0.0167685129058951	0.0913161959270285	4.70891210635705e-08	NA	13	29	29	Whole_Blood	0.714733180756739
Whole_Blood.756	ENSG00000163947.7	ARHGEF3	-1.70853618864744	-2.84217216157457	0.0875368974710286	5.28391981195702e-05	0.0196814106574179	0.0137104120309008	NA	5	11	11	Whole_Blood	0.714733180756739
Whole_Blood.757	ENSG00000272655.1	POLR2J4	-1.70833163236789	-0.500208441619588	0.087574825052118	0.00243209979703305	0.0673310313217188	3.3469324037128e-06	NA	9	22	22	Whole_Blood	0.714733180756739
Whole_Blood.758	ENSG00000171792.6	RHNO1	-1.70760707904701	-0.193343983542426	0.0877092739768452	0.0130901199737338	0.081933114444341	2.7417285183991e-07	NA	4	7	7	Whole_Blood	0.714733180756739
Whole_Blood.759	ENSG00000012124.10	CD22	-1.70722447666327	-1.54698625733938	0.0877803372482791	0.000235089491540321	0.0154984918734688	0.0279404811673452	NA	3	10	10	Whole_Blood	0.714733180756739
Whole_Blood.760	ENSG00000197563.5	PIGN	-1.70544488715797	-0.118429623716279	0.0881114827556033	0.0304062450607402	0.138953544303082	7.11703224872775e-12	NA	26	49	49	Whole_Blood	0.71648547819688
Whole_Blood.761	ENSG00000139410.10	SDSL	1.70297384298968	0.165881078580781	0.0885729635476325	0.0193839478266397	0.0533058785727973	4.45779495942576e-05	NA	12	20	20	Whole_Blood	0.719187163006713
Whole_Blood.762	ENSG00000267198.1	RP11-798G7.6	1.70242100384484	0.0479727161145331	0.0886764754386919	0.125639103222819	0.268771501059333	7.06167438260182e-24	NA	17	36	36	Whole_Blood	0.719187163006713
Whole_Blood.763	ENSG00000178971.9	CTC1	1.70176793378051	0.0679522204601834	0.088798879837852	0.102128569736399	0.180179438261933	3.82232059309491e-15	NA	5	9	9	Whole_Blood	0.719236012317071
Whole_Blood.764	ENSG00000163466.11	ARPC2	1.70086862389476	0.203594817054346	0.088967659559718	0.011773420639357	0.0531397165022045	4.04259697900495e-05	NA	14	32	32	Whole_Blood	0.719659863977824
Whole_Blood.765	ENSG00000138764.9	CCNG2	1.69980808069079	0.826765376320621	0.0891670310744182	0.000683541642361571	0.0594184649954111	9.84796606419608e-06	NA	3	6	6	Whole_Blood	0.719680449454005
Whole_Blood.766	ENSG00000133313.10	CNDP2	1.6991293771659	0.185846171697725	0.0892948092938678	0.0130862268534507	0.109654905589374	1.64381491983141e-09	NA	5	11	11	Whole_Blood	0.719680449454005
Whole_Blood.767	ENSG00000134905.12	CARS2	1.6989979818436	0.421106014440659	0.0893195638723661	0.00288677377005799	0.130117197795322	4.54924887740745e-11	NA	9	24	24	Whole_Blood	0.719680449454005
Whole_Blood.768	ENSG00000100890.11	KIAA0391	-1.69665665799423	-0.109529507148499	0.089761591359928	0.046375276545118	0.122433423803275	1.67554339438375e-10	NA	3	9	9	Whole_Blood	0.720410829513475
Whole_Blood.769	ENSG00000095383.15	TBC1D2	-1.69646584975332	-0.18666477595056	0.0897976922512575	0.0145553738561842	0.0206018451819058	0.0113918152512847	NA	20	39	39	Whole_Blood	0.720410829513475
Whole_Blood.770	ENSG00000107745.12	MICU1	1.69544153598954	0.231102541808843	0.0899916921105569	0.00956137082360124	0.0902307329122672	5.53672495323833e-08	NA	10	23	23	Whole_Blood	0.720410829513475
Whole_Blood.771	ENSG00000143127.8	ITGA10	1.69460701942444	1.39657550918401	0.090149994592253	0.000327613998507423	0.0268465630088964	0.00322249286981456	NA	1	3	3	Whole_Blood	0.720410829513475
Whole_Blood.772	ENSG00000213722.4	DDAH2	1.6937721404401	0.207070611319842	0.090308589994745	0.0113168718954507	0.0437873581123047	0.000196700519711508	NA	11	18	18	Whole_Blood	0.720410829513475
Whole_Blood.773	ENSG00000213676.6	ATF6B	-1.69322594107127	-0.469367679683683	0.0904124686273544	0.00286726481497583	0.0246597063898935	0.00585945453223841	NA	3	15	15	Whole_Blood	0.720410829513475
Whole_Blood.774	ENSG00000139433.5	GLTP	-1.69305324248418	-0.80833038507988	0.0904453332117176	0.000802594454027142	0.0306790009527612	0.00200228321968036	NA	9	20	20	Whole_Blood	0.720410829513475
Whole_Blood.775	ENSG00000229413.1	AC018638.1	-1.69302868843079	-2.52037176249092	0.0904500066345345	5.95085233949757e-05	0.0162372047579395	0.0253011306460562	NA	1	4	4	Whole_Blood	0.720410829513475
Whole_Blood.776	ENSG00000205937.7	RNPS1	1.69268365968453	0.111295451296116	0.0905156972042486	0.0310524642473478	0.163591527697824	9.73616801958429e-14	NA	6	18	18	Whole_Blood	0.720410829513475
Whole_Blood.777	ENSG00000153487.11	ING1	1.69236750188725	0.202514908441159	0.0905759246815485	0.0120483684100952	0.0442400508017493	0.000143173368034277	NA	11	23	23	Whole_Blood	0.720410829513475
Whole_Blood.778	ENSG00000163956.6	LRPAP1	1.69086534084671	0.0873427582878343	0.090862524192164	0.0627826781252438	0.175029068642594	8.90825106025831e-15	NA	11	20	20	Whole_Blood	0.7204907770957
Whole_Blood.779	ENSG00000154263.13	ABCA10	1.69039565242731	0.213046051541352	0.0909522862586427	0.0124203334955839	0.0478773805458439	0.000110704846527657	NA	12	31	31	Whole_Blood	0.7204907770957
Whole_Blood.780	ENSG00000166035.6	LIPC	1.68997702129764	0.0772592080596726	0.0910323508665549	0.112671087847393	0.16996284955035	1.96153865705657e-14	NA	26	66	66	Whole_Blood	0.7204907770957
Whole_Blood.781	ENSG00000145730.16	PAM	-1.6891540703449	-0.0724468565991378	0.0911899082034961	0.0836715031712759	0.341101187052632	9.5345631267811e-32	NA	8	23	23	Whole_Blood	0.7204907770957
Whole_Blood.782	ENSG00000120860.6	CCDC53	-1.68898962260136	-0.132530502220525	0.0912214186664977	0.0336964557851229	0.140487210105245	6.98961131417578e-12	NA	16	24	24	Whole_Blood	0.7204907770957
Whole_Blood.783	ENSG00000008311.10	AASS	1.68841764449179	0.215388101302796	0.0913310857663693	0.0136594290349422	0.0218143459449646	0.00911114601961379	NA	13	25	25	Whole_Blood	0.7204907770957
Whole_Blood.784	ENSG00000064115.6	TM7SF3	1.68656794624169	0.144070496139684	0.0916864597607601	0.0295031617627568	0.0850017114389946	1.52118960996681e-07	NA	32	57	57	Whole_Blood	0.7204907770957
Whole_Blood.785	ENSG00000189050.10	RNFT1	1.68650422367903	0.564803664191273	0.0916987222551379	0.00127176475271625	0.0323176488126529	0.00141116170053147	NA	2	8	8	Whole_Blood	0.7204907770957
Whole_Blood.786	ENSG00000248810.1	RP11-362F19.1	1.6863308264565	0.0716972151338791	0.0917320967393332	0.10912860685573	0.27938347953988	7.94474225966861e-25	NA	16	39	39	Whole_Blood	0.7204907770957
Whole_Blood.787	ENSG00000100297.11	MCM5	-1.68622838309741	-0.879362541913214	0.0917518190249702	0.00060163724230222	0.0826418608181245	2.01359556141223e-07	NA	4	14	14	Whole_Blood	0.7204907770957
Whole_Blood.788	ENSG00000186448.10	ZNF197	1.68244885617204	0.327365158619997	0.0924818343862022	0.00297788556856629	0.126713780503858	3.6104902920373e-11	NA	7	19	19	Whole_Blood	0.721265596012598
Whole_Blood.789	ENSG00000204580.7	DDR1	-1.68122620017252	-0.130288598108171	0.0927189862818734	0.0261090035822777	0.166113252811708	5.23987613456131e-14	NA	24	53	53	Whole_Blood	0.721265596012598
Whole_Blood.790	ENSG00000023191.12	RNH1	-1.68088372415266	-0.103995794011292	0.0927855019415364	0.0419767047728005	0.0784400428066594	5.34936061307762e-07	NA	34	79	79	Whole_Blood	0.721265596012598
Whole_Blood.791	ENSG00000136270.9	TBRG4	-1.68035582030554	-0.643890825103125	0.0928881064032768	0.000949340230547442	0.0732280752259372	1.20235295828713e-06	NA	4	12	12	Whole_Blood	0.721265596012598
Whole_Blood.792	ENSG00000100167.15	SEPT3	-1.68031775455252	-0.11202483312652	0.0928955084592435	0.034811057820493	0.0422463422525309	0.000300479910280969	NA	20	39	39	Whole_Blood	0.721265596012598
Whole_Blood.793	ENSG00000181240.9	SLC25A41	-1.680248137105	-0.0919022977000158	0.0929090471081519	0.0682103026935949	0.23308456277092	5.51983915460739e-21	NA	10	18	18	Whole_Blood	0.721265596012598
Whole_Blood.794	ENSG00000137225.8	CAPN11	1.67973712935278	0.216361608657277	0.0930084723281812	0.0111204461459551	0.065199807802009	4.90335892421875e-06	NA	8	24	24	Whole_Blood	0.721265596012598
Whole_Blood.795	ENSG00000181649.5	PHLDA2	1.67932167472589	0.173108072753437	0.093089368990101	0.015266952658713	0.141486031785208	1.72139140100029e-12	NA	8	26	26	Whole_Blood	0.721265596012598
Whole_Blood.796	ENSG00000205078.5	SYCE1L	1.67929753619466	0.118142450206024	0.0930940709416318	0.0313377400201097	0.264448918775161	4.83373868876092e-23	NA	9	16	16	Whole_Blood	0.721265596012598
Whole_Blood.797	ENSG00000145384.3	FABP2	1.67864781898627	0.147655613718278	0.0932207011707119	0.0232652674312787	0.268193475990584	1.32571901098173e-23	NA	12	26	26	Whole_Blood	0.721265596012598
Whole_Blood.798	ENSG00000061936.5	SFSWAP	-1.67834438391296	-0.389989482369581	0.0932798881595243	0.0041395120157722	0.0645474634170822	6.29201573613737e-06	NA	5	12	12	Whole_Blood	0.721265596012598
Whole_Blood.799	ENSG00000140263.9	SORD	-1.67765311205128	-1.36503623679945	0.0934148378388241	0.000237575662191912	0.0141822868761795	0.0370056901599695	NA	2	4	4	Whole_Blood	0.721265596012598
Whole_Blood.800	ENSG00000136874.6	STX17	1.67723974236447	0.358746573615472	0.0934956104324522	0.0034658770343526	0.0326166275904731	0.00126376195328923	NA	8	18	18	Whole_Blood	0.721265596012598
Whole_Blood.801	ENSG00000128973.7	CLN6	-1.67577058321852	-0.119958760965716	0.0937831382281698	0.0328134199083398	0.200013751114115	4.93359273735133e-17	NA	22	53	53	Whole_Blood	0.721265596012598
Whole_Blood.802	ENSG00000063978.11	RNF4	1.67537725420485	0.136827382694727	0.0938602365201482	0.030796246864112	0.0380520799929249	0.000523986160739979	NA	20	38	38	Whole_Blood	0.721265596012598
Whole_Blood.803	ENSG00000198156.6	NPIPB6	-1.67483924243075	-0.304219615541488	0.093965777075738	0.00536154805936695	0.039644004716566	0.000409557190835057	NA	13	24	24	Whole_Blood	0.721265596012598
Whole_Blood.804	ENSG00000185627.13	PSMD13	1.67373483620125	0.0674341335203604	0.0941827241257583	0.0827910713045548	0.166417248908355	3.44109269679904e-14	NA	27	47	47	Whole_Blood	0.721265596012598
Whole_Blood.805	ENSG00000177706.8	FAM20C	1.67344377012125	0.108018187759035	0.094239967299326	0.049607547287645	0.142031534307283	7.02478135563141e-13	NA	14	30	30	Whole_Blood	0.721265596012598
Whole_Blood.806	ENSG00000100075.5	SLC25A1	1.67308421097332	0.218826903126663	0.0943107193243205	0.00772781132783479	0.0251054770176784	0.00531870179625656	NA	6	10	10	Whole_Blood	0.721265596012598
Whole_Blood.807	ENSG00000167528.8	ZNF641	-1.67269725240225	-0.0422150599465553	0.0943869104194687	0.221877848548068	0.397216919393502	4.3863672967183e-38	NA	14	26	26	Whole_Blood	0.721265596012598
Whole_Blood.808	ENSG00000267368.1	UPK3BL	-1.67222267851067	-0.059607478137291	0.0944804200870251	0.167301038307955	0.295469866899592	1.48744239916467e-26	NA	42	80	80	Whole_Blood	0.721265596012598
Whole_Blood.809	ENSG00000172638.8	EFEMP2	-1.67208370440375	-0.764770711192522	0.0945078174874963	0.000696517374600871	0.044720105497552	0.000167298591532029	NA	3	19	19	Whole_Blood	0.721265596012598
Whole_Blood.810	ENSG00000105248.11	CCDC94	-1.67194680995829	-0.141592269164961	0.0945348111278648	0.0221399361832746	0.141693538660468	5.00209305885717e-12	NA	7	16	16	Whole_Blood	0.721265596012598
Whole_Blood.811	ENSG00000178952.4	TUFM	-1.67019076332312	-0.0509498825807473	0.0948816269143428	0.159730599018054	0.455212507244577	1.38957102210876e-46	NA	17	28	28	Whole_Blood	0.722897021091109
Whole_Blood.812	ENSG00000248098.6	BCKDHA	-1.66968053993365	-0.207615127891327	0.0949825859427153	0.00993854366061621	0.171200426077036	2.04542612150487e-14	NA	10	34	34	Whole_Blood	0.722897021091109
Whole_Blood.813	ENSG00000138411.6	HECW2	1.66765197770593	0.149409344946075	0.0953848336035088	0.0240973373022704	0.0275295591019219	0.00356355302920812	NA	22	51	51	Whole_Blood	0.72506552480896
Whole_Blood.814	ENSG00000130764.5	LRRC47	-1.66681087140901	-0.259184878255972	0.0955520178428291	0.00791732323648542	0.0207404163788669	0.011383424562793	NA	7	19	19	Whole_Blood	0.725444066669145
Whole_Blood.815	ENSG00000066855.11	MTFR1	1.6660377112998	0.209117035505775	0.0957059035070258	0.0129463910270368	0.0573793827936841	2.29458867610873e-05	NA	9	19	19	Whole_Blood	0.725720838863091
Whole_Blood.816	ENSG00000172409.5	CLP1	-1.66369044275717	-0.218668055496959	0.0961743071763557	0.00932831500486412	0.0239110319966317	0.00674244398635788	NA	11	17	17	Whole_Blood	0.727157747330136
Whole_Blood.817	ENSG00000105607.8	GCDH	1.66293742241856	0.096830270353114	0.0963249624555079	0.062163930275817	0.212065446177363	7.54595540099774e-19	NA	5	20	20	Whole_Blood	0.727157747330136
Whole_Blood.818	ENSG00000161911.7	TREML1	1.66250307695477	0.916303941120893	0.0964119469226264	0.000860730603089615	0.0219928920642008	0.00882233871543174	NA	6	8	8	Whole_Blood	0.727157747330136
Whole_Blood.819	ENSG00000186765.7	FSCN2	-1.66196330403368	-0.328623538024585	0.0965201324515376	0.00363464368570476	0.0134295279636261	0.0417455422333382	NA	3	6	6	Whole_Blood	0.727157747330136
Whole_Blood.820	ENSG00000094975.9	SUCO	1.66075258873029	0.264709898488568	0.0967631467457686	0.00746428737440682	0.0181318435901184	0.0166403670652236	NA	5	5	5	Whole_Blood	0.727157747330136
Whole_Blood.821	ENSG00000243064.4	ABCC13	-1.6601434616214	-0.166553114827208	0.0968855954027803	0.0176669489876393	0.0828102150573663	2.20136302703256e-07	NA	6	9	9	Whole_Blood	0.727157747330136
Whole_Blood.822	ENSG00000101457.8	DNTTIP1	-1.65984311225047	-0.476315670552512	0.0969460181814676	0.00166581266972776	0.195907154762468	1.19576299533813e-16	NA	4	12	12	Whole_Blood	0.727157747330136
Whole_Blood.823	ENSG00000149269.5	PAK1	-1.65897573313691	-2.66275190303454	0.0971206823403516	6.32767288356518e-05	0.0424064383284734	0.000289922803723778	NA	4	10	10	Whole_Blood	0.727157747330136
Whole_Blood.824	ENSG00000269086.2	CTC-523E23.5	1.65834390059956	0.214516737069981	0.0972480728017338	0.012270537796473	0.0177314418708657	0.0194155118005707	NA	4	14	14	Whole_Blood	0.727157747330136
Whole_Blood.825	ENSG00000177483.7	RBM44	1.65821801008307	5.0694239361045	0.0972734708770858	1.8363145758891e-05	0.211008986067216	4.63183995459199e-18	NA	2	11	11	Whole_Blood	0.727157747330136
Whole_Blood.826	ENSG00000253981.1	ALG1L13P	1.65817589332136	0.371899241100819	0.0972819690049165	0.00379039181541339	0.0373757189078559	0.000673875175633738	NA	4	14	14	Whole_Blood	0.727157747330136
Whole_Blood.827	ENSG00000186187.7	ZNRF1	1.65734678577235	0.324114830141472	0.0974493834170136	0.00439370322088034	0.0312686349287251	0.00179730373594301	NA	5	20	20	Whole_Blood	0.727157747330136
Whole_Blood.828	ENSG00000250731.1	TPM3P6	-1.65714014185145	-0.360214301433214	0.0974911450407105	0.00487734915677823	0.0266051365747753	0.00391117938330297	NA	14	35	35	Whole_Blood	0.727157747330136
Whole_Blood.829	ENSG00000186704.8	DTX2P1	1.65646562637339	0.104342688075476	0.0976275605447427	0.0408936197076623	0.230910675321381	4.35287532829191e-20	NA	9	24	24	Whole_Blood	0.727157747330136
Whole_Blood.830	ENSG00000188895.7	MSL1	1.65583058209083	0.26495415772169	0.0977561326834893	0.00689028945320833	0.0393845114968063	0.000484610383943188	NA	9	28	28	Whole_Blood	0.727157747330136
Whole_Blood.831	ENSG00000149089.8	APIP	1.65492678043509	0.101830358605391	0.0979393511682219	0.0435641080344973	0.164424857010764	6.05098741285141e-14	NA	27	50	50	Whole_Blood	0.727157747330136
Whole_Blood.832	ENSG00000116786.7	PLEKHM2	1.65456961705509	0.096568153758759	0.0980118308433966	0.0480512870723686	0.0404337895881948	0.000291643074325118	NA	39	89	89	Whole_Blood	0.727157747330136
Whole_Blood.833	ENSG00000271064.1	RP11-792A8.3	1.65456221254793	0.713327689564626	0.098013333903884	0.000997526424510829	0.0223004267630818	0.00822060626162385	NA	6	20	20	Whole_Blood	0.727157747330136
Whole_Blood.834	ENSG00000164576.7	SAP30L	1.65226216519334	0.534993126077817	0.0984811185756744	0.00173108676399751	0.0490489130232168	8.5008422837938e-05	NA	7	21	21	Whole_Blood	0.728523080721052
Whole_Blood.835	ENSG00000233236.1	AP001171.1	-1.65048586178307	-0.200118388791675	0.0988436026557416	0.0133668721170204	0.0562269145026365	1.94789468150654e-05	NA	19	36	36	Whole_Blood	0.728523080721052
Whole_Blood.836	ENSG00000178922.12	HYI	-1.65038227501521	-0.161036436252783	0.0988647740710918	0.0184766930916478	0.0318582849521018	0.00159318894408791	NA	13	28	28	Whole_Blood	0.728523080721052
Whole_Blood.837	ENSG00000172757.8	CFL1	1.6497660581473	0.259983761030645	0.098990793394664	0.0062476410358293	0.0237868506317455	0.00703490138242883	NA	10	26	26	Whole_Blood	0.728523080721052
Whole_Blood.838	ENSG00000164733.16	CTSB	-1.64942454291355	-0.106716163093391	0.0990606901070012	0.0355681062289692	0.079821296741178	4.76633746993949e-07	NA	25	56	56	Whole_Blood	0.728523080721052
Whole_Blood.839	ENSG00000232859.5	LYRM9	-1.64929410091086	-0.127703622704258	0.0990873976027671	0.029636893649227	0.0433126966822675	0.000195530657217946	NA	5	15	15	Whole_Blood	0.728523080721052
Whole_Blood.840	ENSG00000079459.8	FDFT1	1.64896742256201	0.174317937623402	0.099154308949793	0.0123275536160152	0.0609698032864319	1.1227663561065e-05	NA	7	13	13	Whole_Blood	0.728523080721052
Whole_Blood.841	ENSG00000176783.10	RUFY1	1.64859476804012	0.165652721216694	0.0992306813122547	0.0180493243616511	0.200666798948768	1.85650344287875e-17	NA	5	23	23	Whole_Blood	0.728523080721052
Whole_Blood.842	ENSG00000140391.10	TSPAN3	-1.64845995014848	-0.0865233557365833	0.0992583226484023	0.0544327761025742	0.248673080951405	4.83817944324489e-22	NA	12	34	34	Whole_Blood	0.728523080721052
Whole_Blood.843	ENSG00000134108.8	ARL8B	-1.64627382514518	-0.223099751072729	0.0997073958953936	0.0107663607756978	0.0642706258166794	5.3367114992881e-06	NA	15	41	41	Whole_Blood	0.730093674992481
Whole_Blood.844	ENSG00000105993.10	DNAJB6	-1.64594170089166	-0.214072626794511	0.0997757623604859	0.0120980282092644	0.0873730560816228	1.19362006139032e-07	NA	10	15	15	Whole_Blood	0.730093674992481
Whole_Blood.845	ENSG00000138185.12	ENTPD1	1.64569424650653	0.265529205676598	0.0998267241696839	0.00594251145409917	0.0129090257585199	0.0476926978982997	NA	18	48	48	Whole_Blood	0.730093674992481
Whole_Blood.846	ENSG00000242485.1	MRPL20	-1.64462514508969	-0.308485253687535	0.100047138102995	0.00557121353675005	0.0256099247066014	0.00489862857681302	NA	3	8	8	Whole_Blood	0.730840796071523
Whole_Blood.847	ENSG00000241837.2	ATP5O	1.64140982581594	0.287417934013181	0.10071237159177	0.00634382101672711	0.0284238351413595	0.00254512592752927	NA	15	23	23	Whole_Blood	0.731443676408064
Whole_Blood.848	ENSG00000167264.13	DUS2	1.64061827008009	0.0875945477185247	0.100876680038415	0.0508829964062298	0.246137348082291	3.28656692263306e-21	NA	22	42	42	Whole_Blood	0.731443676408064
Whole_Blood.849	ENSG00000160613.8	PCSK7	1.63948320387534	0.247276014828825	0.101112665874475	0.00814254664863825	0.0159548232204181	0.0247560956719746	NA	3	10	10	Whole_Blood	0.731443676408064
Whole_Blood.850	ENSG00000175662.13	TOM1L2	1.63896328861189	0.505824608953021	0.101220905560619	0.00154652887181404	0.0466527817224595	0.000127300407735344	NA	9	20	20	Whole_Blood	0.731443676408064
Whole_Blood.851	ENSG00000139613.7	SMARCC2	-1.63700325292143	-0.260153015655471	0.101629789880917	0.00787112538226965	0.016113306551907	0.0266062244626344	NA	12	28	28	Whole_Blood	0.731443676408064
Whole_Blood.852	ENSG00000163016.5	ALMS1P	-1.63618900764921	-0.118110478919115	0.101800036295438	0.0259598246798232	0.04740388362875	0.000110403784502075	NA	13	14	14	Whole_Blood	0.731443676408064
Whole_Blood.853	ENSG00000198250.8	ANTXRL	-1.63612663232425	-1.3313086087081	0.10181308739262	0.000298919371666091	0.130941028758798	4.98928428903559e-11	NA	3	9	9	Whole_Blood	0.731443676408064
Whole_Blood.854	ENSG00000135541.16	AHI1	-1.63531928204856	-0.255050838698671	0.101982133502516	0.00782420304021106	0.20094031005951	3.01145206752354e-17	NA	8	19	19	Whole_Blood	0.731443676408064
Whole_Blood.855	ENSG00000071189.17	SNX13	-1.6349361379382	-0.352740103200438	0.102062435823887	0.0042406533901935	0.0134388454862163	0.0411303850873797	NA	7	10	10	Whole_Blood	0.731443676408064
Whole_Blood.856	ENSG00000106404.9	CLDN15	-1.63414498018938	-0.162728026606921	0.102228412064427	0.0229799146132247	0.170226325118378	2.00086809263361e-14	NA	16	33	33	Whole_Blood	0.731443676408064
Whole_Blood.857	ENSG00000229391.3	HLA-DRB6	-1.63411774413402	-0.0725792007024684	0.102234129713121	0.0771081427231759	0.560793420733947	7.40495084360492e-65	NA	23	80	80	Whole_Blood	0.731443676408064
Whole_Blood.858	ENSG00000170209.4	ANKK1	-1.6334304880562	-0.243328572195619	0.102378489213621	0.00714052457474564	0.172626779511361	5.37655193042647e-15	NA	12	31	31	Whole_Blood	0.731443676408064
Whole_Blood.859	ENSG00000143458.7	GABPB2	-1.63299575077517	-0.100013796094119	0.102469890359081	0.0368707143013743	0.0395283264574448	0.000350960470889853	NA	13	30	30	Whole_Blood	0.731443676408064
Whole_Blood.860	ENSG00000204710.2	SPDYC	1.63297484052697	0.0579075664512486	0.102474288260789	0.124549420135643	0.469054344065338	2.52566166960457e-48	NA	20	50	50	Whole_Blood	0.731443676408064
Whole_Blood.861	ENSG00000112137.12	PHACTR1	-1.6329392262451	-0.0609463374479055	0.102481779101567	0.107818068548804	0.151594138875801	3.27363216574897e-13	NA	22	42	42	Whole_Blood	0.731443676408064
Whole_Blood.862	ENSG00000236603.1	RANP1	-1.63271664786269	-0.303915423716447	0.102528604438077	0.00346866687164614	0.106769220674852	1.41022950212083e-09	NA	6	19	19	Whole_Blood	0.731443676408064
Whole_Blood.863	ENSG00000167965.13	MLST8	-1.63258802872014	-0.129343663175164	0.102555670685628	0.0270777812442736	0.0322025308031468	0.00143252559253101	NA	5	9	9	Whole_Blood	0.731443676408064
Whole_Blood.864	ENSG00000179152.14	TCAIM	1.63253569964013	1.95426440288744	0.102566684295477	9.81499513213342e-05	0.0798899070172325	4.41454507773045e-07	NA	12	28	28	Whole_Blood	0.731443676408064
Whole_Blood.865	ENSG00000204084.8	INPP5B	-1.63009582562344	-0.0464356074772986	0.103081245848725	0.185561908888804	0.416932456168941	9.17567052949612e-41	NA	12	23	23	Whole_Blood	0.731443676408064
Whole_Blood.866	ENSG00000076242.10	MLH1	-1.62954830167753	-0.24752545172607	0.103196998417599	0.00717540462667749	0.0536431637944441	3.08805772525016e-05	NA	5	11	11	Whole_Blood	0.731443676408064
Whole_Blood.867	ENSG00000076650.2	GPATCH1	1.62943438340467	0.159312912369924	0.103221094973392	0.018508094531887	0.115431703441861	3.76883608966968e-10	NA	10	25	25	Whole_Blood	0.731443676408064
Whole_Blood.868	ENSG00000180871.3	CXCR2	1.62940640220754	0.12832114008411	0.103227014378722	0.0215557766677347	0.0522330961890278	4.18793808987476e-05	NA	12	28	28	Whole_Blood	0.731443676408064
Whole_Blood.869	ENSG00000103226.13	NOMO3	1.62924057538874	0.108103711791222	0.103262100481408	0.0462938635777959	0.257642928825808	2.48793164454469e-22	NA	29	60	60	Whole_Blood	0.731443676408064
Whole_Blood.870	ENSG00000250565.2	ATP6V1E2	-1.62898097773813	-0.208383269570434	0.103317045917711	0.0119560213282934	0.0548391829087937	3.06507282051599e-05	NA	14	28	28	Whole_Blood	0.731443676408064
Whole_Blood.871	ENSG00000164236.7	ANKRD33B	1.62896771405523	0.129737414119432	0.103319853881609	0.0308794816824252	0.0156658414117702	0.0250849635021163	NA	20	30	30	Whole_Blood	0.731443676408064
Whole_Blood.872	ENSG00000057294.9	PKP2	-1.6289238619797	-0.194028202961316	0.103329137937489	0.0131297988290917	0.0664143869944268	4.01456600362289e-06	NA	2	2	2	Whole_Blood	0.731443676408064
Whole_Blood.873	ENSG00000143891.12	GALM	1.62852068068408	0.0937134585322586	0.103414527755431	0.0496481841959617	0.0963865257787483	2.23328018299023e-08	NA	30	63	63	Whole_Blood	0.731443676408064
Whole_Blood.874	ENSG00000180902.12	D2HGDH	1.62798850329458	0.131152634472314	0.103527323547199	0.038083194425595	0.245335003928437	1.60824456773082e-21	NA	5	14	14	Whole_Blood	0.731443676408064
Whole_Blood.875	ENSG00000214870.4	AC004540.5	-1.62782494693365	-0.136107086062503	0.103562009200171	0.0339431721661678	0.040324986282239	0.000362738033733468	NA	30	73	73	Whole_Blood	0.731443676408064
Whole_Blood.876	ENSG00000090857.9	PDPR	-1.62501232096632	-0.249542142031331	0.104159933547894	0.00652025142193646	0.0715458299030001	1.70453587822377e-06	NA	3	17	17	Whole_Blood	0.734826928454318
Whole_Blood.877	ENSG00000123143.8	PKN1	1.62423106296785	0.110076821102001	0.104326503658762	0.021782553433187	0.0218833506398557	0.00863715708955332	NA	11	15	15	Whole_Blood	0.735040996290351
Whole_Blood.878	ENSG00000103184.7	SEC14L5	-1.62375478028427	-0.0812560157925795	0.104428154489147	0.0757037488992027	0.15306763004884	5.61652025620943e-13	NA	12	22	22	Whole_Blood	0.735040996290351
Whole_Blood.879	ENSG00000015676.13	NUDCD3	1.62109422288055	0.258105781982764	0.104997432794246	0.0086568454282931	0.115523973810286	6.84683310936215e-10	NA	12	24	24	Whole_Blood	0.737657643226309
Whole_Blood.880	ENSG00000273406.1	RP11-114O18.1	-1.62090213549162	-0.834499579393914	0.105038628808924	0.000872779512114778	0.0139875350047534	0.0387958976905979	NA	3	9	9	Whole_Blood	0.737657643226309
Whole_Blood.881	ENSG00000075234.12	TTC38	1.61864208150513	0.0753236668641753	0.105524295287861	0.0838065034624673	0.17185660657567	1.11893038055861e-14	NA	17	38	38	Whole_Blood	0.740052610158529
Whole_Blood.882	ENSG00000183735.5	TBK1	-1.61820159648795	-0.179950190448065	0.105619158925538	0.0170361117819989	0.0271598981732193	0.00379908691328863	NA	17	37	37	Whole_Blood	0.740052610158529
Whole_Blood.883	ENSG00000226524.2	RP1-102H19.8	-1.61728591591834	-0.150437684361657	0.105816578020412	0.0221036842917876	0.0502039244744482	5.0949627776524e-05	NA	35	74	74	Whole_Blood	0.740596208568683
Whole_Blood.884	ENSG00000170442.7	KRT86	1.61663475081046	0.574413152976905	0.105957146047202	0.00138413389532203	0.0187980952418279	0.0164665136778265	NA	5	11	11	Whole_Blood	0.740741134130889
Whole_Blood.885	ENSG00000088833.13	NSFL1C	1.61561694065782	0.0719086550323541	0.106177158914307	0.0855541356318331	0.316993259977008	1.2024570551177e-28	NA	31	69	69	Whole_Blood	0.740958355623369
Whole_Blood.886	ENSG00000150316.7	CWC15	1.61509763183141	0.12372507042099	0.106289553732148	0.0333791157878294	0.096997730339682	2.27608684128155e-08	NA	19	30	30	Whole_Blood	0.740958355623369
Whole_Blood.887	ENSG00000239697.6	TNFSF12	-1.61482819102787	-0.215518891316448	0.106347906381542	0.00882495551015247	0.190002907502108	2.50108508725947e-16	NA	18	44	44	Whole_Blood	0.740958355623369
Whole_Blood.888	ENSG00000254521.2	SIGLEC12	-1.61338483868876	-0.0738838029789056	0.106660924966694	0.0761965909212943	0.469741051503386	4.96906526476219e-49	NA	8	27	27	Whole_Blood	0.74116071986925
Whole_Blood.889	ENSG00000134255.9	CEPT1	1.61195488817356	0.343144620766622	0.10697175674418	0.00376451209318287	0.135758118077347	1.06091447759069e-11	NA	13	28	28	Whole_Blood	0.74116071986925
Whole_Blood.890	ENSG00000108846.11	ABCC3	-1.61144051601313	-0.243052672211847	0.107083742420653	0.00838528298447341	0.20083890870447	2.8017770854357e-17	NA	11	26	26	Whole_Blood	0.74116071986925
Whole_Blood.891	ENSG00000105928.9	DFNA5	-1.61125619999451	-0.294892682628284	0.107123893071919	0.00503429064507461	0.143778453004821	3.47695447474957e-12	NA	16	40	40	Whole_Blood	0.74116071986925
Whole_Blood.892	ENSG00000170486.6	KRT72	-1.6105113368698	-0.0727417932329177	0.107286272525572	0.0826173709726415	0.347587580648293	1.29491363471337e-32	NA	17	45	45	Whole_Blood	0.74116071986925
Whole_Blood.893	ENSG00000259962.1	RP11-44F14.4	1.60999165037105	0.200937896331381	0.107399679112079	0.0139172172548366	0.0313959337567158	0.00166007888808422	NA	11	27	27	Whole_Blood	0.74116071986925
Whole_Blood.894	ENSG00000161202.13	DVL3	1.60886451474718	0.173066950157451	0.107645970220157	0.0144575933755669	0.0355451827586945	0.000889293449021011	NA	25	57	57	Whole_Blood	0.74116071986925
Whole_Blood.895	ENSG00000174080.6	CTSF	-1.60757716760314	-0.0731830278311824	0.107927816135558	0.0681743776895941	0.176716978505499	3.90672863386276e-15	NA	12	18	18	Whole_Blood	0.74116071986925
Whole_Blood.896	ENSG00000241680.1	RPL31P49	1.60714228186882	0.15209910260415	0.108023159938228	0.0184210601976091	0.0272963495140777	0.0035553990553295	NA	15	28	28	Whole_Blood	0.74116071986925
Whole_Blood.897	ENSG00000167523.9	SPATA33	1.60671470983137	0.0964458389301156	0.108116965284121	0.0465869991420808	0.069018164506337	2.58222067226109e-06	NA	12	23	23	Whole_Blood	0.74116071986925
Whole_Blood.898	ENSG00000272279.1	RP11-157J24.2	-1.60661841559876	-0.185458643472094	0.108138100240144	0.0126394500897396	0.0823875412744476	1.5848893686979e-07	NA	5	12	12	Whole_Blood	0.74116071986925
Whole_Blood.899	ENSG00000100023.13	PPIL2	1.60658697623217	0.380804645577826	0.108145001357658	0.00345184737274417	0.0466212233236255	9.53958307751344e-05	NA	2	9	9	Whole_Blood	0.74116071986925
Whole_Blood.900	ENSG00000168028.9	RPSA	1.6064928681968	0.168762540114911	0.10816566068329	0.0146344144573291	0.244278929296261	1.39141443032066e-21	NA	13	32	32	Whole_Blood	0.74116071986925
Whole_Blood.901	ENSG00000124243.13	BCAS4	-1.60633001973944	-0.232246753014576	0.108201417818815	0.00934288535203368	0.0731160997804838	1.29744005186108e-06	NA	5	11	11	Whole_Blood	0.74116071986925
Whole_Blood.902	ENSG00000141295.9	SCRN2	-1.60624946830937	-0.102069423645524	0.10821910820149	0.0396450085988888	0.30300829547991	7.30716527946001e-28	NA	5	10	10	Whole_Blood	0.74116071986925
Whole_Blood.903	ENSG00000219607.2	PPP1R3G	-1.60590031681064	-0.203677410369975	0.108295813922643	0.0135312406738915	0.0248812690367561	0.00575753183790926	NA	26	52	52	Whole_Blood	0.74116071986925
Whole_Blood.904	ENSG00000106263.13	EIF3B	1.60521526017942	0.362569904669193	0.108446440274663	0.00379355399355249	0.0376728965432262	0.000607459147829745	NA	11	24	24	Whole_Blood	0.74137057621396
Whole_Blood.905	ENSG00000228278.2	ORM2	-1.60374283412504	-0.121660526393222	0.108770749992917	0.029405855145068	0.205691743798463	1.80518075903523e-17	NA	10	22	22	Whole_Blood	0.742766005476493
Whole_Blood.906	ENSG00000105854.8	PON2	1.60197073187378	0.180137261173448	0.109162081776934	0.0111261217916573	0.1285262120188	6.13606960198618e-11	NA	16	28	28	Whole_Blood	0.744615524703591
Whole_Blood.907	ENSG00000151136.10	BTBD11	-1.60018497912432	-0.207007113080175	0.109557553393669	0.0120294302608595	0.0319799825053913	0.00161519373470173	NA	10	18	18	Whole_Blood	0.745709763302253
Whole_Blood.908	ENSG00000107796.8	ACTA2	-1.60015668136233	-0.0879569546326687	0.109563829300719	0.0528830180176134	0.212976289388583	2.71358454739734e-18	NA	13	17	17	Whole_Blood	0.745709763302253
Whole_Blood.909	ENSG00000138381.5	ASNSD1	1.59774796533996	0.0648187862035642	0.110099079270605	0.0810023239532321	0.410649387658422	1.02698655342338e-39	NA	21	56	56	Whole_Blood	0.745881175169338
Whole_Blood.910	ENSG00000132879.9	FBXO44	-1.59752946111966	-0.148967772584469	0.110147735957617	0.0219956440762222	0.0510716797066076	5.72999962107175e-05	NA	4	7	7	Whole_Blood	0.745881175169338
Whole_Blood.911	ENSG00000165934.8	CPSF2	1.59704912526538	0.0972801491792316	0.110254757235654	0.0399178697582588	0.175005832265556	4.2096283310008e-15	NA	44	81	81	Whole_Blood	0.745881175169338
Whole_Blood.912	ENSG00000236397.2	DDX11L2	1.59692104555001	0.177469408740216	0.110283307917356	0.0156346590771537	0.49265262746256	2.1532591309525e-52	NA	5	12	12	Whole_Blood	0.745881175169338
Whole_Blood.913	ENSG00000115548.12	KDM3A	-1.59650419253379	-0.923281033911473	0.110376270469342	0.000484691522466158	0.0157049428118718	0.0284669765145475	NA	8	15	15	Whole_Blood	0.745881175169338
Whole_Blood.914	ENSG00000123892.7	RAB38	1.59632663570242	0.406264354904393	0.11041588627996	0.00218540303149677	0.0422704943882782	0.000269511921169396	NA	4	13	13	Whole_Blood	0.745881175169338
Whole_Blood.915	ENSG00000183955.8	SETD8	-1.59577527744259	-0.150899035697201	0.110538974844866	0.0168572198920607	0.0382223127880578	0.000532923246261223	NA	6	14	14	Whole_Blood	0.745881175169338
Whole_Blood.916	ENSG00000171103.6	TRMT61B	-1.5957055181153	-0.84387781467771	0.110554556060698	0.000547320546588281	0.0168591723527864	0.0221565114896445	NA	6	13	13	Whole_Blood	0.745881175169338
Whole_Blood.917	ENSG00000260814.2	RP11-107F6.3	-1.59505474567413	-0.641333462005075	0.110699994052176	0.000865875255245896	0.0236925733457236	0.00702585556916972	NA	1	6	6	Whole_Blood	0.74604794246723
Whole_Blood.918	ENSG00000069188.12	SDK2	1.59392127147644	0.0926226764838857	0.110953669435557	0.0573224740749127	0.170215649738234	1.52093345495367e-14	NA	22	54	54	Whole_Blood	0.746943003389697
Whole_Blood.919	ENSG00000167536.9	DHRS13	-1.59326435778001	-0.229105194858327	0.111100898891621	0.00974325090755598	0.0288025898542595	0.00263874079733513	NA	2	4	4	Whole_Blood	0.747120299401763
Whole_Blood.920	ENSG00000135250.12	SRPK2	-1.59147121484404	-0.0741245225854008	0.111503568525605	0.0892079288763418	0.0986690700948634	8.84703257145357e-09	NA	19	32	32	Whole_Blood	0.749013101617653
Whole_Blood.921	ENSG00000170004.12	CHD3	1.58765437173386	0.208043103252632	0.112364516076582	0.0092230017206994	0.031762856385005	0.00175031229621164	NA	13	25	25	Whole_Blood	0.753976883119737
Whole_Blood.922	ENSG00000053372.4	MRTO4	1.58554784264929	0.111812410302043	0.112841915869248	0.033802190218897	0.0367545447835126	0.00071253591140536	NA	22	43	43	Whole_Blood	0.754672879554107
Whole_Blood.923	ENSG00000169131.6	ZNF354A	1.58519772662324	0.0884582912275795	0.11292141688708	0.0608326686461587	0.253034276566725	4.55790406676643e-22	NA	12	24	24	Whole_Blood	0.754672879554107
Whole_Blood.924	ENSG00000008018.8	PSMB1	-1.58386807111039	-0.122002322196908	0.113223744632794	0.0293560887982248	0.108048967209671	1.93061184451207e-09	NA	29	49	49	Whole_Blood	0.754672879554107
Whole_Blood.925	ENSG00000270810.1	RP11-274B21.8	1.58377703307662	0.191214915208366	0.113244467526852	0.00888107004354676	0.0429783593222658	0.000258233803875794	NA	4	8	8	Whole_Blood	0.754672879554107
Whole_Blood.926	ENSG00000166359.6	WDR88	1.58250058043821	0.149490457070935	0.11353533991497	0.0141323747023646	0.0179690548911193	0.0174531020192211	NA	2	9	9	Whole_Blood	0.754672879554107
Whole_Blood.927	ENSG00000091073.15	DTX2	-1.58228603202804	-0.08784721623169	0.113584287976336	0.0527964168245357	0.171609264972875	1.64644201389984e-14	NA	18	38	38	Whole_Blood	0.754672879554107
Whole_Blood.928	ENSG00000102595.14	UGGT2	1.58106810141325	0.135839148707496	0.113862467326071	0.0192956951286549	0.0654723848631983	3.9592184692759e-06	NA	12	29	29	Whole_Blood	0.754672879554107
Whole_Blood.929	ENSG00000240356.2	RPL23AP7	1.58021730970116	0.148496746662065	0.114057109010634	0.0253792038208195	0.442388189519469	3.14513919087419e-44	NA	7	17	17	Whole_Blood	0.754672879554107
Whole_Blood.930	ENSG00000272379.1	RP1-257A7.5	-1.57977602666538	-0.103928235022804	0.114158167595598	0.031823523792983	0.142012364322533	3.43937520175537e-12	NA	19	35	35	Whole_Blood	0.754672879554107
Whole_Blood.931	ENSG00000067533.5	RRP15	1.57809576417129	0.272686348845702	0.114543611184015	0.00561688425097511	0.036360160801324	0.000789745005123966	NA	4	12	12	Whole_Blood	0.754672879554107
Whole_Blood.932	ENSG00000231672.2	DIRC3	1.57803824871236	1.15079098083608	0.114556823040853	0.000431418507069957	0.0240100004562341	0.00599988766131752	NA	2	8	8	Whole_Blood	0.754672879554107
Whole_Blood.933	ENSG00000101191.12	DIDO1	1.5771747766502	0.197391348670324	0.114755315097426	0.0108895949626373	0.0449821252799449	0.000164041786045225	NA	7	13	13	Whole_Blood	0.754672879554107
Whole_Blood.934	ENSG00000198752.5	CDC42BPB	1.57664431683377	0.0982744471851048	0.114877389536385	0.042532242016687	0.0312191622603841	0.0018427329901836	NA	25	55	55	Whole_Blood	0.754672879554107
Whole_Blood.935	ENSG00000139719.5	VPS33A	-1.57625929116431	-0.14531999956963	0.11496605926186	0.0154773114122844	0.0423895409768328	0.0002891771031256	NA	23	47	47	Whole_Blood	0.754672879554107
Whole_Blood.936	ENSG00000143184.4	XCL1	1.57608543429729	0.120357395528893	0.115006115376942	0.0319886367537913	0.208757601149654	7.84441734247011e-18	NA	13	23	23	Whole_Blood	0.754672879554107
Whole_Blood.937	ENSG00000166896.3	XRCC6BP1	1.57601633275994	0.101288251811845	0.11502203921814	0.0360836340489889	0.411130155373106	2.15690916956041e-40	NA	8	17	17	Whole_Blood	0.754672879554107
Whole_Blood.938	ENSG00000116667.8	C1orf21	1.57578060723973	0.142540394154375	0.115076373139526	0.0239843095460951	0.0344909900421164	0.00105272574190032	NA	14	34	34	Whole_Blood	0.754672879554107
Whole_Blood.939	ENSG00000254206.1	NPIPB11	-1.57542418264041	-0.14654587274602	0.115158566121141	0.0162039069381581	0.0268633515882923	0.00391685169446093	NA	6	12	12	Whole_Blood	0.754672879554107
Whole_Blood.940	ENSG00000137996.8	RTCA	1.57402062144168	0.25266978024451	0.11548268211138	0.00708518264153758	0.145239439610543	2.40481989849228e-12	NA	4	9	9	Whole_Blood	0.754672879554107
Whole_Blood.941	ENSG00000197020.6	ZNF100	-1.57391107635471	-0.0528854916391269	0.115508008847945	0.146521830140083	0.494696710036559	1.57228830758217e-52	NA	12	36	36	Whole_Blood	0.754672879554107
Whole_Blood.942	ENSG00000147852.11	VLDLR	-1.57372186935519	-0.511326428581413	0.11555176364071	0.00154781489083205	0.177124933304664	4.22438515841339e-15	NA	7	18	18	Whole_Blood	0.754672879554107
Whole_Blood.943	ENSG00000156876.8	SASS6	1.57246115076286	0.818302517331888	0.115843642089476	0.00060115865542819	0.0492986922469716	7.24127710846936e-05	NA	18	37	37	Whole_Blood	0.754672879554107
Whole_Blood.944	ENSG00000001167.10	NFYA	-1.5721904544925	-0.595771712189414	0.11590638853026	0.00123286534995255	0.0393012374747057	0.00046070705584989	NA	6	17	17	Whole_Blood	0.754672879554107
Whole_Blood.945	ENSG00000236481.1	AC002331.1	1.57178676128387	0.994327188781517	0.11600001281204	0.000523365864437258	0.0370235704134914	0.00067787260491482	NA	1	7	7	Whole_Blood	0.754672879554107
Whole_Blood.946	ENSG00000187608.5	ISG15	1.57162095434647	0.586804039709041	0.116038483870278	0.00115138913776503	0.201241292016713	2.1713119241428e-17	NA	3	10	10	Whole_Blood	0.754672879554107
Whole_Blood.947	ENSG00000137869.9	CYP19A1	1.5706435103713	0.319940654718192	0.116265477382341	0.00398770409752433	0.0783100221513348	4.30427384814458e-07	NA	9	24	24	Whole_Blood	0.754672879554107
Whole_Blood.948	ENSG00000166669.9	ATF7IP2	-1.57000978428433	-0.191121611076169	0.116412835029216	0.0155580126949308	0.0167439046227167	0.0239356511403813	NA	11	19	19	Whole_Blood	0.754672879554107
Whole_Blood.949	ENSG00000170113.11	NIPA1	1.5699218672007	0.150362109758536	0.116433289601471	0.0225817683727	0.0726930022724214	1.57156454255745e-06	NA	15	35	35	Whole_Blood	0.754672879554107
Whole_Blood.950	ENSG00000257835.1	RP1-97G4.1	1.56981419562664	0.144844425332991	0.116458344051134	0.022897153687264	0.173885710672199	5.17473502114456e-15	NA	16	39	39	Whole_Blood	0.754672879554107
Whole_Blood.951	ENSG00000198033.7	TUBA3C	1.56924695757674	0.272034648556229	0.11659040646039	0.00639754101316731	0.077048482062457	6.9473400419404e-07	NA	13	26	26	Whole_Blood	0.754672879554107
Whole_Blood.952	ENSG00000156256.10	USP16	1.56877507121111	0.255019054166783	0.116700359029741	0.0075818445327288	0.0161413685456407	0.0262941600662683	NA	9	13	13	Whole_Blood	0.754672879554107
Whole_Blood.953	ENSG00000228223.1	HCG11	-1.56875518023654	-0.608936048618614	0.116704995543448	0.00107542852978052	0.036788669615776	0.000673407942190743	NA	2	3	3	Whole_Blood	0.754672879554107
Whole_Blood.954	ENSG00000170390.10	DCLK2	1.56873455978483	1.93277020908154	0.116709802248352	0.000102477372351324	0.227910346893068	6.59851900141195e-20	NA	7	21	21	Whole_Blood	0.754672879554107
Whole_Blood.955	ENSG00000127366.4	TAS2R5	-1.56804849945758	-0.606510645299414	0.116869814157613	0.0010038434548511	0.0180096807493096	0.0181752617900616	NA	2	9	9	Whole_Blood	0.754672879554107
Whole_Blood.956	ENSG00000204536.9	CCHCR1	-1.56784829870081	-0.211315868210701	0.116916540038496	0.00853963465117873	0.212734858884145	2.60907713209333e-18	NA	8	34	34	Whole_Blood	0.754672879554107
Whole_Blood.957	ENSG00000169682.13	SPNS1	-1.5676545860734	-0.127909062921166	0.116961765585027	0.0206051977513528	0.297338106600092	7.35458962565831e-27	NA	4	13	13	Whole_Blood	0.754672879554107
Whole_Blood.958	ENSG00000163832.11	ELP6	1.56730058119674	0.348170184057008	0.117044449605148	0.00454386596958149	0.053052373616556	3.99879099780511e-05	NA	3	11	11	Whole_Blood	0.754672879554107
Whole_Blood.959	ENSG00000235878.4	AP001468.1	-1.56702596243009	-0.293761962908798	0.117108623218833	0.00452588503499821	0.120317735548146	1.13709856884786e-10	NA	6	17	17	Whole_Blood	0.754672879554107
Whole_Blood.960	ENSG00000125952.14	MAX	1.56568643800618	0.177645518313586	0.117422042799279	0.0123055372848639	0.0427768110940669	0.000256169916472339	NA	23	45	45	Whole_Blood	0.754971674721479
Whole_Blood.961	ENSG00000234534.1	RP11-39K24.2	-1.56476824504609	-0.241852062066895	0.11763726004166	0.00718502095554264	0.0327034262158509	0.00140282632088108	NA	14	32	32	Whole_Blood	0.754971674721479
Whole_Blood.962	ENSG00000143653.9	SCCPDH	1.56443919863012	0.330537807727932	0.117714461247261	0.00363597199559038	0.0760394211666629	8.99118127474191e-07	NA	8	21	21	Whole_Blood	0.754971674721479
Whole_Blood.963	ENSG00000120318.11	ARAP3	1.56319438187291	0.115861566905625	0.118006881175345	0.0377281614400296	0.0917924696623563	5.02355094278459e-08	NA	10	18	18	Whole_Blood	0.754971674721479
Whole_Blood.964	ENSG00000186153.12	WWOX	-1.56304366320053	-0.119358819277492	0.118042325144348	0.0286283324733999	0.0509195329217121	6.91005563229989e-05	NA	24	49	49	Whole_Blood	0.754971674721479
Whole_Blood.965	ENSG00000174405.9	LIG4	-1.56279850006104	-0.693294298296304	0.118099997119814	0.00106018541101383	0.0202435656634104	0.011367857557315	NA	1	5	5	Whole_Blood	0.754971674721479
Whole_Blood.966	ENSG00000115756.8	HPCAL1	-1.56189915308845	-0.118355372799001	0.118311748040585	0.0258348601499516	0.127977266719159	4.37080869001035e-11	NA	6	13	13	Whole_Blood	0.754971674721479
Whole_Blood.967	ENSG00000138821.8	SLC39A8	1.56170615258087	1.11002543075154	0.118357228724444	0.000410788775274016	0.0273092449476873	0.00308285128301296	NA	4	16	16	Whole_Blood	0.754971674721479
Whole_Blood.968	ENSG00000197165.6	SULT1A2	-1.56138499753332	-0.0489853977561419	0.118432939491437	0.161618598308449	0.535100942981289	1.15487109291847e-59	NA	8	13	13	Whole_Blood	0.754971674721479
Whole_Blood.969	ENSG00000272632.1	RP11-362F19.3	1.56114082865782	0.214287395483483	0.11849052654671	0.0106408565485552	0.0976230622157041	1.22121299752861e-08	NA	4	8	8	Whole_Blood	0.754971674721479
Whole_Blood.970	ENSG00000188659.5	FAM154B	-1.56110579772143	-0.0871157965104523	0.118498790368905	0.0358974422745947	0.220470067448978	1.69704442508529e-19	NA	15	23	23	Whole_Blood	0.754971674721479
Whole_Blood.971	ENSG00000140988.11	RPS2	1.5604321517378	0.203037655932067	0.118657791847952	0.00975595686566826	0.0814106145565365	2.77806593316053e-07	NA	5	14	14	Whole_Blood	0.755206131431865
Whole_Blood.972	ENSG00000204228.3	HSD17B8	-1.55986536495741	-0.400401493394755	0.118791700755821	0.0023807593980976	0.0205115276259927	0.0120199507796873	NA	3	13	13	Whole_Blood	0.755280566533923
Whole_Blood.973	ENSG00000064989.8	CALCRL	-1.55771851539612	-1.11345038772933	0.11929998940422	0.000285113860436086	0.0169079153884422	0.022394945408298	NA	1	8	8	Whole_Blood	0.756459007433339
Whole_Blood.974	ENSG00000198502.5	HLA-DRB5	1.55757847582929	0.0390411247941022	0.119333204326242	0.24296959598917	0.605641438273311	3.01719526362493e-74	NA	29	53	53	Whole_Blood	0.756459007433339
Whole_Blood.975	ENSG00000203326.5	ZNF525	1.55685180243823	0.508509632450689	0.119505674843041	0.00234658883052695	0.068499344133757	3.31430531664157e-06	NA	9	16	16	Whole_Blood	0.756459007433339
Whole_Blood.976	ENSG00000155636.10	RBM45	-1.55667307401908	-0.195157176273713	0.11954812461102	0.0111981228937675	0.018048664729014	0.0170348642567377	NA	5	9	9	Whole_Blood	0.756459007433339
Whole_Blood.977	ENSG00000100505.9	TRIM9	-1.55632047278914	-0.107744676492987	0.11963190553215	0.0403499760606481	0.0770116701066405	6.53078762712824e-07	NA	48	105	105	Whole_Blood	0.756459007433339
Whole_Blood.978	ENSG00000217930.3	PAM16	-1.55598577921754	-0.138805310890313	0.119711473991878	0.0238724944171246	0.0769704768980188	4.93857685613291e-07	NA	7	16	16	Whole_Blood	0.756459007433339
Whole_Blood.979	ENSG00000117091.5	CD48	1.55505887902987	0.086730426538009	0.119932047217188	0.050804895542474	0.0202544032849494	0.0126490878545878	NA	25	49	49	Whole_Blood	0.757078704598797
Whole_Blood.980	ENSG00000149499.7	EML3	-1.5524285972901	-0.0824527341021425	0.120559705258452	0.0509205588523402	0.204478461034639	5.40743661382219e-18	NA	32	76	76	Whole_Blood	0.758002174081911
Whole_Blood.981	ENSG00000126467.6	TSKS	1.55238483853639	0.12162817948989	0.120570169009636	0.0532864197695706	0.36762552061279	3.76039619571657e-35	NA	10	27	27	Whole_Blood	0.758002174081911
Whole_Blood.982	ENSG00000168734.9	PKIG	-1.55209466488056	-0.39754945295511	0.120639574368798	0.00271853108427721	0.0375076760254517	0.000470787329118481	NA	3	9	9	Whole_Blood	0.758002174081911
Whole_Blood.983	ENSG00000104325.2	DECR1	-1.55184209346771	-0.0915527405221181	0.120700011263507	0.0628674705594337	0.247904227997731	1.64422491811997e-22	NA	1	2	2	Whole_Blood	0.758002174081911
Whole_Blood.984	ENSG00000137275.9	RIPK1	-1.55138943718731	-0.255376442848675	0.120808385023404	0.00713059644443502	0.0487334131727942	8.96693887775619e-05	NA	3	10	10	Whole_Blood	0.758002174081911
Whole_Blood.985	ENSG00000220739.2	RP11-277I20.3	-1.54945376300548	-0.247142158075788	0.121272678226859	0.00714797849565195	0.0140147299925398	0.0321411700317542	NA	8	15	15	Whole_Blood	0.758002174081911
Whole_Blood.986	ENSG00000003393.10	ALS2	1.54937325452008	0.0845771653474505	0.121292019283524	0.053664392575366	0.246779205151809	1.09932678115394e-21	NA	10	20	20	Whole_Blood	0.758002174081911
Whole_Blood.987	ENSG00000108523.11	RNF167	1.54934000968933	1.91341798898904	0.121300006600849	0.000102411039550743	0.0312332476125607	0.00172549804806957	NA	1	12	12	Whole_Blood	0.758002174081911
Whole_Blood.988	ENSG00000152926.10	ZNF117	1.54863316510583	0.176104598874048	0.121469928645148	0.0100000635170544	0.0318631800931686	0.0016400901518898	NA	10	18	18	Whole_Blood	0.758002174081911
Whole_Blood.989	ENSG00000158882.8	TOMM40L	1.54843272094113	0.155125354580981	0.121518148325296	0.0165633941036038	0.152023491025324	7.19518944070785e-13	NA	11	26	26	Whole_Blood	0.758002174081911
Whole_Blood.990	ENSG00000104324.11	CPQ	-1.54832324893782	-0.121935455626781	0.121544489684439	0.0366886110619597	0.0253919537815668	0.00499367564901216	NA	34	72	72	Whole_Blood	0.758002174081911
Whole_Blood.991	ENSG00000167220.7	HDHD2	1.54829957468542	0.282536433237977	0.121550186814753	0.00371201154387768	0.0166686072310532	0.0237528917204621	NA	9	17	17	Whole_Blood	0.758002174081911
Whole_Blood.992	ENSG00000099917.13	MED15	1.54705610433494	0.344061114702994	0.121849717482607	0.00370639240690708	0.0893448340629905	4.22455420296929e-08	NA	2	5	5	Whole_Blood	0.759023263057512
Whole_Blood.993	ENSG00000132196.9	HSD17B7	1.54660069043846	0.139316192012738	0.121959563141765	0.0232094567598669	0.0433341792489172	0.000224098741327263	NA	29	59	59	Whole_Blood	0.759023263057512
Whole_Blood.994	ENSG00000266904.1	LINC00663	1.54581336771231	0.258729599313388	0.122149647664664	0.00777459566991143	0.0391423789486938	0.000496899163421914	NA	15	36	36	Whole_Blood	0.759040164708442
Whole_Blood.995	ENSG00000103356.11	EARS2	-1.54557218551337	-0.303902865791731	0.122207922958722	0.00314896272104728	0.0361812899600904	0.000693981561835336	NA	5	14	14	Whole_Blood	0.759040164708442
Whole_Blood.996	ENSG00000198089.10	SFI1	-1.54323106131856	-0.0596693336087424	0.12277472340467	0.0933051558788772	0.146342598428646	2.35058874612118e-12	NA	29	61	61	Whole_Blood	0.761557287387128
Whole_Blood.997	ENSG00000115461.4	IGFBP5	1.54239390648367	8.45647165120413	0.122977901426326	6.46800325304803e-06	0.0134506755037385	0.0422050340829628	NA	2	4	4	Whole_Blood	0.761557287387128
Whole_Blood.998	ENSG00000261548.1	HLA-P	1.54237342386846	0.0899279860702608	0.122982875859604	0.0265419034982261	0.0711572744795501	2.08425593035614e-06	NA	11	25	25	Whole_Blood	0.761557287387128
Whole_Blood.999	ENSG00000177595.13	PIDD	1.5393296876876	0.0889933997341011	0.123723829800999	0.0442842924517936	0.217765751670791	6.31109911574407e-19	NA	3	11	11	Whole_Blood	0.764782633102856
Whole_Blood.1000	ENSG00000105619.9	TFPT	-1.5392173835909	-0.155858075944831	0.123751235129912	0.0190480695257659	0.0904924269887304	5.89194271604464e-08	NA	2	5	5	Whole_Blood	0.764782633102856
Whole_Blood.1001	ENSG00000143850.8	PLEKHA6	1.53649236847341	0.142950053452685	0.124417668066717	0.020501360420835	0.0362647030204461	0.000705762603531928	NA	16	27	27	Whole_Blood	0.767490548764515
Whole_Blood.1002	ENSG00000138468.11	SENP7	1.53551342346994	0.0963821847055724	0.124657762355986	0.0388672490398606	0.177321176992436	2.91259013455498e-15	NA	10	23	23	Whole_Blood	0.767490548764515
Whole_Blood.1003	ENSG00000267194.1	RP1-193H18.2	-1.53544550761718	-0.237008566336658	0.124674432669981	0.00740680300743769	0.0710112088113273	1.36681098521816e-06	NA	7	18	18	Whole_Blood	0.767490548764515
Whole_Blood.1004	ENSG00000156171.10	DRAM2	-1.53520120019596	-0.171996433963498	0.1247344136256	0.0159085983937925	0.194228403211954	7.21816678204876e-17	NA	6	14	14	Whole_Blood	0.767490548764515
Whole_Blood.1005	ENSG00000004777.14	ARHGAP33	-1.53398849833792	-0.100465286274397	0.125032482369611	0.0332435511306463	0.102073134615176	8.21058187189925e-09	NA	11	17	17	Whole_Blood	0.767490548764515
Whole_Blood.1006	ENSG00000086288.7	NME8	1.53358461815558	0.137164522791605	0.125131874834914	0.0178222023133346	0.156503222772919	3.29137879158386e-13	NA	15	39	39	Whole_Blood	0.767490548764515
Whole_Blood.1007	ENSG00000085662.9	AKR1B1	1.53310781837415	0.214339027792745	0.125249291635772	0.00902305451308393	0.0364377298433953	0.000760606010928271	NA	6	10	10	Whole_Blood	0.767490548764515
Whole_Blood.1008	ENSG00000273456.1	RP11-686O6.2	1.53271665753516	0.184211992943805	0.125345683087208	0.0161414697754572	0.0726703728594945	1.42322483836048e-06	NA	12	28	28	Whole_Blood	0.767490548764515
Whole_Blood.1009	ENSG00000116729.9	WLS	1.53210951132338	0.085819056739665	0.125495413042795	0.0606100007994525	0.171288741930344	2.07286109383217e-14	NA	37	73	73	Whole_Blood	0.767490548764515
Whole_Blood.1010	ENSG00000053900.6	ANAPC4	-1.5313901318729	-0.182994916963129	0.125673001508742	0.0101816306269501	0.0913566218216823	2.86682041572943e-08	NA	13	24	24	Whole_Blood	0.767490548764515
Whole_Blood.1011	ENSG00000072778.15	ACADVL	-1.53129263424321	-0.118626696191404	0.125697085166254	0.0245385560382201	0.112819765023057	1.13269491627909e-09	NA	14	20	20	Whole_Blood	0.767490548764515
Whole_Blood.1012	ENSG00000226742.3	HSBP1L1	-1.53125281687167	-0.0737899132742181	0.125706921802968	0.0765600758987691	0.243089791610997	4.79798032052931e-21	NA	21	44	44	Whole_Blood	0.767490548764515
Whole_Blood.1013	ENSG00000013288.4	MAN2B2	-1.53086050743818	-0.12022407915697	0.125803871504604	0.0248269094857514	0.190097507518055	1.26038568528031e-16	NA	4	10	10	Whole_Blood	0.767490548764515
Whole_Blood.1014	ENSG00000185112.4	FAM43A	-1.52991795722344	-0.0979949238115687	0.126037037888327	0.0425097657718394	0.114489779395551	7.95504132575424e-10	NA	17	28	28	Whole_Blood	0.767937040587419
Whole_Blood.1015	ENSG00000153310.14	FAM49B	-1.52911521124034	-0.230310799872348	0.126235885054731	0.00865537965122508	0.0123813434419357	0.0493833351144846	NA	8	14	14	Whole_Blood	0.767937040587419
Whole_Blood.1016	ENSG00000154553.9	PDLIM3	-1.52896838022616	-0.400775449933784	0.126272282791795	0.00256756989181755	0.0262407696762	0.00447240501502458	NA	10	31	31	Whole_Blood	0.767937040587419
Whole_Blood.1017	ENSG00000237470.2	DCLRE1CP1	1.52855779642266	0.0827935475850233	0.126374105222881	0.0684360422242778	0.0669956676440875	3.24232004015729e-06	NA	50	96	96	Whole_Blood	0.767937040587419
Whole_Blood.1018	ENSG00000157856.6	DRC1	-1.52739891194611	-0.146292490812248	0.12666184685301	0.0142499843409008	0.0173648096258235	0.0205953422754754	NA	4	12	12	Whole_Blood	0.768526415674241
Whole_Blood.1019	ENSG00000197146.2	AL133458.1	1.52675638196754	0.0564788849449671	0.126821601482956	0.100570251846085	0.365141398752884	2.00190186910643e-34	NA	34	68	68	Whole_Blood	0.768526415674241
Whole_Blood.1020	ENSG00000247134.2	RP11-11N9.4	-1.52528681341002	-0.5774796982976	0.127187575356475	0.00150582500911001	0.0126958533598836	0.0469254087011334	NA	7	18	18	Whole_Blood	0.768526415674241
Whole_Blood.1021	ENSG00000204241.3	RP11-713P17.3	1.52517285356471	0.39852029821227	0.127215989634831	0.00264314984502774	0.0582537668416602	1.82026230155106e-05	NA	3	5	5	Whole_Blood	0.768526415674241
Whole_Blood.1022	ENSG00000237674.1	GSTA7P	-1.5251149504168	-0.114190569765906	0.127230428859486	0.0302178998396278	0.141967212515656	2.32683203155195e-12	NA	42	105	105	Whole_Blood	0.768526415674241
Whole_Blood.1023	ENSG00000256424.1	RP11-495K9.7	-1.52491362526718	-0.24150519023953	0.127280642947316	0.00667550031166949	0.0266642246541373	0.00393147314573705	NA	13	48	48	Whole_Blood	0.768526415674241
Whole_Blood.1024	ENSG00000115607.5	IL18RAP	1.52385555553047	0.0658876515119271	0.12754479794501	0.0798292906914478	0.403967147698738	7.05221874343109e-39	NA	47	91	91	Whole_Blood	0.768526415674241
Whole_Blood.1025	ENSG00000160783.15	PMF1	1.52344507396712	0.184152259536428	0.127647392466141	0.0103053112497393	0.0424303103931813	0.000207016276747732	NA	5	9	9	Whole_Blood	0.768526415674241
Whole_Blood.1026	ENSG00000130595.12	TNNT3	1.52334755799974	0.188632157266737	0.127671774745501	0.0127412372035795	0.0528943906907893	4.08528166189464e-05	NA	14	38	38	Whole_Blood	0.768526415674241
Whole_Blood.1027	ENSG00000059145.14	UNKL	-1.52317605577794	-0.490233570582145	0.127714664870137	0.00139780107070752	0.0658725873261241	2.38445282811198e-06	NA	3	6	6	Whole_Blood	0.768526415674241
Whole_Blood.1028	ENSG00000189190.7	ZNF600	1.5219368396113	0.0567415087487076	0.128024907292204	0.158507565277121	0.302586835897712	6.04069368159284e-27	NA	40	91	91	Whole_Blood	0.769283563072769
Whole_Blood.1029	ENSG00000271821.1	XXbac-BPG299F13.14	-1.52167933649568	-0.119453615604869	0.128089447637845	0.0262200534360119	0.0628657593501355	7.03152815174153e-06	NA	33	76	76	Whole_Blood	0.769283563072769
Whole_Blood.1030	ENSG00000100056.7	DGCR14	1.52026467554575	0.318066098167822	0.128444468305076	0.00438620153704482	0.197378372898521	2.41469468705291e-17	NA	10	30	30	Whole_Blood	0.770512470478628
Whole_Blood.1031	ENSG00000147883.9	CDKN2B	1.51940546484535	0.13555205562278	0.128660467254724	0.020749181130928	0.201006792422391	2.66302241445764e-17	NA	22	56	56	Whole_Blood	0.770512470478628
Whole_Blood.1032	ENSG00000026297.11	RNASET2	1.51888287075177	0.0576601702044753	0.128791981373372	0.094253906143897	0.402110979517955	1.69352468642248e-38	NA	22	38	38	Whole_Blood	0.770512470478628
Whole_Blood.1033	ENSG00000256433.1	RP1-102E24.8	1.51785667858984	0.124885164033153	0.129050533059122	0.0252339370511975	0.0698633601053488	1.85595313145234e-06	NA	9	16	16	Whole_Blood	0.770512470478628
Whole_Blood.1034	ENSG00000272079.1	LA16c-380H5.5	1.51751110853742	0.553935959476861	0.129137690995432	0.00137047154874387	0.0124484868890282	0.0469637318613152	NA	2	6	6	Whole_Blood	0.770512470478628
Whole_Blood.1035	ENSG00000110002.11	VWA5A	1.51731883935885	0.192826054476988	0.129186203952081	0.00983747787073836	0.0645057638999483	4.38319234606904e-06	NA	10	20	20	Whole_Blood	0.770512470478628
Whole_Blood.1036	ENSG00000198837.5	DENND4B	1.5157764903426	0.365066904877148	0.12957587863116	0.00350599606028157	0.0204244332091423	0.0122771859550302	NA	8	19	19	Whole_Blood	0.770512470478628
Whole_Blood.1037	ENSG00000172965.10	MIR4435-1HG	1.51557513254373	0.574690381175481	0.129626818988593	0.00142791747831928	0.122277720339498	2.33632867465001e-10	NA	3	14	14	Whole_Blood	0.770512470478628
Whole_Blood.1038	ENSG00000179454.9	KLHL28	-1.51475989411262	-0.186779981405344	0.129833220428624	0.0111904937493586	0.0149141212397545	0.0325980957193667	NA	24	37	37	Whole_Blood	0.770512470478628
Whole_Blood.1039	ENSG00000171130.13	ATP6V0E2	1.51456291669516	0.0923533758178484	0.129883129269202	0.0500464676574476	0.216643667101307	5.92689471391731e-19	NA	5	11	11	Whole_Blood	0.770512470478628
Whole_Blood.1040	ENSG00000104863.7	LIN7B	1.51410186290741	2.45698746469932	0.13000000626664	6.14575070597414e-05	0.0143596561925258	0.0341178453921132	NA	1	10	10	Whole_Blood	0.770512470478628
Whole_Blood.1041	ENSG00000148690.10	FRA10AC1	1.5134930451135	0.0591500416424134	0.130154466447703	0.114498161816601	0.253174055836481	4.57458935823436e-22	NA	6	12	12	Whole_Blood	0.770512470478628
Whole_Blood.1042	ENSG00000232677.2	LINC00665	1.51321953551049	0.131508640740318	0.130223903578717	0.0213545164025633	0.0548982749094577	1.47771327381111e-05	NA	4	8	8	Whole_Blood	0.770512470478628
Whole_Blood.1043	ENSG00000163743.9	RCHY1	1.51309339761132	0.504353898220792	0.130255936467468	0.00136463482717025	0.0550345240995211	3.13514826481668e-05	NA	5	17	17	Whole_Blood	0.770512470478628
Whole_Blood.1044	ENSG00000172890.7	NADSYN1	1.51298480100813	0.129757424661297	0.130283519618563	0.0196047135810454	0.287707281657476	8.36285070698578e-27	NA	10	30	30	Whole_Blood	0.770512470478628
Whole_Blood.1045	ENSG00000254912.2	RP11-632K20.2	-1.51296353760092	-0.175821890698895	0.130288920978991	0.0165162320444571	0.0376154355491939	0.000633073281509913	NA	21	41	41	Whole_Blood	0.770512470478628
Whole_Blood.1046	ENSG00000128708.8	HAT1	1.51226357532287	0.264696093394129	0.130466823405292	0.00562304389329973	0.0716839117159171	1.54611974040015e-06	NA	6	18	18	Whole_Blood	0.770826929870652
Whole_Blood.1047	ENSG00000155893.7	ACPL2	1.50955904544073	0.111203664479408	0.131155978209073	0.0301004325841635	0.193782252849884	9.22126510149204e-17	NA	9	15	15	Whole_Blood	0.771357377757023
Whole_Blood.1048	ENSG00000165959.7	CLMN	-1.50889438116922	-0.132676821058493	0.131325775970992	0.0234756232888321	0.0648675280240916	6.00551672190252e-06	NA	12	21	21	Whole_Blood	0.771357377757023
Whole_Blood.1049	ENSG00000068745.10	IP6K2	-1.50851783218294	-0.18093853297448	0.131422046259935	0.00915756100679429	0.0593654628487757	1.24711939046916e-05	NA	2	8	8	Whole_Blood	0.771357377757023
Whole_Blood.1050	ENSG00000124251.6	TP53TG5	1.50843084456628	0.375931503182957	0.131444293701235	0.00381323167083915	0.0338229446398967	0.00102612585009388	NA	11	28	28	Whole_Blood	0.771357377757023
Whole_Blood.1051	ENSG00000156735.6	BAG4	1.50804351884984	0.275308229141201	0.131543389291327	0.00449003130362538	0.0520543312022809	4.56652650535698e-05	NA	12	26	26	Whole_Blood	0.771357377757023
Whole_Blood.1052	ENSG00000141574.3	SECTM1	1.5074891389978	0.162972180952459	0.131685325698096	0.0142336270051529	0.0723679783803306	1.68538789503964e-06	NA	13	32	32	Whole_Blood	0.771357377757023
Whole_Blood.1053	ENSG00000214530.3	STARD10	1.50745779619354	0.0639049274550039	0.131693353857055	0.110332264954953	0.243897059762238	3.21320270392433e-21	NA	18	35	35	Whole_Blood	0.771357377757023
Whole_Blood.1054	ENSG00000267369.1	RP11-1094M14.8	1.5072593504333	0.183815513728194	0.131744192641153	0.0115336309459966	0.0237129348631488	0.00651470167710941	NA	4	17	17	Whole_Blood	0.771357377757023
Whole_Blood.1055	ENSG00000104899.4	AMH	-1.50704157352448	-2.24564739498634	0.131800001274513	9.29893552866997e-05	0.164235874908855	5.91273963245918e-14	NA	1	8	8	Whole_Blood	0.771357377757023
Whole_Blood.1056	ENSG00000177042.10	TMEM80	-1.50702302363705	-0.134263889223439	0.131804755810909	0.0205063254765463	0.349612520481328	1.18393590532115e-32	NA	8	28	28	Whole_Blood	0.771357377757023
Whole_Blood.1057	ENSG00000183092.11	BEGAIN	-1.50640782099659	-0.044739894324927	0.131962514202527	0.189212111682786	0.50076064699166	5.27547136455055e-53	NA	10	22	22	Whole_Blood	0.771529907955613
Whole_Blood.1058	ENSG00000113240.8	CLK4	1.50593475796893	0.10936299904353	0.132083922753566	0.0366021435321362	0.232074808330146	2.91333334634932e-20	NA	8	15	15	Whole_Blood	0.771529907955613
Whole_Blood.1059	ENSG00000251584.1	RP11-440I14.3	-1.50442572383266	-0.695032565486576	0.132471784933021	0.00087732692380089	0.100775951101312	4.16999041085712e-09	NA	6	19	19	Whole_Blood	0.772482898025275
Whole_Blood.1060	ENSG00000179406.6	LINC00174	-1.50432748050065	-0.181402852518544	0.132497066651584	0.010108466921985	0.107667804999017	2.99907132347481e-09	NA	27	61	61	Whole_Blood	0.772482898025275
Whole_Blood.1061	ENSG00000238227.3	C9orf69	1.50359810692663	0.200278101357003	0.132684878880408	0.00848758814233392	0.0496454894787284	8.06122210237656e-05	NA	8	15	15	Whole_Blood	0.772848776136589
Whole_Blood.1062	ENSG00000049246.10	PER3	-1.5013802129115	-0.322315044832299	0.133257248774308	0.0044809113071006	0.0144005697657339	0.035390242202071	NA	6	17	17	Whole_Blood	0.774972837845401
Whole_Blood.1063	ENSG00000067606.11	PRKCZ	1.49977326095272	0.615082082208803	0.133673145918704	0.000905656299888888	0.0604731241431779	9.57582263060212e-06	NA	3	5	5	Whole_Blood	0.774972837845401
Whole_Blood.1064	ENSG00000140157.10	NIPA2	1.49960716769394	0.0948397282653117	0.133716189912741	0.066966854838246	0.11607462805605	5.6397278977055e-10	NA	25	70	70	Whole_Blood	0.774972837845401
Whole_Blood.1065	ENSG00000154027.14	AK5	-1.4992225897788	-0.102244490072246	0.133815896582632	0.041511283148229	0.202742044381111	4.02042991943201e-18	NA	13	38	38	Whole_Blood	0.774972837845401
Whole_Blood.1066	ENSG00000165806.15	CASP7	1.49914433847309	0.0645711453138371	0.13383619125961	0.0769975213332741	0.234677255612229	2.39103491429039e-20	NA	30	74	74	Whole_Blood	0.774972837845401
Whole_Blood.1067	ENSG00000065618.12	COL17A1	-1.49872259337391	-0.106386293891079	0.133945612933911	0.0280412845095953	0.1592748601941	8.24625607418691e-14	NA	19	36	36	Whole_Blood	0.774972837845401
Whole_Blood.1068	ENSG00000139055.2	ERP27	1.49867660107325	0.14483748202904	0.133957549809664	0.0171044817605891	0.0902320481714175	2.63289083484762e-08	NA	6	11	11	Whole_Blood	0.774972837845401
Whole_Blood.1069	ENSG00000269928.1	RP11-849F2.8	1.4983099315189	0.0622576568768974	0.134052744928274	0.0927502284638686	0.200466214861411	3.30259985530095e-17	NA	6	11	11	Whole_Blood	0.774972837845401
Whole_Blood.1070	ENSG00000237075.4	RP11-497H16.2	-1.49740793725438	-0.219592604065955	0.134287144248413	0.00981222533371547	0.412811024909693	2.20799912374152e-40	NA	6	19	19	Whole_Blood	0.775602384537562
Whole_Blood.1071	ENSG00000185651.10	UBE2L3	1.49632942586973	0.165148946685273	0.13456783058454	0.0120323732989384	0.0617609009317083	9.22850884484037e-06	NA	13	23	23	Whole_Blood	0.775886003123368
Whole_Blood.1072	ENSG00000154330.8	PGM5	-1.49604786658394	-0.175473213432356	0.134641181974274	0.0104111449163582	0.220462857712045	8.93603843723202e-19	NA	6	19	19	Whole_Blood	0.775886003123368
Whole_Blood.1073	ENSG00000155096.9	AZIN1	1.49577271681792	0.141431308500649	0.134712893422552	0.0209527561322357	0.063357592519098	7.13145076345222e-06	NA	20	39	39	Whole_Blood	0.775886003123368
Whole_Blood.1074	ENSG00000175489.9	LRRC25	1.49498865209171	0.194442595914575	0.134917403767181	0.0097598154764647	0.159206265209979	1.74473221275094e-13	NA	6	11	11	Whole_Blood	0.776086180404899
Whole_Blood.1075	ENSG00000167535.3	CACNB3	1.49348593538063	0.178634814436502	0.135310033145037	0.0133757919716976	0.186217457723216	7.30084732933832e-16	NA	3	6	6	Whole_Blood	0.776086180404899
Whole_Blood.1076	ENSG00000149577.11	SIDT2	-1.49276736025132	-0.110311150429389	0.135498093950668	0.0257389465032168	0.268119721244458	2.79419748892843e-24	NA	3	6	6	Whole_Blood	0.776086180404899
Whole_Blood.1077	ENSG00000184752.8	NDUFA12	1.49273696013681	0.0890213905597522	0.135506054519965	0.0547982609376731	0.227575281743053	4.67780423372545e-20	NA	5	14	14	Whole_Blood	0.776086180404899
Whole_Blood.1078	ENSG00000269948.1	RP11-248J23.6	1.49268740581136	0.409980863562785	0.135519031582368	0.00212966071800967	0.0158157597365279	0.0262500568557535	NA	3	9	9	Whole_Blood	0.776086180404899
Whole_Blood.1079	ENSG00000100181.17	TPTEP1	1.49250431302388	0.161563880302358	0.135566987418607	0.015941721714991	0.256096759594853	2.18446646001415e-22	NA	20	48	48	Whole_Blood	0.776086180404899
Whole_Blood.1080	ENSG00000119686.5	FLVCR2	1.49227636102574	0.435278440341873	0.13562671113872	0.00203486859106149	0.036201653638708	0.00080442199182219	NA	10	13	13	Whole_Blood	0.776086180404899
Whole_Blood.1081	ENSG00000126746.13	ZNF384	-1.49118825156339	-0.174541793913659	0.13591207729145	0.0119779998717747	0.151449503003912	7.62548132555532e-13	NA	16	41	41	Whole_Blood	0.776457476765922
Whole_Blood.1082	ENSG00000138744.10	NAAA	-1.49099436563774	-0.0545860543433231	0.135962974189416	0.111876005868084	0.553206290883701	1.82958600057285e-63	NA	18	42	42	Whole_Blood	0.776457476765922
Whole_Blood.1083	ENSG00000215915.5	ATAD3C	-1.49026245104192	-0.13433656010267	0.136155241372556	0.0391176687802793	0.0291920264872686	0.00198022445858143	NA	29	62	62	Whole_Blood	0.776457476765922
Whole_Blood.1084	ENSG00000146285.9	SCML4	-1.49011439682461	-0.11705494615468	0.136194159355058	0.0317396243369948	0.145024514313672	2.53454827492502e-12	NA	16	36	36	Whole_Blood	0.776457476765922
Whole_Blood.1085	ENSG00000158373.7	HIST1H2BD	-1.48897512097116	-0.0665709657989421	0.136493920220669	0.0726557620992425	0.131719727898549	1.78806036784414e-11	NA	23	50	50	Whole_Blood	0.777126537313789
Whole_Blood.1086	ENSG00000162694.9	EXTL2	-1.48833516059547	-0.140288672364893	0.136662526765833	0.0203070109932996	0.0236186075775363	0.00688260390392565	NA	21	42	42	Whole_Blood	0.777126537313789
Whole_Blood.1087	ENSG00000135677.6	GNS	1.48823563923779	0.191435533069668	0.136688761498396	0.0106341439174641	0.056485297730971	1.92119221048756e-05	NA	4	9	9	Whole_Blood	0.777126537313789
Whole_Blood.1088	ENSG00000101255.6	TRIB3	-1.48726606136392	-0.10301552670286	0.136944554414026	0.0340010666815281	0.21464917586914	2.74762758686496e-18	NA	7	12	12	Whole_Blood	0.777492346641373
Whole_Blood.1089	ENSG00000000938.8	FGR	1.48638789483002	0.268033175103366	0.137176549851323	0.00590219668444114	0.0175990977768468	0.0195402617904449	NA	4	9	9	Whole_Blood	0.777492346641373
Whole_Blood.1090	ENSG00000157999.5	ANKRD61	-1.48519074016576	-0.187624567519118	0.137493304241316	0.013104053275452	0.0228439975991371	0.00767085554773141	NA	13	24	24	Whole_Blood	0.777492346641373
Whole_Blood.1091	ENSG00000196547.10	MAN2A2	-1.48499208367736	-0.167893116705021	0.137545921150878	0.013328368483567	0.0523258614500633	3.94471113802531e-05	NA	5	13	13	Whole_Blood	0.777492346641373
Whole_Blood.1092	ENSG00000270164.1	AC006129.4	-1.48451586571962	-0.364381750756265	0.137672117260165	0.00381338575305209	0.0586568871347204	1.58037546612724e-05	NA	5	14	14	Whole_Blood	0.777492346641373
Whole_Blood.1093	ENSG00000204977.5	TRIM13	1.4841168121047	0.178679919039053	0.137777933810698	0.0127318329045237	0.105988028748473	2.95413322550541e-09	NA	17	38	38	Whole_Blood	0.777492346641373
Whole_Blood.1094	ENSG00000100485.7	SOS2	1.48383575109847	0.205095719037964	0.137852500031389	0.00889984330705283	0.0218158182917699	0.0095771409736741	NA	4	8	8	Whole_Blood	0.777492346641373
Whole_Blood.1095	ENSG00000185404.12	SP140L	-1.48376644599227	-0.262907572219622	0.137870891637734	0.00494804657271595	0.162355564982491	6.1358385259652e-14	NA	4	14	14	Whole_Blood	0.777492346641373
Whole_Blood.1096	ENSG00000107731.8	UNC5B	-1.48371187674389	-0.0915628146901974	0.137885374096917	0.0462116421528587	0.247547463442364	1.07426897005571e-22	NA	3	16	16	Whole_Blood	0.777492346641373
Whole_Blood.1097	ENSG00000108654.7	DDX5	-1.48187700724253	-0.0604602897696802	0.138373024020365	0.116948777576659	0.208519783029176	3.23898332450254e-18	NA	7	11	11	Whole_Blood	0.778122897075321
Whole_Blood.1098	ENSG00000185324.17	CDK10	1.48178539496093	0.389931923872101	0.138397406434366	0.00270815417544909	0.383720001798054	3.24339189385678e-36	NA	5	14	14	Whole_Blood	0.778122897075321
Whole_Blood.1099	ENSG00000258754.3	CTD-3049M7.1	-1.48163939779673	-0.241190040386037	0.138436270110306	0.00853744229528887	0.0183686147424708	0.0172482403418191	NA	12	18	18	Whole_Blood	0.778122897075321
Whole_Blood.1100	ENSG00000188566.7	NDOR1	-1.48125703954474	-0.422041992162052	0.138538091708424	0.00198619981944062	0.0431997706449769	0.000243153036421173	NA	6	18	18	Whole_Blood	0.778122897075321
Whole_Blood.1101	ENSG00000204713.6	TRIM27	-1.48083731658821	-0.049753052039278	0.138649929904695	0.139827973151385	0.332499134758989	1.65882019118579e-30	NA	31	56	56	Whole_Blood	0.778122897075321
Whole_Blood.1102	ENSG00000166762.12	CATSPER2	-1.48009273088785	-0.202192816402856	0.138848501216379	0.0083166234337203	0.0264334118455471	0.00365469176203729	NA	2	6	6	Whole_Blood	0.778122897075321
Whole_Blood.1103	ENSG00000148019.8	CEP78	-1.47909542418271	-0.115506658823693	0.139114812997049	0.0290816317589339	0.101432104580699	6.65621294549542e-09	NA	6	10	10	Whole_Blood	0.778122897075321
Whole_Blood.1104	ENSG00000163946.9	FAM208A	-1.47906752128066	-0.138829144162726	0.139122269588094	0.0151489793943544	0.0862466469765517	9.76746976133027e-08	NA	5	7	7	Whole_Blood	0.778122897075321
Whole_Blood.1105	ENSG00000253182.1	RP11-486M23.2	-1.47867208361075	-0.189713688916634	0.139227976880854	0.0115333489326529	0.0237867549419797	0.00697826147393175	NA	10	21	21	Whole_Blood	0.778122897075321
Whole_Blood.1106	ENSG00000198133.4	TMEM229B	-1.47856617560665	-0.108682780296582	0.139256298408625	0.0288997864562303	0.077212004769462	5.89410344980952e-07	NA	12	44	44	Whole_Blood	0.778122897075321
Whole_Blood.1107	ENSG00000198728.6	LDB1	1.47724354470644	0.163321811714536	0.13961036516902	0.0134742939189629	0.0702642338250869	2.15135639664102e-06	NA	16	38	38	Whole_Blood	0.779324680095638
Whole_Blood.1108	ENSG00000147813.11	NAPRT1	1.4765362739563	0.604598844626377	0.139799984837048	0.000867697956888121	0.553362019274197	2.88959013302428e-64	NA	1	12	12	Whole_Blood	0.779324680095638
Whole_Blood.1109	ENSG00000181873.8	IBA57	-1.4763510070392	-0.115739264517414	0.139849687738845	0.0200900118448115	0.167991836700568	1.94605187670641e-14	NA	5	11	11	Whole_Blood	0.779324680095638
Whole_Blood.1110	ENSG00000110218.4	PANX1	1.47576728926849	0.144266918629979	0.140006374859728	0.0170558166336823	0.260011175093439	7.76598768864171e-23	NA	10	18	18	Whole_Blood	0.779494951921726
Whole_Blood.1111	ENSG00000087338.4	GMCL1	1.47493238468562	0.170360120138044	0.140230722666648	0.0123372355503943	0.113530800343016	6.14301984606009e-10	NA	10	20	20	Whole_Blood	0.780041283600258
Whole_Blood.1112	ENSG00000000457.9	SCYL3	1.47440723462981	1.18608804485596	0.140371977724817	0.000230817236061307	0.0678483691018082	1.7864711235712e-06	NA	7	19	19	Whole_Blood	0.780124840233246
Whole_Blood.1113	ENSG00000073614.7	KDM5A	1.4736695343683	0.0996351419158975	0.140570589429698	0.0346468738137024	0.172525054420209	7.62158819679384e-15	NA	7	13	13	Whole_Blood	0.780224149290805
Whole_Blood.1114	ENSG00000230537.1	RP11-305L7.1	-1.47340320478532	-0.23613921466246	0.140642346652097	0.00628124775769339	0.124410341424367	1.10339860200108e-10	NA	3	6	6	Whole_Blood	0.780224149290805
Whole_Blood.1115	ENSG00000108528.9	SLC25A11	1.47290533711836	0.374934923663991	0.140776562756338	0.00252478688024721	0.034080454171133	0.00108162563600794	NA	7	14	14	Whole_Blood	0.780268302990287
Whole_Blood.1116	ENSG00000173597.4	SULT1B1	1.4707586913976	0.855283182400145	0.141356387507762	0.000493773732975598	0.056671114975715	2.14628406931071e-05	NA	6	16	16	Whole_Blood	0.78209585490621
Whole_Blood.1117	ENSG00000271361.1	HTATSF1P2	1.4703259864184	0.122386994131317	0.141473486237818	0.0206437598195268	0.20155689778351	3.05676417089771e-17	NA	20	32	32	Whole_Blood	0.78209585490621
Whole_Blood.1118	ENSG00000119431.5	HDHD3	1.46957756708904	0.194103587758513	0.141676199602197	0.00938610853092337	0.1683345125305	1.43904963329597e-14	NA	11	30	30	Whole_Blood	0.78209585490621
Whole_Blood.1119	ENSG00000179195.11	ZNF664	-1.46940324484175	-0.104194719349979	0.141723447738249	0.0380000730315552	0.0358880244148184	0.000759718962162032	NA	23	51	51	Whole_Blood	0.78209585490621
Whole_Blood.1120	ENSG00000113282.9	CLINT1	-1.46934567301263	-1.62797506281075	0.141739054610834	0.000171956315440121	0.040169794654326	0.000381978150281017	NA	4	11	11	Whole_Blood	0.78209585490621
Whole_Blood.1121	ENSG00000090581.5	GNPTG	-1.46801668714972	-0.131699646183654	0.142099690181681	0.0277689306827227	0.0384064847840658	0.000516828632388449	NA	16	34	34	Whole_Blood	0.783386338378935
Whole_Blood.1122	ENSG00000111199.6	TRPV4	-1.46669354623703	-0.196653387383397	0.142459439294854	0.00904606272155652	0.0126542131242129	0.0429990339982571	NA	13	31	31	Whole_Blood	0.783566367111031
Whole_Blood.1123	ENSG00000157107.9	FCHO2	1.46622613334339	0.102764093141762	0.142586691302764	0.0325434362459235	0.0988026062587744	1.07391870158666e-08	NA	5	6	6	Whole_Blood	0.783566367111031
Whole_Blood.1124	ENSG00000135617.3	PRADC1	1.46601311725609	0.21126778491306	0.142644713344123	0.00688395197713839	0.051305060750931	6.34287773651603e-05	NA	7	15	15	Whole_Blood	0.783566367111031
Whole_Blood.1125	ENSG00000161912.13	ADCY10P1	-1.46597645558267	-0.199616418954984	0.14265470120236	0.00775722487375899	0.267446773962258	1.85115474723025e-23	NA	4	19	19	Whole_Blood	0.783566367111031
Whole_Blood.1126	ENSG00000272091.1	RP4-758J24.5	-1.46541998783579	-0.166576820584397	0.142806367429994	0.0156118899659225	0.0696220207850386	8.02178667933441e-07	NA	17	30	30	Whole_Blood	0.783566367111031
Whole_Blood.1127	ENSG00000250535.1	STK19P	-1.46325779208659	-0.0593773702633825	0.143396852418013	0.0789507913549717	0.221762177736237	2.28607634432085e-19	NA	14	21	21	Whole_Blood	0.783566367111031
Whole_Blood.1128	ENSG00000204625.6	HCG9	-1.46322516678644	-0.226933129259968	0.14340577654851	0.00737291471583373	0.0829040436846106	2.54890940432733e-07	NA	14	37	37	Whole_Blood	0.783566367111031
Whole_Blood.1129	ENSG00000137103.12	TMEM8B	1.46171825626074	0.28505899139138	0.143818432346268	0.00512378633225176	0.0170650246788477	0.0208234409634431	NA	4	8	8	Whole_Blood	0.783566367111031
Whole_Blood.1130	ENSG00000160117.10	ANKLE1	1.46161764030031	0.194057287305409	0.143846017644273	0.00767546116190638	0.0149598339022041	0.030969896428216	NA	3	8	8	Whole_Blood	0.783566367111031
Whole_Blood.1131	ENSG00000148120.10	C9orf3	-1.46149195816334	-0.653270101537574	0.143880480890505	0.000805633790238267	0.0315734938219072	0.00177609329441094	NA	7	13	13	Whole_Blood	0.783566367111031
Whole_Blood.1132	ENSG00000259922.1	RP11-322D14.1	-1.46140128170384	-0.0713811186475082	0.143905349176013	0.0695832671606137	0.172211797960047	9.52710657349285e-15	NA	7	10	10	Whole_Blood	0.783566367111031
Whole_Blood.1133	ENSG00000121297.6	TSHZ3	-1.46076172604617	-0.118756951338601	0.144080842804363	0.0285184581644453	0.0606606692828861	1.06607449243787e-05	NA	25	56	56	Whole_Blood	0.783566367111031
Whole_Blood.1134	ENSG00000137312.10	FLOT1	-1.45936270582322	-0.174659718467546	0.144465304949649	0.00944216730757349	0.134656759943019	1.83451981232311e-11	NA	17	41	41	Whole_Blood	0.783566367111031
Whole_Blood.1135	ENSG00000170846.11	AC093323.3	-1.45887327194214	-9.00707142742827	0.14459999084742	4.4550823089342e-06	0.0891709878423195	4.67079795141663e-08	NA	1	4	4	Whole_Blood	0.783566367111031
Whole_Blood.1136	ENSG00000172367.11	PDZD3	-1.45883978503672	-0.142783188330792	0.144609209528167	0.0164372481476979	0.132574898591894	1.42694522791773e-11	NA	13	36	36	Whole_Blood	0.783566367111031
Whole_Blood.1137	ENSG00000110921.7	MVK	1.45875969464578	0.249920967598939	0.144631259607302	0.00472061633570077	0.054865002430113	2.9370047391034e-05	NA	10	33	33	Whole_Blood	0.783566367111031
Whole_Blood.1138	ENSG00000259031.1	CTD-2062F14.3	-1.45807987283788	-0.0618255810540859	0.144818528451308	0.0920802079060359	0.25293208327345	1.408058498771e-22	NA	8	17	17	Whole_Blood	0.783566367111031
Whole_Blood.1139	ENSG00000106610.10	STAG3L4	-1.45724842608411	-0.0568056003296293	0.14504781752859	0.13198298229618	0.345196200624559	1.01536795753927e-31	NA	21	43	43	Whole_Blood	0.783566367111031
Whole_Blood.1140	ENSG00000161905.8	ALOX15	1.45724657570025	0.158784097615878	0.14504832812113	0.0129118430223897	0.0996965420310497	6.24152900187703e-09	NA	2	5	5	Whole_Blood	0.783566367111031
Whole_Blood.1141	ENSG00000243335.4	KCTD7	-1.45701792299932	-0.0734055266783972	0.145111432850447	0.0613360253302316	0.063280416955853	6.99286662242313e-06	NA	28	48	48	Whole_Blood	0.783566367111031
Whole_Blood.1142	ENSG00000189350.8	FAM179A	1.4568539099342	0.0989534990708432	0.145156710956532	0.0327236324787619	0.0965837482266379	1.44087785270007e-08	NA	18	32	32	Whole_Blood	0.783566367111031
Whole_Blood.1143	ENSG00000153814.7	JAZF1	-1.45678663364352	-0.140451416697312	0.145175286649139	0.0206360571671161	0.169587346404803	8.73032095192379e-15	NA	14	26	26	Whole_Blood	0.783566367111031
Whole_Blood.1144	ENSG00000127831.6	VIL1	-1.45602278506277	-0.242828749015777	0.145386320998348	0.00494504988727423	0.0398679406206865	0.000416013654105866	NA	10	18	18	Whole_Blood	0.783566367111031
Whole_Blood.1145	ENSG00000242992.2	FTH1P4	-1.45582261212465	-0.374784030155884	0.145441663151462	0.00220314005862212	0.0145897476021625	0.0348371152144006	NA	13	37	37	Whole_Blood	0.783566367111031
Whole_Blood.1146	ENSG00000085377.9	PREP	1.4555127189185	1.18379565504522	0.145527371669766	0.000304914499929624	0.0363586988925784	0.000760525754080704	NA	3	6	6	Whole_Blood	0.783566367111031
Whole_Blood.1147	ENSG00000134489.6	HRH4	1.45506144283027	0.0760540729787494	0.14565225222648	0.0488563810505743	0.226679772823113	1.1004214857001e-19	NA	7	10	10	Whole_Blood	0.783566367111031
Whole_Blood.1148	ENSG00000124564.13	SLC17A3	-1.45445254214611	-0.181237775270715	0.145820881875652	0.00999253584616488	0.0367628546484508	0.000709469393950458	NA	9	11	11	Whole_Blood	0.783566367111031
Whole_Blood.1149	ENSG00000010327.6	STAB1	-1.45359179866198	-0.133945893406766	0.146059512052891	0.015542743685834	0.0421819993517609	0.000291098897738729	NA	3	8	8	Whole_Blood	0.783566367111031
Whole_Blood.1150	ENSG00000142188.12	TMEM50B	1.45282228365903	0.277628907722226	0.146273103224037	0.00427349080752047	0.172145417584646	1.60909317010211e-14	NA	9	27	27	Whole_Blood	0.783566367111031
Whole_Blood.1151	ENSG00000089169.10	RPH3A	1.45260445968285	0.0794902905430957	0.146333607126551	0.0611594670044337	0.432476511695461	2.25081110309841e-43	NA	22	48	48	Whole_Blood	0.783566367111031
Whole_Blood.1152	ENSG00000236897.1	AC113331.9	1.45144961962293	0.352546789588183	0.146654701341352	0.00265096001183238	0.0129134433731882	0.0467308677019559	NA	12	30	30	Whole_Blood	0.783566367111031
Whole_Blood.1153	ENSG00000198015.8	MRPL42	-1.45115096180114	-0.0606330592216944	0.14673782845233	0.0835535877133171	0.162071882881033	1.04614323823725e-13	NA	10	22	22	Whole_Blood	0.783566367111031
Whole_Blood.1154	ENSG00000188779.6	SKOR1	1.45108258309875	0.156023017177525	0.146756865750406	0.0165724956245606	0.0514921114449363	4.79908397266799e-05	NA	11	31	31	Whole_Blood	0.783566367111031
Whole_Blood.1155	ENSG00000116171.12	SCP2	-1.45095515038939	-0.0922903662046719	0.146792349301081	0.0379846380628882	0.0903165218393999	2.62323368481766e-08	NA	15	38	38	Whole_Blood	0.783566367111031
Whole_Blood.1156	ENSG00000072364.8	AFF4	-1.45060404405078	-0.185929778113415	0.146890148566871	0.0113750509964651	0.0244263041643098	0.00560600696473026	NA	21	38	38	Whole_Blood	0.783566367111031
Whole_Blood.1157	ENSG00000269983.1	RP11-497H16.9	-1.45057581305917	-0.25331072822614	0.146898014360555	0.0073093150285212	0.123016751873416	1.62731609746029e-10	NA	7	18	18	Whole_Blood	0.783566367111031
Whole_Blood.1158	ENSG00000242247.6	ARFGAP3	-1.45014574237365	-0.264440994451736	0.147017881630065	0.00426440903624898	0.0540216200735317	3.75782294758908e-05	NA	7	12	12	Whole_Blood	0.783566367111031
Whole_Blood.1159	ENSG00000104388.10	RAB2A	-1.44992960303324	-0.278665524486247	0.147078151199139	0.00475780695976678	0.112250472444719	1.44044079070721e-09	NA	17	35	35	Whole_Blood	0.783566367111031
Whole_Blood.1160	ENSG00000157823.12	AP3S2	1.4494328760304	0.0576311501168197	0.147216733086538	0.0922989970822098	0.336904155839783	5.01493661858702e-31	NA	17	33	33	Whole_Blood	0.783566367111031
Whole_Blood.1161	ENSG00000142347.12	MYO1F	1.44851088229371	0.206629538513951	0.147474224754811	0.00994850528184164	0.0182626147773411	0.0164008624076597	NA	4	4	4	Whole_Blood	0.783566367111031
Whole_Blood.1162	ENSG00000238024.1	DDX39BP2	-1.44816542853844	-0.120875131440176	0.147570790660153	0.0221349606018428	0.171159545162386	6.98068220919428e-15	NA	35	70	70	Whole_Blood	0.783566367111031
Whole_Blood.1163	ENSG00000154978.8	VOPP1	1.44804190031462	0.156562266229921	0.147605332667909	0.0141244819386133	0.0367222897193808	0.000719065399496601	NA	23	51	51	Whole_Blood	0.783566367111031
Whole_Blood.1164	ENSG00000142173.10	COL6A2	1.44790851128358	0.092574791864181	0.147642638976889	0.0339791318815059	0.0537909293265722	3.85001280076666e-05	NA	11	26	26	Whole_Blood	0.783566367111031
Whole_Blood.1165	ENSG00000095397.9	DFNB31	1.44766366825327	0.140803690862265	0.14771113554763	0.0184931547970485	0.155886970348466	3.71083689664095e-13	NA	16	35	35	Whole_Blood	0.783566367111031
Whole_Blood.1166	ENSG00000229390.1	MICD	-1.44644560407199	-0.111815546606805	0.148052258608955	0.0466567650962076	0.209547829992969	2.98391857573645e-18	NA	19	48	48	Whole_Blood	0.784702365526021
Whole_Blood.1167	ENSG00000198574.4	SH2D1B	1.44545432554329	0.143952852918488	0.148330313514102	0.017437687019207	0.0443262167530682	0.000190939074061368	NA	9	22	22	Whole_Blood	0.785502431462854
Whole_Blood.1168	ENSG00000125534.5	PPDPF	-1.44453419390311	-0.0661031198579953	0.148588768418426	0.10321586659388	0.134092520325342	1.50820161979958e-11	NA	11	25	25	Whole_Blood	0.785952110578346
Whole_Blood.1169	ENSG00000133985.2	TTC9	1.44398697307883	0.211882195186582	0.148742639753404	0.00704656471527689	0.0226107653843299	0.00830733664207411	NA	5	11	11	Whole_Blood	0.785952110578346
Whole_Blood.1170	ENSG00000139190.12	VAMP1	1.44379460938399	0.0724440532527341	0.148796758798813	0.0593624483742516	0.30947897380812	4.57560725808917e-28	NA	8	17	17	Whole_Blood	0.785952110578346
Whole_Blood.1171	ENSG00000271538.1	RP11-326I11.4	-1.44300684320881	-0.151498082116433	0.149018543514198	0.0161332680539257	0.0468303266147268	0.000123993104156223	NA	13	25	25	Whole_Blood	0.786451408127876
Whole_Blood.1172	ENSG00000119865.4	CNRIP1	-1.44220232029703	-0.127265222143716	0.149245306222401	0.0228501255420576	0.0128030984047329	0.0475126367320564	NA	21	41	41	Whole_Blood	0.786974729595196
Whole_Blood.1173	ENSG00000173852.9	DPY19L1	-1.4417518594906	-0.12278099988004	0.149372387995981	0.0274353390087856	0.102523360155167	7.92367113473194e-09	NA	13	31	31	Whole_Blood	0.786974729595196
Whole_Blood.1174	ENSG00000130803.10	ZNF317	-1.44010575072401	-0.198313062740978	0.149837482359158	0.00899378239174504	0.0798113351554333	4.05136424305071e-07	NA	5	17	17	Whole_Blood	0.788392944560044
Whole_Blood.1175	ENSG00000204020.5	LIPN	1.43989638216837	0.207665077033112	0.14989671680551	0.00796479617302893	0.418132927009686	7.1788898230415e-42	NA	7	11	11	Whole_Blood	0.788392944560044
Whole_Blood.1176	ENSG00000214078.7	CPNE1	-1.43884776479298	-0.0648736935799123	0.150193659895304	0.0770883558035726	0.517887374370725	2.06692567773622e-56	NA	23	53	53	Whole_Blood	0.78896134678719
Whole_Blood.1177	ENSG00000172315.5	TP53RK	-1.43861330660692	-0.843050899328064	0.150260114104939	0.000544555346953306	0.073217005713106	7.03703805990084e-07	NA	4	14	14	Whole_Blood	0.78896134678719
Whole_Blood.1178	ENSG00000000460.12	C1orf112	1.43773445936911	0.261470951220756	0.150509411792457	0.00483240735150684	0.0453228220275685	0.00014992137165055	NA	16	31	31	Whole_Blood	0.789350087185899
Whole_Blood.1179	ENSG00000100373.5	UPK3A	-1.43721738901219	-0.252366825867934	0.150656233517361	0.00516610406098718	0.139245688936646	7.00322246055356e-12	NA	3	6	6	Whole_Blood	0.789350087185899
Whole_Blood.1180	ENSG00000242622.1	RP11-18H7.1	-1.43700233327457	-0.101931695263654	0.150717330563003	0.0345792417611849	0.0174004023316952	0.0208759815625727	NA	39	90	90	Whole_Blood	0.789350087185899
Whole_Blood.1181	ENSG00000125735.6	TNFSF14	1.43631604320843	0.171920674546332	0.150912430950146	0.0111185947732694	0.0445312515588234	0.000175977120478337	NA	10	23	23	Whole_Blood	0.789702644599407
Whole_Blood.1182	ENSG00000075240.12	GRAMD4	1.43564658196199	0.35445539022652	0.15110293258592	0.00270942207937531	0.0820419234114666	2.64682889042056e-07	NA	4	14	14	Whole_Blood	0.79003056123603
Whole_Blood.1183	ENSG00000175193.8	PARL	-1.43483121579161	-0.0857227774500023	0.151335200296062	0.0394489492527121	0.266919929314338	5.31588898560204e-24	NA	9	15	15	Whole_Blood	0.790480702092925
Whole_Blood.1184	ENSG00000248375.1	RP11-177B4.1	1.4344466386141	0.373939735863755	0.151444846485117	0.00245194897264822	0.0242746835944424	0.00615887823558563	NA	4	13	13	Whole_Blood	0.790480702092925
Whole_Blood.1185	ENSG00000187239.12	FNBP1	1.43327347588962	0.34198039155425	0.151779698919399	0.00249306539198503	0.0156544187505521	0.0260426443732419	NA	3	6	6	Whole_Blood	0.791559948794838
Whole_Blood.1186	ENSG00000161551.8	ZNF577	1.42912538416209	0.122562295508993	0.152968198789469	0.0208112579005014	0.048307098403926	9.62514472746269e-05	NA	22	58	58	Whole_Blood	0.791687794572685
Whole_Blood.1187	ENSG00000095739.7	BAMBI	1.4289180098664	0.311402518666623	0.153027800394045	0.00395313831421284	0.163835659952582	6.63187769974323e-14	NA	2	8	8	Whole_Blood	0.791687794572685
Whole_Blood.1188	ENSG00000163576.13	EFHB	1.42828614357741	0.135743083472267	0.153209514484731	0.0190075980838442	0.394442220344703	1.25018299216874e-38	NA	19	34	34	Whole_Blood	0.791687794572685
Whole_Blood.1189	ENSG00000165646.7	SLC18A2	-1.42802830948402	-0.0754685900895367	0.153283710351715	0.0735665087122253	0.138126601366313	8.75524589881717e-12	NA	10	12	12	Whole_Blood	0.791687794572685
Whole_Blood.1190	ENSG00000243317.3	C7orf73	1.42762626709502	0.088242945344012	0.153399458975122	0.0395088912942513	0.10126969731692	6.8758321658185e-09	NA	36	75	75	Whole_Blood	0.791687794572685
Whole_Blood.1191	ENSG00000074370.13	ATP2A3	-1.42755940156145	-0.180329491546983	0.153418716110064	0.0117220810416001	0.0527476169564213	4.00125700191727e-05	NA	4	6	6	Whole_Blood	0.791687794572685
Whole_Blood.1192	ENSG00000172954.9	LCLAT1	1.42755533166699	0.0690966689358773	0.153419888290573	0.0651660795059451	0.245871852138257	9.2741972043045e-22	NA	22	50	50	Whole_Blood	0.791687794572685
Whole_Blood.1193	ENSG00000115718.13	PROC	1.42753502914596	0.145563558878069	0.153425735772293	0.0167854079194674	0.0644818797369539	6.61021763233227e-06	NA	28	58	58	Whole_Blood	0.791687794572685
Whole_Blood.1194	ENSG00000138376.6	BARD1	-1.42749453108817	-0.104804339297266	0.153437400428592	0.0354056082219274	0.149046080589528	1.24982881347181e-12	NA	23	33	33	Whole_Blood	0.791687794572685
Whole_Blood.1195	ENSG00000163013.7	FBXO41	1.42733933550904	0.277687722075668	0.153482107657991	0.00439923347958154	0.0262621525716701	0.00453250599033511	NA	4	7	7	Whole_Blood	0.791687794572685
Whole_Blood.1196	ENSG00000156414.14	TDRD9	-1.4271182425856	-0.0882359388402868	0.153545815057809	0.0408828387236397	0.299491087969524	2.39421815395251e-27	NA	17	42	42	Whole_Blood	0.791687794572685
Whole_Blood.1197	ENSG00000161267.7	BDH1	-1.42703748342847	-0.41904271404872	0.153569090629626	0.00228506276356097	0.0416617461478396	0.000330362278739575	NA	4	8	8	Whole_Blood	0.791687794572685
Whole_Blood.1198	ENSG00000250742.1	RP11-834C11.4	1.42590049919919	0.513610139580614	0.153897065317631	0.00142943842574562	0.0551182253213454	2.72911746266877e-05	NA	9	17	17	Whole_Blood	0.791687794572685
Whole_Blood.1199	ENSG00000173083.10	HPSE	1.42561144175712	0.126849143334602	0.153980531707737	0.0180514291137947	0.042734410041076	0.000226892917916883	NA	14	27	27	Whole_Blood	0.791687794572685
Whole_Blood.1200	ENSG00000022556.11	NLRP2	-1.42523970158328	-0.0680557687504439	0.154087923609423	0.0727378705977998	0.271464389398273	1.14655010464311e-24	NA	32	78	78	Whole_Blood	0.791687794572685
Whole_Blood.1201	ENSG00000135454.9	B4GALNT1	-1.4249396324218	-0.295331264753968	0.154174652006094	0.00371805003387149	0.025607663408549	0.00442959580004179	NA	17	35	35	Whole_Blood	0.791687794572685
Whole_Blood.1202	ENSG00000182919.10	C11orf54	1.42478536312681	0.0921730510051497	0.154219254591391	0.0408781634082504	0.128573482075169	5.30485668675024e-11	NA	20	37	37	Whole_Blood	0.791687794572685
Whole_Blood.1203	ENSG00000174373.11	RALGAPA1	1.42459026294644	0.351625883451539	0.154275676308461	0.00254775863993285	0.149148643439187	8.76909771620871e-13	NA	4	18	18	Whole_Blood	0.791687794572685
Whole_Blood.1204	ENSG00000108861.4	DUSP3	-1.42444295643103	-0.466432581558038	0.154318286796343	0.00187262386795748	0.0587391668375298	1.6128391817398e-05	NA	6	18	18	Whole_Blood	0.791687794572685
Whole_Blood.1205	ENSG00000106392.6	C1GALT1	-1.42427697680292	-0.0774920457962461	0.154366309459561	0.0529350857757957	0.224628656315205	2.36737603972407e-19	NA	14	25	25	Whole_Blood	0.791687794572685
Whole_Blood.1206	ENSG00000228078.1	HLA-U	-1.42251943509225	-0.0600482805754105	0.154875513554943	0.070491378259121	0.263672205227864	5.8427741521178e-23	NA	32	78	78	Whole_Blood	0.793063363364676
Whole_Blood.1207	ENSG00000069696.6	DRD4	-1.41955490555143	-2.72151651395041	0.155737301579177	4.11350630869323e-05	0.036737634801489	0.000753247949597833	NA	2	13	13	Whole_Blood	0.793063363364676
Whole_Blood.1208	ENSG00000102575.6	ACP5	1.41743214781276	0.0683720230445211	0.156356619185681	0.0756208169343819	0.302973032382141	1.43086617600679e-27	NA	18	48	48	Whole_Blood	0.793063363364676
Whole_Blood.1209	ENSG00000183060.11	LYSMD4	1.41732018099261	0.128286153209154	0.156389337455468	0.023820230608714	0.216283690306887	1.23571064176338e-18	NA	13	35	35	Whole_Blood	0.793063363364676
Whole_Blood.1210	ENSG00000068079.3	IFI35	-1.41694164276123	-7.02728578463877	0.156499990072544	5.67924889158948e-06	0.0457317260084275	0.000136734811718442	NA	1	6	6	Whole_Blood	0.793063363364676
Whole_Blood.1211	ENSG00000070087.9	PFN2	1.41687583518795	0.283341737043533	0.15651923270749	0.00452364828874121	0.0371690588191252	0.00069820716189753	NA	3	6	6	Whole_Blood	0.793063363364676
Whole_Blood.1212	ENSG00000119673.10	ACOT2	1.41682012857629	0.0878113672130065	0.156535523146742	0.0493530752237576	0.0185318180045276	0.0167825574422227	NA	23	59	59	Whole_Blood	0.793063363364676
Whole_Blood.1213	ENSG00000129993.10	CBFA2T3	1.41680544711608	0.152679103565367	0.156539816701038	0.0155765467004995	0.0184353104166749	0.0173025583941966	NA	20	63	63	Whole_Blood	0.793063363364676
Whole_Blood.1214	ENSG00000116406.14	EDEM3	1.41636154778677	0.185643894843346	0.156669676065615	0.00889443072841851	0.0217295916773284	0.00933998729494982	NA	10	17	17	Whole_Blood	0.793063363364676
Whole_Blood.1215	ENSG00000272947.1	RP11-71H17.9	-1.41619736732944	-0.183289651120107	0.156717726494924	0.0087481289269997	0.0220851580960762	0.00939426236856915	NA	3	6	6	Whole_Blood	0.793063363364676
Whole_Blood.1216	ENSG00000103199.9	ZNF500	1.41555982127405	0.129252978111387	0.156904422020729	0.0238810505748843	0.122031528496705	1.6191456041951e-10	NA	14	26	26	Whole_Blood	0.793063363364676
Whole_Blood.1217	ENSG00000250361.2	GYPB	-1.41489255428314	-0.304865068975138	0.157100001401491	0.00332167892597303	0.0483810480440966	9.25649515853144e-05	NA	1	2	2	Whole_Blood	0.793063363364676
Whole_Blood.1218	ENSG00000108582.7	CPD	1.41397846081822	0.205597086483693	0.157368226783604	0.00967291880209694	0.015509411979694	0.0288780961771144	NA	15	39	39	Whole_Blood	0.793063363364676
Whole_Blood.1219	ENSG00000173041.7	ZNF680	-1.41352987289429	-5.67424064378708	0.157499984260422	1.03269526740493e-05	0.0198402350854857	0.0135462937118387	NA	1	4	4	Whole_Blood	0.793063363364676
Whole_Blood.1220	ENSG00000103657.9	HERC1	1.41348398491494	4.21528566528764	0.157513467008166	2.33068822696675e-05	0.0274405697830728	0.00361376425530431	NA	2	7	7	Whole_Blood	0.793063363364676
Whole_Blood.1221	ENSG00000052126.10	PLEKHA5	1.41329093550677	0.351677086735296	0.157570198118851	0.00306306332835166	0.052238114898915	4.66746255300711e-05	NA	4	7	7	Whole_Blood	0.793063363364676
Whole_Blood.1222	ENSG00000120875.4	DUSP4	1.41321258312862	0.185541701301521	0.157593227819175	0.0119971308397924	0.0846799481222006	1.57116140357638e-07	NA	13	30	30	Whole_Blood	0.793063363364676
Whole_Blood.1223	ENSG00000187145.10	MRPS21	-1.41308324855065	-0.161212109139886	0.157631248027118	0.0122151145976696	0.0471644057668434	0.000117171524828734	NA	10	20	20	Whole_Blood	0.793063363364676
Whole_Blood.1224	ENSG00000204872.2	AC092653.5	-1.41277512206352	-0.143800178612168	0.15772185530876	0.0169202758897875	0.0162210586675716	0.025403514044876	NA	23	47	47	Whole_Blood	0.793063363364676
Whole_Blood.1225	ENSG00000136193.12	SCRN1	-1.41208357748232	-0.103606670604546	0.157925353670093	0.0313019949357611	0.0913917555019838	4.50075734231154e-08	NA	22	51	51	Whole_Blood	0.793063363364676
Whole_Blood.1226	ENSG00000270966.1	RP11-62H7.3	-1.41182263625142	-4.52328542736193	0.158002191575256	2.33834953818832e-05	0.025374027528458	0.00452456267995846	NA	2	7	7	Whole_Blood	0.793063363364676
Whole_Blood.1227	ENSG00000170667.10	RASA4B	1.41181375153303	0.135320212259162	0.158004808306982	0.0199306509404314	0.114884893045212	5.10563555818618e-10	NA	13	27	27	Whole_Blood	0.793063363364676
Whole_Blood.1228	ENSG00000186049.4	KRT73	-1.41152520263656	-0.0922443879805687	0.158089809717554	0.0389861956737368	0.241311088707383	7.84294317331646e-21	NA	10	18	18	Whole_Blood	0.793063363364676
Whole_Blood.1229	ENSG00000183431.7	SF3A3	-1.41134291224622	-0.127344408051055	0.158143527095795	0.0234350798937528	0.385530430495489	1.10667700243378e-36	NA	12	24	24	Whole_Blood	0.793063363364676
Whole_Blood.1230	ENSG00000164346.5	NSA2	1.41129358424777	0.0426498069851931	0.158158065458916	0.160477377070187	0.401015354495751	7.28007768919399e-39	NA	16	34	34	Whole_Blood	0.793063363364676
Whole_Blood.1231	ENSG00000140497.12	SCAMP2	1.4108620612031	0.0773213371313713	0.158285290724402	0.0444488996003	0.189911870057978	1.35219078090998e-16	NA	14	35	35	Whole_Blood	0.793063363364676
Whole_Blood.1232	ENSG00000065911.7	MTHFD2	-1.41044387207509	-0.236742280847557	0.158408658698424	0.00605164726351214	0.0333826542473417	0.00118978073956532	NA	9	18	18	Whole_Blood	0.793063363364676
Whole_Blood.1233	ENSG00000257496.1	RP11-474P2.4	-1.41027671782661	-1.08691842572769	0.15845799043399	0.000314511782024178	0.0162716705989377	0.0241422994016953	NA	4	8	8	Whole_Blood	0.793063363364676
Whole_Blood.1234	ENSG00000186399.8	GOLGA8R	-1.41004357395358	-0.105793097098909	0.158526816915388	0.0320306080386311	0.0552510346417115	3.09229259409522e-05	NA	30	44	44	Whole_Blood	0.793063363364676
Whole_Blood.1235	ENSG00000108950.7	FAM20A	-1.4099460363388	-0.14192468642342	0.158555617741426	0.0224373176711994	0.282958002407924	6.53233208061708e-26	NA	15	26	26	Whole_Blood	0.793063363364676
Whole_Blood.1236	ENSG00000105519.8	CAPS	1.409752852244	0.176291919422008	0.158612672672935	0.00901896183805	0.079052832726107	3.0811757239305e-07	NA	2	7	7	Whole_Blood	0.793063363364676
Whole_Blood.1237	ENSG00000183734.4	ASCL2	1.4077672958374	7.67326848567694	0.159199987374938	5.28080325858691e-06	0.014745631262812	0.0313407954710199	NA	1	3	3	Whole_Blood	0.794542876478252
Whole_Blood.1238	ENSG00000213433.5	RP11-54C4.1	-1.4071332170429	-0.154607480031503	0.15938788998178	0.0135984708300484	0.0955657383298286	2.1856140854743e-08	NA	10	26	26	Whole_Blood	0.794542876478252
Whole_Blood.1239	ENSG00000168569.7	TMEM223	-1.4063037504573	-0.189332755797339	0.159633946942161	0.00958259510015522	0.107623177088824	3.2667292439742e-09	NA	8	15	15	Whole_Blood	0.794542876478252
Whole_Blood.1240	ENSG00000242551.2	POU5F1P6	1.40615028805478	0.102584632563976	0.159679502245038	0.0430093250549325	0.0720158870740351	1.45308290109385e-06	NA	9	22	22	Whole_Blood	0.794542876478252
Whole_Blood.1241	ENSG00000239617.1	RP11-302B13.1	-1.40591954154055	-0.189133756357029	0.159748017836072	0.00766896768805083	0.0640895055846344	6.81540907278522e-06	NA	6	18	18	Whole_Blood	0.794542876478252
Whole_Blood.1242	ENSG00000198836.4	OPA1	-1.40590916709685	-0.549272062069899	0.159751098843119	0.00104396783160627	0.028553416591906	0.00307285013803698	NA	2	3	3	Whole_Blood	0.794542876478252
Whole_Blood.1243	ENSG00000219435.3	TEX40	1.40571576755633	0.259504563562296	0.159808542955092	0.00730964571890464	0.0370001561782943	0.000700410390659849	NA	17	38	38	Whole_Blood	0.794542876478252
Whole_Blood.1244	ENSG00000070476.10	ZXDC	-1.40474245404178	-0.247144028786702	0.160097876600193	0.00566831318345553	0.101617085869953	7.45055036690323e-09	NA	8	23	23	Whole_Blood	0.794888081810424
Whole_Blood.1245	ENSG00000183828.10	NUDT14	1.4046169271743	0.229128950139575	0.160135220364721	0.00568923324021152	0.0996369176733444	1.29310566869112e-08	NA	7	15	15	Whole_Blood	0.794888081810424
Whole_Blood.1246	ENSG00000272690.1	RP11-803B1.8	-1.40229760789852	-0.920023985280024	0.160826394446797	0.000411262344293221	0.0211336989466817	0.0104886243007958	NA	4	12	12	Whole_Blood	0.797678264591656
Whole_Blood.1247	ENSG00000270346.1	RP1-90J20.12	1.4008752055539	0.0915092906711035	0.161251394380958	0.027776166710859	0.483686105411455	1.24389279403012e-50	NA	9	17	17	Whole_Blood	0.799144841438911
Whole_Blood.1248	ENSG00000054179.7	ENTPD2	-1.39983695824172	-0.77336645203482	0.161562147698475	0.000504549370683996	0.130098394068759	3.95452148403476e-11	NA	2	13	13	Whole_Blood	0.800043327545334
Whole_Blood.1249	ENSG00000123338.8	NCKAP1L	-1.39837658405304	-2.30488743005052	0.16200001102833	7.28871440463588e-05	0.016302093561921	0.0247921855284332	NA	1	7	7	Whole_Blood	0.801569309972043
Whole_Blood.1250	ENSG00000227113.2	RP11-460N20.4	-1.396746612568	-0.216662175185306	0.162489781738003	0.00614947880196697	0.104549841279427	3.97278386273816e-09	NA	11	27	27	Whole_Blood	0.802751218486953
Whole_Blood.1251	ENSG00000225338.1	RP11-384C4.3	1.3966960778567	0.0954245757142576	0.162504984146089	0.0397925477125939	0.0728261611267866	1.57227743080003e-06	NA	29	56	56	Whole_Blood	0.802751218486953
Whole_Blood.1252	ENSG00000255760.1	RP11-428G5.5	1.39628541518818	0.475451257060341	0.162628564004153	0.00227986949473013	0.0294052658629177	0.00261882146758103	NA	4	5	5	Whole_Blood	0.802751218486953
Whole_Blood.1253	ENSG00000106605.6	BLVRA	-1.39557561023733	-0.0811487508426506	0.162842331270823	0.0421757805522407	0.220856286996582	6.62314222270962e-19	NA	20	42	42	Whole_Blood	0.803164890066787
Whole_Blood.1254	ENSG00000233430.2	RP11-403I13.9	-1.39472091197968	-2.31144642951586	0.163100016251187	6.84168889898577e-05	0.0524920741900335	4.49971365218264e-05	NA	1	4	4	Whole_Blood	0.803577100481502
Whole_Blood.1255	ENSG00000173221.9	GLRX	1.3942251819997	0.115753946746674	0.163249615867519	0.0275775559935691	0.0628531432623363	7.42913129302417e-06	NA	18	32	32	Whole_Blood	0.803577100481502
Whole_Blood.1256	ENSG00000170892.6	TSEN34	1.39400533624044	0.216620820593312	0.163315993237017	0.00821207805565114	0.0157658422262203	0.0259736869147348	NA	3	9	9	Whole_Blood	0.803577100481502
Whole_Blood.1257	ENSG00000109445.6	ZNF330	1.39301896899985	0.119545457311977	0.163614054595424	0.0271476726846334	0.186827225062041	2.5731758830413e-16	NA	5	10	10	Whole_Blood	0.804403227843853
Whole_Blood.1258	ENSG00000107020.5	PLGRKT	-1.39222613945654	-0.100860790349814	0.163853929637452	0.0339155790253128	0.0563811034000627	1.92227623661679e-05	NA	16	42	42	Whole_Blood	0.804759486324044
Whole_Blood.1259	ENSG00000072609.13	CHFR	1.39136575250784	0.203925363939041	0.164114544299832	0.0103485051373047	0.0275381902799624	0.00330020572741496	NA	18	31	31	Whole_Blood	0.804759486324044
Whole_Blood.1260	ENSG00000229474.2	PATL2	-1.39085271293577	-0.116831818017412	0.164270094605693	0.0214730644114005	0.0256874478130195	0.00431810282006025	NA	16	33	33	Whole_Blood	0.804759486324044
Whole_Blood.1261	ENSG00000125457.9	MIF4GD	-1.39040873773511	-0.55623936897828	0.164404794655666	0.000969244846901411	0.138219766712495	5.26930765886138e-12	NA	3	12	12	Whole_Blood	0.804759486324044
Whole_Blood.1262	ENSG00000188785.7	ZNF548	-1.39010300222733	-0.168375117011423	0.164497601773113	0.00932956531924533	0.0432981185036856	0.000200021519644928	NA	6	9	9	Whole_Blood	0.804759486324044
Whole_Blood.1263	ENSG00000107937.14	GTPBP4	-1.38992925356986	-0.24398554913124	0.164550361385877	0.00550820046572659	0.0127737206214334	0.0492356917755011	NA	3	10	10	Whole_Blood	0.804759486324044
Whole_Blood.1264	ENSG00000130045.11	NXNL2	1.38977221866789	0.705971744293021	0.164598056749772	0.000837812462575782	0.0179673158991744	0.0186776485629384	NA	8	23	23	Whole_Blood	0.804759486324044
Whole_Blood.1265	ENSG00000129990.10	SYT5	-1.38856366026374	-0.188367605393	0.164965474119354	0.00750234622469103	0.0239187389194524	0.00654861339848881	NA	7	17	17	Whole_Blood	0.804981485892699
Whole_Blood.1266	ENSG00000259378.1	DCAF13P3	1.38827682846756	0.255974708338656	0.16505276528226	0.00832555184103979	0.0143772896712309	0.035008570572055	NA	9	16	16	Whole_Blood	0.804981485892699
Whole_Blood.1267	ENSG00000271680.1	RP11-564A8.8	-1.38827585113029	-0.167640769899885	0.165053062773522	0.010255093598036	0.0458060448039088	0.000164214657562228	NA	8	21	21	Whole_Blood	0.804981485892699
Whole_Blood.1268	ENSG00000129515.14	SNX6	1.38776333762899	0.156069007171623	0.165209122144019	0.0153290012381111	0.0767299859626253	4.97896375391132e-07	NA	7	12	12	Whole_Blood	0.804981485892699
Whole_Blood.1269	ENSG00000262951.1	RP11-670E13.2	-1.38731291958672	-0.196528909897329	0.165346365237769	0.00762864553118774	0.0287837243325252	0.00276530794983844	NA	4	4	4	Whole_Blood	0.804981485892699
Whole_Blood.1270	ENSG00000271605.1	MILR1	1.38705498183155	0.0948610766955434	0.165424997909988	0.0435088634534381	0.181619171461594	1.01842228783713e-15	NA	21	76	76	Whole_Blood	0.804981485892699
Whole_Blood.1271	ENSG00000141002.14	TCF25	-1.38588885248693	-0.0720545402829006	0.165780845244075	0.0797026758612309	0.124952228023591	1.29798054658081e-10	NA	24	55	55	Whole_Blood	0.805790827504567
Whole_Blood.1272	ENSG00000230510.2	PPP5D1	-1.3856555975254	-0.297684560423923	0.165852092651425	0.00369876107105672	0.0190433362526949	0.0155804236678663	NA	8	15	15	Whole_Blood	0.805790827504567
Whole_Blood.1273	ENSG00000013306.11	SLC25A39	1.38359515109133	0.172175948518799	0.166482453890167	0.00957267964426239	0.0354938698214229	0.000894471100436928	NA	3	7	7	Whole_Blood	0.807803456940765
Whole_Blood.1274	ENSG00000198363.11	ASPH	-1.3831021249464	-0.129958753575037	0.166633554232427	0.0238496392266371	0.106451139447171	3.51901839671432e-09	NA	21	40	40	Whole_Blood	0.807803456940765
Whole_Blood.1275	ENSG00000237818.1	RPS3AP29	-1.38302082618574	-0.468534210071759	0.16665848019409	0.00171139109802432	0.0161652559554905	0.0256816767589911	NA	5	15	15	Whole_Blood	0.807803456940765
Whole_Blood.1276	ENSG00000156958.10	GALK2	1.38172881619091	0.167598530588817	0.167054982976247	0.0102977014571277	0.080048080878081	2.59236131518544e-07	NA	14	27	27	Whole_Blood	0.808259884817717
Whole_Blood.1277	ENSG00000185619.13	PCGF3	1.38163236668547	0.0447472235163335	0.167084610613925	0.119770042364152	0.533598162285031	3.79163638497631e-59	NA	21	47	47	Whole_Blood	0.808259884817717
Whole_Blood.1278	ENSG00000124490.9	CRISP2	-1.38143579821926	-0.102957191385991	0.167145005306965	0.024825030423311	0.0536013184154382	3.9657094810134e-05	NA	30	59	59	Whole_Blood	0.808259884817717
Whole_Blood.1279	ENSG00000231852.2	CYP21A2	-1.37957187847766	-0.219232161787664	0.167718500922745	0.00662825472107993	0.0463041686966467	0.000118946563937017	NA	9	20	20	Whole_Blood	0.809842181446225
Whole_Blood.1280	ENSG00000221866.5	PLXNA4	-1.37952058807238	-0.315134086356915	0.167734302953264	0.00362793263326484	0.0222073317861784	0.00865644070133986	NA	4	9	9	Whole_Blood	0.809842181446225
Whole_Blood.1281	ENSG00000136003.11	ISCU	-1.37773114456357	-0.255915386567379	0.16828631180916	0.00527697338964547	0.0553498960119856	2.65019225595502e-05	NA	19	39	39	Whole_Blood	0.810692704318473
Whole_Blood.1282	ENSG00000099984.6	GSTT2	-1.3775519524832	-0.208491762557941	0.16834166414368	0.00846222501666597	0.0274621953380641	0.00267521857181787	NA	6	15	15	Whole_Blood	0.810692704318473
Whole_Blood.1283	ENSG00000184517.7	ZFP1	1.37732037003395	0.155161799959453	0.168413220076608	0.0156439297698396	0.0578543202300423	1.89718827917001e-05	NA	19	43	43	Whole_Blood	0.810692704318473
Whole_Blood.1284	ENSG00000168566.11	SNRNP48	-1.37712976769238	-0.0897900510700532	0.168472130820316	0.0382643683969926	0.0174767578041851	0.0204484753973463	NA	37	86	86	Whole_Blood	0.810692704318473
Whole_Blood.1285	ENSG00000163590.9	PPM1L	1.37682498794768	0.219742080904559	0.168566363276576	0.00688994708634761	0.0463637080055591	0.000142786753997248	NA	6	8	8	Whole_Blood	0.810692704318473
Whole_Blood.1286	ENSG00000174004.5	NRROS	-1.37590257043509	-0.245220976723889	0.168851799325544	0.00637050807090825	0.0566711694277513	1.86459802927848e-05	NA	2	10	10	Whole_Blood	0.811433996758837
Whole_Blood.1287	ENSG00000111666.6	CHPT1	1.37509141474293	0.0835141814836033	0.169103105670992	0.0387680174438977	0.191514206172234	4.16929735275867e-16	NA	39	88	88	Whole_Blood	0.812010251007562
Whole_Blood.1288	ENSG00000174516.10	PELI3	-1.37452895128481	-0.178490175112549	0.169277528657832	0.00763803282333064	0.0833764423470858	2.06274668215685e-07	NA	7	16	16	Whole_Blood	0.812086445621268
Whole_Blood.1289	ENSG00000152969.12	JAKMIP1	-1.37386440382985	-0.0727713054641422	0.169483782303193	0.0715008316611127	0.133759332696879	2.52579959052337e-11	NA	37	75	75	Whole_Blood	0.812086445621268
Whole_Blood.1290	ENSG00000152527.9	PLEKHH2	1.37376970155514	0.242736065528676	0.16951319010541	0.00597552833604	0.0141576724492406	0.0326148615278725	NA	14	28	28	Whole_Blood	0.812086445621268
Whole_Blood.1291	ENSG00000227403.1	AC009299.3	-1.37133561897374	-0.189931250659932	0.170270356974745	0.0104190422091828	0.189768144639316	4.58910662423789e-16	NA	7	15	15	Whole_Blood	0.814612965388361
Whole_Blood.1292	ENSG00000132600.12	PRMT7	1.37122701500542	0.121317149372554	0.170304199236531	0.0213985523215209	0.160422114047516	1.20700614001159e-13	NA	10	36	36	Whole_Blood	0.814612965388361
Whole_Blood.1293	ENSG00000138119.12	MYOF	-1.36969350083412	-0.152471438850994	0.170782598325733	0.0156289355282561	0.038205248045114	0.00054718997840079	NA	20	50	50	Whole_Blood	0.814649838804277
Whole_Blood.1294	ENSG00000120699.8	EXOSC8	1.36953646809837	0.796097057351789	0.170831643428383	0.000424754748755034	0.0308158646796529	0.00171909828578402	NA	4	16	16	Whole_Blood	0.814649838804277
Whole_Blood.1295	ENSG00000196152.6	ZNF79	-1.36947642723604	-0.0979040551083767	0.170850398422346	0.0313002679494244	0.0929940296379224	3.58823564414714e-08	NA	10	18	18	Whole_Blood	0.814649838804277
Whole_Blood.1296	ENSG00000197363.5	ZNF517	-1.36909864364138	-0.149177458529919	0.170968442253503	0.0142238024551545	0.04970051123667	7.60120281143515e-05	NA	12	25	25	Whole_Blood	0.814649838804277
Whole_Blood.1297	ENSG00000166181.8	API5	1.36858063311189	0.245888341798672	0.171130401258654	0.00569031433375759	0.0351915896156786	0.000798460278798063	NA	3	5	5	Whole_Blood	0.814649838804277
Whole_Blood.1298	ENSG00000261556.4	RP11-296I10.6	1.36854516936483	0.056775497573771	0.171141493405929	0.0989490384012919	0.236305216098169	2.17265777519308e-20	NA	14	33	33	Whole_Blood	0.814649838804277
Whole_Blood.1299	ENSG00000189306.6	RRP7A	1.36786686031411	0.0847163451695038	0.171353754655573	0.0408942155801796	0.226606943176378	1.97504725394116e-19	NA	17	27	27	Whole_Blood	0.814649838804277
Whole_Blood.1300	ENSG00000133624.9	ZNF767	1.367826243695	0.153222940845562	0.171366470945883	0.0160932758079919	0.122426451470315	1.15798611904831e-10	NA	22	45	45	Whole_Blood	0.814649838804277
Whole_Blood.1301	ENSG00000091622.11	PITPNM3	-1.36733194748298	-0.782575068131674	0.171521282302534	0.00047240270245911	0.0275759199741353	0.00307837127797634	NA	4	13	13	Whole_Blood	0.814759050445551
Whole_Blood.1302	ENSG00000272316.1	XXbac-BPGBPG55C20.2	-1.36662682017916	-1.41006466599139	0.171742306172979	0.00019327967130202	0.0156962753996885	0.0283766318199681	NA	2	8	8	Whole_Blood	0.815182374922434
Whole_Blood.1303	ENSG00000107736.15	CDH23	-1.36495752341652	-0.240081029714553	0.172266400843044	0.004989223224798	0.0426601593608643	0.000212919331848413	NA	7	18	18	Whole_Blood	0.81704248442825
Whole_Blood.1304	ENSG00000268802.1	CTD-2587H19.1	1.36399581512027	0.136954617385213	0.172568882781593	0.0209545521871809	0.102364475677221	2.52705307341708e-09	NA	3	7	7	Whole_Blood	0.817089556215261
Whole_Blood.1305	ENSG00000176974.13	SHMT1	1.36382500003462	0.0927329601968415	0.17262265002641	0.0414698245850532	0.391415162908724	1.18421699722497e-37	NA	30	76	76	Whole_Blood	0.817089556215261
Whole_Blood.1306	ENSG00000249601.2	CTB-27N1.1	1.36364108951634	0.0924309055708343	0.172680553308327	0.0398828822399477	0.0669015592414945	3.81440878875911e-06	NA	35	88	88	Whole_Blood	0.817089556215261
Whole_Blood.1307	ENSG00000120899.13	PTK2B	-1.36320531108723	-0.165355925346021	0.172817813888824	0.0175906107952615	0.0264848128763656	0.00434920080170165	NA	23	54	54	Whole_Blood	0.817089556215261
Whole_Blood.1308	ENSG00000167118.6	URM1	-1.36282585306336	-0.266638014932852	0.172937401218376	0.00346163473012244	0.0445654417724013	0.000153832564513024	NA	6	16	16	Whole_Blood	0.817089556215261
Whole_Blood.1309	ENSG00000128245.10	YWHAH	1.36083603705617	0.14812084718754	0.173565510697836	0.0146949788749275	0.0893361558628224	6.5909916687024e-08	NA	14	38	38	Whole_Blood	0.818215872247947
Whole_Blood.1310	ENSG00000117090.10	SLAMF1	-1.36013636263017	-0.157571510368546	0.173786775998239	0.0143988457848745	0.0402438649077761	0.000403053162111885	NA	7	19	19	Whole_Blood	0.818215872247947
Whole_Blood.1311	ENSG00000100596.2	SPTLC2	1.36009840506097	0.165383381457142	0.173798785737605	0.0122118658090348	0.0865768156035283	9.8589466114593e-08	NA	10	20	20	Whole_Blood	0.818215872247947
Whole_Blood.1312	ENSG00000171492.10	LRRC8D	-1.35946273803711	-0.245482898313542	0.174000002337468	0.00415673925812017	0.0292178205767037	0.00269613682037933	NA	1	1	1	Whole_Blood	0.818215872247947
Whole_Blood.1313	ENSG00000165304.3	MELK	1.35908969125946	0.0958555801431446	0.174118169063473	0.0380864446830651	0.0318381320179048	0.00142336660290016	NA	16	29	29	Whole_Blood	0.818215872247947
Whole_Blood.1314	ENSG00000179115.6	FARSA	1.35864606105842	0.309766840180237	0.174258771883561	0.00382899670554677	0.0471201151172762	0.000117718572228247	NA	4	5	5	Whole_Blood	0.818215872247947
Whole_Blood.1315	ENSG00000130402.7	ACTN4	-1.35850090713516	-0.114794676164589	0.17430479493602	0.0201229072136147	0.0464225522971446	0.000128277919823599	NA	8	17	17	Whole_Blood	0.818215872247947
Whole_Blood.1316	ENSG00000188002.6	RP11-43F13.1	1.35824866300571	0.0583876661439886	0.174384794005849	0.100982895497621	0.294026521439528	7.20221799084279e-27	NA	12	29	29	Whole_Blood	0.818215872247947
Whole_Blood.1317	ENSG00000156052.6	GNAQ	-1.3579789648479	-0.19656300289084	0.174470358934207	0.0110743935471769	0.0281045840968078	0.00274250783466738	NA	18	32	32	Whole_Blood	0.818215872247947
Whole_Blood.1318	ENSG00000129596.4	CDO1	1.35731414230189	0.256833036303651	0.17468141561729	0.00509435045590911	0.0209304911565305	0.0107099513637722	NA	8	12	12	Whole_Blood	0.818215872247947
Whole_Blood.1319	ENSG00000135723.9	FHOD1	1.35714948342305	0.0928629059011932	0.174733718185973	0.0365642325912681	0.049713147914683	5.84467604144798e-05	NA	5	11	11	Whole_Blood	0.818215872247947
Whole_Blood.1320	ENSG00000066379.10	ZNRD1	1.35705241949779	0.233282978155037	0.174764555237426	0.00469055889266179	0.0921215264433539	3.06375072663006e-08	NA	20	41	41	Whole_Blood	0.818215872247947
Whole_Blood.1321	ENSG00000115866.6	DARS	-1.35644872096048	-0.0894068556130259	0.174956440493379	0.0425897288320201	0.0774772956605299	6.40542092077858e-07	NA	36	66	66	Whole_Blood	0.818494172785076
Whole_Blood.1322	ENSG00000196405.8	EVL	1.35536909103394	1.42243933145755	0.175299992261536	0.000163056260650218	0.0160346248951509	0.0256552280389989	NA	1	4	4	Whole_Blood	0.819481053083429
Whole_Blood.1323	ENSG00000162434.7	JAK1	1.35269449461671	0.24096829436856	0.176153249971423	0.00656085215704548	0.0568178368419784	2.43158867440994e-05	NA	4	8	8	Whole_Blood	0.822280520497209
Whole_Blood.1324	ENSG00000198547.4	C20orf203	1.35142488860676	0.794627519754931	0.176559365592917	0.000537217935347127	0.0194696167984768	0.0141452521579912	NA	3	11	11	Whole_Blood	0.822280520497209
Whole_Blood.1325	ENSG00000121716.14	PILRB	-1.35134402313159	-0.0534921249751848	0.176585256081043	0.0975971540602686	0.399996773777072	1.20001550710482e-38	NA	21	37	37	Whole_Blood	0.822280520497209
Whole_Blood.1326	ENSG00000111817.12	DSE	-1.3512810776651	-0.080588032366729	0.176605411125118	0.0410777000343204	0.126904617616599	8.42312843076487e-11	NA	30	55	55	Whole_Blood	0.822280520497209
Whole_Blood.1327	ENSG00000174607.6	UGT8	1.35071793369118	0.221693809999634	0.17678580526947	0.00838624371362151	0.0273089310318449	0.00337108099523547	NA	15	26	26	Whole_Blood	0.822280520497209
Whole_Blood.1328	ENSG00000189409.8	MMP23B	1.35043924872534	0.216120023070605	0.17687512830164	0.00742702911267283	0.014044958105229	0.0363774225573887	NA	4	6	6	Whole_Blood	0.822280520497209
Whole_Blood.1329	ENSG00000083937.4	CHMP2B	1.35041007280446	0.120756978329411	0.176884481599626	0.0197023036608185	0.0938162624657354	2.99926746922144e-08	NA	24	53	53	Whole_Blood	0.822280520497209
Whole_Blood.1330	ENSG00000131507.9	NDFIP1	-1.34999137456533	-0.411787493068828	0.177018749642738	0.00161790914339221	0.0456046109089211	0.000163464756960418	NA	8	24	24	Whole_Blood	0.822280520497209
Whole_Blood.1331	ENSG00000163827.8	LRRC2	1.34871689692968	0.389014494839655	0.177427916111442	0.00153656941325325	0.0170181551984657	0.0217986905448548	NA	3	9	9	Whole_Blood	0.822280520497209
Whole_Blood.1332	ENSG00000100376.7	FAM118A	-1.34843793813559	-0.0364573374970753	0.177517568711682	0.186604766709896	0.644788750163399	3.0603422022853e-84	NA	39	66	66	Whole_Blood	0.822280520497209
Whole_Blood.1333	ENSG00000116679.11	IVNS1ABP	1.3482194963977	0.234930176623588	0.177587795709207	0.00514649813623028	0.0481208972402466	8.84929817596431e-05	NA	10	22	22	Whole_Blood	0.822280520497209
Whole_Blood.1334	ENSG00000114857.13	NKTR	1.34815996559309	0.126622290146499	0.177606937898741	0.0164016926139572	0.056527605227612	2.11253842407983e-05	NA	26	46	46	Whole_Blood	0.822280520497209
Whole_Blood.1335	ENSG00000141560.10	FN3KRP	-1.34748299988208	-0.134631399430568	0.1778247249838	0.0213730103317732	0.262945007426908	3.59768111745742e-23	NA	7	14	14	Whole_Blood	0.822280520497209
Whole_Blood.1336	ENSG00000078814.11	MYH7B	1.34723494824173	0.244782496307898	0.177904575592578	0.00445414977629232	0.0204019693175194	0.0118025178095408	NA	13	33	33	Whole_Blood	0.822280520497209
Whole_Blood.1337	ENSG00000197272.2	IL27	-1.34697538257896	-0.525929074674356	0.177988161270826	0.00121069778884582	0.052666255193944	4.12360358186878e-05	NA	4	13	13	Whole_Blood	0.822280520497209
Whole_Blood.1338	ENSG00000261159.1	RP11-723O4.9	-1.34563937507659	-0.0962786664569689	0.178418846673019	0.0325849991143605	0.140847606699361	6.62110041532278e-12	NA	21	41	41	Whole_Blood	0.822280520497209
Whole_Blood.1339	ENSG00000264695.1	RP11-178F10.2	1.34559724363285	0.0804159082794174	0.178432441082956	0.0373027727090387	0.155744124530722	2.23908267826641e-13	NA	10	17	17	Whole_Blood	0.822280520497209
Whole_Blood.1340	ENSG00000176024.12	ZNF613	-1.34533843732123	-0.173193779862826	0.178515966146172	0.00928820549201362	0.0259708472136364	0.00443049310700407	NA	2	2	2	Whole_Blood	0.822280520497209
Whole_Blood.1341	ENSG00000092108.16	SCFD1	1.34406447687244	0.0688460277753806	0.178927537946133	0.0628270271772857	0.2785087346175	5.23927406201311e-25	NA	17	28	28	Whole_Blood	0.822280520497209
Whole_Blood.1342	ENSG00000227986.1	TRIM60P18	1.34384036064148	0.628890182214507	0.179000014955732	0.000833590527547482	0.0435798438976054	0.000187406038426997	NA	1	5	5	Whole_Blood	0.822280520497209
Whole_Blood.1343	ENSG00000177990.7	DPY19L2	1.34381093299899	0.150610262598828	0.179009533190578	0.0160435476882228	0.0814683764495204	3.05804980924087e-07	NA	15	22	22	Whole_Blood	0.822280520497209
Whole_Blood.1344	ENSG00000130158.9	DOCK6	-1.34354039282126	-0.196164085870037	0.179097055797504	0.00711556596413762	0.07072745128876	1.94795010354517e-06	NA	7	20	20	Whole_Blood	0.822280520497209
Whole_Blood.1345	ENSG00000163931.11	TKT	-1.34326412190435	-0.081803734036617	0.179186465195948	0.0393431230538997	0.164176684682707	4.84118947185893e-14	NA	4	11	11	Whole_Blood	0.822280520497209
Whole_Blood.1346	ENSG00000231081.1	RP4-760C5.3	-1.34284636469508	-0.219875096170516	0.179321726755839	0.00667646969138625	0.0362255729544476	0.000694960883305192	NA	5	6	6	Whole_Blood	0.822280520497209
Whole_Blood.1347	ENSG00000260549.1	MT1L	-1.3416031081261	-0.225961078403771	0.179724717888654	0.00725112241692397	0.0145974586000199	0.0339973242439886	NA	5	13	13	Whole_Blood	0.822280520497209
Whole_Blood.1348	ENSG00000140749.7	IGSF6	1.34121412185283	0.189349320002291	0.179850942654282	0.00922383265934837	0.0266974140003285	0.00391193281397768	NA	6	10	10	Whole_Blood	0.822280520497209
Whole_Blood.1349	ENSG00000130518.12	KIAA1683	1.34085229156692	0.0872342023449524	0.179968414524135	0.0378534128427574	0.188603308369859	5.95065242301915e-16	NA	8	15	15	Whole_Blood	0.822280520497209
Whole_Blood.1350	ENSG00000183250.7	C21orf67	-1.34077894304964	-0.0758013962857385	0.179992234812689	0.0686305802025351	0.0721570090995194	1.25024348389817e-06	NA	40	89	89	Whole_Blood	0.822280520497209
Whole_Blood.1351	ENSG00000085741.8	WNT11	1.34065819051561	0.142808072923997	0.180031454889854	0.0160953076736173	0.0244887710948303	0.00598492741108	NA	11	22	22	Whole_Blood	0.822280520497209
Whole_Blood.1352	ENSG00000119411.10	BSPRY	-1.34062528557288	-0.464724965456957	0.180042143421886	0.00143742811520758	0.093159971543698	4.51210668942062e-08	NA	8	16	16	Whole_Blood	0.822280520497209
Whole_Blood.1353	ENSG00000188342.7	GTF2F2	1.34021797942577	0.0710919454012263	0.180174487963174	0.0610812761120416	0.124718288699551	9.77420854603101e-11	NA	15	21	21	Whole_Blood	0.822280520497209
Whole_Blood.1354	ENSG00000180745.4	CLRN3	1.34009450351801	0.256810870655343	0.180214622825057	0.00640700550679106	0.0374394618963779	0.000640395760094223	NA	4	12	12	Whole_Blood	0.822280520497209
Whole_Blood.1355	ENSG00000172059.6	KLF11	-1.33922401357157	-0.178020983372566	0.180497757146158	0.0099867411927433	0.0318104789367145	0.0016807945703032	NA	9	13	13	Whole_Blood	0.822280520497209
Whole_Blood.1356	ENSG00000229833.5	PET100	1.33917931559268	0.734306564441785	0.180512304460333	0.000895475766101966	0.097319021357004	1.68038220281817e-08	NA	4	8	8	Whole_Blood	0.822280520497209
Whole_Blood.1357	ENSG00000067221.9	STOML1	1.33884146841548	0.0761146949412181	0.180622287689379	0.0527284371048933	0.0834579479738247	1.68508219913509e-07	NA	32	60	60	Whole_Blood	0.822280520497209
Whole_Blood.1358	ENSG00000162222.9	TTC9C	-1.33854446907934	-0.151771793164777	0.180719014355091	0.0115139612569609	0.0364628228448474	0.000632463016575045	NA	4	5	5	Whole_Blood	0.822280520497209
Whole_Blood.1359	ENSG00000203485.8	INF2	-1.33812652960283	-0.0610442529105837	0.180855193917637	0.0747976253086356	0.141505384854261	3.39263181341503e-12	NA	11	31	31	Whole_Blood	0.822280520497209
Whole_Blood.1360	ENSG00000121413.8	ZSCAN18	1.33782056447218	0.0758471114937162	0.180954936549548	0.0384370458323851	0.110585368715402	1.42636133330165e-09	NA	29	54	54	Whole_Blood	0.822280520497209
Whole_Blood.1361	ENSG00000185615.11	PDIA2	-1.3370729981762	-0.881714698973167	0.18119881006483	0.000345349868061463	0.0177949761015655	0.0172359772362182	NA	3	10	10	Whole_Blood	0.822503788193209
Whole_Blood.1362	ENSG00000237641.1	RP11-690I21.1	-1.33685414150214	-0.300549762047849	0.181270252349377	0.0037447102745563	0.0141152062907351	0.0376686643993284	NA	5	10	10	Whole_Blood	0.822503788193209
Whole_Blood.1363	ENSG00000228252.4	COL6A4P2	1.33597535842267	0.12916301976647	0.181557327654025	0.0140528783800099	0.126775007018831	7.61238272085776e-11	NA	7	21	21	Whole_Blood	0.823201969847303
Whole_Blood.1364	ENSG00000010219.9	DYRK4	-1.33512225759059	-0.183812929698232	0.181836335837017	0.00891892743929429	0.207254566391117	4.38973663321286e-18	NA	14	32	32	Whole_Blood	0.823862577326073
Whole_Blood.1365	ENSG00000166667.8	SPDYE6	1.33388070896111	0.573223255574913	0.182242954730533	0.000938890990330029	0.131130773498725	3.28574138676783e-11	NA	4	8	8	Whole_Blood	0.825099970867909
Whole_Blood.1366	ENSG00000204304.7	PBX2	-1.3328197390036	-0.105048114451212	0.182590966429487	0.019867025811668	0.0609105159732552	1.10409223312433e-05	NA	13	26	26	Whole_Blood	0.825781304906943
Whole_Blood.1367	ENSG00000099337.3	KCNK6	-1.33250540693736	-0.204657333628217	0.182694165912839	0.00679659362299849	0.0647242007387277	5.03681287692293e-06	NA	5	7	7	Whole_Blood	0.825781304906943
Whole_Blood.1368	ENSG00000123505.10	AMD1	-1.33173096672187	-0.256642184698157	0.182948609640115	0.00436472849334716	0.0277031407273539	0.00325479263954118	NA	8	14	14	Whole_Blood	0.825781304906943
Whole_Blood.1369	ENSG00000273437.1	RP11-434H6.7	-1.3315244815062	-0.135642373977233	0.183016495058894	0.0153172629409981	0.0262494972073524	0.00442505275951193	NA	25	41	41	Whole_Blood	0.825781304906943
Whole_Blood.1370	ENSG00000100014.15	SPECC1L	1.33138746617287	0.232875293368854	0.18306155141141	0.00597744453091449	0.0147682547505464	0.0334957746093128	NA	16	33	33	Whole_Blood	0.825781304906943
Whole_Blood.1371	ENSG00000150045.7	KLRF1	1.33000223705621	0.127413371603907	0.183517534237653	0.0162257976475402	0.0176112250438887	0.0181470739864349	NA	12	21	21	Whole_Blood	0.826640587947876
Whole_Blood.1372	ENSG00000041988.11	THAP3	1.32981957858043	0.209339313932724	0.183577723579668	0.00903482301928258	0.0200613612629175	0.0121387810762804	NA	8	19	19	Whole_Blood	0.826640587947876
Whole_Blood.1373	ENSG00000121933.13	ADORA3	1.32909587820899	0.40089674132447	0.183816339968177	0.00196558475171896	0.124686422996767	7.86830983988615e-11	NA	2	6	6	Whole_Blood	0.826640587947876
Whole_Blood.1374	ENSG00000177963.8	RIC8A	1.32841261905503	0.101948521651361	0.184041832932477	0.0246738284306772	0.165748580417469	2.26815857115997e-14	NA	12	22	22	Whole_Blood	0.826640587947876
Whole_Blood.1375	ENSG00000198160.10	MIER1	-1.32823991335074	-0.139071402507467	0.184098862640659	0.0157519610225458	0.107430698975694	2.17719305164404e-09	NA	32	73	73	Whole_Blood	0.826640587947876
Whole_Blood.1376	ENSG00000117408.6	IPO13	-1.32823646068573	-8.2154193747349	0.184100002889711	4.11539867227614e-06	0.0384502903235632	0.000388317600206167	NA	1	7	7	Whole_Blood	0.826640587947876
Whole_Blood.1377	ENSG00000085978.17	ATG16L1	1.32796895205027	0.170240259546521	0.184188364013629	0.0128265085320191	0.0375678115879959	0.000570303603456418	NA	15	25	25	Whole_Blood	0.826640587947876
Whole_Blood.1378	ENSG00000167280.12	ENGASE	-1.32708313478685	-0.0617461181064299	0.184481183594576	0.0735297932037276	0.280121130028882	4.28410786400672e-25	NA	63	133	133	Whole_Blood	0.827353929328358
Whole_Blood.1379	ENSG00000206527.5	PTPLB	1.32654887322446	0.798617864399889	0.184657957905314	0.000419394397735891	0.0365614360511839	0.000659968183482249	NA	3	11	11	Whole_Blood	0.827546178284874
Whole_Blood.1380	ENSG00000006042.7	TMEM98	-1.32533615787944	-0.157668696708912	0.185059681440144	0.0128581869245009	0.115350930510979	3.14624122849203e-10	NA	12	38	38	Whole_Blood	0.828305390690145
Whole_Blood.1381	ENSG00000186567.8	CEACAM19	1.32492265801312	0.189721255596144	0.185196804925114	0.00735189068602588	0.0660082142840338	3.98994011630451e-06	NA	18	39	39	Whole_Blood	0.828305390690145
Whole_Blood.1382	ENSG00000270441.1	RP11-694I15.7	1.32452718869934	0.413249693093689	0.185328019477348	0.00133503036846736	0.0285270117307616	0.00288248947766927	NA	14	30	30	Whole_Blood	0.828305390690145
Whole_Blood.1383	ENSG00000138835.18	RGS3	1.3243441571236	0.17746627445672	0.18538877162328	0.00966295209410433	0.102841770004252	6.24513546457465e-09	NA	9	15	15	Whole_Blood	0.828305390690145
Whole_Blood.1384	ENSG00000243896.3	OR2A7	1.32401664149161	0.100603049359909	0.185497517915075	0.0243728880832953	0.0419309032381393	0.000275975800419937	NA	14	34	34	Whole_Blood	0.828305390690145
Whole_Blood.1385	ENSG00000185009.8	AP3M1	-1.32299816736702	-0.229872880695724	0.185835987279719	0.00662086839031786	0.152409326535206	4.62886775821895e-13	NA	8	22	22	Whole_Blood	0.828566947357046
Whole_Blood.1386	ENSG00000224997.1	AL049840.1	-1.32277284820798	-0.16246881925726	0.185910929205999	0.00921408518651344	0.133324810026975	4.83810015093233e-12	NA	7	16	16	Whole_Blood	0.828566947357046
Whole_Blood.1387	ENSG00000172322.9	CLEC12A	1.32249637282468	0.253905396152949	0.18600291639162	0.00502244799914487	0.652363807238728	6.23650366902438e-84	NA	19	49	49	Whole_Blood	0.828566947357046
Whole_Blood.1388	ENSG00000089053.8	ANAPC5	-1.32222757213923	-0.603729542285545	0.186092382351388	0.000863200599497516	0.0221790536194482	0.007885400415612	NA	4	11	11	Whole_Blood	0.828566947357046
Whole_Blood.1389	ENSG00000171863.8	RPS7	-1.32130408287048	-0.705030488224346	0.186399993168105	0.000625540191906728	0.0182774652259518	0.0176801636556041	NA	1	3	3	Whole_Blood	0.828741130266623
Whole_Blood.1390	ENSG00000100994.7	PYGB	-1.31990546102036	-0.0480951624780877	0.186866584071625	0.109025410376491	0.3905185795395	7.81452339346207e-39	NA	21	38	38	Whole_Blood	0.828741130266623
Whole_Blood.1391	ENSG00000089163.4	SIRT4	1.31962463710573	0.119231597369611	0.186960372979119	0.015553698642771	0.0254681961104959	0.00458681390420162	NA	11	22	22	Whole_Blood	0.828741130266623
Whole_Blood.1392	ENSG00000131165.10	CHMP1A	-1.31961411514232	-0.105368716558038	0.186963887755218	0.024030581068234	0.0414778144363826	0.000215808015310851	NA	7	19	19	Whole_Blood	0.828741130266623
Whole_Blood.1393	ENSG00000152242.6	C18orf25	1.31889546874008	0.11129884438779	0.187204061237716	0.0275792271610626	0.0612776335856089	1.05149655965165e-05	NA	25	46	46	Whole_Blood	0.828741130266623
Whole_Blood.1394	ENSG00000166979.8	EVA1C	1.31854297418111	0.0824259985258502	0.18732194907551	0.0460483700910304	0.109263481103211	2.47762195164866e-09	NA	9	20	20	Whole_Blood	0.828741130266623
Whole_Blood.1395	ENSG00000134250.13	NOTCH2	1.31852530921309	0.192917147218689	0.187327858367209	0.0105955892929789	0.0380665032608005	0.000540382272420711	NA	2	5	5	Whole_Blood	0.828741130266623
Whole_Blood.1396	ENSG00000111229.11	ARPC3	1.31779240725868	0.202774179985675	0.187573150335833	0.00749655604878904	0.0368661041222784	0.000700024305060453	NA	6	10	10	Whole_Blood	0.828741130266623
Whole_Blood.1397	ENSG00000222041.6	LINC00152	1.31779216253064	0.350297996905966	0.187573232282445	0.00325757405042549	0.113667587125939	9.50815752219639e-10	NA	8	24	24	Whole_Blood	0.828741130266623
Whole_Blood.1398	ENSG00000168255.14	POLR2J3	-1.31776373336206	-0.100906497362018	0.187582751902787	0.0302883641610166	0.090239656475519	6.18778849405408e-08	NA	11	28	28	Whole_Blood	0.828741130266623
Whole_Blood.1399	ENSG00000105849.5	TWISTNB	1.31738536548169	0.0972680235091739	0.187709483856579	0.0343462261482799	0.101439580463016	7.50874730007427e-09	NA	7	7	7	Whole_Blood	0.828741130266623
Whole_Blood.1400	ENSG00000250317.4	SMIM20	1.31629086906854	0.582373389923852	0.188076434374439	0.00094032316263199	0.0464372775908845	0.000129336775543426	NA	3	6	6	Whole_Blood	0.828741130266623
Whole_Blood.1401	ENSG00000165501.12	LRR1	-1.31598871943497	-0.11994348804914	0.188177828893921	0.0187764134117591	0.128927236588754	4.17557560314043e-11	NA	9	15	15	Whole_Blood	0.828741130266623
Whole_Blood.1402	ENSG00000244731.3	C4A	1.31586578785668	0.072384048649681	0.188219093465708	0.0445598312589236	0.167613133757843	1.32079031265593e-14	NA	7	13	13	Whole_Blood	0.828741130266623
Whole_Blood.1403	ENSG00000137270.10	GCM1	1.31502282667601	0.135670369948709	0.188502230985179	0.0180939828283142	0.158613170635135	1.68734008408498e-13	NA	9	15	15	Whole_Blood	0.828741130266623
Whole_Blood.1404	ENSG00000152767.11	FARP1	1.31501155614377	0.325043680982093	0.188506018708354	0.00295679352027878	0.0445967204759065	0.000193601684696912	NA	8	21	21	Whole_Blood	0.828741130266623
Whole_Blood.1405	ENSG00000099624.3	ATP5D	-1.31465389549803	-0.244718277772133	0.188626248004739	0.00662521270465925	0.0848759999433356	1.2589797190392e-07	NA	8	19	19	Whole_Blood	0.828741130266623
Whole_Blood.1406	ENSG00000151474.15	FRMD4A	1.31443951846702	0.168599856987088	0.188698338947672	0.0137550256668061	0.107518099775233	1.7133606114605e-09	NA	20	42	42	Whole_Blood	0.828741130266623
Whole_Blood.1407	ENSG00000205534.5	RP11-345J4.8	-1.3142474064292	-0.119403326159868	0.188762959855694	0.0269082825569938	0.0410571694631235	0.000286531822832269	NA	10	20	20	Whole_Blood	0.828741130266623
Whole_Blood.1408	ENSG00000233121.1	VN1R20P	1.31409714985494	0.0998946108073942	0.188813513174014	0.0300203328884687	0.0129610441343727	0.0457433414556934	NA	40	90	90	Whole_Blood	0.828741130266623
Whole_Blood.1409	ENSG00000169047.5	IRS1	1.31364862386015	0.139811261816805	0.188964477613844	0.0211200857281016	0.0382858920566078	0.000452718962412169	NA	23	50	50	Whole_Blood	0.828764215511284
Whole_Blood.1410	ENSG00000160691.14	SHC1	1.3130793393542	0.0618562032859738	0.189156214970728	0.0407720257081084	0.176325027389212	1.39889342845095e-15	NA	21	38	38	Whole_Blood	0.828764215511284
Whole_Blood.1411	ENSG00000197746.9	PSAP	-1.31265270709991	-0.160692412403868	0.18930000045069	0.00963509135623819	0.041958763269849	0.000211035555143756	NA	1	2	2	Whole_Blood	0.828764215511284
Whole_Blood.1412	ENSG00000144820.3	GPR128	-1.31216465140222	-0.415745543237607	0.189464585905556	0.00177939440090056	0.0933501877207486	1.49172532532863e-08	NA	9	18	18	Whole_Blood	0.828764215511284
Whole_Blood.1413	ENSG00000259976.1	RP11-553L6.5	1.3120914100926	0.404349512067098	0.189489293934862	0.00195640900755804	0.0183767174194824	0.0160929776913095	NA	4	11	11	Whole_Blood	0.828764215511284
Whole_Blood.1414	ENSG00000168397.12	ATG4B	-1.30951495697337	-0.129583463252456	0.190359974639723	0.0209951618030179	0.0479026532465589	9.0609124818824e-05	NA	17	38	38	Whole_Blood	0.830820974713411
Whole_Blood.1415	ENSG00000054282.11	SDCCAG8	1.30877526795455	0.0703260085211983	0.190610486947941	0.0622634905003021	0.221419248486872	8.01729138779847e-19	NA	27	44	44	Whole_Blood	0.830820974713411
Whole_Blood.1416	ENSG00000160993.3	ALKBH4	1.30863206345805	0.113847794419216	0.190659014400008	0.023065372532969	0.107772159995757	1.83855991773068e-09	NA	8	18	18	Whole_Blood	0.830820974713411
Whole_Blood.1417	ENSG00000159423.12	ALDH4A1	-1.30851876083301	-0.0688615898932402	0.190697415502881	0.0694475320715235	0.117105225205611	4.80417138328796e-10	NA	38	87	87	Whole_Blood	0.830820974713411
Whole_Blood.1418	ENSG00000116032.5	GRIN3B	1.30752470251043	0.0897723236368049	0.19103457096332	0.0289344009511923	0.122604426618815	1.04350996010032e-10	NA	4	11	11	Whole_Blood	0.830820974713411
Whole_Blood.1419	ENSG00000205710.3	C17orf107	-1.30738209176028	-0.047564703450668	0.191082976313427	0.101037785127949	0.19182400588579	1.96218464060849e-16	NA	18	29	29	Whole_Blood	0.830820974713411
Whole_Blood.1420	ENSG00000121578.8	B4GALT4	1.30659994867175	0.580811336738807	0.191348614080663	0.000918807450028495	0.0567703145387727	2.36812442650156e-05	NA	2	9	9	Whole_Blood	0.830820974713411
Whole_Blood.1421	ENSG00000116791.9	CRYZ	1.30653149926759	0.110216300327389	0.191371874344707	0.0260675989545272	0.404000560546107	8.11846387166708e-40	NA	20	49	49	Whole_Blood	0.830820974713411
Whole_Blood.1422	ENSG00000169692.8	AGPAT2	1.30639142254236	0.26756621969787	0.191419481267303	0.00316312509297298	0.0170596220630843	0.0223008434106515	NA	2	4	4	Whole_Blood	0.830820974713411
Whole_Blood.1423	ENSG00000178852.11	EFCAB13	1.30588364489928	0.313863525735057	0.191592129237623	0.00264122758034181	0.0328201664538155	0.00133096435664398	NA	6	12	12	Whole_Blood	0.830820974713411
Whole_Blood.1424	ENSG00000165474.5	GJB2	1.30567894994552	0.231980129201358	0.191661759347763	0.00660728709522398	0.0149149896008078	0.0318966843185972	NA	8	14	14	Whole_Blood	0.830820974713411
Whole_Blood.1425	ENSG00000178252.13	WDR6	-1.3051345357324	-0.0508711244333554	0.191847040729554	0.0889649906222497	0.300144153923994	8.39113631532126e-27	NA	21	56	56	Whole_Blood	0.830820974713411
Whole_Blood.1426	ENSG00000227124.4	ZNF717	-1.30488434920029	-0.347761122387349	0.191932231286595	0.00313879763729752	0.264289145914349	5.36539788659407e-23	NA	2	10	10	Whole_Blood	0.830820974713411
Whole_Blood.1427	ENSG00000185950.7	IRS2	1.30457626928253	0.433312570062474	0.192037173230574	0.0018128824865673	0.019689979127907	0.0139044174621748	NA	2	4	4	Whole_Blood	0.830820974713411
Whole_Blood.1428	ENSG00000164237.4	CMBL	-1.3045574358765	-0.122072143515159	0.192043589863542	0.0181929659435149	0.243141760418795	6.60203817361255e-21	NA	5	10	10	Whole_Blood	0.830820974713411
Whole_Blood.1429	ENSG00000106153.12	CHCHD2	-1.30436094174889	-0.114588732135377	0.192110545771111	0.0240090002509493	0.402680986910717	1.9928813239683e-40	NA	9	26	26	Whole_Blood	0.830820974713411
Whole_Blood.1430	ENSG00000102910.9	LONP2	1.30350784212721	0.206614265069152	0.192401440821286	0.00599356740849592	0.0332008265996495	0.00111982388158837	NA	4	13	13	Whole_Blood	0.831497135857025
Whole_Blood.1431	ENSG00000173535.9	TNFRSF10C	1.302225993924	0.209575104689721	0.192839141728249	0.0107457894385819	0.070779142786301	1.74972408665917e-06	NA	9	18	18	Whole_Blood	0.832038976625729
Whole_Blood.1432	ENSG00000180437.4	OR6K4P	-1.30197569870248	-0.0599879910681626	0.192924693049928	0.0642617870711358	0.0387857386848135	0.000447138420683031	NA	34	63	63	Whole_Blood	0.832038976625729
Whole_Blood.1433	ENSG00000064666.10	CNN2	-1.30138718842695	-0.125565801550387	0.19312595670277	0.0175431936745853	0.232609149478203	4.64165186269173e-20	NA	15	43	43	Whole_Blood	0.832038976625729
Whole_Blood.1434	ENSG00000189339.7	SLC35E2B	-1.30117082595825	-0.106707664630068	0.193199988909049	0.0304426758926404	0.103488140073627	4.12500022550693e-09	NA	1	1	1	Whole_Blood	0.832038976625729
Whole_Blood.1435	ENSG00000227775.3	RP1-283E3.4	1.30117082595825	0.135815591129992	0.193199988909049	0.0187920776336016	0.0385448563703031	0.000490704025692677	NA	1	8	8	Whole_Blood	0.832038976625729
Whole_Blood.1436	ENSG00000118432.11	CNR1	-1.30046475000531	-0.280469272451329	0.193441730177781	0.00396445937131619	0.473555312664511	1.91749880977543e-49	NA	11	27	27	Whole_Blood	0.832499925138362
Whole_Blood.1437	ENSG00000107679.10	PLEKHA1	1.2988442082353	0.180144488043662	0.193997399647445	0.0080532406345176	0.107520084460576	1.70247710220284e-09	NA	9	24	24	Whole_Blood	0.834179200904542
Whole_Blood.1438	ENSG00000159111.8	MRPL10	1.29826439416538	0.133111603565048	0.194196497117369	0.0152599519523427	0.0865358493015673	1.24557019566727e-07	NA	14	36	36	Whole_Blood	0.834179200904542
Whole_Blood.1439	ENSG00000224914.2	LINC00863	1.29814686662039	0.113145822474115	0.194236872184731	0.0268505432287231	0.0850522310472148	1.52873072005371e-07	NA	4	12	12	Whole_Blood	0.834179200904542
Whole_Blood.1440	ENSG00000070190.8	DAPP1	-1.29628323014506	-0.119683540079059	0.194877923980025	0.0235432214931175	0.166221831358261	4.08730505893696e-14	NA	14	34	34	Whole_Blood	0.835487440718372
Whole_Blood.1441	ENSG00000168036.12	CTNNB1	-1.29592883586884	-0.740773644954828	0.195000003580455	0.000580045062220123	0.0391972301125693	0.000437311428727821	NA	1	5	5	Whole_Blood	0.835487440718372
Whole_Blood.1442	ENSG00000226874.1	AC005154.8	1.29582238045448	0.0571439045515288	0.195036685651367	0.0753318416642517	0.353467773604866	9.59889578910303e-33	NA	8	22	22	Whole_Blood	0.835487440718372
Whole_Blood.1443	ENSG00000090432.5	MUL1	-1.29569013435454	-0.114350575449516	0.195082261643465	0.0220088858582323	0.127908324078307	4.3217422351499e-11	NA	16	36	36	Whole_Blood	0.835487440718372
Whole_Blood.1444	ENSG00000178980.10	SEPW1	-1.29470080876903	-0.132225352641554	0.195423460854894	0.0181221671024365	0.0390536808059992	0.000422832727666467	NA	15	33	33	Whole_Blood	0.835593282967593
Whole_Blood.1445	ENSG00000205309.9	NT5M	1.29452621593386	0.0527846085650743	0.195483719929803	0.113633862625842	0.41439910302295	6.7078026668726e-42	NA	6	16	16	Whole_Blood	0.835593282967593
Whole_Blood.1446	ENSG00000185163.5	DDX51	1.29383134434709	0.44187933184802	0.195723683318521	0.00179468733394492	0.0347134499219374	0.000867207502632098	NA	5	16	16	Whole_Blood	0.835593282967593
Whole_Blood.1447	ENSG00000105379.5	ETFB	1.2930746380239	0.228389730285192	0.195985245900251	0.00622285842193039	0.0485815182454993	8.50850794482121e-05	NA	7	20	20	Whole_Blood	0.835593282967593
Whole_Blood.1448	ENSG00000196453.7	ZNF777	-1.29282887211645	-0.38995812683232	0.196070252255021	0.00208035307118106	0.0281458597445708	0.00258957327018044	NA	8	19	19	Whole_Blood	0.835593282967593
Whole_Blood.1449	ENSG00000093167.13	LRRFIP2	-1.29280444407939	-0.0936311452644688	0.196078702984143	0.0267611182764594	0.0629427426890799	8.81223514026636e-06	NA	19	35	35	Whole_Blood	0.835593282967593
Whole_Blood.1450	ENSG00000169964.5	TMEM42	1.29226108653951	0.744850712369295	0.196266743177976	0.000498798218607947	0.0138993944069342	0.0386678392853515	NA	4	11	11	Whole_Blood	0.835593282967593
Whole_Blood.1451	ENSG00000198380.8	GFPT1	-1.29216549863104	-0.120086279456376	0.19629983702526	0.015236478570299	0.116278808918033	1.71323130200966e-10	NA	11	23	23	Whole_Blood	0.835593282967593
Whole_Blood.1452	ENSG00000108591.5	DRG2	1.29139311189043	0.138161434920597	0.196567397913806	0.0154900305507795	0.0256567305048869	0.00475400584546355	NA	13	18	18	Whole_Blood	0.835593282967593
Whole_Blood.1453	ENSG00000176658.12	MYO1D	-1.29123331050066	-0.187215953047995	0.196622787714486	0.00944649884833783	0.132280737472448	3.50222313167113e-11	NA	11	30	30	Whole_Blood	0.835593282967593
Whole_Blood.1454	ENSG00000223510.2	CDRT15	1.29054743995007	0.0715722062277234	0.196860651597071	0.0529677166519376	0.208667108360079	1.19225924884439e-17	NA	9	16	16	Whole_Blood	0.835593282967593
Whole_Blood.1455	ENSG00000178467.13	P4HTM	1.29050099271532	0.213495317781026	0.196876767381689	0.00498899968019075	0.0533691418685655	3.2997879244688e-05	NA	5	8	8	Whole_Blood	0.835593282967593
Whole_Blood.1456	ENSG00000260075.1	NSFP1	1.29043650592595	0.0470774152406099	0.196899143947403	0.117409930056764	0.405721878312642	1.37157637242163e-39	NA	23	45	45	Whole_Blood	0.835593282967593
Whole_Blood.1457	ENSG00000204366.3	ZBTB12	1.29014618999533	0.049170878093057	0.196999905062101	0.10154610785169	0.291355519186199	7.00690529757235e-27	NA	5	15	15	Whole_Blood	0.835593282967593
Whole_Blood.1458	ENSG00000170430.9	MGMT	-1.28897335371737	-0.0704759821875024	0.197407350384771	0.0629868485192471	0.310061015382736	1.59816343516404e-28	NA	7	17	17	Whole_Blood	0.836030583264694
Whole_Blood.1459	ENSG00000180822.7	PSMG4	-1.28853249530266	-0.176395193642437	0.197560664732089	0.00709884856088923	0.0711345456062838	1.59923751900902e-06	NA	16	31	31	Whole_Blood	0.836030583264694
Whole_Blood.1460	ENSG00000116761.7	CTH	1.28853246676144	0.155787469508245	0.197560674660497	0.0103148023760145	0.0868894689390407	1.03597662431957e-07	NA	7	18	18	Whole_Blood	0.836030583264694
Whole_Blood.1461	ENSG00000236882.3	C5orf27	1.28829261371321	0.151860953603835	0.197644123325197	0.0135610568110667	0.0137917309605636	0.0400243378136329	NA	16	26	26	Whole_Blood	0.836030583264694
Whole_Blood.1462	ENSG00000130812.6	ANGPTL6	-1.28682457404841	-0.290666422459883	0.198155439618762	0.00348735946293831	0.098604489022332	1.5063185153751e-08	NA	4	13	13	Whole_Blood	0.837620120960292
Whole_Blood.1463	ENSG00000104960.11	PTOV1	-1.28555047512054	-0.193001389744601	0.198599990271071	0.00694521645586764	0.0221105190916942	0.00752979403374761	NA	1	3	3	Whole_Blood	0.838349618504722
Whole_Blood.1464	ENSG00000123179.9	EBPL	-1.28525156801955	-0.0743078331595199	0.198704388591007	0.0510916266841305	0.308902585449978	1.5365053867217e-28	NA	13	32	32	Whole_Blood	0.838349618504722
Whole_Blood.1465	ENSG00000080345.13	RIF1	1.28511252206689	0.182001392592171	0.198752966392959	0.00843594238053645	0.0192324274731757	0.014885747576277	NA	7	9	9	Whole_Blood	0.838349618504722
Whole_Blood.1466	ENSG00000259807.1	RP11-426C22.4	1.28442776680991	0.350826734939241	0.198992322632307	0.00266696351364422	0.0143528550359173	0.0351890532019402	NA	5	14	14	Whole_Blood	0.838349618504722
Whole_Blood.1467	ENSG00000099338.18	CATSPERG	1.28438781887511	0.0604260396470758	0.199006292936315	0.0812021893098916	0.247464399398239	1.77651872986805e-21	NA	28	58	58	Whole_Blood	0.838349618504722
Whole_Blood.1468	ENSG00000105321.8	CCDC9	-1.28350346713097	-0.114798446447476	0.199315745664847	0.0242729360619956	0.0994380530597366	1.541335758135e-08	NA	9	14	14	Whole_Blood	0.839081272621769
Whole_Blood.1469	ENSG00000035403.12	VCL	1.28291037459041	0.377234728270504	0.199523477729307	0.00194019403476297	0.0230926515239637	0.00716696480863327	NA	5	11	11	Whole_Blood	0.839383997526967
Whole_Blood.1470	ENSG00000164136.12	IL15	1.28193338535208	0.108930213868426	0.19986601530812	0.0284011238122326	0.101685694396569	9.08899910342417e-09	NA	16	26	26	Whole_Blood	0.840253043948424
Whole_Blood.1471	ENSG00000169432.10	SCN9A	-1.28086106634392	-0.0737077951540352	0.20024247016293	0.0567695550969399	0.210151508439646	3.10434646535557e-18	NA	39	88	88	Whole_Blood	0.841059114748424
Whole_Blood.1472	ENSG00000103326.6	CAPN15	1.28015403694138	0.0848888956793595	0.200490967248794	0.0428540694049024	0.0883479214725798	1.02918142014758e-07	NA	12	21	21	Whole_Blood	0.841059114748424
Whole_Blood.1473	ENSG00000137404.10	NRM	1.28002429320541	0.157572881347713	0.200536592246229	0.0104229823415831	0.0439914799078761	0.000192650519020705	NA	32	55	55	Whole_Blood	0.841059114748424
Whole_Blood.1474	ENSG00000259785.1	RP13-98N21.3	1.27956251098267	0.236284453720273	0.200699041631436	0.00568917585659279	0.109752903303536	1.55968899111852e-09	NA	6	11	11	Whole_Blood	0.841059114748424
Whole_Blood.1475	ENSG00000160294.6	MCM3AP	-1.27945118497184	-0.100079654399004	0.200738219134939	0.0255081841894132	0.0864955822254489	1.08393971025305e-07	NA	20	28	28	Whole_Blood	0.841059114748424
Whole_Blood.1476	ENSG00000197417.7	SHPK	1.27896518741463	0.431458687005838	0.200909315247329	0.00142914559745464	0.0277569228596213	0.00319908446939911	NA	6	16	16	Whole_Blood	0.8412056695315
Whole_Blood.1477	ENSG00000123643.8	SLC36A1	-1.27791144126288	-0.0334149773810336	0.201280653460186	0.210982439770284	0.34213897126864	6.33512646062378e-32	NA	34	84	84	Whole_Blood	0.841426528221906
Whole_Blood.1478	ENSG00000215154.2	AC141586.5	1.27746068415175	0.272845806569102	0.201439652228139	0.00403754102737437	0.196534823892121	7.75563887017955e-17	NA	7	20	20	Whole_Blood	0.841426528221906
Whole_Blood.1479	ENSG00000205485.9	AC004980.7	-1.27714123745373	-1.57190604300503	0.201552388386668	0.00010602601003443	0.0357176598263812	0.00068788525573573	NA	2	5	5	Whole_Blood	0.841426528221906
Whole_Blood.1480	ENSG00000064270.8	ATP2C2	-1.27694943318585	-0.122904213857855	0.201620100268253	0.0221738430517782	0.157372898651071	1.42564098497139e-13	NA	19	47	47	Whole_Blood	0.841426528221906
Whole_Blood.1481	ENSG00000177294.6	FBXO39	1.2765318517744	0.376940020064916	0.201767574703533	0.00164199874518334	0.0560250829702502	2.5116373608717e-05	NA	3	4	4	Whole_Blood	0.841426528221906
Whole_Blood.1482	ENSG00000179163.11	FUCA1	-1.27649955792655	-0.0780214922210685	0.20177898298137	0.037360230777009	0.107872446258235	2.78392244157182e-09	NA	14	24	24	Whole_Blood	0.841426528221906
Whole_Blood.1483	ENSG00000033178.8	UBA6	1.27489810606075	0.0880386553038323	0.202345309541014	0.0410009860231737	0.199902080310642	3.20859245996609e-17	NA	13	32	32	Whole_Blood	0.841647971530718
Whole_Blood.1484	ENSG00000132313.10	MRPL35	1.27458560379883	3.79145726926238	0.202455955656418	1.69839399030212e-05	0.0168245727576273	0.0232376023759204	NA	3	6	6	Whole_Blood	0.841647971530718
Whole_Blood.1485	ENSG00000176731.7	C8orf59	1.27397163214668	0.0861778965744345	0.202673469917592	0.0333013255717011	0.0999599135813284	9.9201082111214e-09	NA	9	21	21	Whole_Blood	0.841647971530718
Whole_Blood.1486	ENSG00000232653.4	GOLGA8N	-1.27337929772655	-0.107121397468361	0.202883479977884	0.0270040311818318	0.0253561152318545	0.0053248154788699	NA	24	47	47	Whole_Blood	0.841647971530718
Whole_Blood.1487	ENSG00000160949.12	TONSL	-1.27245021334813	-0.12460979262079	0.203213202758957	0.0156492776084667	0.134285784416972	2.03727819029415e-11	NA	4	9	9	Whole_Blood	0.841647971530718
Whole_Blood.1488	ENSG00000158792.11	SPATA2L	-1.27221133829853	-0.0617554167993869	0.203298040156768	0.0505865377522443	0.176624747268221	5.94086960848496e-15	NA	19	42	42	Whole_Blood	0.841647971530718
Whole_Blood.1489	ENSG00000168297.11	PXK	-1.2720796267592	-0.0742633691320663	0.20334482904794	0.0441282347941363	0.125698900507854	9.17166725894772e-11	NA	34	75	75	Whole_Blood	0.841647971530718
Whole_Blood.1490	ENSG00000145779.7	TNFAIP8	-1.27077628869792	-0.098928926123735	0.203808246446634	0.03662348401656	0.0320041083479551	0.00159699690713495	NA	21	43	43	Whole_Blood	0.841647971530718
Whole_Blood.1491	ENSG00000109794.9	FAM149A	1.26975901946923	0.123546755281633	0.204170482400818	0.0170965685515254	0.0255945138325594	0.00462583677948812	NA	21	53	53	Whole_Blood	0.841647971530718
Whole_Blood.1492	ENSG00000117868.11	ESYT2	-1.26944912252235	-0.125752579083416	0.204280925584517	0.0165822935905979	0.16383487115534	8.05293132044359e-14	NA	8	22	22	Whole_Blood	0.841647971530718
Whole_Blood.1493	ENSG00000177030.12	DEAF1	-1.26935767895437	-0.129063417121798	0.204313523168978	0.0145178986839303	0.0422811916029555	0.000295067536040074	NA	23	46	46	Whole_Blood	0.841647971530718
Whole_Blood.1494	ENSG00000172006.7	ZNF554	1.2690491368113	0.119204372922554	0.204423539458885	0.0227661515761	0.235922995945756	7.23738157794268e-21	NA	7	16	16	Whole_Blood	0.841647971530718
Whole_Blood.1495	ENSG00000106479.6	ZNF862	-1.26874217698106	-0.226031328218414	0.204533034301484	0.00463238868982886	0.0141835843064897	0.0371282662008749	NA	9	18	18	Whole_Blood	0.841647971530718
Whole_Blood.1496	ENSG00000196867.3	ZFP28	-1.26872238734751	-0.101007903733514	0.204540094873624	0.0248362663102887	0.162607878059238	7.33184343124964e-14	NA	18	45	45	Whole_Blood	0.841647971530718
Whole_Blood.1497	ENSG00000145703.11	IQGAP2	-1.26821422204252	-0.205724059784052	0.204721459503056	0.00624144278289102	0.184634619112643	6.69353266682363e-16	NA	4	14	14	Whole_Blood	0.841647971530718
Whole_Blood.1498	ENSG00000198851.5	CD3E	-1.26796202148785	-0.0982238271555307	0.20481151350658	0.0291433101694611	0.169401781983467	2.82895565982144e-14	NA	9	16	16	Whole_Blood	0.841647971530718
Whole_Blood.1499	ENSG00000163362.6	C1orf106	1.26789944243338	0.28731427616609	0.204833863255923	0.00344123683895713	0.0279142438797024	0.00292730301592475	NA	6	23	23	Whole_Blood	0.841647971530718
Whole_Blood.1500	ENSG00000153187.12	HNRNPU	-1.26705225185246	-0.237973374285729	0.205136607033821	0.00543257384379536	0.0179575451205866	0.018742636740099	NA	15	34	34	Whole_Blood	0.841647971530718
Whole_Blood.1501	ENSG00000163633.6	C4orf36	1.26655768978892	0.174779080936808	0.20531348921844	0.00707641624756329	0.0292986899798062	0.00253455773898323	NA	8	20	20	Whole_Blood	0.841647971530718
Whole_Blood.1502	ENSG00000077232.12	DNAJC10	-1.26631039404765	-0.311574967715674	0.205401977135394	0.00347826468895345	0.0256996807200254	0.00459361940971944	NA	13	31	31	Whole_Blood	0.841647971530718
Whole_Blood.1503	ENSG00000240563.1	L1TD1	-1.26609915319265	-0.197888854374597	0.205477585760054	0.00604489887513495	0.0247170327660868	0.00575796349625036	NA	15	31	31	Whole_Blood	0.841647971530718
Whole_Blood.1504	ENSG00000163221.7	S100A12	-1.26526731700322	-0.0684589536411851	0.205775518326152	0.0494621113639134	0.173809909726347	7.57976268322123e-15	NA	19	37	37	Whole_Blood	0.841647971530718
Whole_Blood.1505	ENSG00000136631.8	VPS45	-1.26498129496797	-0.29925487096044	0.205878033184625	0.00324337009716748	0.0234823188957166	0.00635817865871879	NA	3	9	9	Whole_Blood	0.841647971530718
Whole_Blood.1506	ENSG00000261218.1	RP11-960L18.1	1.26449471911815	0.131357779740017	0.206052514967263	0.0172513052929543	0.164924636857512	2.67677443926914e-14	NA	6	14	14	Whole_Blood	0.841647971530718
Whole_Blood.1507	ENSG00000005156.7	LIG3	-1.26418686034807	-0.104327280374969	0.20616296585558	0.0238952311263658	0.141379454533445	3.70823516408273e-12	NA	12	27	27	Whole_Blood	0.841647971530718
Whole_Blood.1508	ENSG00000213443.2	RP11-75L1.2	-1.26412023377849	-0.088396530177246	0.206186875215073	0.0360306322785549	0.203407484180158	2.34893410258301e-17	NA	13	26	26	Whole_Blood	0.841647971530718
Whole_Blood.1509	ENSG00000167914.6	GSDMA	-1.26396400878547	-0.109983756478038	0.206242945424034	0.0268809805002259	0.122481341510937	6.01093029543003e-11	NA	11	20	20	Whole_Blood	0.841647971530718
Whole_Blood.1510	ENSG00000205595.3	AREGB	1.26378845812253	0.122265580114201	0.206305964959201	0.0182078656056429	0.107420230120895	7.71805306681978e-10	NA	2	5	5	Whole_Blood	0.841647971530718
Whole_Blood.1511	ENSG00000185684.8	EP400NL	-1.26325792921435	-0.0524277370688322	0.206496500296077	0.0861186786051508	0.276875128835281	7.41056068407207e-25	NA	10	19	19	Whole_Blood	0.841647971530718
Whole_Blood.1512	ENSG00000092020.6	PPP2R3C	1.2614435466326	0.0804448188760349	0.207149087352094	0.0441480992785519	0.402467227073242	3.46384702327454e-39	NA	10	20	20	Whole_Blood	0.841647971530718
Whole_Blood.1513	ENSG00000198961.5	PJA2	1.26118075758874	0.196606334378128	0.207243729798812	0.0069257767165524	0.0979930008798208	1.13278540414396e-08	NA	5	12	12	Whole_Blood	0.841647971530718
Whole_Blood.1514	ENSG00000114631.10	PODXL2	-1.26006427535767	-0.0703793835226065	0.207646176339449	0.0647855442127098	0.101732072317873	7.07205544390262e-09	NA	28	68	68	Whole_Blood	0.841647971530718
Whole_Blood.1515	ENSG00000142046.10	TMEM91	1.25990936948498	0.0948700743664775	0.207702058372216	0.0310337937628804	0.0702541257581098	1.52225335212259e-06	NA	32	69	69	Whole_Blood	0.841647971530718
Whole_Blood.1516	ENSG00000109861.11	CTSC	-1.25988534198969	-0.0640460613222295	0.207710727227806	0.0714569696747622	0.246880675077024	9.91395437267362e-22	NA	10	22	22	Whole_Blood	0.841647971530718
Whole_Blood.1517	ENSG00000177685.12	EFCAB4A	1.25933609137893	0.110211929441593	0.207908962367281	0.0223322912753174	0.0762705647229021	3.96148223028505e-07	NA	12	26	26	Whole_Blood	0.841647971530718
Whole_Blood.1518	ENSG00000124783.8	SSR1	1.25924104603962	0.0679010351738032	0.207943279984078	0.0756143839371138	0.0316788883270006	0.00170079986082458	NA	94	198	198	Whole_Blood	0.841647971530718
Whole_Blood.1519	ENSG00000006015.13	C19orf60	-1.25875737940803	-0.0489247153212964	0.208117979078923	0.103958969486519	0.129414523894358	1.38250864799381e-11	NA	31	57	57	Whole_Blood	0.841647971530718
Whole_Blood.1520	ENSG00000054611.9	TBC1D22A	1.25853037834167	2.43511890647101	0.208200007940579	5.2183280465822e-05	0.0265467572328599	0.00390725964412144	NA	1	5	5	Whole_Blood	0.841647971530718
Whole_Blood.1521	ENSG00000212658.1	KRTAP29-1	-1.25818608903637	-0.288607132686246	0.208324464686822	0.00265399817289993	0.0281149031307325	0.00321231555077648	NA	4	5	5	Whole_Blood	0.841647971530718
Whole_Blood.1522	ENSG00000213928.4	IRF9	-1.25805506365744	-0.233463908692933	0.208371843066143	0.00432339787356749	0.015912367597407	0.0260222672053363	NA	4	7	7	Whole_Blood	0.841647971530718
Whole_Blood.1523	ENSG00000196659.9	TTC30B	-1.2577177138135	-0.218991513300982	0.208493863689104	0.00351273324824898	0.0338562703286508	0.00125481697101108	NA	8	23	23	Whole_Blood	0.841647971530718
Whole_Blood.1524	ENSG00000119699.3	TGFB3	-1.2574864224262	-1.11383803634055	0.208577552517804	0.000244958352671551	0.0527266757022318	5.07049985323434e-05	NA	3	8	8	Whole_Blood	0.841647971530718
Whole_Blood.1525	ENSG00000117533.10	VAMP4	-1.25656285356987	-0.213123027492784	0.208911972807652	0.00563200886397928	0.10321309247829	3.93396516666174e-09	NA	7	19	19	Whole_Blood	0.841647971530718
Whole_Blood.1526	ENSG00000174083.13	PIK3R6	1.25598634849596	0.245649146449396	0.209120919646426	0.00563994149726885	0.0195057821920509	0.0130758459691193	NA	5	14	14	Whole_Blood	0.841647971530718
Whole_Blood.1527	ENSG00000163507.9	KIAA1524	1.25573101715	0.11900416185294	0.20921350956184	0.016621868726761	0.0570534087854648	1.78179343382688e-05	NA	5	8	8	Whole_Blood	0.841647971530718
Whole_Blood.1528	ENSG00000143178.8	TBX19	-1.25545316601459	-0.251922371398436	0.209314299485313	0.00544733338965753	0.0226157767443216	0.00824052364202897	NA	11	18	18	Whole_Blood	0.841647971530718
Whole_Blood.1529	ENSG00000023445.9	BIRC3	1.255195083627	0.204101613981519	0.209407949837118	0.00597046056635207	0.0674613574403924	3.44106387960205e-06	NA	12	22	22	Whole_Blood	0.841647971530718
Whole_Blood.1530	ENSG00000156795.2	WDYHV1	1.25512560167582	0.157082517166176	0.209433167935544	0.00943153268879388	0.0710869474022011	2.04272384860305e-06	NA	21	39	39	Whole_Blood	0.841647971530718
Whole_Blood.1531	ENSG00000184271.11	POU6F1	1.25494099406619	0.192275550082015	0.209500180953761	0.00740994399390655	0.0305845330829286	0.00209831756752011	NA	4	7	7	Whole_Blood	0.841647971530718
Whole_Blood.1532	ENSG00000227242.2	NBPF13P	1.25489866179828	0.0674114742496894	0.209515549859954	0.0612441262711773	0.190397410997555	3.16934481154163e-16	NA	18	31	31	Whole_Blood	0.841647971530718
Whole_Blood.1533	ENSG00000214765.4	SEPT7P2	1.25467205306693	0.17869280756416	0.209597834987559	0.00854990366357042	0.194652014482599	1.80916750566432e-16	NA	10	27	27	Whole_Blood	0.841647971530718
Whole_Blood.1534	ENSG00000216937.7	CCDC7	-1.25430472860373	-0.160971394758188	0.209731265874452	0.00984836913517957	0.0398337259975261	0.000367264561712517	NA	4	9	9	Whole_Blood	0.841647971530718
Whole_Blood.1535	ENSG00000182010.6	RTKN2	1.25419305141829	0.114420108300348	0.209771844884755	0.0179370464254467	0.0397138071498711	0.000429081249300813	NA	31	70	70	Whole_Blood	0.841647971530718
Whole_Blood.1536	ENSG00000174950.6	CD164L2	1.25394422988264	0.0861242262887308	0.209862277092679	0.0356308015788045	0.181225121647057	1.31731836814452e-15	NA	8	12	12	Whole_Blood	0.841647971530718
Whole_Blood.1537	ENSG00000163389.6	POGLUT1	1.25312759573736	0.0824842462412747	0.210159274590183	0.0410767263510591	0.214654766062474	1.92842904682349e-18	NA	21	44	44	Whole_Blood	0.841647971530718
Whole_Blood.1538	ENSG00000154328.11	NEIL2	1.25293178933447	0.0679734706547847	0.210230531612547	0.0524887664693285	0.113683982105042	8.51661999738552e-10	NA	6	8	8	Whole_Blood	0.841647971530718
Whole_Blood.1539	ENSG00000272447.1	RP11-182L21.6	-1.2528449880268	-0.228409972540496	0.210262125563516	0.00603828511264334	0.0892267788680109	8.86010124732836e-08	NA	15	33	33	Whole_Blood	0.841647971530718
Whole_Blood.1540	ENSG00000127399.10	LRRC61	-1.25277500727716	-0.0849984866774126	0.21028759966738	0.039509454219117	0.203056584336381	1.40795211039952e-17	NA	20	42	42	Whole_Blood	0.841647971530718
Whole_Blood.1541	ENSG00000158717.6	RNF166	-1.25162225184858	-0.0715775347855371	0.210707542401726	0.0408676497346227	0.166104860083319	3.92808255350989e-14	NA	8	21	21	Whole_Blood	0.841647971530718
Whole_Blood.1542	ENSG00000260808.1	CTD-2007L18.5	1.25136764336031	2.9775269641617	0.210800376672812	2.77468535086564e-05	0.0418682264164326	0.000275960418819469	NA	2	6	6	Whole_Blood	0.841647971530718
Whole_Blood.1543	ENSG00000230189.2	GS1-124K5.2	-1.25136033335496	-0.147974033786609	0.21080304245292	0.00973348761152587	0.0338599736593875	0.00120902585833953	NA	26	69	69	Whole_Blood	0.841647971530718
Whole_Blood.1544	ENSG00000225449.2	AC079776.7	-1.25129894740816	-0.16813489698118	0.210825429368053	0.0108251578968294	0.0411429134349586	0.0002878778977411	NA	14	24	24	Whole_Blood	0.841647971530718
Whole_Blood.1545	ENSG00000237437.1	ASS1P12	-1.25096760935386	-0.505373554791821	0.210946295136254	0.000603875155995713	0.0203944724854131	0.0124462239869745	NA	12	22	22	Whole_Blood	0.841647971530718
Whole_Blood.1546	ENSG00000165458.9	INPPL1	1.25041336825151	0.16358973538992	0.211148583677476	0.010546374154848	0.0159425852601291	0.0260742184619712	NA	12	28	28	Whole_Blood	0.841647971530718
Whole_Blood.1547	ENSG00000109084.9	TMEM97	-1.25027867224073	-0.205795535103005	0.211197766603436	0.00642986017555518	0.0503722976243881	6.84744330841666e-05	NA	14	36	36	Whole_Blood	0.841647971530718
Whole_Blood.1548	ENSG00000167291.11	TBC1D16	1.25011183859751	0.0939747557253277	0.211258695754259	0.0355419042194534	0.0625451329852514	8.52740874965939e-06	NA	21	53	53	Whole_Blood	0.841647971530718
Whole_Blood.1549	ENSG00000236320.3	SLFN14	1.24941389274321	0.132549382858548	0.211513729679295	0.0121343602555146	0.0233159595301265	0.00699756393887807	NA	7	13	13	Whole_Blood	0.841647971530718
Whole_Blood.1550	ENSG00000072401.10	UBE2D1	-1.24917343974385	-0.154184004507788	0.211601644285391	0.0120020452145538	0.0976748747982841	1.86026623299516e-08	NA	22	39	39	Whole_Blood	0.841647971530718
Whole_Blood.1551	ENSG00000173889.11	PHC3	1.24916544782865	0.12116633406038	0.2116045667489	0.0203145108719836	0.0672485008461901	3.04417379998235e-06	NA	20	38	38	Whole_Blood	0.841647971530718
Whole_Blood.1552	ENSG00000198898.8	CAPZA2	-1.24866426991681	-0.336493489309939	0.211787894518664	0.00205033847131558	0.0143565146816861	0.0352526001453085	NA	6	17	17	Whole_Blood	0.841647971530718
Whole_Blood.1553	ENSG00000177303.5	CASKIN2	1.24846030970854	0.203966341219611	0.211862534751043	0.00556268035977356	0.0331004603654256	0.00137132235356287	NA	4	5	5	Whole_Blood	0.841647971530718
Whole_Blood.1554	ENSG00000182372.6	CLN8	1.24838566412817	0.644512005170356	0.211889856416335	0.00059163214882658	0.125805202041589	3.5612985397705e-11	NA	4	8	8	Whole_Blood	0.841647971530718
Whole_Blood.1555	ENSG00000137726.11	FXYD6	1.24835410088317	1.13211095314351	0.211901409914661	0.000250787971955	0.0314634897135129	0.0014946669493545	NA	2	6	6	Whole_Blood	0.841647971530718
Whole_Blood.1556	ENSG00000227740.1	RP11-318C24.2	-1.24788076025469	-0.178447753232384	0.212074727448254	0.00911828812500965	0.0596146733913597	1.40605299080775e-05	NA	6	24	24	Whole_Blood	0.841647971530718
Whole_Blood.1557	ENSG00000251442.1	RP11-792D21.2	-1.24770921394718	-0.117410983234474	0.212137565809062	0.0205172904663148	0.118495937299073	3.03727389416113e-10	NA	10	17	17	Whole_Blood	0.841647971530718
Whole_Blood.1558	ENSG00000143198.8	MGST3	-1.24726052345929	-0.15624936726167	0.21230198722094	0.0103889924272297	0.278494438866421	3.05526954814884e-25	NA	7	21	21	Whole_Blood	0.841647971530718
Whole_Blood.1559	ENSG00000171940.9	ZNF217	-1.24721509694945	-0.219087577425692	0.212318638772878	0.00991121192209512	0.0126336803452954	0.0477899044403947	NA	6	11	11	Whole_Blood	0.841647971530718
Whole_Blood.1560	ENSG00000113504.15	SLC12A7	-1.24529470030258	-0.0795878567515879	0.213023443038449	0.050390146907086	0.501367492875626	3.90302567234471e-54	NA	9	17	17	Whole_Blood	0.843900562806162
Whole_Blood.1561	ENSG00000214975.4	PPIAP29	-1.24443460064195	-0.347192662332209	0.213339655056654	0.00242445416928307	0.0449717288983918	0.000157107708612516	NA	3	8	8	Whole_Blood	0.844552531849618
Whole_Blood.1562	ENSG00000171033.8	PKIA	-1.24410387326017	-0.286959664266785	0.21346133571992	0.00417947545599738	0.11806474974025	1.77159023299159e-10	NA	4	10	10	Whole_Blood	0.844552531849618
Whole_Blood.1563	ENSG00000135525.14	MAP7	-1.24299707590863	-0.169734139888443	0.213868910994632	0.0120450046987315	0.0288771634382929	0.00261741800374216	NA	6	17	17	Whole_Blood	0.845280126748266
Whole_Blood.1564	ENSG00000167645.12	YIF1B	-1.24286173248608	-0.13289928030551	0.213918789358299	0.0141429249203006	0.104651172939506	4.24987862927217e-09	NA	6	16	16	Whole_Blood	0.845280126748266
Whole_Blood.1565	ENSG00000225940.1	AC022431.2	1.24195652252363	0.0925797560100723	0.214252603830222	0.034752443827941	0.0921783791732174	3.87908675060747e-08	NA	37	74	74	Whole_Blood	0.845516441455972
Whole_Blood.1566	ENSG00000162076.8	FLYWCH2	-1.24157932035183	-0.056743790288696	0.214391815582779	0.0848932412519809	0.321391933445974	3.15027022868824e-29	NA	10	23	23	Whole_Blood	0.845516441455972
Whole_Blood.1567	ENSG00000021488.8	SLC7A9	1.2411400297347	0.121306725641044	0.214554024144034	0.0149444322588758	0.0500759708969864	7.63227329065608e-05	NA	17	30	30	Whole_Blood	0.845516441455972
Whole_Blood.1568	ENSG00000142959.4	BEST4	1.24064274182037	0.1318479199148	0.214737755028051	0.0133167143840036	0.0230467629346419	0.00753900137715189	NA	15	35	35	Whole_Blood	0.845516441455972
Whole_Blood.1569	ENSG00000160255.12	ITGB2	-1.2404506928908	-0.0546966929370617	0.214808740891459	0.105236122682621	0.22240498840302	4.16255486326644e-19	NA	4	7	7	Whole_Blood	0.845516441455972
Whole_Blood.1570	ENSG00000173517.6	PEAK1	-1.24020385742188	-5.32345387940866	0.21490000200442	8.12799189284752e-06	0.0465565149283799	0.00014440639040197	NA	1	4	4	Whole_Blood	0.845516441455972
Whole_Blood.1571	ENSG00000253364.1	RP11-731F5.2	-1.24010570457991	-0.340408751062231	0.214936299276267	0.00356614568602022	0.0896911389912421	7.64597996526363e-08	NA	5	37	37	Whole_Blood	0.845516441455972
Whole_Blood.1572	ENSG00000157978.7	LDLRAP1	1.23915935160464	0.0805103535225397	0.215286490685478	0.0315189528894763	0.221684627760392	3.10317053872236e-19	NA	13	23	23	Whole_Blood	0.846355287809324
Whole_Blood.1573	ENSG00000259652.1	RP11-797A18.3	-1.23846658609345	-0.160803529869673	0.215543104284152	0.00871671506124478	0.113772870578655	9.69544666165563e-10	NA	8	18	18	Whole_Blood	0.84643418503059
Whole_Blood.1574	ENSG00000272777.1	RP11-571L19.8	1.23836571669396	0.442432809166173	0.215580486608115	0.00141467517841247	0.0344521275120633	0.000971076437103399	NA	4	9	9	Whole_Blood	0.84643418503059
Whole_Blood.1575	ENSG00000101197.8	BIRC7	1.23797990871683	0.0414128469005702	0.215723510611311	0.142119915562061	0.266694609831934	3.10815121175145e-23	NA	21	64	64	Whole_Blood	0.846457965446286
Whole_Blood.1576	ENSG00000267731.1	RP11-147L13.8	1.23678929311623	0.0837000408229547	0.2161653180452	0.0432508180263176	0.132678739538669	2.13059666780745e-11	NA	8	16	16	Whole_Blood	0.846841000473754
Whole_Blood.1577	ENSG00000228782.3	MRPL45P2	-1.23662952126	-0.0910508957159875	0.216224654891555	0.0289792304726593	0.0931021027230053	4.19544299118048e-08	NA	18	33	33	Whole_Blood	0.846841000473754
Whole_Blood.1578	ENSG00000234956.1	RP11-356I2.1	-1.23659375208392	-0.135768416654066	0.216237940627794	0.0125226044345662	0.0295989813250234	0.00198800742084644	NA	12	41	41	Whole_Blood	0.846841000473754
Whole_Blood.1579	ENSG00000178038.12	ALS2CL	1.23624032403117	0.307722084781967	0.216369245913925	0.00399060724769299	0.0444411521741833	0.000194897386498773	NA	8	13	13	Whole_Blood	0.846841000473754
Whole_Blood.1580	ENSG00000166825.9	ANPEP	1.23570585745814	0.0528428582471944	0.216567919479306	0.0934001929754165	0.250121314160847	6.50747881963587e-22	NA	7	17	17	Whole_Blood	0.847074597880331
Whole_Blood.1581	ENSG00000105185.7	PDCD5	-1.23534249511062	-0.12082991125706	0.216703064603366	0.0203213731003858	0.259608427061076	5.1122748904595e-23	NA	13	33	33	Whole_Blood	0.847074597880331
Whole_Blood.1582	ENSG00000132823.6	OSER1	1.23368548485862	0.0572275697943545	0.217320124758961	0.0827029723271241	0.248997369521903	1.99264874536933e-21	NA	4	6	6	Whole_Blood	0.848949665619707
Whole_Blood.1583	ENSG00000124713.5	GNMT	-1.23255661289826	-0.0699370683963764	0.217741232645047	0.0428277772163726	0.124373403802102	8.14355665604302e-11	NA	14	30	30	Whole_Blood	0.849003956045619
Whole_Blood.1584	ENSG00000180370.6	PAK2	1.23236508657997	0.201193426280673	0.217812736688977	0.00643661828643021	0.0359844704554529	0.00082909935376289	NA	6	14	14	Whole_Blood	0.849003956045619
Whole_Blood.1585	ENSG00000157322.12	CLEC18A	1.23157724967489	0.0299169085568025	0.218107043640762	0.284850486741012	0.549119285958261	2.66259801409677e-61	NA	13	20	20	Whole_Blood	0.849003956045619
Whole_Blood.1586	ENSG00000184470.15	TXNRD2	-1.23121782166653	-0.108969004117108	0.218241407650415	0.021522129131377	0.0397315317871451	0.000431435267166068	NA	18	34	34	Whole_Blood	0.849003956045619
Whole_Blood.1587	ENSG00000065809.9	FAM107B	-1.23111958395855	-0.121838936877268	0.218278141938292	0.0216439360855379	0.0874380387550117	1.01771956585771e-07	NA	14	23	23	Whole_Blood	0.849003956045619
Whole_Blood.1588	ENSG00000214435.3	AS3MT	1.23099137142405	0.0799091955570056	0.218326091476275	0.031938383811181	0.192258871531493	1.00031229945335e-16	NA	3	6	6	Whole_Blood	0.849003956045619
Whole_Blood.1589	ENSG00000197958.8	RPL12	1.23041313693248	0.0503393333561178	0.218542436424516	0.0818882434437357	0.242751953779772	4.14966801854412e-21	NA	15	24	24	Whole_Blood	0.849003956045619
Whole_Blood.1590	ENSG00000171860.4	C3AR1	1.23023322718136	0.0516406203706456	0.218609780600441	0.103117775285292	0.522690389907364	2.2028926372455e-57	NA	10	27	27	Whole_Blood	0.849003956045619
Whole_Blood.1591	ENSG00000166225.4	FRS2	1.22984478494799	0.329846410878072	0.218755233910153	0.00311801674218471	0.0219260808568505	0.00937762633713408	NA	3	7	7	Whole_Blood	0.849003956045619
Whole_Blood.1592	ENSG00000237669.1	HCG4P3	-1.2286825266219	-0.137125572717533	0.219190860021525	0.0179626949592307	0.247326218339523	4.57398666889854e-22	NA	14	30	30	Whole_Blood	0.849003956045619
Whole_Blood.1593	ENSG00000006744.14	ELAC2	1.22859717681196	0.0648692816478429	0.21922287452159	0.0545839312210463	0.185774883480834	9.06597472094794e-16	NA	25	51	51	Whole_Blood	0.849003956045619
Whole_Blood.1594	ENSG00000074695.5	LMAN1	1.22837761872303	0.131723174680242	0.219305245637857	0.0167834156371	0.112619615385769	1.12683606820989e-09	NA	15	33	33	Whole_Blood	0.849003956045619
Whole_Blood.1595	ENSG00000170484.5	KRT74	-1.22755638126441	-0.583423148454189	0.219613544450533	0.000716943642893766	0.0747763576206228	9.85174560042209e-07	NA	6	18	18	Whole_Blood	0.849003956045619
Whole_Blood.1596	ENSG00000158869.6	FCER1G	-1.2264569775468	-0.387089796563502	0.220026755804113	0.00171331399523551	0.153084131675405	5.8251546225234e-13	NA	3	11	11	Whole_Blood	0.849003956045619
Whole_Blood.1597	ENSG00000119414.7	PPP6C	1.22580454785475	0.122460695871139	0.220272235371305	0.0169354983936351	0.0205221626560162	0.0108013282455631	NA	13	21	21	Whole_Blood	0.849003956045619
Whole_Blood.1598	ENSG00000185808.9	PIGP	-1.22528288814684	-0.129937168567638	0.220468653446729	0.0192263322991357	0.185304028963228	9.57284188144386e-16	NA	17	42	42	Whole_Blood	0.849003956045619
Whole_Blood.1599	ENSG00000189283.5	FHIT	1.22475332324065	0.129376211865777	0.220668176485307	0.017402480234291	0.038306767224804	0.000552825935597344	NA	11	16	16	Whole_Blood	0.849003956045619
Whole_Blood.1600	ENSG00000168274.3	HIST1H2AE	1.22406461734882	0.237212629838546	0.220927852384395	0.00431525794013156	0.111719865172498	1.25160980622075e-09	NA	14	31	31	Whole_Blood	0.849003956045619
Whole_Blood.1601	ENSG00000146477.4	SLC22A3	1.22392973747354	0.12011958577781	0.220978734356195	0.0181988637767625	0.0613898645865154	8.62615454229199e-06	NA	23	45	45	Whole_Blood	0.849003956045619
Whole_Blood.1602	ENSG00000239665.4	RP11-295P9.3	-1.22379820374516	-0.152819294706395	0.221028362120768	0.0108415149732201	0.0152186831585003	0.028580542059367	NA	13	27	27	Whole_Blood	0.849003956045619
Whole_Blood.1603	ENSG00000143575.10	HAX1	1.22282047778816	0.202532626750522	0.221397509224141	0.00520932064191381	0.0409526160150628	0.000313778023801783	NA	9	21	21	Whole_Blood	0.849003956045619
Whole_Blood.1604	ENSG00000054267.16	ARID4B	-1.22276032826805	-0.199385443574918	0.221420233503468	0.00736517228541493	0.0362826155061888	0.00070342899053272	NA	20	46	46	Whole_Blood	0.849003956045619
Whole_Blood.1605	ENSG00000222020.2	AC062017.1	-1.22262999371657	-0.226069443716486	0.221469479178	0.00547256209542989	0.0301433567504266	0.00202147394676544	NA	7	16	16	Whole_Blood	0.849003956045619
Whole_Blood.1606	ENSG00000115350.7	POLE4	1.2225022260365	0.289057257413126	0.221517762602154	0.00570951014935784	0.0699324029667655	1.95523960511244e-06	NA	7	26	26	Whole_Blood	0.849003956045619
Whole_Blood.1607	ENSG00000179698.9	KIAA1875	1.22231071128732	0.0660020939319336	0.221590150178385	0.0473445969990929	0.223247451811519	1.45579421580301e-20	NA	8	17	17	Whole_Blood	0.849003956045619
Whole_Blood.1608	ENSG00000111328.2	CDK2AP1	1.2222330066172	0.134312538529438	0.221619525348365	0.0145926857929649	0.187859792965686	4.88980924080871e-16	NA	8	31	31	Whole_Blood	0.849003956045619
Whole_Blood.1609	ENSG00000239672.3	NME1	1.22196145772356	0.168125858988224	0.221722202543253	0.00895107477869383	0.0293872175880054	0.0025089099113838	NA	16	31	31	Whole_Blood	0.849003956045619
Whole_Blood.1610	ENSG00000269549.1	AL031663.2	-1.22183689760695	-0.112143065512133	0.221769312214354	0.0204089199421088	0.0406333123903552	0.000333244371294774	NA	8	24	24	Whole_Blood	0.849003956045619
Whole_Blood.1611	ENSG00000076554.11	TPD52	1.22176711182244	0.482617599251486	0.221795708911834	0.00130077081184223	0.0197453184446677	0.0129347336467168	NA	5	10	10	Whole_Blood	0.849003956045619
Whole_Blood.1612	ENSG00000149679.7	CABLES2	-1.22135536765729	-0.0802980977495238	0.221951498284185	0.0316673333371097	0.0921606998299646	1.93255072391401e-08	NA	4	7	7	Whole_Blood	0.849003956045619
Whole_Blood.1613	ENSG00000218186.2	KRT8P43	-1.22078657488001	-0.171889549991383	0.222166838176814	0.00824032053326858	0.038020778425065	0.000575525752888534	NA	5	7	7	Whole_Blood	0.849003956045619
Whole_Blood.1614	ENSG00000047849.17	MAP4	-1.22066278151499	-0.0898182483157395	0.222213725063846	0.0214264413096861	0.0610967953493643	8.95256945447325e-06	NA	9	16	16	Whole_Blood	0.849003956045619
Whole_Blood.1615	ENSG00000144893.8	MED12L	1.22024658001058	0.122594625367648	0.222371413847299	0.0233061028056183	0.206335914890373	3.04850619907297e-18	NA	10	20	20	Whole_Blood	0.849003956045619
Whole_Blood.1616	ENSG00000170464.5	DNAJC18	-1.2202274769855	-0.246181638719833	0.222378653448689	0.00367544389513315	0.0615316018606234	8.82790595703145e-06	NA	5	12	12	Whole_Blood	0.849003956045619
Whole_Blood.1617	ENSG00000127249.10	ATP13A4	-1.22019293165608	-0.190259169033189	0.222391745752125	0.00597921370504338	0.0946369734905701	2.49954347045274e-08	NA	5	12	12	Whole_Blood	0.849003956045619
Whole_Blood.1618	ENSG00000143811.12	PYCR2	1.21955390837446	0.0865105826564014	0.222634028146178	0.0358914730551078	0.121905401464853	1.5295045809878e-10	NA	19	46	46	Whole_Blood	0.849003956045619
Whole_Blood.1619	ENSG00000154134.10	ROBO3	1.21942984689125	0.0574058168119897	0.222681087314146	0.0602289455195108	0.247508704150069	9.81041415989842e-22	NA	19	39	39	Whole_Blood	0.849003956045619
Whole_Blood.1620	ENSG00000135472.4	FAIM2	-1.21938002109528	-2.27128400897515	0.222699989305749	4.74199072265859e-05	0.0141095552186427	0.0383620269738511	NA	1	4	4	Whole_Blood	0.849003956045619
Whole_Blood.1621	ENSG00000146733.9	PSPH	-1.21860370381602	-0.402056079578948	0.222994642596876	0.00169662984205716	0.209617353415248	5.94479329856311e-18	NA	4	11	11	Whole_Blood	0.849003956045619
Whole_Blood.1622	ENSG00000116353.11	MECR	1.21850112513558	0.209623226630372	0.22303359746593	0.00572189855269921	0.0558422284343813	2.48559629282843e-05	NA	9	19	19	Whole_Blood	0.849003956045619
Whole_Blood.1623	ENSG00000259715.1	CTD-3110H11.1	-1.21810453321759	-0.232581945777228	0.223184251432717	0.00545953609208949	0.143630341324783	3.97138586529131e-12	NA	4	12	12	Whole_Blood	0.849003956045619
Whole_Blood.1624	ENSG00000065413.12	ANKRD44	-1.21797152766527	-0.0483217511400442	0.223234792751729	0.134724909970469	0.223890279809939	3.13287775673139e-19	NA	5	7	7	Whole_Blood	0.849003956045619
Whole_Blood.1625	ENSG00000198090.3	KRTAP4-6	1.21779802618069	0.0824606536000045	0.223300734591574	0.0328097775565741	0.0726172987649055	1.66784036204868e-06	NA	22	55	55	Whole_Blood	0.849003956045619
Whole_Blood.1626	ENSG00000182841.8	RRP7B	1.21759290810477	0.111055861592919	0.223378710765401	0.0206627563810637	0.118016703486626	4.68605999235021e-10	NA	17	42	42	Whole_Blood	0.849003956045619
Whole_Blood.1627	ENSG00000132405.14	TBC1D14	-1.21622360513328	-0.279427304884273	0.223899753958129	0.00392982180981509	0.0460984876070792	0.000115700192657406	NA	10	23	23	Whole_Blood	0.849337893410582
Whole_Blood.1628	ENSG00000227262.3	HCG4B	-1.21586815220879	-0.177307638165205	0.224035151835044	0.00742777791686111	0.026120782072196	0.00421325748694189	NA	8	13	13	Whole_Blood	0.849337893410582
Whole_Blood.1629	ENSG00000112514.11	CUTA	-1.2158305500792	-0.311561386591888	0.224049478529067	0.00216038685658116	0.0305746941268148	0.00197993827530192	NA	9	16	16	Whole_Blood	0.849337893410582
Whole_Blood.1630	ENSG00000197375.8	SLC22A5	-1.21537233518219	-0.0673690762397959	0.22422411447522	0.0460975870051545	0.166638448363273	4.28943473638794e-14	NA	20	46	46	Whole_Blood	0.849337893410582
Whole_Blood.1631	ENSG00000272444.1	RP11-1017G21.6	1.21517324447632	1.42223737158434	0.224300022712044	0.000113196110719277	0.0170912059189931	0.0216052232546604	NA	1	3	3	Whole_Blood	0.849337893410582
Whole_Blood.1632	ENSG00000166140.13	ZFYVE19	-1.21513059174269	-0.0713614633745496	0.224316287506485	0.0416873242327524	0.105045589104498	3.00387287036483e-09	NA	23	41	41	Whole_Blood	0.849337893410582
Whole_Blood.1633	ENSG00000103569.5	AQP9	-1.21464474062697	-0.106299389535299	0.224501616921252	0.0220338157903159	0.0127853169646268	0.0468994152172063	NA	24	67	67	Whole_Blood	0.849337893410582
Whole_Blood.1634	ENSG00000196927.4	AC009093.1	1.21447592314233	0.0915435370954338	0.224566038484287	0.0321238849899977	0.0635334278367052	5.66827005398105e-06	NA	25	38	38	Whole_Blood	0.849337893410582
Whole_Blood.1635	ENSG00000154227.9	CERS3	1.21402133156685	0.246637558115079	0.224739578492286	0.00414156106240712	0.0384513884798325	0.000473288127080938	NA	9	21	21	Whole_Blood	0.849474370080935
Whole_Blood.1636	ENSG00000138496.12	PARP9	-1.2113629246083	-0.13455003615331	0.225756342195112	0.0135529297765392	0.0480226067111866	0.000111683450815732	NA	16	32	32	Whole_Blood	0.852377877433275
Whole_Blood.1637	ENSG00000238142.1	RP11-108M9.4	-1.21098804473877	-1.79283189415775	0.22589998665953	0.000154895703696834	0.0572343597878446	2.04300750941187e-05	NA	1	5	5	Whole_Blood	0.852377877433275
Whole_Blood.1638	ENSG00000213222.3	AC093724.2	-1.21093187503011	-0.447635944638183	0.225921515086684	0.00162556730110912	0.0581527582517078	1.97734570858907e-05	NA	2	6	6	Whole_Blood	0.852377877433275
Whole_Blood.1639	ENSG00000230563.2	RP5-828H9.1	1.21044115934537	0.427407599130667	0.226109656266443	0.0016495753675043	0.117803106302408	4.97442529162007e-10	NA	11	28	28	Whole_Blood	0.852567221309713
Whole_Blood.1640	ENSG00000167632.10	TRAPPC9	-1.20957878615665	-0.0456728922004767	0.226440562384925	0.0981487831640796	0.189040618597761	3.56058768263703e-16	NA	16	28	28	Whole_Blood	0.852648378146363
Whole_Blood.1641	ENSG00000136856.13	SLC2A8	-1.20913355473429	-0.352385649390617	0.22661153983466	0.00179361742568017	0.0526576446641321	5.04684010544302e-05	NA	14	27	27	Whole_Blood	0.852648378146363
Whole_Blood.1642	ENSG00000166024.9	R3HCC1L	1.20876575435759	0.177027260671412	0.226752851713264	0.00672448120571128	0.0189731917886736	0.015248730879018	NA	10	18	18	Whole_Blood	0.852648378146363
Whole_Blood.1643	ENSG00000153048.6	CARHSP1	1.20871115346106	0.140639845884614	0.226773835175714	0.0132156357615739	0.170776057813073	2.4116055536334e-14	NA	5	11	11	Whole_Blood	0.852648378146363
Whole_Blood.1644	ENSG00000099994.10	SUSD2	-1.20858837471493	-0.112817880312732	0.22682102486612	0.0341971413544756	0.0546754325223328	3.0681479070475e-05	NA	9	19	19	Whole_Blood	0.852648378146363
Whole_Blood.1645	ENSG00000151116.12	UEVLD	-1.20733461138592	-0.115829203593184	0.227303306460237	0.0161891392349918	0.161088877133909	1.09596012019933e-13	NA	16	39	39	Whole_Blood	0.853149967970109
Whole_Blood.1646	ENSG00000180481.6	GLIPR1L2	1.20707332006977	0.695338918652484	0.227403908635461	0.000705185936948375	0.0502073413921489	6.49776673146945e-05	NA	12	35	35	Whole_Blood	0.853149967970109
Whole_Blood.1647	ENSG00000232388.2	LINC00493	1.20688004341827	0.159319265061402	0.227478344277211	0.00987177489128111	0.107295807787437	3.30030264972386e-09	NA	12	23	23	Whole_Blood	0.853149967970109
Whole_Blood.1648	ENSG00000111788.9	RP11-22B23.1	1.20678031082121	0.0392249013533574	0.227516760570895	0.161063164910944	0.590376328679735	1.98977640371389e-70	NA	20	35	35	Whole_Blood	0.853149967970109
Whole_Blood.1649	ENSG00000128923.6	FAM63B	1.20615476136242	0.137767118966161	0.227757823277869	0.0166483678711187	0.029945093556704	0.00241916429021186	NA	13	21	21	Whole_Blood	0.853149967970109
Whole_Blood.1650	ENSG00000108883.8	EFTUD2	-1.2059141475224	-0.0787414932250144	0.227850595050623	0.0366658872604425	0.0708535961806419	1.93957686846991e-06	NA	22	55	55	Whole_Blood	0.853149967970109
Whole_Blood.1651	ENSG00000132329.6	RAMP1	-1.20545890526379	-0.112490636264629	0.228026193239121	0.0237799310855731	0.083850527713081	1.39946424835329e-07	NA	10	21	21	Whole_Blood	0.853149967970109
Whole_Blood.1652	ENSG00000089327.10	FXYD5	1.20532221573357	0.154928703189448	0.228078936583811	0.0117682828590365	0.0520420271384175	4.34269548950252e-05	NA	6	13	13	Whole_Blood	0.853149967970109
Whole_Blood.1653	ENSG00000179057.9	IGSF22	-1.20501656042074	-0.0685880083922868	0.22819690890851	0.0429033045102949	0.0705928310244378	1.59243624112803e-06	NA	5	13	13	Whole_Blood	0.853149967970109
Whole_Blood.1654	ENSG00000238201.1	AC114752.3	-1.20423340236652	-0.201689418625013	0.228499379035502	0.00765838368710142	0.0389232589840168	0.000486302492440866	NA	9	16	16	Whole_Blood	0.853764306190691
Whole_Blood.1655	ENSG00000171101.9	SIGLEC17P	-1.20273346449526	-0.236549309675863	0.229079479596293	0.00704280287364775	0.0157125026185853	0.0281117661075749	NA	7	16	16	Whole_Blood	0.855414612631474
Whole_Blood.1656	ENSG00000141527.12	CARD14	-1.2022799833967	-0.0801180715535061	0.229255069473082	0.0336846010778996	0.0527277247452014	3.8208483066536e-05	NA	39	111	111	Whole_Blood	0.855553338975631
Whole_Blood.1657	ENSG00000067191.11	CACNB1	1.20114291260252	0.20185514146543	0.229695769408357	0.00751824708161409	0.0372857803963552	0.00066309436119467	NA	2	6	6	Whole_Blood	0.856528424078171
Whole_Blood.1658	ENSG00000196950.9	SLC39A10	1.2002516701722	0.285327459122551	0.230041613526368	0.00252632187581168	0.0205787772005201	0.0115736786558587	NA	4	10	10	Whole_Blood	0.856528424078171
Whole_Blood.1659	ENSG00000149311.13	ATM	1.19964552457587	0.117607411419052	0.230277038093116	0.0148151797282335	0.104264241902669	4.45154615055004e-09	NA	15	40	40	Whole_Blood	0.856528424078171
Whole_Blood.1660	ENSG00000103227.14	LMF1	1.19893227473881	0.513295814525239	0.230554280845796	0.000938479579713979	0.0783985652557633	4.31945649649542e-07	NA	5	16	16	Whole_Blood	0.856528424078171
Whole_Blood.1661	ENSG00000183576.8	SETD3	-1.19877312053404	-0.168934950949516	0.230616177017176	0.00901031655127148	0.0553607834463982	2.76898079997523e-05	NA	7	12	12	Whole_Blood	0.856528424078171
Whole_Blood.1662	ENSG00000150967.13	ABCB9	1.19863072214335	0.0736265419485927	0.230671566747158	0.0333413883080143	0.0468221218185598	0.000101024788069041	NA	20	43	43	Whole_Blood	0.856528424078171
Whole_Blood.1663	ENSG00000157653.7	C9orf43	1.19832619067038	0.141002203564977	0.230790054284524	0.0132646417204953	0.0188898012287067	0.0141371326520945	NA	21	50	50	Whole_Blood	0.856528424078171
Whole_Blood.1664	ENSG00000251127.2	RP11-280G9.1	1.19748826763125	0.298732770778101	0.231116297790297	0.00274853956509703	0.030897776842707	0.00195049204223581	NA	4	9	9	Whole_Blood	0.856528424078171
Whole_Blood.1665	ENSG00000135655.9	USP15	1.19686276241125	0.0533553164645773	0.231360050377195	0.0764847282745023	0.182275215635662	1.44531201206893e-15	NA	12	15	15	Whole_Blood	0.856528424078171
Whole_Blood.1666	ENSG00000136371.5	MTHFS	-1.19659586751799	-0.178596852889181	0.231464111978567	0.00663699263891728	0.105013715182269	2.38134216927601e-09	NA	3	10	10	Whole_Blood	0.856528424078171
Whole_Blood.1667	ENSG00000183044.7	ABAT	-1.19645865226827	-0.0837168019395506	0.231517624772518	0.0407556652246244	0.139483956269906	6.75619474013837e-12	NA	18	36	36	Whole_Blood	0.856528424078171
Whole_Blood.1668	ENSG00000226124.2	FTCDNL1	-1.19511923346059	-0.101641320797017	0.23204044838952	0.0238215943509032	0.130083719707303	1.20678899741286e-11	NA	13	34	34	Whole_Blood	0.856528424078171
Whole_Blood.1669	ENSG00000213240.7	NOTCH2NL	1.1946831140378	0.239713365919089	0.232210862318614	0.00383296196837632	0.05532789737866	2.73761909016563e-05	NA	4	12	12	Whole_Blood	0.856528424078171
Whole_Blood.1670	ENSG00000263006.2	ROCK1P1	-1.19468237491099	-0.357322188925585	0.232211151208245	0.00213629695652813	0.0832285791266653	2.00046137365878e-07	NA	2	5	5	Whole_Blood	0.856528424078171
Whole_Blood.1671	ENSG00000170827.5	CELP	1.19372392658215	0.969675133371235	0.232585977888718	0.000437981991008294	0.023280702362396	0.00751087723856076	NA	4	21	21	Whole_Blood	0.856528424078171
Whole_Blood.1672	ENSG00000173566.9	NUDT18	1.19365044184971	0.0744528797534366	0.232614733754202	0.0457036267655401	0.269500053282504	2.25036000670233e-24	NA	7	17	17	Whole_Blood	0.856528424078171
Whole_Blood.1673	ENSG00000138592.9	USP8	-1.19358280605225	-0.185261145858633	0.232641203058044	0.00610758928681702	0.0868275534655859	1.32729336204005e-07	NA	8	14	14	Whole_Blood	0.856528424078171
Whole_Blood.1674	ENSG00000184221.8	OLIG1	1.19357098085973	0.103015772210992	0.232645831072634	0.0273473594648659	0.12594735943283	4.17524680015247e-11	NA	16	40	40	Whole_Blood	0.856528424078171
Whole_Blood.1675	ENSG00000175390.8	EIF3F	-1.19330311463147	-0.15679599553414	0.232750683128282	0.0106700718824443	0.127408578623144	7.9153386088601e-11	NA	4	7	7	Whole_Blood	0.856528424078171
Whole_Blood.1676	ENSG00000214892.4	USP8P1	1.19260047756012	0.074192186884304	0.233025878740978	0.038259555758298	0.188259917661701	8.12839512260479e-17	NA	3	11	11	Whole_Blood	0.856528424078171
Whole_Blood.1677	ENSG00000139053.2	PDE6H	-1.19242480812245	-0.127261644826455	0.233094717674576	0.0195778661340316	0.104658798115977	5.85165567417473e-09	NA	16	32	32	Whole_Blood	0.856528424078171
Whole_Blood.1678	ENSG00000110171.14	TRIM3	-1.19214843477473	-0.198678651751129	0.233203048269489	0.00499358599644063	0.0157505406980965	0.0272478601280896	NA	8	11	11	Whole_Blood	0.856528424078171
Whole_Blood.1679	ENSG00000188542.5	DUSP28	1.19202414442913	0.194891311019821	0.233251778233194	0.0061346809731404	0.0467715588547752	0.000138180752783315	NA	5	11	11	Whole_Blood	0.856528424078171
Whole_Blood.1680	ENSG00000242689.1	CNTF	-1.19175875729083	-0.122295339552706	0.233355851557534	0.0154612407228721	0.0136180154975774	0.0415308859928459	NA	16	36	36	Whole_Blood	0.856528424078171
Whole_Blood.1681	ENSG00000164465.14	DCBLD1	-1.1915680492494	-0.0615390512343391	0.233430659307911	0.0553745430681705	0.244456349708724	1.01464032112254e-21	NA	15	25	25	Whole_Blood	0.856528424078171
Whole_Blood.1682	ENSG00000116198.8	CEP104	1.19147201909541	0.0531797907723142	0.233468334841141	0.101213240128376	0.310701849790642	1.31020467879996e-28	NA	22	46	46	Whole_Blood	0.856528424078171
Whole_Blood.1683	ENSG00000159228.8	CBR1	1.19127172906168	0.1026677505891	0.233546928550421	0.0344814133268404	0.15470132949215	1.61856476012874e-13	NA	11	26	26	Whole_Blood	0.856528424078171
Whole_Blood.1684	ENSG00000139517.6	LNX2	-1.19119128869402	-0.114698890699225	0.233578498589144	0.0150589468462589	0.0896668861865931	7.63320049477173e-08	NA	17	31	31	Whole_Blood	0.856528424078171
Whole_Blood.1685	ENSG00000004534.10	RBM6	1.19068383940499	0.072583981459881	0.233777724476623	0.0336344524940308	0.484499445303472	6.45523914841883e-52	NA	16	41	41	Whole_Blood	0.856528424078171
Whole_Blood.1686	ENSG00000172830.8	SSH3	-1.19064173733958	-0.084762055857167	0.233794259264354	0.0257366585284819	0.10660666067819	2.02754674187157e-09	NA	10	23	23	Whole_Blood	0.856528424078171
Whole_Blood.1687	ENSG00000179299.12	NSUN7	1.19047674140041	0.1493200165948	0.233859066279703	0.00990618827235496	0.0595027284472815	1.44564349259091e-05	NA	16	34	34	Whole_Blood	0.856528424078171
Whole_Blood.1688	ENSG00000136111.8	TBC1D4	1.19024158458268	0.142222042479311	0.233951453049183	0.013101695223863	0.177277832183053	5.23632027940604e-15	NA	19	45	45	Whole_Blood	0.856528424078171
Whole_Blood.1689	ENSG00000188487.7	INSC	-1.18913731609072	-0.230425539603675	0.234385636251786	0.00451216836417585	0.163589846414588	7.7011000410284e-14	NA	9	37	37	Whole_Blood	0.857322633526712
Whole_Blood.1690	ENSG00000112293.10	GPLD1	1.18898432956983	0.215659254436594	0.234445833440153	0.0047940751881421	0.0138630774689381	0.0384172477057555	NA	5	8	8	Whole_Blood	0.857322633526712
Whole_Blood.1691	ENSG00000267839.1	AC020956.3	-1.18797890253049	-0.177737308356463	0.23484172171368	0.00801665053586593	0.0267306458643375	0.00368034155903593	NA	10	21	21	Whole_Blood	0.857853248063687
Whole_Blood.1692	ENSG00000155111.10	CDK19	1.18791078758274	0.094657915012422	0.234868559178602	0.0215744689217795	0.024680126550303	0.00600910600704185	NA	9	22	22	Whole_Blood	0.857853248063687
Whole_Blood.1693	ENSG00000113569.11	NUP155	-1.1872229850993	-0.258076994698169	0.235139676815008	0.00365398414194367	0.0170925601949396	0.0216489300858213	NA	5	17	17	Whole_Blood	0.858336209519639
Whole_Blood.1694	ENSG00000128482.11	RNF112	1.1866565425688	0.258002672846487	0.235363123151503	0.00377945474939648	0.185596009798534	8.62540622553932e-16	NA	8	15	15	Whole_Blood	0.858384093703176
Whole_Blood.1695	ENSG00000078114.14	NEBL	-1.18587069276736	-0.0351941839091184	0.235673368569238	0.242024930393371	0.276665598119132	2.04468722746674e-25	NA	20	45	45	Whole_Blood	0.858384093703176
Whole_Blood.1696	ENSG00000144231.6	POLR2D	-1.18584243716149	-0.075451445765027	0.23568452897848	0.0496687162686049	0.0739008696927224	1.09687274020472e-06	NA	17	36	36	Whole_Blood	0.858384093703176
Whole_Blood.1697	ENSG00000168903.8	BTNL3	1.184944327362	0.0453000009154387	0.236039459571448	0.116281040545644	0.489441034719379	1.984120084947e-51	NA	7	14	14	Whole_Blood	0.858384093703176
Whole_Blood.1698	ENSG00000076108.7	BAZ2A	1.18482115391775	0.17408785770698	0.236088166854636	0.00739796161100508	0.023013416795901	0.00776740590991139	NA	5	17	17	Whole_Blood	0.858384093703176
Whole_Blood.1699	ENSG00000130638.11	ATXN10	1.18383830905655	0.229957758870058	0.236477074341763	0.00601845302154316	0.122186618213203	2.0259605594504e-10	NA	5	20	20	Whole_Blood	0.858384093703176
Whole_Blood.1700	ENSG00000250526.1	CCT6P2	-1.1830404862814	-0.0762240243231127	0.236793102317509	0.0526923936207311	0.0277216824723048	0.00345106560018969	NA	41	83	83	Whole_Blood	0.858384093703176
Whole_Blood.1701	ENSG00000184903.5	IMMP2L	1.18267752185177	0.219508786903841	0.236936976009722	0.00516438320829663	0.018513359210966	0.0168060388903872	NA	9	11	11	Whole_Blood	0.858384093703176
Whole_Blood.1702	ENSG00000177236.3	AP006621.1	1.18209019676478	0.0642461644520945	0.237169913779434	0.0549692773643701	0.488011103898835	3.91480732503349e-52	NA	17	40	40	Whole_Blood	0.858384093703176
Whole_Blood.1703	ENSG00000107902.9	LHPP	-1.1819847698413	-0.143084460435332	0.23721174405554	0.0123114303227425	0.195902098281521	1.1100493052692e-16	NA	22	75	75	Whole_Blood	0.858384093703176
Whole_Blood.1704	ENSG00000169738.3	DCXR	1.18197041685852	0.176094066270973	0.237217439296528	0.00512976128725689	0.152011031395429	9.19378657065021e-13	NA	6	18	18	Whole_Blood	0.858384093703176
Whole_Blood.1705	ENSG00000162882.10	HAAO	1.18080642564546	0.252805904054615	0.237679630861575	0.00309680473466577	0.0383442240605567	0.000459146716266465	NA	7	17	17	Whole_Blood	0.858384093703176
Whole_Blood.1706	ENSG00000133106.10	EPSTI1	-1.18079555476523	-0.0716416796615599	0.237683950409865	0.0509466550972708	0.148613698580717	8.65376209986902e-13	NA	16	30	30	Whole_Blood	0.858384093703176
Whole_Blood.1707	ENSG00000187583.6	PLEKHN1	-1.18072600833145	-0.386081260172757	0.237711586023145	0.0020168545067659	0.0272375687352701	0.00380452373046102	NA	4	12	12	Whole_Blood	0.858384093703176
Whole_Blood.1708	ENSG00000118873.11	RAB3GAP2	1.1804558407826	0.259354448984585	0.237818963827871	0.00367410429468942	0.0254552263384906	0.00483595681494637	NA	6	11	11	Whole_Blood	0.858384093703176
Whole_Blood.1709	ENSG00000039523.13	FAM65A	-1.18023224944376	-0.247513492376157	0.237907855869783	0.00321310695236607	0.0708834913299514	2.11769416356211e-06	NA	5	9	9	Whole_Blood	0.858384093703176
Whole_Blood.1710	ENSG00000142208.11	AKT1	1.17989819250693	0.149149651151808	0.238040708853906	0.0145055677134831	0.0749136914818526	9.73724824393257e-07	NA	9	28	28	Whole_Blood	0.858384093703176
Whole_Blood.1711	ENSG00000204338.4	CYP21A1P	-1.17975376035266	-0.0969113724229142	0.238098165107839	0.0229923816887619	0.198502917593166	3.08327474754234e-17	NA	19	59	59	Whole_Blood	0.858384093703176
Whole_Blood.1712	ENSG00000176170.9	SPHK1	1.17955734113836	0.237469936839773	0.238176317937353	0.00371954519074692	0.0483564947114472	0.000104238238107376	NA	9	22	22	Whole_Blood	0.858384093703176
Whole_Blood.1713	ENSG00000232926.1	AC000078.5	-1.17948768896724	-0.103029305572494	0.238204036043112	0.0218948251829254	0.0468797483968332	8.88968390406652e-05	NA	14	24	24	Whole_Blood	0.858384093703176
Whole_Blood.1714	ENSG00000133065.6	SLC41A1	-1.17897352057722	-0.0794038236473717	0.238408719988758	0.0345458806459428	0.0766542804469835	6.88824612491631e-07	NA	34	81	81	Whole_Blood	0.858384093703176
Whole_Blood.1715	ENSG00000071246.6	VASH1	-1.17891944560123	-0.106607910702424	0.23843025376672	0.0254467022967654	0.515851340127051	3.19076983773638e-56	NA	33	61	61	Whole_Blood	0.858384093703176
Whole_Blood.1716	ENSG00000108405.3	P2RX1	-1.17889169395805	-0.0282959934963443	0.238441305580176	0.325359443543391	0.500214112762426	4.79560508800216e-53	NA	8	18	18	Whole_Blood	0.858384093703176
Whole_Blood.1717	ENSG00000131495.4	NDUFA2	1.17871337313048	0.110850194902501	0.238512328686927	0.0147488289570095	0.0519484094887635	5.10617634076995e-05	NA	17	33	33	Whole_Blood	0.858384093703176
Whole_Blood.1718	ENSG00000103710.6	RASL12	-1.17747960852195	-0.117975204648592	0.239004131786636	0.0160738616743127	0.0281231820906989	0.00304127434667631	NA	9	15	15	Whole_Blood	0.858384093703176
Whole_Blood.1719	ENSG00000136603.9	SKIL	-1.17735020345219	-0.216394248784444	0.239055756643438	0.00485974636686077	0.012807684860158	0.0475502357104556	NA	8	19	19	Whole_Blood	0.858384093703176
Whole_Blood.1720	ENSG00000119638.8	NEK9	1.17724055699067	0.210539601295139	0.239099505157373	0.00504310811476386	0.0207945936184838	0.0112414091030415	NA	7	17	17	Whole_Blood	0.858384093703176
Whole_Blood.1721	ENSG00000064607.12	SUGP2	1.17673826217651	1.2359324450857	0.239299991041875	0.000138314881922348	0.0154671636902134	0.0277529208299647	NA	1	11	11	Whole_Blood	0.858384093703176
Whole_Blood.1722	ENSG00000218809.1	RP1-229K20.5	-1.1761815493042	-0.137598702040725	0.239522335838481	0.0102646620901975	0.112490266018844	9.62846261411727e-10	NA	9	19	19	Whole_Blood	0.858384093703176
Whole_Blood.1723	ENSG00000105520.6	DKFZP761J1410	1.17603972287866	0.0865308203914151	0.239579002977733	0.0362663257041966	0.0985230313442956	1.22941170766015e-08	NA	8	14	14	Whole_Blood	0.858384093703176
Whole_Blood.1724	ENSG00000117748.5	RPA2	-1.17601976306007	-0.258632627495643	0.23958697873701	0.00326844448526731	0.504028024567351	1.73500568868496e-53	NA	8	18	18	Whole_Blood	0.858384093703176
Whole_Blood.1725	ENSG00000107175.6	CREB3	1.17561238604507	0.190146773649649	0.239749803738381	0.00600300356013885	0.0428750412865588	0.00025515394281784	NA	4	12	12	Whole_Blood	0.858384093703176
Whole_Blood.1726	ENSG00000100109.12	TFIP11	1.17535497838125	0.232169021284001	0.239852727524477	0.00484691408271995	0.43909251397648	1.04993605838263e-45	NA	12	27	27	Whole_Blood	0.858384093703176
Whole_Blood.1727	ENSG00000166529.10	ZSCAN21	-1.17529854584896	-0.589988319060604	0.23987529608825	0.000693073617948865	0.0442020822523841	0.000210663298912011	NA	5	11	11	Whole_Blood	0.858384093703176
Whole_Blood.1728	ENSG00000214872.4	SMTNL1	1.17432951916946	0.198339988535058	0.240263063924856	0.00619741585097403	0.162592233602044	9.39452248295293e-14	NA	10	31	31	Whole_Blood	0.858909228464147
Whole_Blood.1729	ENSG00000141540.6	TTYH2	1.17423725128174	1.01811993567238	0.240300009063837	0.000268647267914135	0.0284981175484309	0.00207821733463776	NA	1	5	5	Whole_Blood	0.858909228464147
Whole_Blood.1730	ENSG00000167565.8	SERTAD3	-1.17255901527155	-0.0989599956381767	0.240972693029412	0.0257651443631985	0.087383226709368	9.19972300972957e-08	NA	7	16	16	Whole_Blood	0.859475429321104
Whole_Blood.1731	ENSG00000163382.7	APOA1BP	-1.17212464179705	-0.162210637863073	0.241147017907401	0.00780915070211746	0.07909168457509	4.51395926555117e-07	NA	13	36	36	Whole_Blood	0.859475429321104
Whole_Blood.1732	ENSG00000178404.5	DDC8	-1.17211960557729	-0.113664475833049	0.24114903958824	0.019862151051939	0.0949323704433449	1.62758817241367e-08	NA	6	10	10	Whole_Blood	0.859475429321104
Whole_Blood.1733	ENSG00000273038.1	RP11-479G22.8	1.17194422199017	0.070283343788298	0.241219450957546	0.0472196849783484	0.121916908113448	2.46023147311938e-10	NA	37	74	74	Whole_Blood	0.859475429321104
Whole_Blood.1734	ENSG00000080839.7	RBL1	1.17166525134152	0.294479226582091	0.241331479317423	0.00218411991507387	0.032002255902871	0.00154804808041714	NA	4	7	7	Whole_Blood	0.859475429321104
Whole_Blood.1735	ENSG00000134444.9	KIAA1468	1.17156912934192	0.454810487605069	0.241370088241406	0.00143868400045552	0.0459594115339293	0.000132928087556108	NA	3	5	5	Whole_Blood	0.859475429321104
Whole_Blood.1736	ENSG00000169994.14	MYO7B	1.17133892474686	0.0757501699552266	0.241462571240741	0.0372462447775196	0.197520618145144	5.60527007647546e-17	NA	13	23	23	Whole_Blood	0.859475429321104
Whole_Blood.1737	ENSG00000100012.7	SEC14L3	1.17106909129909	0.0467321431643223	0.241571006590737	0.0679141037304476	0.190283430292113	4.62610874985084e-16	NA	12	25	25	Whole_Blood	0.859475429321104
Whole_Blood.1738	ENSG00000196814.10	MVB12B	1.17038885210931	0.0768175739381131	0.241844519816435	0.0391541784614286	0.0471023934419145	0.000120214307756062	NA	23	54	54	Whole_Blood	0.859953470923802
Whole_Blood.1739	ENSG00000162066.10	AMDHD2	-1.16979829989324	-0.311742704561814	0.242082148005911	0.00308418396167217	0.0197681757401887	0.0139961831277834	NA	4	5	5	Whole_Blood	0.860303435696683
Whole_Blood.1740	ENSG00000146278.10	PNRC1	-1.16842480594279	-0.114743832616876	0.242635453824308	0.0231306533679925	0.054946191637102	3.22976943476442e-05	NA	19	37	37	Whole_Blood	0.860357968685315
Whole_Blood.1741	ENSG00000182196.9	ARL6IP4	1.16839614104814	0.491605703193288	0.242647010812833	0.000873790854116144	0.0562574728579185	2.3652608979694e-05	NA	5	13	13	Whole_Blood	0.860357968685315
Whole_Blood.1742	ENSG00000146592.12	CREB5	1.16838297787564	0.118075302297603	0.242652318013603	0.0187196714552487	0.0151060652513105	0.0314274376277716	NA	25	55	55	Whole_Blood	0.860357968685315
Whole_Blood.1743	ENSG00000165548.6	TMEM63C	1.16837791545726	0.0337899251502403	0.242654359129208	0.239064484328111	0.409488703508986	4.18258180960338e-40	NA	11	26	26	Whole_Blood	0.860357968685315
Whole_Blood.1744	ENSG00000117682.12	DHDDS	1.16752111911774	0.705168661597613	0.242999984646127	0.000360305158269051	0.0380263771888222	0.000468922431833034	NA	1	9	9	Whole_Blood	0.860932004710174
Whole_Blood.1745	ENSG00000008516.12	MMP25	-1.1672860300883	-0.0785043206563779	0.24309487835263	0.0425565148945885	0.195160697786599	1.16528773011755e-16	NA	7	11	11	Whole_Blood	0.860932004710174
Whole_Blood.1746	ENSG00000184106.4	TREML3P	-1.16668568400422	-0.037075503775385	0.243337326279616	0.132030360469858	0.467819745084956	2.85953024811875e-48	NA	23	57	57	Whole_Blood	0.861297065525787
Whole_Blood.1747	ENSG00000178977.3	LINC00324	1.16611718260118	0.0661660839468357	0.243567070425735	0.0446104211107327	0.0531178485634804	3.74654866072523e-05	NA	18	40	40	Whole_Blood	0.861616768878674
Whole_Blood.1748	ENSG00000121671.7	CRY2	-1.16555813953359	-0.241819245607522	0.243793140822351	0.00439094864081889	0.0360617076187247	0.000812064646040799	NA	6	18	18	Whole_Blood	0.861923118010371
Whole_Blood.1749	ENSG00000141424.8	SLC39A6	1.16518927859049	0.0975624086299434	0.243942384506415	0.0246908548847436	0.0790888133838564	3.21443942095091e-07	NA	13	20	20	Whole_Blood	0.86195765365903
Whole_Blood.1750	ENSG00000267654.1	RP11-973H7.4	1.16442254290936	0.0427055809262012	0.244252816352294	0.128991530108644	0.257158324919614	2.36149803891983e-22	NA	16	30	30	Whole_Blood	0.862561374318387
Whole_Blood.1751	ENSG00000265752.2	RP11-403A21.1	-1.16398018437151	-0.0883385907869623	0.244432042242654	0.0219776186296655	0.0517333485215739	5.3783687703445e-05	NA	18	46	46	Whole_Blood	0.862701325562307
Whole_Blood.1752	ENSG00000189325.6	C6orf222	1.16350157558917	0.215534782195355	0.244626059237637	0.00463553015871517	0.0485305726929755	9.43409591809584e-05	NA	5	12	12	Whole_Blood	0.862893291146458
Whole_Blood.1753	ENSG00000143140.6	GJA5	-1.16263554796582	-0.386983459113128	0.244977401629842	0.00135343100989653	0.0268170322472146	0.00395728556691882	NA	6	19	19	Whole_Blood	0.863069734810419
Whole_Blood.1754	ENSG00000139998.10	RAB15	-1.16245097958346	-0.158150187777424	0.245052325704187	0.0142979677467054	0.0461519853666828	0.000138571353884874	NA	23	63	63	Whole_Blood	0.863069734810419
Whole_Blood.1755	ENSG00000107611.10	CUBN	1.16234575976833	0.0868777892760926	0.245095046050532	0.0254178142298953	0.117697616858007	2.93653127786153e-10	NA	19	50	50	Whole_Blood	0.863069734810419
Whole_Blood.1756	ENSG00000167083.2	GNGT2	-1.16138904204763	-0.10833467170964	0.245483723226522	0.016761273670214	0.0552551538056497	2.92436237874233e-05	NA	4	9	9	Whole_Blood	0.863621277177168
Whole_Blood.1757	ENSG00000055332.12	EIF2AK2	-1.16127234451102	-0.0887066455770717	0.245531162459593	0.0242129781681167	0.0523951667947008	4.76403675313954e-05	NA	9	13	13	Whole_Blood	0.863621277177168
Whole_Blood.1758	ENSG00000120915.9	EPHX2	-1.15960687174118	-0.0939483327895459	0.246208901930792	0.0246545328992635	0.114014092755046	7.71026143957108e-10	NA	20	33	33	Whole_Blood	0.864701553110743
Whole_Blood.1759	ENSG00000123685.4	BATF3	-1.15937049767696	-0.346392626377052	0.246305197009259	0.00169312494866708	0.0436367094375474	0.000215249869677835	NA	9	24	24	Whole_Blood	0.864701553110743
Whole_Blood.1760	ENSG00000101367.8	MAPRE1	-1.1592293490167	-0.0692650817217098	0.246362711340433	0.0685685603103492	0.195071513279405	1.58311383462885e-16	NA	22	42	42	Whole_Blood	0.864701553110743
Whole_Blood.1761	ENSG00000204991.6	SPIRE2	1.1589567378623	0.132797864881979	0.246473819789588	0.0137262484259079	0.13242170808646	2.62172813897152e-11	NA	6	24	24	Whole_Blood	0.864701553110743
Whole_Blood.1762	ENSG00000174123.6	TLR10	-1.1582267947318	-0.072492722401822	0.246771496443127	0.049282411777962	0.0330804664049494	0.00133354651742883	NA	21	42	42	Whole_Blood	0.864701553110743
Whole_Blood.1763	ENSG00000178802.13	MPI	1.1581876975158	0.0535728418749666	0.246787447704311	0.0646126391498933	0.20930756432658	5.07118123876936e-18	NA	13	26	26	Whole_Blood	0.864701553110743
Whole_Blood.1764	ENSG00000197860.5	SGTB	1.15804995969267	0.144121645543397	0.246843649071445	0.0127358635352482	0.0405816598392818	0.000391343734544468	NA	14	37	37	Whole_Blood	0.864701553110743
Whole_Blood.1765	ENSG00000087586.13	AURKA	1.15777064884156	0.233263123424684	0.246957644213667	0.00359784241033353	0.0143636874759691	0.0363965695192318	NA	5	7	7	Whole_Blood	0.864701553110743
Whole_Blood.1766	ENSG00000136250.7	AOAH	-1.15725494275781	-0.0656076509152867	0.247168216229578	0.0547460746553475	0.209086103773521	7.92765858558616e-18	NA	13	25	25	Whole_Blood	0.864948797451185
Whole_Blood.1767	ENSG00000144182.12	LIPT1	-1.15638778379661	-0.148092438119766	0.247522576153524	0.0102116801646155	0.0847814282798068	1.82257718173746e-07	NA	15	26	26	Whole_Blood	0.865698653440169
Whole_Blood.1768	ENSG00000162073.9	PAQR4	-1.15589432211714	-0.0849714612610574	0.247724385372163	0.0315101562818059	0.141026455677165	3.37463808625552e-12	NA	15	23	23	Whole_Blood	0.865914423981883
Whole_Blood.1769	ENSG00000233232.2	NPIPB7	1.15480540517849	0.0772289909914503	0.248170123158965	0.0309016243948461	0.146692732429267	2.11141262129697e-12	NA	12	24	24	Whole_Blood	0.866982114823292
Whole_Blood.1770	ENSG00000258890.2	CEP95	1.15288892911226	0.125261892670508	0.248955976709015	0.016066323088857	0.0557280031954278	2.33934027158856e-05	NA	4	4	4	Whole_Blood	0.869236122068764
Whole_Blood.1771	ENSG00000171314.8	PGAM1	1.15221136109792	0.0903005015577871	0.249234230238047	0.0278263025422833	0.112743988608841	1.38129423511342e-09	NA	6	15	15	Whole_Blood	0.869387366371814
Whole_Blood.1772	ENSG00000162736.11	NCSTN	1.15137757860809	0.149346466862828	0.249576933850922	0.011711070007061	0.342037233844548	3.26323242691873e-32	NA	7	17	17	Whole_Blood	0.869387366371814
Whole_Blood.1773	ENSG00000108556.7	CHRNE	-1.15102889379302	-0.040617374328935	0.24972034886293	0.105490334366314	0.225467528814949	3.07915213078933e-20	NA	5	7	7	Whole_Blood	0.869387366371814
Whole_Blood.1774	ENSG00000188092.10	GPR89B	1.15079079288728	0.18889176717629	0.249818313490653	0.00673794076838998	0.0206151204941861	0.0119561515211702	NA	4	8	8	Whole_Blood	0.869387366371814
Whole_Blood.1775	ENSG00000197150.8	ABCB8	1.15077375359967	0.126068074653719	0.249825325192462	0.0113315978549332	0.0535922329005846	4.29438111389886e-05	NA	2	5	5	Whole_Blood	0.869387366371814
Whole_Blood.1776	ENSG00000145012.8	LPP	1.15072992919522	0.068084759776269	0.249843359656366	0.0554699187454271	0.0564372082735593	2.41843134018542e-05	NA	29	60	60	Whole_Blood	0.869387366371814
Whole_Blood.1777	ENSG00000142733.10	MAP3K6	1.15028191408314	0.133648167148655	0.250027777426975	0.0113685510196712	0.0449339952266346	0.000178488708505999	NA	11	26	26	Whole_Blood	0.869539484805125
Whole_Blood.1778	ENSG00000135535.10	CD164	-1.14951990035536	-0.0582736885289107	0.250341665723142	0.0683275760550506	0.0574416799221951	2.18147818215788e-05	NA	40	75	75	Whole_Blood	0.869882513179697
Whole_Blood.1779	ENSG00000166938.8	DIS3L	-1.14930098593276	-0.120269561674988	0.25043189169786	0.0166858492410002	0.12186256750771	1.96794187898335e-10	NA	4	11	11	Whole_Blood	0.869882513179697
Whole_Blood.1780	ENSG00000149054.10	ZNF215	-1.14901769316132	-0.179586964156076	0.250548685025867	0.00568663724476134	0.122701576128659	1.9184561210298e-10	NA	7	20	20	Whole_Blood	0.869882513179697
Whole_Blood.1781	ENSG00000084112.10	SSH1	-1.14764335101299	-0.238737837355169	0.251115825848028	0.00444486178170488	0.0508704387432898	6.42486366319276e-05	NA	11	21	21	Whole_Blood	0.871362045896022
Whole_Blood.1782	ENSG00000225402.1	AC010878.3	-1.1468282319354	-0.232872140178526	0.251452618641648	0.00457826577561981	0.0499639578611119	7.13074390335879e-05	NA	12	24	24	Whole_Blood	0.872041068016489
Whole_Blood.1783	ENSG00000167491.13	GATAD2A	-1.14441707708209	-0.110720612636031	0.252450709381362	0.0175512687483871	0.13575829991891	1.56545696127928e-11	NA	6	11	11	Whole_Blood	0.873503269058756
Whole_Blood.1784	ENSG00000125257.9	ABCC4	-1.14417951837697	-0.176608991360276	0.252549195353515	0.00892831491648621	0.085035565918742	9.49527933446646e-08	NA	4	10	10	Whole_Blood	0.873503269058756
Whole_Blood.1785	ENSG00000225851.1	HLA-S	1.14395555132572	0.0547009781927396	0.252642071080845	0.0737255430992032	0.367503559955001	1.80637127636609e-34	NA	31	60	60	Whole_Blood	0.873503269058756
Whole_Blood.1786	ENSG00000135862.5	LAMC1	1.14332274287839	0.118806575502182	0.252904615732365	0.0121357411813449	0.196233082939455	1.09089840814971e-16	NA	12	30	30	Whole_Blood	0.873503269058756
Whole_Blood.1787	ENSG00000203797.5	DDO	1.14234605128816	0.0462323861995267	0.253310206367042	0.0842836916019401	0.199670850160272	5.86603613548642e-17	NA	11	26	26	Whole_Blood	0.873503269058756
Whole_Blood.1788	ENSG00000091527.11	CDV3	1.14020539133111	0.0815912803506536	0.25420074191471	0.0270579992608925	0.114130535320144	3.46626712653243e-10	NA	9	23	23	Whole_Blood	0.873503269058756
Whole_Blood.1789	ENSG00000257017.4	HP	1.14004864662667	0.177507493746464	0.25426603474498	0.0061565559875681	0.117382313154475	1.44107814318771e-10	NA	4	17	17	Whole_Blood	0.873503269058756
Whole_Blood.1790	ENSG00000089639.6	GMIP	1.13974140260659	0.108089426026972	0.254394052709319	0.0180839589057403	0.0740558067798573	7.40758357111039e-07	NA	6	15	15	Whole_Blood	0.873503269058756
Whole_Blood.1791	ENSG00000134899.13	ERCC5	1.13953528393136	0.309986839451546	0.254479960366654	0.00250481926096087	0.0466399645603388	0.000120436321590346	NA	7	14	14	Whole_Blood	0.873503269058756
Whole_Blood.1792	ENSG00000127947.11	PTPN12	1.13908226528492	0.19629148241966	0.254668843729111	0.00563550809459539	0.0486936392535162	8.1833085611433e-05	NA	3	5	5	Whole_Blood	0.873503269058756
Whole_Blood.1793	ENSG00000100364.14	KIAA0930	-1.13897100781751	-0.107332291198042	0.254715246763327	0.0172240522936126	0.15035012652226	3.86851322898669e-13	NA	9	28	28	Whole_Blood	0.873503269058756
Whole_Blood.1794	ENSG00000163803.8	PLB1	-1.13888097473717	-0.0686302461419537	0.254752801878911	0.0559619015503424	0.224953484695179	1.93467989383298e-19	NA	20	44	44	Whole_Blood	0.873503269058756
Whole_Blood.1795	ENSG00000152291.9	TGOLN2	1.13875563806205	0.218731367451863	0.254805089444836	0.00676753928872765	0.060265406980755	7.71619939219741e-06	NA	8	14	14	Whole_Blood	0.873503269058756
Whole_Blood.1796	ENSG00000150753.7	CCT5	1.13834278766524	0.127635593055065	0.254977373877008	0.0140700849235821	0.0286803551571119	0.0028275081404527	NA	16	26	26	Whole_Blood	0.873503269058756
Whole_Blood.1797	ENSG00000122547.6	EEPD1	1.13819994980985	0.0960587310634933	0.255036999649306	0.0300834095385972	0.0540278024972551	3.74617726810299e-05	NA	39	95	95	Whole_Blood	0.873503269058756
Whole_Blood.1798	ENSG00000117410.9	ATP6V0B	-1.1381315200531	-0.133162886073422	0.255065568180312	0.013053635861718	0.121950717583361	1.39181203248506e-10	NA	2	5	5	Whole_Blood	0.873503269058756
Whole_Blood.1799	ENSG00000173212.4	MAB21L3	1.13806695875132	0.197346175992692	0.255092523721757	0.00680607442170972	0.0509183007132613	6.3146008582543e-05	NA	3	8	8	Whole_Blood	0.873503269058756
Whole_Blood.1800	ENSG00000163875.11	MEAF6	1.13750507706123	0.109380753871067	0.255327203385641	0.0196942540172275	0.149867644450355	2.23562945183667e-13	NA	9	19	19	Whole_Blood	0.873503269058756
Whole_Blood.1801	ENSG00000140943.12	MBTPS1	-1.13697654418223	-0.0612406288848986	0.255548091286171	0.0522853676376313	0.200472105273785	3.75417744568291e-17	NA	14	24	24	Whole_Blood	0.873503269058756
Whole_Blood.1802	ENSG00000170606.9	HSPA4	1.13688180889518	0.131728228859018	0.255587697705972	0.0148354446811208	0.0624710634736227	9.02755411174208e-06	NA	16	29	29	Whole_Blood	0.873503269058756
Whole_Blood.1803	ENSG00000123454.6	DBH	1.1360580563016	0.192685937637684	0.255932267593374	0.00677227794183698	0.0522528292097592	4.67099409103559e-05	NA	10	30	30	Whole_Blood	0.873503269058756
Whole_Blood.1804	ENSG00000183617.4	MRPL54	1.13542703236467	0.168363903818667	0.256196438663288	0.00696898509733327	0.261485805353493	9.01103507685229e-23	NA	2	4	4	Whole_Blood	0.873503269058756
Whole_Blood.1805	ENSG00000157349.11	DDX19B	-1.13477409488243	-0.151621026289314	0.256469982911302	0.00880582891972732	0.0178677516081959	0.0194516352765153	NA	11	21	21	Whole_Blood	0.873503269058756
Whole_Blood.1806	ENSG00000108773.6	KAT2A	1.13459933318779	0.175599300502444	0.25654323267187	0.00611727951013892	0.0502982346732795	6.75232281468152e-05	NA	13	34	34	Whole_Blood	0.873503269058756
Whole_Blood.1807	ENSG00000140030.4	GPR65	1.13431273463248	0.0836537591702151	0.256663389270007	0.0296778429533545	0.15397978749135	3.53935170388745e-13	NA	32	64	64	Whole_Blood	0.873503269058756
Whole_Blood.1808	ENSG00000137414.5	FAM8A1	-1.1342950672854	-0.158816959224035	0.256670797593138	0.0104217948158391	0.0450753994373714	0.00017086388268695	NA	10	26	26	Whole_Blood	0.873503269058756
Whole_Blood.1809	ENSG00000186812.8	ZNF397	-1.13412755302279	-0.28027608201773	0.256741047536163	0.00325896579403836	0.0174385651989618	0.0198312864459555	NA	5	14	14	Whole_Blood	0.873503269058756
Whole_Blood.1810	ENSG00000136286.10	MYO1G	1.13393149951234	0.147034177407748	0.2568232828484	0.00824348495754787	0.0205792851310819	0.0119805608194285	NA	13	25	25	Whole_Blood	0.873503269058756
Whole_Blood.1811	ENSG00000176945.12	MUC20	-1.13391787888753	-0.0675671699447841	0.256828996745078	0.0473936696924526	0.441139290729161	2.19171998629016e-44	NA	4	17	17	Whole_Blood	0.873503269058756
Whole_Blood.1812	ENSG00000158104.7	HPD	1.13283835168209	0.115102177996526	0.257282142639598	0.0135788967417635	0.248431917416265	1.59029267204315e-21	NA	5	12	12	Whole_Blood	0.873503269058756
Whole_Blood.1813	ENSG00000182156.5	ENPP7	1.13275043202107	0.134955011383678	0.257319072503182	0.0119155946585171	0.0233279261408963	0.00723218211956965	NA	9	17	17	Whole_Blood	0.873503269058756
Whole_Blood.1814	ENSG00000188994.8	ZNF292	1.13273763449494	0.190385216963276	0.257324448295685	0.0063732220045083	0.0147266498944832	0.032444334404829	NA	7	12	12	Whole_Blood	0.873503269058756
Whole_Blood.1815	ENSG00000213277.3	MARCKSL1P1	1.13255774974823	0.278729520309976	0.25740001982382	0.00230009280852379	0.0166527711007341	0.0223009352664639	NA	1	1	1	Whole_Blood	0.873503269058756
Whole_Blood.1816	ENSG00000139178.6	C1RL	1.13157380343362	0.176539496523075	0.25781365879153	0.00732479897562692	0.0440686955838581	0.000170783164637808	NA	19	48	48	Whole_Blood	0.873503269058756
Whole_Blood.1817	ENSG00000113460.8	BRIX1	-1.1310443712956	-0.598549209969903	0.258036416243344	0.000671736361906432	0.0397027147088807	0.000387879544420838	NA	3	12	12	Whole_Blood	0.873503269058756
Whole_Blood.1818	ENSG00000104870.8	FCGRT	1.13013833985498	0.0862376451008991	0.258417936618891	0.0314807862988064	0.0519663689562897	3.74788595478732e-05	NA	19	34	34	Whole_Blood	0.873503269058756
Whole_Blood.1819	ENSG00000141480.13	ARRB2	-1.12968099035292	-0.112380260062614	0.258610670155857	0.0158501933156522	0.110238156726497	1.08883391669924e-09	NA	6	9	9	Whole_Blood	0.873503269058756
Whole_Blood.1820	ENSG00000225217.1	HSPA7	1.1295547803022	0.089058114441826	0.258663874388401	0.0316728547555127	0.103734822549355	1.92228216142579e-09	NA	17	48	48	Whole_Blood	0.873503269058756
Whole_Blood.1821	ENSG00000174529.6	TMEM81	-1.12914889260641	-0.324125388411389	0.258835029011054	0.00197678055286716	0.0400788488702457	0.000351994227535485	NA	8	29	29	Whole_Blood	0.873503269058756
Whole_Blood.1822	ENSG00000255328.1	RP11-326C3.12	-1.12912080771811	-0.0481937177829065	0.258846874741953	0.0980560329309555	0.435486720992642	1.62071951129739e-43	NA	6	30	30	Whole_Blood	0.873503269058756
Whole_Blood.1823	ENSG00000259677.1	RP11-493E3.1	-1.12901051751757	-0.109059191377134	0.258893396917428	0.0165343379692845	0.0280507630057173	0.00324388734373421	NA	9	17	17	Whole_Blood	0.873503269058756
Whole_Blood.1824	ENSG00000198218.6	QRICH1	-1.1287854378315	-0.101511309705149	0.258988357114516	0.016550715225147	0.0610523246305519	8.56695603011418e-06	NA	15	25	25	Whole_Blood	0.873503269058756
Whole_Blood.1825	ENSG00000144455.9	SUMF1	1.12802585193988	0.119834735404449	0.259309001414678	0.015855590875287	0.113727993705756	9.60458332835407e-10	NA	18	40	40	Whole_Blood	0.873503269058756
Whole_Blood.1826	ENSG00000070669.12	ASNS	1.12801386626933	0.206658541859171	0.259314063133234	0.00595927062038713	0.219005791829246	8.66622156777581e-19	NA	6	18	18	Whole_Blood	0.873503269058756
Whole_Blood.1827	ENSG00000095002.8	MSH2	-1.12771875710854	-0.105053039902792	0.259438713501491	0.0176196260183644	0.136968937941404	4.66363324466276e-12	NA	18	38	38	Whole_Blood	0.873503269058756
Whole_Blood.1828	ENSG00000182253.10	SYNM	1.12764496370742	0.100680734254235	0.25946988938309	0.0225261746492529	0.0795263137418762	3.29585645913078e-07	NA	28	48	48	Whole_Blood	0.873503269058756
Whole_Blood.1829	ENSG00000160959.3	LRRC14	1.1273429345368	0.115293364279441	0.259597516255797	0.0147565890892192	0.0568223206515337	2.13957097609803e-05	NA	5	8	8	Whole_Blood	0.873503269058756
Whole_Blood.1830	ENSG00000244691.1	RP11-600F24.2	1.12700545058594	0.223535299141526	0.259740176483734	0.00457180717702644	0.0436709315748769	0.000210616483072318	NA	18	37	37	Whole_Blood	0.873503269058756
Whole_Blood.1831	ENSG00000204520.8	MICA	-1.12671942946762	-0.102100773995433	0.259861124981575	0.01535514693396	0.188597183670113	1.58314663294391e-16	NA	22	43	43	Whole_Blood	0.873503269058756
Whole_Blood.1832	ENSG00000114735.5	HEMK1	-1.12589814444494	-0.157847182721016	0.260208634872458	0.00960707815350807	0.0377919033588171	0.000578586591028573	NA	4	11	11	Whole_Blood	0.873503269058756
Whole_Blood.1833	ENSG00000168411.9	RFWD3	1.12530626823303	0.0383461971430794	0.260459274459572	0.121737876909166	0.273423705320689	1.24223676805698e-24	NA	17	30	30	Whole_Blood	0.873503269058756
Whole_Blood.1834	ENSG00000011454.12	RABGAP1	1.12387104515722	0.172694732570553	0.261067736431886	0.00929331589788016	0.0263685631216045	0.00418435696364602	NA	12	23	23	Whole_Blood	0.873503269058756
Whole_Blood.1835	ENSG00000065154.7	OAT	1.12355266555463	0.249127355028799	0.261202846379157	0.00454634874560137	0.0182603116497102	0.0172547704720158	NA	8	26	26	Whole_Blood	0.873503269058756
Whole_Blood.1836	ENSG00000078902.11	TOLLIP	1.1234598878231	0.245246769103623	0.261242227326119	0.0034028761420881	0.0249438729715834	0.00554200893111556	NA	5	28	28	Whole_Blood	0.873503269058756
Whole_Blood.1837	ENSG00000146842.12	TMEM209	-1.12319327080791	-0.104734598635168	0.261355419901472	0.0190393067252231	0.0490185118552448	9.08786182588008e-05	NA	7	10	10	Whole_Blood	0.873503269058756
Whole_Blood.1838	ENSG00000111275.8	ALDH2	-1.12280653130435	-0.0913084571485625	0.261519670879038	0.020868022635025	0.0468152117528509	0.000121825682894403	NA	2	2	2	Whole_Blood	0.873503269058756
Whole_Blood.1839	ENSG00000063438.12	AHRR	-1.12231366997563	-0.131042030806647	0.261729095928081	0.00901192004098733	0.030169569766665	0.00212114776738125	NA	5	7	7	Whole_Blood	0.873503269058756
Whole_Blood.1840	ENSG00000185056.9	C5orf47	-1.12086402706399	-0.159317891290975	0.262345745208216	0.00470000533250713	0.0351256789445344	0.000967063829514773	NA	3	5	5	Whole_Blood	0.873503269058756
Whole_Blood.1841	ENSG00000256771.2	ZNF253	-1.12086361359748	-0.137164747495289	0.262345921231681	0.013207976492978	0.0458932250036735	0.000136248855755718	NA	7	17	17	Whole_Blood	0.873503269058756
Whole_Blood.1842	ENSG00000166501.8	PRKCB	-1.12044835390785	-0.0949555044603635	0.262522749285826	0.0196810290179222	0.086352578738061	1.25656114347706e-07	NA	2	10	10	Whole_Blood	0.873503269058756
Whole_Blood.1843	ENSG00000236682.1	AC068282.3	-1.12040118485811	-0.0370260340356044	0.262542840261987	0.147524046006804	0.508959956665263	1.68277359874244e-55	NA	34	75	75	Whole_Blood	0.873503269058756
Whole_Blood.1844	ENSG00000164902.9	PHAX	-1.12025685844791	-0.162327138547393	0.262604320608885	0.00893419528099423	0.0240998361145721	0.00572198939376084	NA	6	30	30	Whole_Blood	0.873503269058756
Whole_Blood.1845	ENSG00000242779.2	ZNF702P	-1.12005970040979	-0.0811343627245838	0.262688322305242	0.0377069480728446	0.06667027497309	3.96646477618145e-06	NA	9	24	24	Whole_Blood	0.873503269058756
Whole_Blood.1846	ENSG00000081014.6	AP4E1	-1.12003231048584	-0.967130046793554	0.262699993599291	0.000294349512438599	0.0263455800891155	0.00434711822489285	NA	1	7	7	Whole_Blood	0.873503269058756
Whole_Blood.1847	ENSG00000138829.6	FBN2	1.12000868272422	0.0631170506714265	0.262710062062169	0.0499152673599932	0.29683286700288	1.80642054386686e-26	NA	24	53	53	Whole_Blood	0.873503269058756
Whole_Blood.1848	ENSG00000221995.4	TIAF1	1.11993554957423	0.213052637009763	0.262741227871187	0.00395949504683942	0.0288122885602807	0.00267408736867095	NA	10	19	19	Whole_Blood	0.873503269058756
Whole_Blood.1849	ENSG00000144331.14	ZNF385B	-1.11985090657263	-0.193532296132327	0.262777301808874	0.00538981274594074	0.0147599563048616	0.0331948269830812	NA	12	16	16	Whole_Blood	0.873503269058756
Whole_Blood.1850	ENSG00000254527.1	ENPP7P12	1.11962117360031	0.090392919055356	0.262875228768687	0.021670146031803	0.0204805700758945	0.0119958481626821	NA	26	47	47	Whole_Blood	0.873503269058756
Whole_Blood.1851	ENSG00000138029.9	HADHB	-1.11922177801779	-0.454174415086697	0.263045536807334	0.000840177164679749	0.0138641271277913	0.0399974159551127	NA	2	8	8	Whole_Blood	0.873503269058756
Whole_Blood.1852	ENSG00000205643.6	CDPF1	1.11913100601593	0.489956525428904	0.263084253917974	0.000907835704868501	0.0858938036840531	1.32283295697811e-07	NA	2	7	7	Whole_Blood	0.873503269058756
Whole_Blood.1853	ENSG00000176358.11	TAC4	1.11905203777779	0.205767850127253	0.263117939551881	0.00582288464171567	0.0166234968533761	0.0225153044177504	NA	4	10	10	Whole_Blood	0.873503269058756
Whole_Blood.1854	ENSG00000128731.11	HERC2	1.11903006565826	0.0532973560493973	0.263127312770739	0.0848224075926388	0.32920221387373	1.15719262624601e-30	NA	27	54	54	Whole_Blood	0.873503269058756
Whole_Blood.1855	ENSG00000203757.1	OR6K3	-1.11880188137235	-0.114980984774758	0.26322466890517	0.0158210136860145	0.025830475256237	0.00492639036471729	NA	33	62	62	Whole_Blood	0.873503269058756
Whole_Blood.1856	ENSG00000099785.6	MARCH2	-1.11865998681909	-0.115143864111819	0.263285221564899	0.0175620754547623	0.229931262152478	9.08122876060357e-20	NA	17	33	33	Whole_Blood	0.873503269058756
Whole_Blood.1857	ENSG00000256581.1	NLRP9P	1.11777230249909	0.250474169326042	0.263664253766752	0.00401088274455754	0.276215748480802	1.48894105436495e-24	NA	5	14	14	Whole_Blood	0.873503269058756
Whole_Blood.1858	ENSG00000178184.11	PARD6G	1.11767412842412	0.333978963444086	0.263706196208023	0.00216500013318857	0.0929523516079513	3.25686507501362e-08	NA	2	11	11	Whole_Blood	0.873503269058756
Whole_Blood.1859	ENSG00000144485.6	HES6	-1.11752018483105	-0.517776485237322	0.263771974061074	0.000743060353734764	0.013571700110303	0.0416559481494687	NA	6	16	16	Whole_Blood	0.873503269058756
Whole_Blood.1860	ENSG00000006432.11	MAP3K9	1.1175089865798	0.133866480350081	0.263776759352133	0.0114619237557497	0.0621800071289735	8.06658858208736e-06	NA	11	28	28	Whole_Blood	0.873503269058756
Whole_Blood.1861	ENSG00000204632.7	HLA-G	-1.11748771907221	-0.0627247840264429	0.26378584765153	0.0489894132594377	0.130040259502673	5.75758302593546e-11	NA	17	43	43	Whole_Blood	0.873503269058756
Whole_Blood.1862	ENSG00000139044.6	B4GALNT3	1.11697288908857	0.0500098607130594	0.264005917192393	0.0833612631668341	0.586784887410943	2.88363306128425e-70	NA	12	31	31	Whole_Blood	0.873503269058756
Whole_Blood.1863	ENSG00000166831.4	RBPMS2	-1.11680083649121	-0.0454274138084728	0.264079491121888	0.0894882978064736	0.281121086485627	1.77453181373406e-25	NA	25	45	45	Whole_Blood	0.873503269058756
Whole_Blood.1864	ENSG00000187741.10	FANCA	1.11676479005476	0.0713850488005854	0.264094907257533	0.0393421463301074	0.189421895235469	4.61308785550309e-16	NA	18	38	38	Whole_Blood	0.873503269058756
Whole_Blood.1865	ENSG00000160310.12	PRMT2	1.11661639012427	0.0381731283818273	0.26415838063547	0.138397864328527	0.384261460973193	1.64189126155194e-36	NA	20	35	35	Whole_Blood	0.873503269058756
Whole_Blood.1866	ENSG00000142065.9	ZFP14	1.11613361528878	0.186058669989705	0.264364945079688	0.00536806252624744	0.0311749410511568	0.00190562539909126	NA	3	5	5	Whole_Blood	0.873503269058756
Whole_Blood.1867	ENSG00000109956.8	B3GAT1	1.11565843917469	0.0648585734515805	0.26456836698625	0.0577096930625444	0.0738431347806418	1.08606910504035e-06	NA	14	35	35	Whole_Blood	0.873503269058756
Whole_Blood.1868	ENSG00000108465.10	CDK5RAP3	-1.11525035677289	-0.0694831776124003	0.264743152312069	0.0450648445364536	0.125448196780405	1.06516203596593e-10	NA	6	15	15	Whole_Blood	0.873503269058756
Whole_Blood.1869	ENSG00000256875.2	RP11-503G7.2	-1.1151459582313	-0.147630677665223	0.264787879917764	0.00963922149143344	0.262373423298509	3.13392255937181e-23	NA	12	27	27	Whole_Blood	0.873503269058756
Whole_Blood.1870	ENSG00000159023.14	EPB41	-1.11497371358249	-0.199077245213239	0.26486168630471	0.00429478146402364	0.0168205517013312	0.0211184929501774	NA	14	31	31	Whole_Blood	0.873503269058756
Whole_Blood.1871	ENSG00000234118.1	RPL13AP6	-1.11484284640211	-0.125076730844034	0.264917772030044	0.0155977459855042	0.0127397074472608	0.0484324812122743	NA	14	22	22	Whole_Blood	0.873503269058756
Whole_Blood.1872	ENSG00000167105.3	TMEM92	1.11480150454292	0.0398100799851549	0.26493549160454	0.144766773707188	0.277388002456702	1.35503195056271e-24	NA	2	3	3	Whole_Blood	0.873503269058756
Whole_Blood.1873	ENSG00000003249.9	DBNDD1	-1.11434860344815	-0.147549441886076	0.265129663464256	0.00902634751776374	0.0949314878186681	2.93129413553641e-08	NA	3	7	7	Whole_Blood	0.873503269058756
Whole_Blood.1874	ENSG00000170873.14	MTSS1	1.11431054409917	0.159474061066569	0.265145985077649	0.00885268011010672	0.0153670632781597	0.0289512308467507	NA	11	19	19	Whole_Blood	0.873503269058756
Whole_Blood.1875	ENSG00000215559.4	ANKRD20A11P	1.11371893239553	0.0748251316347092	0.265399784618462	0.0371323383759097	0.0962114039471362	2.401992297672e-08	NA	15	42	42	Whole_Blood	0.873503269058756
Whole_Blood.1876	ENSG00000243627.4	AP000322.53	1.11371839046478	0.109482901982638	0.265400017181713	0.0168907608977854	0.0534734115903287	3.59510138961285e-05	NA	1	2	2	Whole_Blood	0.873503269058756
Whole_Blood.1877	ENSG00000178927.12	C17orf62	-1.11348296369866	-0.0865645741479242	0.265501061105081	0.0217033199276964	0.0818493207827316	3.27463800967126e-07	NA	12	27	27	Whole_Blood	0.873503269058756
Whole_Blood.1878	ENSG00000159904.7	ZNF890P	-1.11318486340462	-0.105560780768151	0.26562904218422	0.0244675607840422	0.249973112638599	3.64410987940343e-22	NA	32	56	56	Whole_Blood	0.873503269058756
Whole_Blood.1879	ENSG00000249741.2	RP11-673E1.3	-1.11285664546404	-0.173737797896211	0.265770002568624	0.0057604752572943	0.0977521769994634	1.94018633811363e-08	NA	5	16	16	Whole_Blood	0.873503269058756
Whole_Blood.1880	ENSG00000108242.8	CYP2C18	-1.11266180536105	-3.04062691041453	0.265853705277277	1.85014695831161e-05	0.032074937203943	0.00157062755001201	NA	3	12	12	Whole_Blood	0.873503269058756
Whole_Blood.1881	ENSG00000179954.10	SSC5D	1.11213041475932	0.100209204953179	0.266082081288961	0.0198064564563057	0.0925200399679858	2.97513433234247e-08	NA	6	10	10	Whole_Blood	0.873503269058756
Whole_Blood.1882	ENSG00000124788.13	ATXN1	-1.11185610294342	-0.611833905515397	0.266200025251485	0.000562933619465782	0.0808668568735521	3.40377226471253e-07	NA	1	7	7	Whole_Blood	0.873503269058756
Whole_Blood.1883	ENSG00000108604.11	SMARCD2	1.11154556618924	0.0733609565721453	0.266333588019645	0.044709873492926	0.136394317582112	1.48403455950838e-11	NA	12	21	21	Whole_Blood	0.873503269058756
Whole_Blood.1884	ENSG00000069869.11	NEDD4	1.11151969785687	0.300151630997007	0.266344716145717	0.00232259557670627	0.0805065974241939	4.27429990583402e-07	NA	13	29	29	Whole_Blood	0.873503269058756
Whole_Blood.1885	ENSG00000217801.5	RP11-465B22.3	-1.11038825863812	-0.0700181899783191	0.266831755551499	0.0451604178484343	0.0972108396046865	1.39983715773665e-08	NA	6	19	19	Whole_Blood	0.873503269058756
Whole_Blood.1886	ENSG00000152256.9	PDK1	-1.11020896455473	-0.154992799447272	0.26690899069081	0.00761134913591595	0.0573800932925117	2.13625129482592e-05	NA	10	19	19	Whole_Blood	0.873503269058756
Whole_Blood.1887	ENSG00000258083.1	OR9A4	1.10976564884186	0.275314323929372	0.267100025359892	0.00354613489374583	0.110155622191459	1.26284220702293e-09	NA	1	7	7	Whole_Blood	0.873503269058756
Whole_Blood.1888	ENSG00000205571.8	SMN2	-1.10928860213211	-0.0541047806083296	0.267305700480312	0.0571849429699019	0.102340331522972	5.97425430002591e-09	NA	11	31	31	Whole_Blood	0.873503269058756
Whole_Blood.1889	ENSG00000269949.1	RP11-738E22.3	-1.10924694456007	-0.25106660887683	0.267323665999224	0.00388702780333947	0.14293853741618	4.85380375767108e-12	NA	6	11	11	Whole_Blood	0.873503269058756
Whole_Blood.1890	ENSG00000161016.11	RPL8	-1.10922748792982	-0.123353620520059	0.267332057278166	0.0129668547177472	0.190356611468163	1.95955670235548e-16	NA	7	16	16	Whole_Blood	0.873503269058756
Whole_Blood.1891	ENSG00000225101.3	OR52K3P	-1.1091912331909	-0.0754725379954636	0.267347693748786	0.0337537204924143	0.394647280664988	3.1276386449253e-38	NA	25	41	41	Whole_Blood	0.873503269058756
Whole_Blood.1892	ENSG00000162490.6	DRAXIN	-1.10901888213358	-0.147576970102758	0.267422036417341	0.0111175095257881	0.0467307071016165	0.000127521432026974	NA	11	25	25	Whole_Blood	0.873503269058756
Whole_Blood.1893	ENSG00000157551.13	KCNJ15	-1.10842310562612	-0.159023968090039	0.267679130767527	0.00853845356147087	0.212710839492305	2.66318645690931e-18	NA	14	38	38	Whole_Blood	0.873539228596345
Whole_Blood.1894	ENSG00000163050.12	ADCK3	-1.10783635178171	-0.0409870802247476	0.267932497579794	0.12089542456068	0.364883108212016	5.58551612916508e-34	NA	19	32	32	Whole_Blood	0.873539228596345
Whole_Blood.1895	ENSG00000174839.8	DENND6A	1.10778972231479	0.175579852739709	0.267952639766635	0.00649193908717127	0.054961779989068	3.06523150585673e-05	NA	10	26	26	Whole_Blood	0.873539228596345
Whole_Blood.1896	ENSG00000184277.8	TM2D3	-1.10694424953966	-0.117441653937184	0.268318032881642	0.0159143412267224	0.0912459517489519	3.53549366942794e-08	NA	6	11	11	Whole_Blood	0.873539228596345
Whole_Blood.1897	ENSG00000176720.3	BOK	1.10608918154806	0.0765338937094695	0.268687920794461	0.036344527215362	0.247294291381857	2.64253784207838e-22	NA	5	10	10	Whole_Blood	0.873539228596345
Whole_Blood.1898	ENSG00000142583.13	SLC2A5	1.10551294794446	0.112398147640743	0.268937387083835	0.0158068114607106	0.0213644510023544	0.010175400773871	NA	7	20	20	Whole_Blood	0.873539228596345
Whole_Blood.1899	ENSG00000271868.1	RP11-1293J14.1	1.10535950566773	0.479314637012543	0.269003842977252	0.000991910322091191	0.024905669372661	0.00560922414862409	NA	6	11	11	Whole_Blood	0.873539228596345
Whole_Blood.1900	ENSG00000117280.8	RAB7L1	1.10525219598454	0.0868175133425072	0.269050325529662	0.0225135044130175	0.260160627721475	1.23413213128878e-22	NA	9	31	31	Whole_Blood	0.873539228596345
Whole_Blood.1901	ENSG00000168883.15	USP39	1.10512681250749	0.18804138326856	0.269104643959927	0.00547883968393785	0.32246348469324	4.5304940241152e-29	NA	9	17	17	Whole_Blood	0.873539228596345
Whole_Blood.1902	ENSG00000060138.8	YBX3	-1.10492029338873	-0.0757473829659044	0.269194128253081	0.035379812272463	0.056418629842175	2.49637077663781e-05	NA	15	37	37	Whole_Blood	0.873539228596345
Whole_Blood.1903	ENSG00000102882.7	MAPK3	1.1048640739649	0.10450555069304	0.269218491545623	0.0177945795843679	0.290194145301071	9.05437496105535e-26	NA	4	12	12	Whole_Blood	0.873539228596345
Whole_Blood.1904	ENSG00000196975.10	ANXA4	-1.10315952803598	-0.106982632729745	0.26995789349459	0.020204801565096	0.118445908573986	4.84118393878965e-10	NA	9	17	17	Whole_Blood	0.873539228596345
Whole_Blood.1905	ENSG00000140848.12	CPNE2	1.10223896610908	0.181348804669796	0.270357795733264	0.0093504163850515	0.167192455689815	1.5547053901688e-14	NA	3	14	14	Whole_Blood	0.873539228596345
Whole_Blood.1906	ENSG00000236529.1	RP13-254B10.1	-1.1018154415264	-0.073108274410436	0.270541915827149	0.0365596806430352	0.117385981140564	3.58989200077926e-10	NA	6	12	12	Whole_Blood	0.873539228596345
Whole_Blood.1907	ENSG00000116299.12	KIAA1324	-1.10089590376592	-0.0588403566599115	0.270941965053554	0.0476898102388778	0.441037438423834	9.85400847764426e-45	NA	14	24	24	Whole_Blood	0.873539228596345
Whole_Blood.1908	ENSG00000260973.1	RP11-105C19.2	-1.10061906421863	-0.193902807460665	0.271062484752397	0.00647790290401474	0.0816716810929985	2.5264691157279e-07	NA	11	41	41	Whole_Blood	0.873539228596345
Whole_Blood.1909	ENSG00000250318.1	CTA-963H5.5	-1.10024016304281	-0.0383962994985676	0.271227495630989	0.129717752871551	0.216596137732891	1.89644280024239e-18	NA	16	32	32	Whole_Blood	0.873539228596345
Whole_Blood.1910	ENSG00000106829.14	TLE4	-1.09988257203511	-0.196934766221393	0.271383289072819	0.00621350661791588	0.0160673150053976	0.0272024495353186	NA	7	23	23	Whole_Blood	0.873539228596345
Whole_Blood.1911	ENSG00000166796.7	LDHC	1.09952327207796	0.208608807655328	0.271539888788025	0.00517234973213047	0.343160640717114	3.39732178984128e-32	NA	8	27	27	Whole_Blood	0.873539228596345
Whole_Blood.1912	ENSG00000166452.7	AKIP1	1.09901833558934	0.079782250222524	0.271760068295288	0.0259722680691597	0.0604455080879861	1.16795478494371e-05	NA	11	12	12	Whole_Blood	0.873539228596345
Whole_Blood.1913	ENSG00000155760.1	FZD7	-1.09871793467086	-0.128149955288001	0.271891117260858	0.0224290754073884	0.0555515345951456	3.02610179290968e-05	NA	7	20	20	Whole_Blood	0.873539228596345
Whole_Blood.1914	ENSG00000183396.3	TMEM89	-1.09846857796982	-0.394335073459776	0.271999931204223	0.00128882402377762	0.0210259844052124	0.010846606094787	NA	2	5	5	Whole_Blood	0.873539228596345
Whole_Blood.1915	ENSG00000041802.6	LSG1	1.09839035377032	0.134723235741666	0.272034072718039	0.0123422731351499	0.394362783857761	1.29956640427767e-37	NA	21	39	39	Whole_Blood	0.873539228596345
Whole_Blood.1916	ENSG00000204839.4	MROH6	-1.09816838386745	-0.104677068902172	0.27213096904976	0.0211970605283872	0.1629004200622	4.87903526606255e-14	NA	9	30	30	Whole_Blood	0.873539228596345
Whole_Blood.1917	ENSG00000087365.10	SF3B2	1.0980742314899	0.0480129025998064	0.272172076441448	0.0610879465073608	0.19373926226961	5.94063015074923e-17	NA	18	33	33	Whole_Blood	0.873539228596345
Whole_Blood.1918	ENSG00000134262.8	AP4B1	-1.09802938974242	-0.190890275075851	0.272191656063357	0.005572717403478	0.175814094683105	2.11480313594979e-15	NA	6	27	27	Whole_Blood	0.873539228596345
Whole_Blood.1919	ENSG00000100038.15	TOP3B	1.09777364750642	0.0570811104075813	0.272303341332904	0.0524873656479863	0.228997153956469	9.99144019173222e-20	NA	19	49	49	Whole_Blood	0.873539228596345
Whole_Blood.1920	ENSG00000112640.10	PPP2R5D	1.09774033247083	0.0779428056152369	0.272317892660847	0.0235522508607683	0.0215110336247066	0.00914725025686068	NA	27	50	50	Whole_Blood	0.873539228596345
Whole_Blood.1921	ENSG00000163563.7	MNDA	-1.09744256864338	-0.131719728978406	0.272447973461244	0.0123508134831098	0.102941127714184	7.19456715192643e-09	NA	3	7	7	Whole_Blood	0.873539228596345
Whole_Blood.1922	ENSG00000119509.8	INVS	1.0973218373724	0.0682719417531795	0.272500728114007	0.0380049535189365	0.184434503069266	1.18050179688288e-15	NA	18	48	48	Whole_Blood	0.873539228596345
Whole_Blood.1923	ENSG00000133104.8	SPG20	-1.09720576111862	-0.0786766805728365	0.272551455304083	0.0318592741861206	0.18576841712067	2.81440043737122e-16	NA	50	94	94	Whole_Blood	0.873539228596345
Whole_Blood.1924	ENSG00000188167.4	TMPPE	-1.09644987607856	-0.277560256714594	0.27288194726056	0.00222253616951996	0.0304041307456992	0.00213113458408371	NA	2	3	3	Whole_Blood	0.873539228596345
Whole_Blood.1925	ENSG00000105323.12	HNRNPUL1	1.09633932204769	0.124880399229387	0.272930307233086	0.0158307935404998	0.0175292746822479	0.0192437939126402	NA	11	18	18	Whole_Blood	0.873539228596345
Whole_Blood.1926	ENSG00000159496.10	RGL4	-1.09633584719059	-0.231426669987676	0.272931827344992	0.00475017891233077	0.136042020317791	1.38199334301783e-11	NA	9	43	43	Whole_Blood	0.873539228596345
Whole_Blood.1927	ENSG00000138085.12	ATRAID	1.0960219488219	0.213686592307103	0.273069169298488	0.00396861111123677	0.0938789183344744	2.92346809256605e-08	NA	11	24	24	Whole_Blood	0.873539228596345
Whole_Blood.1928	ENSG00000108786.6	HSD17B1	1.09601235366816	0.39456760131794	0.273073368271615	0.00129360927695705	0.0817495099998689	1.63404379255209e-07	NA	7	22	22	Whole_Blood	0.873539228596345
Whole_Blood.1929	ENSG00000260306.1	RP11-645C24.5	1.09583169208943	0.0873940968447226	0.273152436541723	0.0347475381048197	0.067653261825832	3.49890385101184e-06	NA	5	9	9	Whole_Blood	0.873539228596345
Whole_Blood.1930	ENSG00000182831.7	C16orf72	-1.09468285851903	-0.339902546194054	0.273655600877886	0.00220529472181179	0.014185509219167	0.0371552793380893	NA	6	18	18	Whole_Blood	0.873539228596345
Whole_Blood.1931	ENSG00000165527.5	ARF6	-1.0940329961418	-0.169209814776974	0.273940506970793	0.00682996869341948	0.0238568259883637	0.00643908507778993	NA	3	4	4	Whole_Blood	0.873539228596345
Whole_Blood.1932	ENSG00000089351.10	GRAMD1A	-1.09344757786006	-0.229306014530209	0.274197333621311	0.00343435275362441	0.374118672190203	1.05104051835795e-35	NA	6	13	13	Whole_Blood	0.873539228596345
Whole_Blood.1933	ENSG00000132541.6	HRSP12	-1.09313605577884	-0.185424241739664	0.274334067339587	0.0058199721657079	0.0125320665478059	0.0467809158203862	NA	2	2	2	Whole_Blood	0.873539228596345
Whole_Blood.1934	ENSG00000107779.7	BMPR1A	-1.09304192676696	-0.112892193569838	0.274375391742049	0.00974375833091155	0.0349806914543693	0.000942818910865843	NA	8	14	14	Whole_Blood	0.873539228596345
Whole_Blood.1935	ENSG00000181523.8	SGSH	-1.0923715961734	-0.133685943191583	0.274669802412702	0.0119571204385917	0.071149241591644	1.67015271370172e-06	NA	6	27	27	Whole_Blood	0.873539228596345
Whole_Blood.1936	ENSG00000203871.4	C6orf164	-1.09185448094508	-0.0666839196277895	0.274897067911767	0.0440566048304413	0.0730051221842179	1.37547249391617e-06	NA	55	101	101	Whole_Blood	0.873539228596345
Whole_Blood.1937	ENSG00000102908.16	NFAT5	-1.09172408091755	-0.147468886132209	0.27495439731234	0.0113118224940477	0.0184541526123531	0.0164208561571012	NA	17	34	34	Whole_Blood	0.873539228596345
Whole_Blood.1938	ENSG00000137574.6	TGS1	1.09147154686641	0.111287725165375	0.275065445235669	0.0146461270172789	0.138590966968522	5.07597940398643e-12	NA	15	28	28	Whole_Blood	0.873539228596345
Whole_Blood.1939	ENSG00000002587.5	HS3ST1	-1.09104518125763	-0.0978001700324266	0.275253002358667	0.0274565020767459	0.0153842102283651	0.0294660412900557	NA	25	47	47	Whole_Blood	0.873539228596345
Whole_Blood.1940	ENSG00000249264.1	EEF1A1P9	1.09103459169289	0.502070496120773	0.275257661791302	0.00110013828007228	0.0176300093872207	0.0197595851750564	NA	4	11	11	Whole_Blood	0.873539228596345
Whole_Blood.1941	ENSG00000183873.11	SCN5A	-1.09093405790647	-0.208756583125614	0.275301899568123	0.00343845785094847	0.274222794556142	4.64545244384036e-24	NA	6	19	19	Whole_Blood	0.873539228596345
Whole_Blood.1942	ENSG00000167522.10	ANKRD11	1.08973503639088	0.131439201601297	0.27582987779495	0.0118066432801267	0.0713926288677127	1.74731933879696e-06	NA	15	41	41	Whole_Blood	0.873539228596345
Whole_Blood.1943	ENSG00000158428.3	C2orf62	-1.0893904775243	-0.108573867941788	0.275981728843841	0.0167743580856035	0.117304598434859	5.8942649238527e-10	NA	19	45	45	Whole_Blood	0.873539228596345
Whole_Blood.1944	ENSG00000231345.3	RP11-564C4.6	-1.08924277758599	-0.224333353591536	0.276046839359163	0.00452687562100121	0.156860085888153	1.51828044613076e-13	NA	3	5	5	Whole_Blood	0.873539228596345
Whole_Blood.1945	ENSG00000198467.9	TPM2	-1.08887349834677	-0.158626588362638	0.276209674443837	0.00611674111016801	0.108125504750779	2.4085688644754e-09	NA	11	25	25	Whole_Blood	0.873539228596345
Whole_Blood.1946	ENSG00000198933.5	TBKBP1	1.08802572494479	0.0457101048928764	0.27658375110762	0.0897638550289626	0.310720616333724	4.72416075203351e-28	NA	7	24	24	Whole_Blood	0.873539228596345
Whole_Blood.1947	ENSG00000079263.14	SP140	-1.08758963266549	-0.111490298700832	0.2767763095581	0.0171722999431635	0.0250001065901867	0.00558496466048587	NA	12	34	34	Whole_Blood	0.873539228596345
Whole_Blood.1948	ENSG00000230131.1	RP11-282I1.1	1.08748414357131	0.142633150425093	0.276822902449333	0.0112659981697089	0.0163218664947923	0.0243772362839001	NA	9	22	22	Whole_Blood	0.873539228596345
Whole_Blood.1949	ENSG00000173442.7	EHBP1L1	-1.08685251881007	-0.221683207492739	0.277101993101109	0.00294090043999091	0.0157398611071873	0.0285994836290949	NA	6	15	15	Whole_Blood	0.873539228596345
Whole_Blood.1950	ENSG00000162714.8	ZNF496	-1.08670055293007	-0.0939966620450832	0.277169169571956	0.0243471703279078	0.0728811349510149	1.10486338233131e-06	NA	10	20	20	Whole_Blood	0.873539228596345
Whole_Blood.1951	ENSG00000269690.1	AC096677.1	-1.08664380813573	-0.0925889080384623	0.277194256435791	0.022461467038677	0.0211324909404403	0.0105607459406119	NA	11	20	20	Whole_Blood	0.873539228596345
Whole_Blood.1952	ENSG00000177669.3	MBOAT4	-1.08643201391895	-0.053137628269976	0.277287904284716	0.060792476119015	0.0715295815062835	1.90617790459682e-06	NA	42	84	84	Whole_Blood	0.873539228596345
Whole_Blood.1953	ENSG00000155393.8	HEATR3	1.08622863937173	0.0838991113249856	0.277377849538824	0.0285325595446834	0.263944015860616	2.41105362146203e-24	NA	11	24	24	Whole_Blood	0.873539228596345
Whole_Blood.1954	ENSG00000197798.4	FAM118B	1.0857987032033	0.136121993267739	0.277568060267104	0.0143985566221694	0.388530350449965	5.00735344700907e-37	NA	8	15	15	Whole_Blood	0.873539228596345
Whole_Blood.1955	ENSG00000008083.9	JARID2	-1.08570216540801	-0.130059418734768	0.27761078236226	0.0112079818097173	0.0418010281677884	0.000246214219153766	NA	9	21	21	Whole_Blood	0.873539228596345
Whole_Blood.1956	ENSG00000272733.1	KB-208E9.1	1.0856764615339	0.266569979761548	0.277622158178603	0.0018741457644992	0.283521025693246	4.94436552244688e-25	NA	8	50	50	Whole_Blood	0.873539228596345
Whole_Blood.1957	ENSG00000185920.11	PTCH1	1.08529843916149	0.162081321956246	0.277789496983009	0.00727688760946787	0.0283180510466448	0.00299248587356231	NA	7	14	14	Whole_Blood	0.873539228596345
Whole_Blood.1958	ENSG00000110628.9	SLC22A18	1.08469320979312	0.0409895985475552	0.278057556273159	0.114915160476591	0.391330033118332	3.36849529321102e-38	NA	4	10	10	Whole_Blood	0.873539228596345
Whole_Blood.1959	ENSG00000157800.13	SLC37A3	-1.08450998357221	-0.040789177191497	0.278138742848489	0.0996016239495949	0.151222491103568	8.6292880704643e-13	NA	27	48	48	Whole_Blood	0.873539228596345
Whole_Blood.1960	ENSG00000206549.8	PRSS50	-1.08449309691078	-0.210776859403559	0.278146226051407	0.00523507509571806	0.0179023036147352	0.0188660403179389	NA	8	20	20	Whole_Blood	0.873539228596345
Whole_Blood.1961	ENSG00000213672.3	NCKIPSD	1.08416148537712	0.0686231175001568	0.278293205094922	0.0343016022531272	0.141474566427664	3.32802276309666e-12	NA	4	10	10	Whole_Blood	0.873539228596345
Whole_Blood.1962	ENSG00000004399.8	PLXND1	-1.08356789195094	-0.141461534632888	0.278556433452592	0.00987647856924384	0.0263219443519863	0.00410939592528195	NA	5	7	7	Whole_Blood	0.873539228596345
Whole_Blood.1963	ENSG00000213930.7	GALT	1.08356235409007	0.0656556491506753	0.278558890008329	0.0393394160353128	0.0885463483195657	8.70604032158997e-08	NA	2	3	3	Whole_Blood	0.873539228596345
Whole_Blood.1964	ENSG00000243144.2	RP11-115N4.1	-1.08335975222009	-0.100841510653657	0.278648772893086	0.0191712985150137	0.0731266590705003	1.19268958972322e-06	NA	16	32	32	Whole_Blood	0.873539228596345
Whole_Blood.1965	ENSG00000237510.3	AC008268.2	1.08312124604995	0.0472033151814637	0.278754609751706	0.0723159033433023	0.103204020880358	7.01581349298072e-09	NA	25	39	39	Whole_Blood	0.873539228596345
Whole_Blood.1966	ENSG00000259321.1	RP11-468E2.5	1.08309932199279	0.115328615307435	0.278764339900981	0.0112749235726701	0.0805870575502415	2.89353103196781e-07	NA	2	6	6	Whole_Blood	0.873539228596345
Whole_Blood.1967	ENSG00000086570.8	FAT2	1.08304925512269	0.133592772208565	0.278786561021337	0.0103291487759849	0.0343182828315291	0.00107904021027335	NA	9	16	16	Whole_Blood	0.873539228596345
Whole_Blood.1968	ENSG00000141030.8	COPS3	1.08300194184139	0.107690313280279	0.278807561126988	0.0160992211792894	0.19998133866482	6.80755401799968e-17	NA	20	42	42	Whole_Blood	0.873539228596345
Whole_Blood.1969	ENSG00000226259.6	GTF2H2B	-1.08246770340362	-0.314202657968117	0.279044758728004	0.00212835120134354	0.277990800839809	1.07679932649009e-24	NA	4	14	14	Whole_Blood	0.873539228596345
Whole_Blood.1970	ENSG00000143390.13	RFX5	1.08201882939546	0.133802627861173	0.279244161278421	0.0107152658821092	0.0144919440562572	0.0350674958714763	NA	6	15	15	Whole_Blood	0.873539228596345
Whole_Blood.1971	ENSG00000185523.6	C1orf227	1.08168645301083	0.234732797400748	0.279391874705755	0.00323916737764948	0.0379870193612598	0.000549077559044154	NA	12	21	21	Whole_Blood	0.873539228596345
Whole_Blood.1972	ENSG00000087263.12	OGFOD1	1.08148897576559	0.153979174778916	0.279479661933434	0.00903095132620329	0.0429717327179531	0.000225069916399162	NA	18	41	41	Whole_Blood	0.873539228596345
Whole_Blood.1973	ENSG00000146587.13	RBAK	1.0811482599885	0.103043339280746	0.279631169005316	0.0237532352828902	0.0466006560945515	0.00014364461798167	NA	10	23	23	Whole_Blood	0.873539228596345
Whole_Blood.1974	ENSG00000166341.6	DCHS1	1.08093261027251	0.122311609540166	0.279727091435177	0.0106288022742686	0.0680190072066398	2.63026476780792e-06	NA	4	11	11	Whole_Blood	0.873539228596345
Whole_Blood.1975	ENSG00000118200.10	CAMSAP2	1.08012220582228	0.178523323808325	0.2800877646609	0.00707854217499452	0.0203547895407709	0.0119176671093262	NA	10	30	30	Whole_Blood	0.873539228596345
Whole_Blood.1976	ENSG00000168275.10	COA6	-1.08000205119544	-0.140567695908812	0.280141266766866	0.00970578741925149	0.19026730454582	1.25816833639823e-16	NA	2	9	9	Whole_Blood	0.873539228596345
Whole_Blood.1977	ENSG00000091039.12	OSBPL8	-1.07935622983016	-0.116150086514829	0.280428955200884	0.0151467359172875	0.119389727414488	2.60548003382205e-10	NA	14	28	28	Whole_Blood	0.873539228596345
Whole_Blood.1978	ENSG00000186111.4	PIP5K1C	1.07863442958731	0.127932240787019	0.280750726685602	0.0161469472917162	0.0860618873214891	1.43997396624736e-07	NA	17	35	35	Whole_Blood	0.873539228596345
Whole_Blood.1979	ENSG00000258733.1	CTD-2341M24.1	1.07809900796647	0.29689716876901	0.280989574304816	0.0023943729360702	0.020666122156461	0.0109142583164552	NA	7	11	11	Whole_Blood	0.873539228596345
Whole_Blood.1980	ENSG00000066654.8	THUMPD1	1.07757060710091	0.140209214543006	0.281225425227949	0.00870570370779642	0.0435078292087368	0.000201060533419605	NA	6	6	6	Whole_Blood	0.873539228596345
Whole_Blood.1981	ENSG00000184840.7	TMED9	1.07756230824442	0.0478668645952984	0.28122913048133	0.067872178954932	0.198122214656869	8.7232963724477e-17	NA	6	13	13	Whole_Blood	0.873539228596345
Whole_Blood.1982	ENSG00000186193.7	SAPCD2	1.07701559492993	0.130541740532541	0.281473298714187	0.0101969161239275	0.287341581684238	5.17639820718485e-26	NA	22	51	51	Whole_Blood	0.873539228596345
Whole_Blood.1983	ENSG00000213186.3	TRIM59	-1.07682837888948	-0.0933214272774271	0.281556944530436	0.0203399560174596	0.0330496938692381	0.00136163045169941	NA	29	65	65	Whole_Blood	0.873539228596345
Whole_Blood.1984	ENSG00000078674.13	PCM1	1.07674659659581	0.10463557084182	0.281593489142471	0.0137001490126119	0.0453607516421377	0.000134302818698493	NA	14	25	25	Whole_Blood	0.873539228596345
Whole_Blood.1985	ENSG00000204514.5	ZNF814	1.07625168147651	0.129000677698527	0.281814711806206	0.0132984950643275	0.188890249675297	1.91430781192236e-16	NA	11	35	35	Whole_Blood	0.873539228596345
Whole_Blood.1986	ENSG00000161929.10	SCIMP	1.07592262983484	0.096012545736269	0.281961860201416	0.0207431051151189	0.0898466659602397	7.60692902181103e-08	NA	13	33	33	Whole_Blood	0.873539228596345
Whole_Blood.1987	ENSG00000128185.5	DGCR6L	-1.0757866445282	-0.15202154032556	0.28202268660035	0.0115175792670839	0.168204197077385	2.9655551195479e-14	NA	6	11	11	Whole_Blood	0.873539228596345
Whole_Blood.1988	ENSG00000100280.12	AP1B1	1.07511538435609	0.195292373631323	0.282323072508275	0.00451395151098388	0.0266383180431182	0.00336869119358535	NA	7	9	9	Whole_Blood	0.873539228596345
Whole_Blood.1989	ENSG00000116661.9	FBXO2	-1.07494926532218	-0.0730355832985281	0.282397443502329	0.0464043564364135	0.181883858125151	2.80982933077756e-15	NA	12	29	29	Whole_Blood	0.873539228596345
Whole_Blood.1990	ENSG00000196966.3	HIST1H3E	-1.0745714331518	-0.362300949344925	0.282566647292498	0.00124348258440701	0.117261570693859	5.10937060290936e-10	NA	5	21	21	Whole_Blood	0.873539228596345
Whole_Blood.1991	ENSG00000170260.4	ZNF212	-1.07419630402324	-0.0861467895403216	0.282734708561484	0.0308730082385911	0.0359281721536843	0.00077662939812973	NA	28	61	61	Whole_Blood	0.873539228596345
Whole_Blood.1992	ENSG00000055147.13	FAM114A2	-1.07410015394475	-0.194846013322857	0.28277779557869	0.00419324169558073	0.0126443668860094	0.0498546386183853	NA	12	37	37	Whole_Blood	0.873539228596345
Whole_Blood.1993	ENSG00000198000.7	NOL8	-1.07364556823609	-0.0847938138927455	0.282981565936248	0.0352776789512206	0.0429904995587878	0.00022772643063036	NA	22	44	44	Whole_Blood	0.873539228596345
Whole_Blood.1994	ENSG00000165417.7	GTF2A1	1.07352121712395	0.160607249201804	0.283037324282673	0.00735208642482234	0.0409353148660222	0.000304267526729328	NA	4	6	6	Whole_Blood	0.873539228596345
Whole_Blood.1995	ENSG00000140718.14	FTO	-1.07315850257874	-0.134732375132388	0.283200005988848	0.0126974236460701	0.0696748441501447	1.62977609661059e-06	NA	1	2	2	Whole_Blood	0.873539228596345
Whole_Blood.1996	ENSG00000152056.12	AP1S3	-1.07282549015497	-0.117988824465951	0.283349421715687	0.0131180066692204	0.0527615309208877	4.49022074968711e-05	NA	5	9	9	Whole_Blood	0.873539228596345
Whole_Blood.1997	ENSG00000171928.9	TVP23B	-1.07202842695734	-0.371202878978415	0.283707264174601	0.00135919752867466	0.0470210333263131	0.000110520993629874	NA	6	15	15	Whole_Blood	0.873539228596345
Whole_Blood.1998	ENSG00000070540.8	WIPI1	-1.07171866210974	-0.125134934575063	0.283846416006624	0.0144473500979606	0.111225476700474	1.07601073173969e-09	NA	8	23	23	Whole_Blood	0.873539228596345
Whole_Blood.1999	ENSG00000173531.11	MST1	1.07155766958509	0.177411753439343	0.283918754934186	0.00533832688515268	0.0436859486915113	0.000224051313492074	NA	3	16	16	Whole_Blood	0.873539228596345
[truncated: 4,181 more rows]
